# Supplementary material for: Adaptation of Oxford Nanopore technology for hepatitis C whole genome sequencing and identification of within-host viral variants
Source: BMC Genomics. 2021 Mar 2;22:148. doi: 10.1186/s12864-021-07460-1 (PMC7923462; doi:10.1186/s12864-021-07460-1)
Supplement: Supplementary file 2 — Additional file 2: Supplementary file 2. Sequences of HCV inserts in plasmid experiments. [file 12864_2021_7460_MOESM2_ESM.txt]

Sequences of HCV inserts

>pSOMS47_H77c.20
ATGGGTTGCTCTTTCTCTATCTTCCTTCTGGCCCTGCTCTCTTGCCTGACTGTGCCCGCTTCAGCCTACCAAGTGCGCAATTCCTCGGGGCTTTACCATGTCACCAATGATTGCCCTAACTCGAGTATTGTGTACGAGGCGGCCGATGCCATCCTGCACACTCCGGGGTGTGTCCCTTGCGTTCGCGAGGGTAACGCCTCGAGGTGTTGGGTGGCGGTGACCCCCACGGTGGCCACCAGGGACGGCAAACTCCCCACAACGCAGCTTCGACGTCATATCGATCTGCTTGTCGGGAGCGCCACCCTCTGCTCGGCCCTCTACGTGGGGGACCTGTGCGGGTCTGTCTTTCTTGTTGGTCAACTGTTTACCTTCTCTCCCAGGCGCCACTGGACGACGCAAGACTGCAATTGTTCTATCTATCCCGGCCATATAACGGGTCATCGCATGGCATGGGATATGATGATGAACTGGTCCCCTACGGCAGCGTTGGTGGTAGCTCAGCTGCTCCGGATCCCACAAGCCATCATGGACATGATCGCTGGTGCTCACTGGGGAGTCCTGGCGGGCATAGCGTATTTCTCCATGGTGGGGAACTGGGCGAAGGTCCTGGTAGTGCTGCTGCTATTTGCCGGCGTCGACGCGGAAACCCACGTCACCGGGGGAAATGCCGGCCGCACCACGGCTGGGCTTGTTGGTCTCCTTACACCAGGCGCCAAGCAGAACATCCAACTGATCAACACCAACGGCAGTTGGCACATCAATAGCACGGCCTTGAATTGCAATGAGAGCCTTAACACCGGCTGGTTAGCAGGGCTCTTCTATCAACACAAATTCAACTCTTCAGGCTGTCCTGAGAGGTTGGCCAGCTGCCGACGCCTTACCGATTTTGCCCAGGGCTGGGGTCCTATCAGTTATGCCAACGGAAGCGGCCTCGACGAACGCCCCTACTGCTGGCACTACCCTCCAAGACCTTGTGGCATTGTGCCCGCAAAGAGCGTGTGTGGCCCGGTATATTGCTTCACTCCCAGCCCCGTGGTGGTGGGAACGACCGACAGGTCGGGCGCGCCTACCTACAGCTGGGGTGCAAATGATACGGATGTCTTCGTCCTTAACAACACCAGGCCACCGCTGGGCAATTGGTTCGGTTGTACCTGGATGAACTCAACTGGATTCACCAAAGTGTGCGGAGCGCCCCCTTGTGTCATCGGAGGGGTGGGCAACAACACCTTGCTCTGCCCCACTGATTGCTTCCGCAAACATCCGGAAGCCACATACTCTCGGTGCGGCTCCGGTCCCTGGATTACACCCAGGTGCATGGTCGACTACCCGTATAGGCTTTGGCACTATCCTTGTACCATCAATTACACCATATTCAAAGTCAGGATGTACGTGGGAGGGGTCGAGCACAGGCTGGAAGCGGCCTGCAACTGGACGCGGGGCGAACGCTGTGATCTGGAAGACAGGGACAGGTCCGAGCTCAGCCCGTTGCTGCTGTCCACCACACAGTGGCAGGTCCTTCCGTGTTCTTTCACGACCCTGCCAGCCTTGTCCACCGGCCTCATCCACCTCCACCAGAACATTGTGGACGTGCAGTACTTGTACGGGGTAGGGTCAAGCATCGCGTCCTGGGCCATTAAGTGGGAGTACGTCGTTCTCCTGTTCCTTCTGCTTGCAGACGCGCGCGTCTGCTCCTGCTTGTGGATGATGTTACTCATATCCCAGGCTGAGGCCTAA

>pSOMS48_UKN1A20.8
ATGGGTTGCTCTTTCTCTATCTTCCTCCTAGCCCTGCTTTCTTGCCTGACTGTGCCCGCTTCAGCTTACCAAGTGCGCAACTCCACGGGGCTTTACCATGTCACCAATGATTGCCCTAACTCGAGTATTGTGTACGAAACAGCTGATGCCATCCTGCACGCTCCGGGGTGTGTCCCTTGCGTTCGCGAGGGCAACGTCTCGAGGTGTTGGGCGGCGATGACCCCCACGGTGGCCACTAGGGATGGCAAACTCCCCGCAACGGAGCTTCGACGACACATCGATCTGCTTGTCGGGGGTGCCACCCTCTGCTCGGCCCTCTACGTGGGGGACTTGTGCGGGTCTGTCTTTCTTGTCGGTCAGCTGTTTACCCTCTCTCCCAGACGCCACTGGACGACGCAAGACTGCAACTGTTCTATCTATCCCGGCCACATAACGGGTCATCGCATGGCATGGGATATGATGATGAACTGGTCCCCTACGACGGCATTGGTAGTAGCTCAGCTGCTCCGGATCCCACAAGCCATCTTGGATATGATCGCTGGTGCTCACTGGGGAGTCCTAGCGGGCATAGCGTATTTCTCCATGGTGGGAAACTGGGCGAAGGTCCTGGTAGTGCTGCTGCTATTCGCCGGCGTTGACGCGGAGACCCGCGTCTCCGGGGGAGCTGCCGCTCGCCAGGCGGCGGGATTCAGCAGTCTTTTTACATCGGGCGCCAAGCAGAACATCCAGCTGATCAACTCCAATGGCAGTTGGCACATCAATAGGACGGCCCTGAACTGTAACGACAGCCTTACCACCGGCTGGATAGCAGGGCTTCTCTACCACCACAAATTCAACTCTTCAGGCTGCCCCGAGAGAATGGCCAGCTGTCGACCCCTTACCGATTTTGACCAGGGCTGGGGCCCTATCGGCTACACCAATGGAGGCGGCCCCGACCATCGCCCCTACTGCTGGCACTACCCCCCAAAACCTTGTGGTATTGTGCCCGCATTGAGCGTCTGTGGCCCGGTGTACTGTTTCACTCCAAGTCCCGTAGTGGTGGGAACGACCGACAAGTCGGGCGCGCCTACCTACAGATGGGGTGAGAATGAAACGGACGTTTTCGTCCTGAACAACACTAGGCCACCGCTTGGCAATTGGTTCGGCTGCACCTGGATGAACGCGACTGGATATACCAAAGTTTGCGGAGCGCCCCCTTGTAACATCGGAGGGGTGGGCAACAACACCTTGCATTGCCCCACCGATTGTTTCCGCAAGCATCCGGACGCCACATACTCTCGGTGCGGCTCCGGCCCCTGGATCACACCCAGGTGCCTGGTTGACTACCCTTACAGACTTTGGCATTATCCTTGTACTGTCAACTACACCATATTTAAGGTCAGGATGTACGTGGGAGGGGTCGAGCACAGGCTGGACGCTGCCTGCAACTGGACACGGGGCGAGCGCTGCGATCTGGAAGACAGGGACAGGTCCGAGCTCAGCCCGCTGCTGCTGTCCACCACACAGTGGCAAGTCCTTCCGTGTTCATTCACGACCCTGCCGGCCTTGTCCACCGGCCTCATCCATCTCCACCAGAACACTGTGGACGTGCAGTACTTGTACGGAGTGGGGTCAAGCATTGCGTCCTGGGCCGTCAAGTGGGAATACGTTGTTCTCCTGTTCCTTTTGCTCGCGGACGCGCGCGTCTGCTCCTGCTTGTGGATGATGTTACTCATATCCCAAGCGGAGGCGTAA
 
>pSOMS50_UKN1B5.23
ATGGGTTGCTCTTTCTCTATCTTCCTTTTGGCCTTGCTGTCCTGTCTGACCATCCCAGCTTCCGCATATGAGGTGCGCAACGTGTCCGGAGTGTACCATGTCACGAACGACTGCTCTAACGCAAGCATTGTGTATGAGGCAGCGGACATGATCATGCATACCCCCGGGTGCGTACCTTGCGTTCGGGAGAATAACTTCTCCCGCTGCTGGGTAGCGCTCACCCCCACGCTTGCGGCCAGGAACACCAGCGTCCCCACCACGACAATACGGCGTCACGTCGATTTGCTCGTTGGGGCGGCTGCTTTCTGTTCCGCTATGTACGTGGGGGATCTCTGCGGATCTGTTTTCCTTGTCTCCCAGCTGTTCACTTTCTCACCTCGCCGGCATGAGACGGTACAGGACTGCAACTGTTCAATCTTTCCCGGCCCTGTAACAGGTCACCGCATGGCCTGGGATATGATGATGAACTGGTCACCTACAACAGCCATAGTGGTATCGCAGTTACTCCGGATCCCACAAGCTGTCGTGGACATGGTGGCGGGGGCCCACTGGGGAGTCCTGGCGGGCCTCGCCTACTATTCCATGGTGGGGAACTGGGCTAAGGTCTTGATTGTGATGCTACTCTTTGCCGGCGTTGACGGGGAGACCCACGTGACGGGGGGGAAGCAGAGCCGCGACACCCACGGCTTCGTGTCCCTCTTCACACTTGGGCCGTCTCAGAAAATCCAGCTTGTGAACTCCAACGGCAGCTGGCACATCAACAGGACTGCCCTGAACTGCAACGACTCCCTCAACACCGGGTTCCTTGCTGCGCTGTTCTACACACACAGGTTTAACTCGTCCGGATGCCCAGAGCGTATGTCCAGCTGCCGCCGCATTGACGCGTTCGCTCAGGGGTCGGGCCCCATCACTTATACTGAGCCGGACAGTCCAGACCAGAGGCCCTATTGTTGGCACTACGCACCTCGGCCGTGCGGCATCGTGCCCGCGTCGAAGGTGTGTGGTCCAGTGTACTGCTTCACTCCAAGCCCTGTTGTGGTGGGGACGACCGATCGTTCCGGCGTCCCTACGTATAGCTGGGGGGAGAATGAGACGGACGTGCTGCTCCTTAACAACACGCGGCCGCCGCAGGGCAACTGGTTCGGCTGTACATGGATGAACAGCACCGGGTTCACCAAGACGTGTGGAGGCCCCCCGTGTAAGATCGGGGGGGTTGGCAACAACACCCTGACCTGCCCCACGGACTGCTTCCGGAAGCACCCCGAAGCCACTTACACCAAATGCGGCTCGGGGCCTTGGTTGACACCAAGGTGCATGGTTGACTATCCATACAGGCTTTGGCATTACCCCTGCACTGTCAACTTTACCATCTTCAAGGTTAGGATGTACCTGGGGGGCGTGGAGCATAGGCTCAACGCCGCGTGCAATTGGACTCGAGGAGAGCGCTGCCACTTGGAGGACAGGGATAGATCAGAGCTTAGCCCGCTGCTGCTATCTACAACAGAGTGGCAGATACTGCCCTGTTCCTTCACCACCCTGCCGGCCCTGTCCACCGGTTTAATCCATCTCCATCAGAACATCGTGGACGTGCAATACCTATACGGTATAGGGTCGGCGGTTGTCTCCTTTGTAATCAAGTGGGAGTACGTCGTGTTGCTCTTCCTTCTCCTGGCGGACGCTCGCGTCTGTGCCTGCTTGTGGATGATGCTGCTGATAGCCCAGGCTGAGGCCTAA
 

>pSOMS129_686
ATGGGTTGCTCTTTCTCTATCTTCCTTTTGGCCCTTCTCTCTTGCCTGACTGTGCCCGCGTCAGCCTATCAAGTACGCAACTCCTCGGGCCTTTACCACGTCACCAATGATTGCCCTAACTCGAGCATTGTGTACGAGACAGCCGATACCATCCTACACTCTCCGGGGTGTGTCCCTTGCGTTCGCGAGGGTAACAGCTCGAAATGTTGGGTGGCGGTGGCTCCCACAGTCGCCACCAGGGACGGCGCCCTCCCCACGACGCAGCTTCGACGTCACATTGATCTGCTCGTCGGGAGCGCCACCCTTTGCTCGGCACTCTATGTGGGGGACTTGTGCGGGTCTGTCTTTCTCGTCGGCCAACTGTTCACCTTTTCCCCCAGGCGCCACTGGACAACGCAAGACTGCAACTGCTCTATCTACCCTGGCCACATAACGGGTCACCGCATGGCGTGGGATATGATGATGAACTGGTCCCCTACAACAGCACTGGTAGTAGCTCAGCTGCTCAGGATCCCGCAAGCCATCTTGGACATGATCGCTGGTGCCCACTGGGGAGTCCTAGCGGGCATAGCGTATTTCTCCATGGTGGGAAACTGGGCGAAGGTCTTGGTAGTGCTGCTGCTGTTTACTAGCGTCGATGCGGGAACCGTCGTCACTGGGGGGGCCGCTGCCCATACCATGTCTGGACTAGCCGGTCTTCTCGCTCCGGGCGCTAGGCAGAATATCCAGCTGATCAACACCAACGGCAGCTGGCACATCAACCGCACGGCCTTGAACTGCAACGCGAGCCTCGAAACTGGTTGGGTGGCGGGCCTTCTTTATTACAACAAGTTCAACTCTTCAGGCTGCCCCGAGAGAATGGCCAGCTGTAAACCCCTCGCCGATTTCGACCAGGGCTGGGGCCCTATCAGCTACGCCAACGGCAGCGGCCCTGACCATCGCCCCTACTGCTGGCACTACCCCCCAAAGCCCTGCGGCATCGTGCCAGCGCAGTCTGTGTGTGGCCCAGTGTATTGTTTCACTCCTAGTCCCGTGGTAGTGGGAACGACCGACAGGTCGGGCGCGCCTACCTACAACTGGGGTGAGAACGATACGGACGTCCTCGTCCTCAACAACACCAGGCCACCGTTGGGCAATTGGTTCGGTTGCACCTGGATGAATTCATCTGGATTCACCAAAGTGTGCGGAGCGCCTCCTTGTGTCATCGGAGGGGTGGGCAACAACACCTTGCGCTGCCCCACCGACTGTTTCCGCAAGCATCCGGAAGCCACATACTCTCGGTGTGGCTCCGGTCCCTGGATCACGCCCAGGTGCCTGGTCCACTATCCTTATAGGCTTTGGCACTACCCCTGTACTGTCAACTACACCCTGTTCAAAGTCAGGATGTATGTAGGAGGGGTCGAGCACAGGCTGGAAGCTGCTTGCAACTGGACGCGGGGCGAGCGTTGTGATCTGGACGACAGGGACAGGTCCGAGCTCAGCCCGCTGCTGCTGTCCACCACACAGTGGCAGGTCCTCCCGTGCTCCTTCACGACCTTGCCAGCCTTGACCACCGGCCTCATTCACCTCCACCAGAACATCGTGGACGTGCAGTACCTGTACGGGGTGGGGTCAAGCATCGTGTCCTGGGCCATCAAGTGGGAGTACGTCATCCTCCTGTTTCTCCTGCTTGCAGACGCGCGCATTTGTTCCTGCTTGTGGATGATGTTACTCATATCCCAAGCGGAGGCGTAG
 
>pSOMS132_023_T/F1
ATGGGTTGCTCTTTCTCTATCTTCCTCCTAGCCCTGCTTTCTTGCCTGACTGTGCCCGCTTCAGCCTACCAAGTGCGCAACTCTACGGGGCTCTACCATGTCACCAACGACTGCCCTAACTCGAGTATTGTGTACGAGACAGCTGATGCTATCCTACACGCTCCGGGGTGTGTCCCTTGCGTTCGCGAGGGCAATACCTCGGGGTGTTGGGTAGCGATGACCCCCACGGTGGCCACCAGGGATGGTAAGCTCCCCACAACGCAGCTTCGACGTCACATCGATCTGCTTGTCGGGGGCGCCACCCTCTGCTCGGCCCTTTACGTGGGGGACTTGTGCGGGTCTGTCTTTCTTGTCGGCCAGCTGTTTACCTTCTCTCCCAGGCGCCACTGGACGACGCAAGACTGCAACTGTTCTATGTATCCCGGCCATATAACGGGTCACCGTATGGCATGGGATATGATGATGAACTGGTCCCCTACGACGGCATTGGTAGTGGCTCAGCTGCTCCGGATCCCACAAGCCATCTTGGATATGATCGCTGGTGCCCACTGGGGAGTCCTAGCGGGCATAGCGTATTTCTCCATGGTGGGGAACTGGGCGAAGGTCGTAGTAGTCCTGCTGCTATTCGCCGGCGTTGACGCGCACACCCACGTCTCCGGGGGCGTTGCTGGTCACAGCGCGTTGGGAATCGCCAGTCTCCTTAGACAAGGCCCAAAGCAGAATATCCAGCTGGTCAACTCCAACGGCAGTTGGCACATCAATCGCACGGCCCTGAACTGTAACGACAGCCTCCACACCGGCTGGATAGCAGGGCTCTTCTACCACCACAACTTCAACTCTTCAGGCTGTCCCGAGAGAATGGCCAGCTGTCGACCTCTTACCGATTTTGACCAGGGCTGGGGCCCTATCACGTACACCAATGGAAGTGGCCCTGACCAACGCCCCTACTGCTGGCACTACCCCCCAAAACCTTGTGGTATTGTGCCCGCACAGAGCGTCTGTGGCCCGGTATTCTGCTTCACTCCCAGTCCTGTGGCGGTAGGGACGACCGATAAGTTGGGCGTGCCTACCTACAACTGGGGCGAAAATGATACGGACGTCTTCGTCCTCAACAACACTAGGCCGCCGCTGGGCAATTGGTTCGGTTGCACCTGGATGAACTCAACCGGATATACCAAGGTGTGCGGAGCGCCCCCTTGTGTCATCGGAGGGACGGGCAACAACACCTTGCACTGCCCCACTGATTGTTTCCGCAAGCATCCGGAAGCCACATACTCCCGGTGCGGCTCCGGTCCCTGGATCACACCCAGGTGCCTGGTCGACTACCCTTATAGACTTTGGCATTATCCTTGTACCGTCAACTACACCGTATTCAAAGTCAGGATGTACGTGGGGGGGGTCGAGCACAGGCTGCAAGCCGCCTGCAACTGGACACGGGGCGAGCGCTGCGATCTGTCAGACAGGGACAGGTCCGAGCTCAGCCCGCTGCTGCTGTCCACCACACAGTGGCAGGTCCTTCCGTGTTCATTCACGACCTTGCCGGCCTTGTCCACCGGCCTCATCCACCTCCACCAGAACATTGTGGACGTGCAGTACTTGTACGGGGTGGGGTCGAGCATTGTGTCCTGGGCCATCAAGTGGGATTACGTTGTTCTCTTGTTCCTTCTGCTTGCGGACGCACGCGTCTGCTCCTGCTTGTGGATGATGTTACTCATATCCCAAGCGGAGGCGTAG
 
>pSOMS133_023_T/F2
ATGGGTTGCTCTTTCTCTATCTTCCTCCTAGCCCTGCTTTCTTGCCTGACTGTGCCCGCTTCAGCCTACCAAGTGCGCAACTCTACGGGGCTCTACCATGTCACCAACGACTGCCCTAACTCGAGTATTGTGTACGAGACAGCTGATGCTATCCTACACGCTCCGGGGTGTGTCCCTTGCGTTCGCGAGGGCAATACCTCGGGGTGTTGGGTAGCGATGACCCCCACGGTGGCCACCAGGGATGGTAAGCTCCCCACAACGCAGCTTCGACGTCACATCGATCTGCTTGTCGGGGGCGCCACCCTCTGCTCGGCCCTTTACGTGGGGGACTTGTGCGGGTCTGTCTTTCTTGTCGGCCAGCTGTTTACCTTCTCTCCCAGGCGCCACTGGACGACGCAAGACTGCAACTGTTCTATGTATCCCGGCCATATAACGGGTCACCGTATGGCATGGGATATGATGATGAACTGGTCCCCTACGACGGCATTGGTAGTGGCTCAGCTGCTCCGGATCCCACAAGCCATCTTGGATATGATCGCTGGTGCCCACTGGGGAGTCCTAGCGGGCATAGCGTATTTCTCCATGGTGGGGAACTGGGCGAAGGTCGTAGTAGTCCTGCTGCTATTCGCCGGCGTTGACGCGCACACCCACGTCTCCGGGGGCGTTGCTGGTCACAGCGCGTTGGGAATCGCCAGTTTCCTTAGACAAGGCCCAAAGCAGAATATCCAGCTGGTCAACTCCAACGGCAGTTGGCACATCAATCGCACGGCCCTGAACTGTAACGACAGCCTCCACACCGGCTGGATAGCAGGGCTTTTCATCCACCACAGATTCAACTCTTCAGGCTGTCCCGAGAGAATGGCCAGCTGTCGACCTCTTACCGATTTTGACCAGGGCTGGGGCCCTATCACGTACACCAATGGAAGCGGCCCTGACCAACGCCCCTACTGCTGGCACTACCCCCCAAAACCTTGTGGTATTGTGCCCGCACAGAGCGTCTGTGGCCCGGTATTCTGCTTCACTCCCAGTCCTGTGGCGGTAGGGACGACCGATAAGTTGGGCGTGCCTACCTACAACTGGGGCGAAAATGATACGGACGTCTTCGTCCTCAACAACACTAGGCCGCCGCTGGGCAATTGGTTCGGTTGCACCTGGATGAACTCAACCGGATATACCAAGGTGTGCGGAGCGCCCCCTTGTGTCATCGGAGGGACGGGCAACAACACCTTGCACTGCCCCACTGATTGTTTCCGCAAGCATCCGGAAGCCACATACTCCCGGTGCGGCTCCGGTCCCTGGATCACACCCAGGTGCCTGGTCGACTACCCTTATAGACTTTGGCATTATCCTTGTACCGTCAACTACACCGTATTCAAAGTCAGGATGTACGTGGGGGGGGTCGAGCACAGGCTGCAAGCCGCCTGCAACTGGACACGGGGCGAGCGCTGCGATCTGTCAGACAGGGACAGGTCCGAGCTCAGCCCGCTGCTGCTGTCCACCACACAGTGGCAGGTCCTTCCGTGTTCATTCACGACCTTGCCGGCCTTGTCCACCGGCCTCATCCACCTCCACCAGAACATTGTGGACGTGCAGTACTTGTACGGGGTGGGGTCGAGCATTGTGTCCTGGGCCATCAAGTGGGATTACGTTGTTCTCTTGTTCCTTCTGCTTGCGGACGCACGCGTCTGCTCCTGCTTGTGGATGATGTTACTCATATCCCAAGTGGAGGCGTAG
