# Supplementary material for: Adaptation of Oxford Nanopore technology for hepatitis C whole genome sequencing and identification of within-host viral variants
Source: BMC Genomics. 2021 Mar 2;22:148. doi: 10.1186/s12864-021-07460-1 (PMC7923462; doi:10.1186/s12864-021-07460-1)
Supplement: Supplementary file 3 — Additional file 3: Supplementary file 3–6. An example of Nano-Q tool output (4 files in *.txt format): a) Reference sequence (HITP300157_Reference), b) Nano-Q tool progress report (HITP300157_Nano-Q_output), c) All variants generated (HITP300157_all_variants), d) Consensus of clusters of variants that met the user defined cut-off for a minimum cluster size and their relative frequencies – The final output of the tool (HITP300157_final_variants). [file 12864_2021_7460_MOESM3_ESM.zip › SF3 - HITP300157_Reference.txt]

>HITP300157_3a_Final
ATGAGCACACTTCCTAAACCCCAAAGAAAAACCAAAAGAAACACCATCCGTCGCCCACAGGACGTCAAGTTCCCGGGTGGCGGACAGATCGTTGGTGGAGTATACGTGTTACCGCGCAGGGGCCCACGGTTGGGTGTGCGCGCGACGCGTAAAACTTCTGAACGGTCACAGCCTCGCGGACGACGACAGCCTATCCCCAAGGCACGTTGGAGCGAAGGCCGGTCCTGGGCCCAGCCCGGGTACCCTTGGCCCCTCTATGGTAACGAGGGCTGCGGGTGGGCAGGGTGGCTCCTGTCCCCACGCGGCTCCCGTCCATCTTGGGGCCCAAATGACCCCCGGCGGAGGTCCCGCAATTTGGGTAAAGTCATCGATACCCTCACGTGCGGATTCGCCGATCTCATGGGGTACATCCCGCTCGTCGGCGCTCCTGTAGGAGGTGTCGCAAGAGCCCTCGCGCATGGCGTGAGGGCCCTTGAAGACGGGATAAATTTCGCAACAGGGAACTTGCCCGGTTGCTCCTTTTCTATCTTCCTTCTTGCTCTGTTCTCTTGCTTAATTCATCCAGCAGCTAGTCTAGAGTGGCGGAACGCGTCTGGCCTCTACATCCTTACCAACGACTGTTCCAATAGCAGTATTGTGTATGAGGCCGATGAAGTGATTCTGCACACACCTGGCTGTGTACCTTGTGTTCAGGACGGTAATACATCCACGTGCTGGACCCCAGTGACACCTACAGTGGCAGTCAAGTATGTCGGAGCAACCACCGCTTCAATACGCAGCCATGTGGACCTATTAGTGGGCGCGGCCACGATGTGCTCTGCGCTCTACGTGGGTGATATGTGTGGGGCCGTCTTTCTCGTGGGACAAGCCTTCACATTCAGACCTCGTCGTCACCGAACGGTCCAGACTTGTAACTGCTCGCTGTACCCAGGTCATCTTTCAGGACATCGAATGGCTTGGGATATGATGATGAATTGGTCCCCCGCTGTGGGTATGGTGGTGGCGCACGTCCTGCGGTTGCCCCAGACCTTGTTTGACATAATAGCCGGGGCCCACTGGGGCATCTTGGCGGGCCTAGCCTATTACTCCATGCAGGGCAACTGGGCCAAGGTCGCTATCATCATAGTTATGTTTTCAGGGGTCGACGCCACAACATACGTTTCCGGTGGCGCTGCAGCTCGTGATGCCAACTTCTTTACTAGGTTATTCAGTACGGGTGCCAACCAGAGACTGCAGCTGGTCAACGCCAATGGTTCGTGGCACATCAACAGCACTGCCCTGAACTGCAATGAGTCCATAAACACCGGGTTCATAGCTGGGTTGATCTATTATCATAAGTTCAACTCTACTGGATGTCCTCAAAGGCTCAGCAGCTGCAAGCCCATCACTTCCTTCGATCAGGGGTGGGGCCCCTTGACAGATGCTAACATCACTGGCTCTTCTAACGACAGACCGTACTGCTGGCACTATGCGCCTAAACCTTGTGATGTCGTCAAAGCATCAAGTGTCTGCGGCCCCGTGTACTGCTTCACACCATCGCCAGTGGTCGTAGGCACTACTGATGCCAAGGGCGTGCCAACCTACACTTGGGGTGATAATGAGTCAGATGTGTTCCTGCTGAAGTCCCTGCGGCCTCCCAAAGGTCGGTGGTTTGGGTGTTCGTGGATGAACTCCACGGGGTTTGTCAAGACGTGTGGAGCTCCCCCTTGTAACATCTATGGGGGTAAGGAGACTAACAGGAGTACATCACTCTTCTGCCCCACCGACTGTTTTAGGAAACATCCCGAGGCCACATACAGCCGGTGTGGTGCGGGGCCTTGGTTAACACCTCGTTGCATGGTCGACTATCCATACCGGCTTTGGCATTACCCGTGTACAGTCAACTTTACATTGTTCAAGGTGAGAATGTTTGTGGGTGGGTTTGAGCACCGATTTAACGCTGCTTGCAACTGGACCAGGGGGGAGCGCTGTAATATCGAGGATCGAGACCGCAGCGAGCAGCATCCGCTGCTGCATTCAACAACTGAGCTTGCTATACTGCCTTGCTCTTTCACGCCCATGCCTGCATTGTCAACAGGTCTAATACACCTCCACCAAAACATCGTGGATGTCCAGTACCTTTATGGTGTTGGATCCGGCATGGTGGGATGGGCGCTGAAATGGGAGTTCGTCGTCCTCGTTTTCCTCCTCCTAGCGGACGCACGCGTGTGCGTCGCCCTTTGGCTGATGCTGATGATATCACAAGCAGAAGCAGCCTTGGAGAACCTTGTCACGCTGAATGCCGTCGCTGCTGCTGGGACACATGGCATCGGTTGGTACCTGGTAGCCTTTTGCGCGGCGTGGTACGTGCGGGGTAAATTTGTCCCGCTGGTGACCTACGGCCTGACGGGTCTTTGGTCCTTAGCGCTGCTCGTCCTCTTGCTCCCCCAACGAGCATATGCTTGGTCGGGTGAAGATAGTGCAACTCTCGGCGCTGGGGTCTTGGTCCTCTTCGGCTTCTTTACCTTATCACCCTGGTATAAGCATTGGATCGGCCGTCTCATATGGTGGAACCAGTACACCATATGCAGATGCGAGTCTGCCCTTCAAGTATGGGTCCCCCCCTTACTTGCACGCGGGGGTAGGGACGGTGTCATCTTGCTAACAAGCCTGCTTTATCCATCCTTAATTTTTGACATCACTAAGCTGCTGATAGCAGTATTGGGCCCATTATACTTAATACAGGCCGCCATCACTGCCTCCCCCTACTTTGTGCGTGCACATGTACTGGTCCGCCTTTGCATGCTCGTGCGTTCCGTGATGGGGGGAAAATACTTCCAGATGATCATACTAAGCATTGGTAGATGGTTCAACACCTACCTATACGACCACCTAGCGCCAATGCAGCATTGGGCCGCAGCCGGCCTCAAAGACCTAGCAGTGGCCACTGAACCTGTAATATTTAGTCCCATGGAAATCAAGGTCATCACCTGGGGCGCGGATACAGCGGCTTGCGGAGATATCCTTTGCGGGCTGCCCGTCTCTGCGCGACTAGGCCGTGAGGTGTTGTTGGGACCTGCTGATGACTATCGGGAGATGGGTTGGCGTCTGTTGGCCCCGATTACAGCATACGCCCAGCAAACTAGGGGCCTTCTTGGGACTATTGTGACCAGCTTGACTGGCAGGGATAAGAACGTGGTGACCGGTGAAGTGCAGGTGCTTTCCACGGCCACCCAGACCTTCCTAGGTACAACAGTAGGGGGGGTTATGTGGACTGTTTACCATGGTGCAGGTTCGAGAACGCTCGCGGGCGCCAAACATCCTGCGCTCCAAATGTACACAAATGTGGATCAGGACCTCGTCGGGTGGCCAGCCCCTCCAGGGGCCAAGTCTCTCGAACCGTGTGCTTGCGGGTCTGCAGACTTATACCTGGTTACCCGCGACGCCGATGTCATCCCTGCTCGGCGTAGGGGGGACTCCACAGCGAGCTTGCTCAGTCCTAGGCCTCTCGCCTGCCTCAAAGGCTCCTCTGGAGGTCCCGTTATGTGTCCTTCTGGGCATGTTGCGGGGATCTTTAGGGCTGCTGTGTGCACCAGAGGTGTGGCAAAAGCCCTACAGTTTATACCAGTAGAAACCCTTAGCACACAGGCTAGGTCTCCATCTTTCTCTGACAATTCAACTCCTCCTGCTGTCCCACAGAGCTATCAAGTGGGATACCTTCATGCCCCGACCGGCAGTGGCAAGAGCACAAAGGTCCCGGCCGCGTATGTAGCACAAGGATATAATGTTCTCGTGCTGAATCCATCCGTGGCGGCCACACTAGGCTTCGGTTCTTTCATGTCACACGCCTATGGGATTGACCCTAACATCCGCACTGGGAACCGCACCGTTACAACTGGTGCTAAACTGACCTATTCCACCTACGGCAAGTTTCTCGCGGATGGGGGTTGCTCCGGGGGGGCGTATGATGTGATTATCTGTGATGAATGTCATGCCCAAGACGCTACTAGCATATTGGGTATAGGCACGGTCTTAGATCAGGCTGAGACGGCTGGGGTGAGGCTGACGGTTTTGGCGACAGCAACTCCCCCAGGCAGCATCACTGTGCCACACTCTAACATCGAAGAAGTGGCCCTGGGCTCTGAAGGCGAGATCCCTTTCTACGGTAAGGCTATACCGATAGCCCTACTCAAGGGGGGGAGGCACCTTATCTTCTGCCATTCCAAGAAAAAATGTGACGAAATAGCGTCCAAACTCAGAGGTATGGGGCTCAACGCTGTAGCGTACTACAGGGGTCTCGATGTGTCCGTCATACCAACAACAGGAGATGTCGTAGTTTGTGCTACTGACGCCCTCATGACTGGATTCACCGGAGACTTCGATTCTGTCATAGATTGCAACGTAGCTGTTGAACAGTACGTTGACTTCAGCCTAGACCCCACCTTTTCCATCGAGACCCGCACTGCTCCCCAAGACGCGGTTTCCCGCAGCCAACGCCGTGGCCGTACGGGCCGAGGTAGACTCGGTACGTATCGATATGTTGCCTCCGGCGAGAGACCGTCTGGAATGTTTGACTCGGTTGTTCTCTGTGAGTGCTATGACGCGGGCTGCTCGTGGTACGATTTGCAGCCCGCTGAGACCACAGTCAGACTGAGAGCTTACTTGTCCACGCCCGGGTTACCAGTCTGTCAAGACCATCTAGACTTTTGGGAGAGCGTTTTCACTGGACTGACTCACATAGATGCCCACTTTCTGTCACAGACAAAGCAGCAGGGACTTAACTTCTCGTACCTAACTGCCTACCAGGCCACTGTGTGCGCCCGCGCACAGGCCCCCCCTCCAAGTTGGGACGAGATGTGGAAGTGTCTCGTGCGACTTAAACCAACATTACATGGACCTACGCCCCTTCTATATCGGTTGGGGCCTGTCCAAAATGAAATCTGCTTGACACACCCCATCACAAAATACGTCATGGCATGCATGTCAGCCGATCTGGAAGTAACCACCAGCACCTGGGTGTTGCTTGGAGGAGTCCTCGCGGCCCTGGCGGCCTACTGCTTGTCAGTCGGCTGCGTTGTGATTGTGGGTCATATTGAACTAGGGGGCAAGCCGGCACTCGTTCCAGACAAAGAGGTGCTGTATCAACAGTACGATGAAATGGAGGAATGCTCACAGGCTGCCCCATATATTGAACAAGCCCAGGCAATAGCCCACCAGTTCAAGGAAAAAATCCTTGGATTGATGCAGCGAGCCGCCCAGCAAGAAGCTGTCATTGAGCCCATAGTAGTTTCCAACTGGCAAAAGCTTGAGGCCTTCTGGCACAAGCACATGTGGAACTTTGTGAGTGGAATCCAATACCTAGCAGGCCTCTCCACTCTGCCTGGCAACCCCGCCGTAGCGTCTCTTATGGCGTTCACTGCTTCAGTCACCAGTCCCCTGACGACCAACCAAACCATGTTTTTTAACATACTCGGGGGGTGGGTTGCCACCCATTTGGCAGGGCCCCAGAGCTCTTCCGCGTTCGTGGTAAGCGGCTTGGCTGGCGCTGCCATAGGGGGTATAGGCCTGGGCAAGGTTTTGCTTGACATCCTGGCAGGATACGGGGCTGGTGTCTCAGGAGCTTTAGTGGCTTTTAAAATCATGGGAGGAGAATTCCCCACTGCTGAGGACATGGTCAACTTGTTGCCCGCCATACTATCTCCGGGTGCTCTCGTCGTCGGTGTGATATGCGCAGCCATACTACGTCGACACGTAGGACCTGGGGAGGGGGCGGTACAGTGGATGAACAGGCTCATAGCATTCGCATCCCGGGGCAACCACGTCTCACCAACGCACTATGTTCCCGAGAGCGATGCTGCAGCGAGGGTCACCGCATTACTGAGCTCTCTTACAGTCACAAGTCTGCTTCGGCGGTTACACCAGTGGATCAATGAAGACTACCCAAGTCCTTGCAGCGGCGATTGGCTGCGAACCATCTGGGACTGGGTTTCCACAGTGTTGTCCGACTTCAAGACATGGCTCTCTGCTAAGATTATGCCAGCGCTCCCTGGGCTGCCCTTCATCTCCTGTCAAAAGGGATACAAGGGCGTGTGGCGGGGGGACGGTGTGATGTCGACACGCTGTCCTTGCGGGGCAACAATAACTGGTCATGTGAAGAATGGGTCCATGCGGCTCGCAGGGCCGCGTACATGTGCTAACATGTGGCACGGTACTTTCCCCATCAATGAGTACACCACTGGACCCAGCACACCTTGCCCACCACCCAACTACACTCGCGCGCTATGGCGCGTGGCTGCCAACAGCTACGTTGAGGTGCGCCGGGTGGGGGACTTCCATTACATTACGGGGGCTACAGAAGATGAGCTCAAGTGTCCGTGCCAAGTGCCGGCTGCTGAGTTCTTCACTGAGGTAGATGGGGTGAGACTCCACCGTTACGCCCCACCATGCAAGCCCTTGTTGAGAGATGAGATCACTTTTTCGGTAGGGTTAAACTCCTACGCTATAGGATCTCAACTCCCCTGTGAACCAGAACCAGATGTCTCTGTACTGACCTCGATGTTGAGAGACCCTTCCCACATCACCGCCGAGACGGCAGCGCGCCGCCTTGCGCGGGGGTCCCCTCCATCAGATGCAAGCTCATCCGCCAGCCAACTATCGGCTCCGTCGTTGAAGGCCACTTGCCGAACGCATAGGCCTCATCCAGACGCTGAGCTGGTGGACGCCAACTTGCTATGGCGGCAAGAGATGGGCAGCAACATTACACGGGTAGAGTCTGAAACAAAGGTTGTGATTCTTGATTCATTCGAACCTCTGAGGGCCGAAACTGACGACGCCGAGCTCTCGGTGGCTGCAGAGTGTTTCAAGAAGCCTCCCAAGTATCCTCCAGCCCTTCCCATCTGGGCTAGGCCTGACTATAACCCTCCATTGTTGGACCGTTGGAAAGCACCGGATTACGTACCACCGACTGTGCATGGATGTGCCTTACCACCACGGGGCGCTCCACCGGTGCCTCCCCCTCGGAGGAAGAGAACAATTCAGCTAGACGGCTCCAATGTGTCAGCGGCGTTAGCTGCGCTAGCTGAAAAATCATTCCCGTCCTCGAAACCACAGGAGGAGAATAGCTCATCCTCTGGGGTCGACACACAGTCCAGCACTACTTCCAAGGTGTCCCCCCCTCCGGAAGGGGAGTCCGACTCAGAGTCATGCTCGTCTATGCCTCCTCTTGAGGGAGAGCCGGGCGATCCGGACTTGAGTTGCGACTCTTGGTCCACCGTTAGTGACAGCGAAGAGCAGAGCGTGGTCTGCTGTTCTATGTCGTACTCTTGGACCGGCGCCCTGATAACACCATGCAGTGCCGAGGAGGAGAAACTGCCCATCAGCCCACTCAGCAACTCTTTGTTGAGACATCATAACCTAGTCTATTCAACGTCGTCTAGAAGCGCTTCTCAGCGTCAGAGGAAGGTCACCTTCGACAGACTGCAGGTGCTCGACGACCATTACAAGACTGCATTAAAGGAGGTAAAGGAGCGAGCGTCTAGGGTAAAGGCCCGCATGCTCACCATCGAGGAAGCGTGCGCGCTCGTCCCTCCTCACTCTGCCCGGTCGAGGTTCGGGTATAGTGCGAAGGACGTTCGCTCCTTGTCCAGCAAGGCCATTAACCAGATCTGCTCCGTCTGGGAGGACTTGCTGGAAGACACCACAACTCCAATTCCAACCACCATCATGGCGAAGAACGAGGTGTTCTGTGTGGACCCTGCTAAAGGGGGCCGCAAGCCCGCTCGCCTCATTGTGTACCCTGACCTGGGGGTGCGTGTCTGTGAGAAACGCGCCCTATATGATGTGATACAGAAGTTGTCAATTGAGACGATGGGTGCTGCTTATGGATTTCAGTACTCACCTCAACAGCGGGTCGAACGTCTGCTGAAGATGTGGACCTCAAAGAAAACCCCCTTGGGGTTCTCGTATGACACCCGCTGTTTTGACTCAACTGTCACTGAACAGGACATCAGGGTAGAAGAGGAGATATACCAATGTTGTAACCTTGAACCGGAGGCCAGAAAAGTGATCTCCTCCCTCACGGAGCGGCTTTACTGCGGGGGCCCTATGTTCAACAGCAAGGGGGCCCAGTGTGGTTATCGCCGTTGCCGTGCCAGTGGAGTCTTGCCTACCAGCTTTGGCAACACAATCACTTGTTACATCAAGGCCACAGCGGCTGCGAAGGCTGCAGGCCTCCGGAACCCGGACTTTCTTGTCTGCGGAGACGATCTGGTCGTGGTGGCAGAGAGTGATGGCGTCGATGAGGATGGAGCAGCCCTGAGAGCCTTCACGGAGGCTATGACCAGGTATTCTGCTCCACCCGGAGATGCTCCACAGCCCACCTACGACCTTGAGCTCATTACATCTTGCTCCTCCAACGTCTCCGTGGCACGGGACGACAAGGGGAGGAGGTACTATTACCTCACCCGTGATGCTACTACTCCCCTAGCCCGTGCGGCTTGGGAAACAGCCCGTCACACTCCAGTTAACTCCTGGTTGGGCAACATCATCATGTACGCGCCTACCATCTGGGTGCGCATGGTAATGATGACACATTTTTTCTCCATACTCCAATCCCAGGAGATACTTGATCGACCCCTTGACTTTGAAATGTACGGGGCCACTTACTCTGTCACTCCGCTGGATTTGCCAGCAATCATTGAAAGACTCCATGGTCTTAGCGCGTTCACGCTCCACAGTTACTCTCCAGTAGAGCTCAATAGGGTGGCGGGGACACTCAGGAAGCTTGGGTGCCCCCCCCTACGAGCTTGGAGACATCGGGCACGAGCAGTGCGCGCCAGACTTATCGCCCAGGGAGGGAAGGCTAAAATATGCGGCCTTTACCTTTTCAATTGGGCGGTACGTACCAAGACCAACCTCACTCCACTGCCAGCCGCTGGCCAGCTGGATTTGTCCGGCTGGTTTACGGTTGGTGTCGGCGGGAACGACATWTATCACAGCGTGTCTCGTGCCCGAGACACG
