# Supplementary material for: Adaptation of Oxford Nanopore technology for hepatitis C whole genome sequencing and identification of within-host viral variants
Source: BMC Genomics. 2021 Mar 2;22:148. doi: 10.1186/s12864-021-07460-1 (PMC7923462; doi:10.1186/s12864-021-07460-1)
Supplement: Supplementary file 3 — Additional file 3: Supplementary file 3–6. An example of Nano-Q tool output (4 files in *.txt format): a) Reference sequence (HITP300157_Reference), b) Nano-Q tool progress report (HITP300157_Nano-Q_output), c) All variants generated (HITP300157_all_variants), d) Consensus of clusters of variants that met the user defined cut-off for a minimum cluster size and their relative frequencies – The final output of the tool (HITP300157_final_variants). [file 12864_2021_7460_MOESM3_ESM.zip › SF4 - HITP300157_Nano-Q_Output.txt]

Creating directory: Results/HITP300157_3a_Final.fa_HamDist
###########################################
# Stage 1.0 - Read cleaning and selection #
###########################################
Total reads skipped = 4697
Total reads looked at = 7213
HITP300157_3a_Final: Number of trimmed Reads = 1886.
Total number of accepted cleaned reads: 1886 and total cleaned reads: 1886.
Stage 1.0 Complete.

####################################################
# Stage 2.0 - Calculate Pairwise Hamming Distances #
####################################################
Subprocessing HITP300157_3a_Final.
Subprocessing Completed (HITP300157_3a_Final.fa)

Stage 2.0 Complete.

############################################
# Stage 3.0 - Constructing distance matrix #
############################################

Constructing distance matrix for HITP300157_3a_Final.fa. There are 1886 reads.
Stage 3.0 Complete.

##################################################
# Stage 4.0 - Performing Hierarchical Clustering #
##################################################
Analysing HITP300157_3a_Final...
Total number of clusters identified: 447
Retrieving clusters with more than 20 reads...
ClusterID 73 has 648 reads.
Writing HITP300157_3a_Final_Cluster73.fa to Results/Clusters/ done!
ClusterID 75 has 21 reads.
Writing HITP300157_3a_Final_Cluster75.fa to Results/Clusters/ done!
ClusterID 78 has 42 reads.
Writing HITP300157_3a_Final_Cluster78.fa to Results/Clusters/ done!
ClusterID 222 has 62 reads.
Writing HITP300157_3a_Final_Cluster222.fa to Results/Clusters/ done!
ClusterID 223 has 493 reads.
Writing HITP300157_3a_Final_Cluster223.fa to Results/Clusters/ done!
ClusterID 224 has 23 reads.
Writing HITP300157_3a_Final_Cluster224.fa to Results/Clusters/ done!
ClusterID 235 has 33 reads.
Writing HITP300157_3a_Final_Cluster235.fa to Results/Clusters/ done!
Remaining clusters = 7 and a total of 1322 reads.
--------------------------------------

Stage 4.0 Complete.

############################################################
# Stage 5.0 - Calcuating consensus sequences from clusters #
############################################################
Creating consensus sequences for each cluster...

Writing to file....
Finished writing.
Consolidating consensus.....
Finished writing.
Removing unnecessary files...
Done!

Stage 5.0 Complete.
