# Supplementary material for: Adaptation of Oxford Nanopore technology for hepatitis C whole genome sequencing and identification of within-host viral variants
Source: BMC Genomics. 2021 Mar 2;22:148. doi: 10.1186/s12864-021-07460-1 (PMC7923462; doi:10.1186/s12864-021-07460-1)
Supplement: Supplementary file 3 — Additional file 3: Supplementary file 3–6. An example of Nano-Q tool output (4 files in *.txt format): a) Reference sequence (HITP300157_Reference), b) Nano-Q tool progress report (HITP300157_Nano-Q_output), c) All variants generated (HITP300157_all_variants), d) Consensus of clusters of variants that met the user defined cut-off for a minimum cluster size and their relative frequencies – The final output of the tool (HITP300157_final_variants). [file 12864_2021_7460_MOESM3_ESM.zip › SF5 - HITP300157_all_variants.txt]

>testHAP0
ATGAGCACACTTCACAAACCCCAAAGAAAAACCAAAAGAAACACCATCCGTCACCCACAGGACGACAAGTTCCCGATTGGCGGACAGATCGTTGGTGGAGTATACGTGTTACCGCGCAGGGGCCCACGGTTGGGTGTGCGCGCGACGCGTAAAACTTCTGAACGGTCACAGCCTCGCGGACGACGACAGCCTATCCCCAAGGCACGTTGGAGCGAAGGCCGGTCCTGGGCCCAGCCCGGGTACCCTTGGCCCCTCTATGGTAACGAGGGCTGCGGGTGGGCAGGGTGGCTCCTGTCCCCACGCGGCTCCCGTCCATCTTGGGGCCCAAATGACCCCCGGCGGAGGTCCCGCAATTTGGGTAATGTCATCGATACCCTCACGTGCGGATTCGCCGATCTCATCGTTTACATCCCGCTCGTCGGCGCTCCTGTAGGAGGTGTCGCAAGAGCCCTCGCGCATGGCGTGAGGGCCCTTGAAGACGGGATAAATTTCGCAACAGGGAACTTGCCTGGTTGCTCCTTTTCTATCTTCCTTCTTGCTCTGTTCTCTTGCCTAATTCATCCAGCAGCTAGCCTAGAGTGGCGGAACGCGTCTGGCCTCTACATCCTTACCAACGACTGTTCCAATAGCAGTATTGTGTATGAGGCCGATGAAGTGATTCTGCACACACCTGGCTGTGTACCTTGTGTTCAGGACGGTAATACATCCACGTGCTGGACCCCAGTGATACCTACAGTGGCAGTCAAGTATGTCGGAGCAACCACCGCTTCAATACGCAGTCATGTGGACCTATTAGTGGGCGCGGCCACGATGTGCTCTGCGCTCTACGTGGGTGATATGTGTGGGGCCGTCTTTCTCGTGGGACAAGCCTTCACATTCAGACCTCGTCGTCACCGAACAGCCCAGACTTGTAACTGCTCGCTGTACCCAGGTCATCTTTCAGGACATCGAATGGCTTGGGATATGATGATGAATTGGTCCCCCGCTGTGGGTATGGTGGTGGCGCACGTCCTGCGGTTGCCCCAGACCTTGTTTGACATAATAGCCGGGGCCCACTGGGGCATCTTGGCGGGCCTAGCCTATTACTCCATGCAGGGCAACTGGGCCAAGGTCGCCATCATCATAATTATGTTTTCAGGGGTCGACGCCACAACATACGTTTCCGGTGGCGCTGCAGCTCGTGATGCCAACGTCTTTACTAGGTTATTCAGTACGGGTGCCAACCAGAGACTGCAGCTGGTCAACGCCAATGGTTCGTGGCACATTAACAGCACTGCCCTGAACTGCAATGAGTCCATAAACACCAGGTTCATAGCTGGGTTGGTCTATTATCATAAGTTCAACTCTACTGGACGTCCTCAAAAGCTCAGCAGCTGCAAGCCCATCACTTCCTTCGATCAGGGGTGGGGCCCCTTGACAGATGCTAACATCACTGGCTCTTCTAACGACAGACCGTACTGCTGGCACTATGCGCCTAAACCTTGTGATATCGTCAAAGCATCAAGTGTCTGCGGCCCCGTGTGCTGCTTCACACCATCGCCAGTGGTCGTAGGCACTACTGATGCCAAGGGCGTGCCAACCTACACTTGGGGTGATAATGGGTCAGATGTGTTCCTGCTGAAATCCCTACGGCCTCCCAAAGGTCGGTGGTTTGGGTGTTCGTGGATGAACTCCACGGGGTTTATCAAGACGTGTGGGGCTCCCCCTTGTAACATCTATGGGGGTAAGGAGACTAACAGGAGTACATCACTCTTCTGCCCCACCGACTGTTTTAGGAAACATCCCGAGGCCACATACAGCCGGTGTGGTGCGGGGCCATGGTTAACACCTCGTTGCATGGTCGACTATCCATACCGGCTTTGGCATTACCCGTGTACAGTCAACTTTACATTGTTCAAGGTGAGAATGTTTGTGGGTGGGTTTGAGCACCGATTTAACGCTGCTTGCAACTGGACCAGGGGGGAGCGCTGTAATATCGAGGATCGAGACCGCAGCGAGCAGCATCCGCTGCTGCATTCAACAACTGAGCTTGCTCTGCTGCCTTGCTCTTTCACGCCCATGCCTGCATTGTCAACAGGTCTAATACACCTCCACCAAAACATCGTGGATGTCCAGTACCTTTATGGTGTTGGATCCGGCATGGTGGGATGGGCGCTGAAATGGGAGCTCGTCGTCCTCGTTTTCCTCCTCCTAGCGGACGCACGCGTGTGCGTCGCCCTTTGGCTGATGCTGATGATATCACAAGCAGAAACAGCCTTGAAGAACCTTGTCACGCTGAATGCCGTCGCTGCTGCTGGGACACATGGCATCGGTTGGTACCTGGTAGCCTTTTGCGCGGCGTGGTACGTGCGGGGTAAATTTGTCCCGCTGGTGGCCTACGGCCTGACGGGTCTTTGGTCCATAGCGCTGCTCGTCCTCTTGCTCCCCCAACGAGCATATGCTTGGTCGGGTGAAGATAGTGCAACTCTCGGCGCTGGGGTCTTGGTCCTCGACGGCTTCTTTACCTTATCACCCTGGTATAAGCATTGGATCGGCCGTCTCATATGGTGGAACCAGTACACCATATGCAGATGCGAGTCTGCCCTTCAAGAATGGGTCCCCCCCTTACTTGCACGCGAGGGTAGGGACGGTGTCATCTTGCTAACAAGCCTGCTTTATCCATCCTTAATTTTTGACATCACTAAGCTGCTGATAGCAGTATTGGGCCCATTATACTTAATACAGGCCGCCATCACTGCCTCCCCCTACTTTGTGCGTGCACATGTACTGGTCCGCCTTTGCATGCTCGTGCGTTCCGTGATGGGGGGAAAATACTTCCAGATGATCATACTAAGCATTGGTAGATGGTTCAACACCTACCTATACGACTACCTAGCGCCAATGCAGCATTGGGCCGCAGCCGGCCTCAAAGACCTAGCAGTGGCCACCGAACCTGTAATATTTACTGCCATGCAAATCAAGGTCATCACCTGGGGCGCGGATACAGCGGCTTGGGAAGATATCCTTTGCGGGCTGCCCGTCTCTGCGCGACTAGGCCGTGAGGTATTGTTGGGACCTGCTGATGACTATCGGGAGATGGGTTGGCGTCTGTTGGCCCCGATTACAGCAGCCGCCCAGCAAACTAGGGGCCTTCTTGGGACTATTGTGACCAGCTTGACTGGCAGGGATAAGAACGTGGTGACCGGTGAAGTGCAGGTGCTTTCCACGGCCACCCAGACCTTCCTAGGTACAACAGTAGGGGGGGTTATGTGGACTGTTTACCATGGTGCAGGTTCGAGAACGCTCGCGGGCGCCAAACATCCTGCGCTCCAAATGTACACAAATGTGGATCAGGACCTCGTCGGGTGGCCAGCCCCTCCAGGGGCCAAGTCTCTCGAACAGTTTGCTTGCGGGTCTGCAGACTTATACCTGGTTACCCGCGACGCCGATGTCATCCCTGCTCGGCGTAGGGGGGACTCCACAGCGAGCTTGCTCAGTCCTAGGCCTCTCGCCTGCCTCAAAGGCTCCTCTGGAGGTCCCGTTATGTGTCCTTCTGGGCATGTTGCGGGGATCTTTAGGGCTGCTGTGTGCACCAGAGGTGTGGCAAAAGCCCTACAGTTTATACCAGTAGAAACCCTTAGCACAcAGGGTTGGTCTCCATCTTTCTCTGACAATTCAACTCCTCCTGCTGTCCCACAGAGCTATCAAGTGGGATACCTTCATGCCCCGACCGGCAGTGGCAAGAGCACAAAGGTCCCGGCCGCGTATGTAGCACAAGGATATAATGTTCTCGTGCTGAATCCATCCGTGGCGGCCACACTAGGCTTCGGTTCTTTCATGTCACACGCCTATGGGATTGACCCTAACATCCGCACTGGGAACCGCACCGTTACAGCTGGTTCTAAACTGACCTATTCCACCTACGGCAAGTTTCTCGCGGATGGGGGTTGCTCCGGGGGGGCGTATGATGTGATTATCTGTGATGAATGTCATGCCCAAGACGCTACTAGCATATTGGGTATAGGCACAGTCTTAGATCAGGCTGAGACGGCTGGGGTGAGGCTGACGGTTTTGGCGACAGCAACTCCCCCAGGCAGCATCACCGTGCCACACTCTAACATCGAAGAAGTGGCCCTGGGCTCTGAAGGCGAGATCCCTTTCTACGGTAAGGCTATACCGATAGCCCTACTCAAGGGGGGGAGGCACCTTATCTTCTGCCATTCCAAGAAAAAATGTGACGAAATAGCGTCCAAACTCAGAGTTATGGGGCTCAACGCTGTAGCGTACTACAGGGGTCTCGATGTGTCCGTCATACCAACAACAGGAGATGTCGTAGTTTGTGCTACTGACGCCCTCATGACTAGATTCACCGGAGACTTCGATTCTGTCATAGATTGCAACGTAGCTGTTGAACAGTACGTTGACTTCAGCCTAGACCCCACCTTTTCCATCGAGACCCACACTGCTCCCCAAGACGCGGTTTCCCGCAGCCAACGCCGTGGCCGTACAGGCCAAGGTAGACTCGGTACGTATCGATATGTTGCCTCCGGCGAGAGACCGTCTGGAATGTTTGACTCGTTTGTTCTCTGTGAGTGCTATGACGCGGGCTGCTCGTGGTACGATTTGCAGCCCGCTGAGACCacAGTCAGACTGAGAGCTTACTTGTCCACGCCCGGGTTACCAGTCTGTCAAGACCATCTAGACTTTTGGGAGAGCGTTTTCACTGGACTGACTCACATAGATGCCCACTTTCTGTCACAGACAAAGCAGCAGGGACTTAACTTCTCGTACCTAACTGCCTACCAGGCCACTGTGTGCGCCCGCGCACAGGCCCCCCCTCCAAGTTGGGACGAGACGTGGAAGTGTCTCGTGCGACTTAAACCAACATTACATGGACCTACGCCCCTTCTATATCGGTTGGGGCCTGTCCAAAATGAAATCTACTTGACACACCCCATCACAAAATACGTCATGGCGTGCATGTCAGCCGATCTGGAAGTAACCACCAGCACCTGGGTGTTGCTTGGAGGAGTCCTCGCGGCCCTGGCGGCCTACTGCTTGTCAGTCGGTTGCGTTGTGATTGTGGGTCCTATTGAACTAGGGGGCAAGCCGGCACTCGTTCCAGACAAAGAGGTGCTGTATCAACAGTACGATGAAATGGAGGAATGCTCACAGGCTGCCCCATATATTGAACAAGCCCAGGCAATAGCCCACCAGTTCAAGGAAAAAATCCTTGGATTGATGCAGCGACCCGCCCAACAAAAAGCTGTCGGTGAGCCCATAGTAGTTTCCAACTGGCAAAAGCTTGAGGCCTTCTGGCACAAGCACATGTGGAACTTTGTGAGTGGAATCCAATACCTAGCAGGCCTCTCCACTCTGCCTGGCAACCCCGCCGTAGCGTCTCTTATGGCGTTCACTGCTTCAGTCACCAGTCCCCTGTTGACCAACCAAACCATGTTTTTTAACATACTCGGGGGGTGGGTTGCCACCCATTTGGCAGGGCCCCAGAGCTCTTCCGCGTTCGTGGTAAGCGGCTTGGCTGGCGCTGCCATGGGGGGTATAGGCCTGGGCAAGGTTTTGCCTGACATCCTGGCAGGATGCAGGGCTGGTGTATcAGGAGCTTTAGTGGCTTTTAAAATCATGGGAGGAGAATTCCCCACTGCTGAGGACATAGTCAGCTTGTTGCCCGCCATACTATCTCCGGGTGCTCTCGTCGTCGGTGTGATATGCGCAGCCATACTACGTCGACACGTAGGACCTGGGGAGGGGGCAGTACAGTGGATGAACAGGCTCATAGCATTCGCATCCCGGGGCAACCACGTCTCACCAACGCACTATGTTCCCGAGAGCGATGCTGCAGCGAAAGTCACCGCATTGCTGAGCTCTCTTACAGTCACAAGTCTGCTTCGGCGATTACACCAGTGGATCAATGAAGACTACCCAAGTCCTTGCAGCGGCGATTGGCTGCGAACCATCTGGGACTGGGTTTCCACAGTGTTGTCCGACTTCAAGACATGGCTCTCTGCTAAGATTATGCCAGCGCTCCCTGGGCTGCCCTTCATCTCCTGTCAAAAGGGATACGAGGGCGTGTGGCGGGGGGACGGTGTGATGTCGACACGCTGTCCTTGCGGGGCAACAATAACTGGTCATGTGAAGAATGGGTCCATGCGGCTCGCAGGGCCGCGTACATGTCTTAACATGTGGCACGGTACTTTTCCCATCAATGAGTACACCACTGGACCCAGCACACCTTGCCCACCACCCAACTACACTCGCGCGCTATGGCGCGTAGCTGCCAACAGCTACGTTGAGGTGCGCCGGGTGGGGGACTTCCATTACATTACGGGGGCTACAGAAGATGAGCTCAAGTGTCCGTGCCAAGTGCCGGCTGCTGAGTTCTTCACTGAGGTAGATGGGGTGAGACTCCACCGTTACGCCCCTTCATACAAGCCCTTGTTGAGAGATGAGATCACTTTTTCGGTAGGGTTAAACTCCTACGCTATAGGATCTCAACTCCCCTGTGAACCAGAACCAGATGTCTCTGTACTGACCTCGATGTTGAGAGGCCCTTCCCACATCACCGCCGAGACGGCAGCGCGCCGCCTTGCGCGGGGGTCCCCTCCATCAGATGCAAGCTCATCCGCCAGCCAACTATCGGCTCCGTCGTTTGAGGCCACTTACCGAACGCATAGGCATCATCCAGACGCTGAGCTGGTGGACGCCAACTTGCTATGGCGGCAAGAGATGGGCAGCAACATTACACGGGTAGAGTCTGAAACAAAGGTTGTGATTCTTGATTCATTCGAACCTCTGAGGGCCGAAGCTGGCGACGCCGAGCTCTCGGTGGCTGCAGAGTGTTTCAAGAAGCCTCCCAAGTATCCTCCAGCCCTTCCCATCTGGGCTAGGCCTGACTATAACCCTCCATTGTTGGACCGTTGGAAAGCACCGGATTACGTACCACCGACTGTGCATGGATGTGCCTTACCACCACGGGGCGCTCCACCGGTGCCTCCCCCTCGGAGGAAGAGAACAATTCAGCTAGACGGCTCCAATGTGTCAGCGGCGTTAGCTGCGCTAGCTGAAAAATCATTCCCGTCCTCGAAACCACAGGAGGAGAATAGCTCATCCTCTGGGGTCGACACACAGTCCAACACTACTTCCAAGGTGTCCCCCCCTCCGGAAGGGGAGTCCGACTCAGAGTCATGCTCGTCTATGCCTCCTCTTGAGGGAGAGCCGGGCGATCCGGACTTGAGTTGCGACTCTTGGTCCACCGTTAGTGACAGCGAAGAGCAGAGCGTGGTCTGTTGTTCTATGTCGTACTCTTGGACCGGCGCCCTGATAACACCATGCAGTGCCGAGGAGGAGAAACTGCCCATCAGCCCACTCAGCAACTCTTTGTTGAGACATCATAACCTAGTCTATTCAACGTCGTCTAGAAGCGCTTCTCAGCGTCAGAGGAAGGTCACCTTCGACAGACTGCAGGTGCTCGACGACCATTACAAGACTGCATTAAAGGAGGTGAAGGAGCGAGCGTCTAGGGTAAAGGCCCGCATGCTCACCATCGAGGAAGCGTGCGCGCTCGTCCCTCCTCACTCCGCCCGGTCGAGGTTCGGGTATAGTGCGAAGGACGTTCGCTCCTTGTCCAGCAAGGCCATTAACCAGATCTGCTCCGTCTGGGAGGACTTGCTGGAAGACACCACAACTCCAATTCCAGCCACCATCATGGCGAAGAACGAGGTGTTCTGTGTGGACCCTGCTAAAGGGGGCCGCAAGCCCGCTCGCCTCATTGTGTACCCTGACCTGGGGGTGCGTGTCTGTGAGAAACGCGCCCTATATGATATGATACAGAAGTTGTCAATTGAGACGATGGGTGCTGCTTATGGATTTCAGTACTCACCTCAACAGCGGGTCGAACGTCTGCTGAAGATGTGGACCTCAAAGAAAACCCCCTTGGGGTTCTCGTATGACACCCGCTGTTTTGACTCAACTGTCACTGAACAGGACATCAGGGTAGAAGAGGAGATATACCAATGTTGTAACCTTGGACCGGAGGCCAGAAAAGTAGTCTCCTCCCTCACGGAGCGGCTTTACTGCGGGGGCCCTATGTTCAACAGCAAGGGGGCCCAGTGTGGTTATCGCCGTTGCCGTGCCAGTGGAGTCTTGCCTACCAGCTTTGGCAACACAATCACTTGTTACATCAAGGCCACAGCGGCTGCGAAGGCTGCAGGCCTCCGGAACCCGGACTTTCTTGTCTGCGGAGACGATCTGGTCGTGGTGGCAGAGAGTGATGGCGTCGATGAGGATGGAGCAGCCCTGAGAGCCTTCACGGAGGCTATGACCAGGTATTCTGCTCCACCCGGAGGTGCTCCACAGCCCACCTACGACCTTGAGCTCATTACATCTTGCTCCTCCAACGTCTCCGTGGCACGGGACGACAAGGGGAGGAGGTACTATTACCTCACCCGTGATGCTACTACTCCCCTAGCCCGTGCGGCTTGGGAAACAGCCCGTCACACTCCAGTTAACTCCTGGTTGGGCAACACCATCATGTACGCGCCTACCATCTGGGTGCGCATGGTAATGATGACACATTTTTTCTCCATACTCCAATCCCAGGAGATGCTTGATCGACCCCTTGACTTTGAAATGTACGGGGCCACTTACTCTGTCACTCCGCTGGATTTGCCAGCAATCATTGAAAGACTCCATGGTCTTAGCGCGTTCACGCTCCACAGTGACTCTCCAGTAGAGCTCAATAGGGTGGCGGGGACACTCAGGAAAACAGGGTGCCCCCCCCTACGAGCTTgGAGACATCAGGCACGAGCAGTGCGCGCCAGACTTATCGCCCAGGGAGGGAAGGCTAAAATATGCGGC
>testHAP1
ATGAGCACACTTCCTAAACCCCAAAGAAAACCAAAAAGAAACACCATCCGTCGCCCACAGGACGTCAAGTTCCCGGGTGGCGGACAGATCGTTAGTGGAGTATACGTGTTACCGCGCAGGGGCCCACGGTTGGGTGTGCGCGCGACGCGTAAAACTTCTGAACGGTCACAGCCTCGCGGACGACGACAGCCTATCCCCAAGGCACGTTGGAGCGAAGGCCGGTCCTGGGCCCAGCCCGGGTACCCTTGGCCCCTCTATGGTAACGAGGGCTGCGGGTGGGCAGGGTGGCTCCTGTCCCCACGCGGCTCCCGTCCATCTTgGGGCCCAAATGACCCGCAGAGGGGGTCCCGCAATTTGGGTAAAGTCATCGATACCCTCACGTGCGGATTCGCCGATCTCAAGGGGTACATCTCGCTCGTCAGCGCTCCTGTAGGAGGTGTCGCAAGAGCCCTCGCGCATGGCGTGAGGGCCCTTGAAGACAGGATAGGGTTCGCAGCAGGGAACTTGCCCGGTTGCTCCTTTTCTATCTTCCTTCTTGCTCTATTCTCTTGCTTAATTCATCCAGCAGCTAGTCTAGAGTGGCGGAACGCGTCTGGCCTCTACATCCTTACCAACGACTGTTCCAATAGGAGTATTGTGTATGAGGCCGATGAAGTGATTCTGCACACACCTGGCTGTGTACCTTGTGTTCAGGACGGTAATACATCCACGTGCTGGACCCCAGTGCCACCTACAGTGGCAGTCAAGTATGTCGGAGCAACCACCGCTTCAATACGCAGCCGTGTGGACCTATTAGTAGGCGCGGCCACGATCTGCTCTGCGCTCTACGTAGGTGATATATGTGGGGCCGTCTTTCTCGTGGGACAAGCCTTCACATTCAGACCTCGTCGTCACCGGACAGTCCAGACTTGTAACTGCTCGCTGTTTGGAGGTCATCTTTCAGGACATCGAATGGCTTGGGATATGATGATGAATTgGTCCCCCGCTGTGGGTATGGTGGTGGCGCACGTCCTGCGGTTGCCCCAGACCTTGTTTGACATAATAGCAGGGGCCCACTGGGGCATCTTGGCGGGCCTAGCCTATTACTCCATGCGGGGACGCTGGGCCAAGGTCGCTATCATCATAGTTATGTTTTCAGGGGTAGACGCCACAACATACGTTTCCGGTGGCGCTGCAGCTCGTGATGCCAACTTCTTTGCTAGGTTATTCAGTACGGGTGCCAACCAGAGGCTGCAGCTGGTCAACGCCAATGGTTCGTGGCACATCAACAGCACTGCCCTGAACTGCATTGAGTCCGCAAACACCGGGTTCATAGCTGGGTTGATCTATTATCATAAGTTCAACTCTACTGGATGTCCTCAAAGGCTCAGCAGCTGCAAGCCCATCGCTTCCTTCGATCAGGGGTGGGGCCCCTTGACAGATGCTAACATCACTGGCTCTTCTAACGACAGACCGTACTGCTGGCACTATGCGCCTAAACCTTGTGATGTCGTCAAAGCATCAAGTGTCTGCGGCCCCGTGTACTACTTCACACTATCGCCAGTGGTCGTGAAAACTACTGGTACCAAGGGCGTGCCAACCTACACTTGGGGTGATATTGAGTCAGATGTGTTCCTGCTGGAGTCCCTGCGGCCTCCCAAAGGTCGGTGGTTTGGGTGTTCGTGGATGAACTCCACGGGGTTTGTCAAGACGTGTGGAGCTCCCCCTTACAGCATCTATGGGGGTAAGGAGACTAACAGGAGTACATCGCTCTTCTGCCCTACCGACTGTTTTAGGAAACATCCCGAGGCCACATACAGCCGGTGTGGTGCAGGGCCTTgGTTAACACCTCGTTGCATAGTCGACTATCCATACCGGCTTTGGCATTACCCGTGTACAGTCAACTTTACATTGTTCAAGGTGAGAATGTTTGTGGGTGGGTTTGAGCACCGATTTAACGCTGCTTGCAGCTGGACCAGGGGGGAGCGCTGTAATATCGAGGATCGAGACCGCGGCGAGCAGCATCCGCTGCTGCATTCAACAACTAGGCTTGCTATACTGCCTTGCTCTTTCACGCCCATGCCTGCATTGTCAACAGGTCTAATACACCTCCAGCAAAACATCGTGGATGTCCAGTACCTTTATGGTGTTGGATCCGGCATGGTGGGATGGGCGCTGAAATGGGAGTTCGTCGTCCTCGTTTTCCTCCTCCTAGCGGACGCACGCGTGTGCGACGTCCTTTGGCTGATGCTGATGATATCACAAGCAGAAGCAGCCTTGGAGAACCTTGTCACGCTGAATGCCGTCGCTGCTGCTGGGACACATGGCATCGGTTGGTACCTGGTAGCCTTTTGCGCGGCGTGGTACGTGCGGGGTAGATTTGTCCCGCTGGTGACCTACGGCCTGACGGGTCTTTGGTTCATAGCGCTGCTCGTCCTCTTGCTCCCCCAACGAGCATATGCTTGGTCGGGTGAAGATAGTACAGCTCTCGGCGCTGGGGTCTTGGTCCTCTTCGGCTTCTTTACCTTATCACCCTTGTATAAGCACTGGATCGGCCGTCTCATATGGTGGAACCAGTACACCATATGCAGATGCGAATCTGCCCTTCAAGTATGGGTCCCCCCCTTACTTGCACGCGGGGGTAGGGACGGTGTCATCTTGCTAACAAGCCTGCTTTATCCATCCTTAATTTTTGACATCACTCGGCTGCTGATAGCAGTATTGGGCCCATTATACTTAATACAGGCCGCCATCACTGCCTCCCCCTACTTTGTGCGTGCACATGTACTGGTCCGCCTTTGCATGCTCGTGCGTTCCGTGATGGGGGGAAAATACTTCCAGATGATCATACTAAGCATTGGTAGATGGTTCAACACCTACCTATACGACCACCTAGCGCCAATGCAGCATTGGGCCGCAGCCAGCCTCAAAGACCTAGCAGTGGCCACTGAACCTGTAATATTTAGTCCCATGGAAATCAAGGTCATCACCTGGGGCGCGGATACAGCGGCTTGCGGAGATATCCTTTGCGGGCTGCCCGTCTCTGCGCGACTAGGCCGTGAGGTGTTGTTGGGACCTGCTGATGACTATCGGGAGATGGGTTGGCGTCTGTTGGCCCCGATTACAGCATACGCCCAGCAAACTAGAGGCCTTCTTGGGACTATTGTGACCAGCTTGACTGGCAGGGATAAGAACGTAGTGACCGGTGAAGTGCAGGTGCTTTCCACGGCCACCCAGACCTTCCTAGGTACAACAGTAGGGGGGGTCATGTGGACTCTTTACCATGGTGCAGGTTCGAGAACGCTCGCGGGCGCCAAACATCCTGCGCTCCAAATGTACACAAATGTGGATCAGGACCTCGTCGGGTGGCCAGCCCCTCCAGGGGCCAAGTCTCTCGAACCGTGTGCTTGCGGGTCTGCAGACTTATACCTGGTTACCCGCGACGCCGATATCATCCCTGCTCGGCGTAGGGGGGACTCCACAGCGAGCTTGCTCAGTCCTAGGCCTCTCGCCTGCCTCAAAGGCTCCTCTGGAGGTCCCGTTATGTGTCCTTCTGGGCATGTTGCGGGGATCTTTAGGGCTGCTGTGTGCACCAGAGGTGTGGCAAAGCCCCTACAGTTTATACCAGTAGAAACCCTTAGCACACAGGCTAGGTCTCCATCTTTCTCTGACAATTCAGCTCCTCCTGCTGTCCCACAGAGCTATCAAGTGGGATACCTTCATGCCCCGACCGGCAGTGGCAAGAGCACAAAGGTCCCGGCCGCGTATGTAGCACAAGGATATAATGTTCTCGTGCTGAATCCATCCGTAGCGGCCACACTAGGCTTCAGTTCTTTCATGTCACACGCCTATGGGATTGACCCTAACATCCGCACTGGAAACCGCACCGTTACAACTGGTGCTAAACTGGCCTATTCCACCTACGGCAGGTTTCTCGCGGATGGGGGTTGCTCCGGGGGGGCGTATGATGTGATTATCTGTGATGAATGTCATGCCCAAGACGCTACTAGCATATTGGGTATAGGCGCAGTCTTAGCCCAGGCTGAGACGGCTGGGGTGGGGCTGACAGTTTTGGCGACAGCAACTCCCCCAGGCAGCATCACTGTGCCACACTCTAACATCGAAGAAGTGGCCCTGGGCTCTGAAGGCGAGATCCCTTTCTACGGTAAGGCTATACCGATAGCCCTACTCAAGGGGGGGAGGCACCTTATCTTCTGCCATTCCAAGAAAAAATGTGACGAAATAGCGTCCAAACTCAGAGGTATGGGGCTCAACGCTGAAGCGTACTACAGGGGTCTCGATGTGTCCGTCATACCAACAACAGGAGATGTCGTAGTTTGTGCTGCTGGCGCCCTCATGACTGGATTCACCGGAGACTTCGATTCTGTCATAGAGTGCAGCGTAGCTGTTGAACAGTACGTTGACTTCAGCCTAGACCCCACCTTTTCCATCGAGACCCGCACTGCTCCCCAAGACGCGGTTTCCCGCAGCCAACGCCGTAGCCGTACGGGCCGAGGTAGACTCGGTACTTATCGATATGTTGCCTCCGGCGAGAGACCGTCTGGAATGTTTGACTCGGTTGTTCTCTGTGAGTGCTATGACGCGGGCTGCTCGTGGTACGATTTGCAGCCCGCTGAGACCCCAGTCAGACTGAGAGCTTACTTGTCCACGCCCGGGTTACCAGTCTGTCAAGACCATCTAGACTTTGGGGAGAGCGTTTTCACTGGACTGACTCACATAGATGCCCACTTTCTATCACAGACAAAGCAGcAGGGACTTAACTTCTCGTACCTAACTGCCTACCAGGCCACTGTGTGCGCCCGCGCACAGGCCCCCCCTCGAAGCTGGGACGGGATGTGGAGGTGTCTCGTGCGACTTCTTCCAACATTACATGGACCTACGCCCCTTCTATATCGTTTGGGGCCTGTCCAAAATGAAATCTGCTTGACACACCCCATCACAAAATACGTCATGGCATGCATGTCAGCCGATCTGGAAGTAACCACCAGCACCTGGGTGTTGCTTGGAGGAGTCCTCGCGGCCCTGGCGGCCTGCTGCTTGTCAGTCGGCTGCGTTGTGATTATGGGTCATATTGACTTAGGGGGCAAGCCGGCACTCGTTCCAGACAAAGAGGTGCTGTATCAACAGTACGATGAAATGGAGGAATGCTCACAGGCTGCCCCATATATTGAACAAGCCCAGGCAATAGCCCACCAGTTCAAGGAAAAAATCATCGGATTGATGCAGCGAGCCGCCCAGCAAGAAGCTGTCATTGAGCCCATAGTAGTTTCCAACTGGCAAAAGCTTGGGGCCTTCTGGCACAAGCACATGTGGAACTTTGTAGGTGGAATCCAATACCTAGCAGGCCTCTCCACTCTGCCTGGCAACCCCGCCGTAGCGTCTCTTATGGCGTTCACTGCTTCAGTCACCAGTCCCCTGACGACCAACCAAACCATGTTTTTTAACATACTCGGGGGGTGGGTTGCCACCCATTTGGCAGTGCCCCAGAGCTCTTCCGCGTTCGTGGTAAGCGGCTTGGCTGGCGCTGCCATAGGGGGTATAGGCCTGGGCAGGGTTTTGCTTGACATCCTGGCAGGATGCGGGGCTGGTGTCTCAGGAGCTTTAGTGGCTTTTAAAATCATGGGAGGAGAATTCCCCACTGCTGAGGACATAGTCAGCTTGTTGCCCGCCATACTATCTCCGGGTGCTCTCGTCGTCGGTGTGATATGCGCAGCCATGCTACGTCGACACGTAGGACCTGGGGAGGGAGCAGTACAGTGGATGAACAGGCTCATAGCATTCGCATCCCGGGGCAACCACGTCTCACCAACGCACTATGTTCCCGAGAGCGATGCTGCAGCGAGGGTCACCGCATTACTGAGCTCTCTTGCAGTCACATGTCTGCTTCGGCGGTTACACCAGTGGATCAATGAAGACTACCCAAGTCCTTGCAGCGGCGATTGGCTGCGAGCCATCTGGGACTGGGTTTCCACAGTGTTGTCCGACTTCAGGACATGGCTCTCTGCTAAGATTATGCCAGCGCTCCCTGGGCTGCCCTTCATCTCCTGTCAAAAGGGATACAAGGGCGTGTGGCGGGGGGACGGTGTGATGTCGACACGCTGTCCTTGCGGGGCAACAATAACTGGTCATGTGAAGAATGGGTCCATGCGGCTCGCAGGGCCGTGCACATATACTAACATGTGGCACAGTACTTTCCCCATCAATGAGTACACCACTGGACCCAGCACACCTTGCCCACCACCCAACTACACTCTCGCGCTATGGCGCGTGGCTGATAACAACTACGTTGAGGTGCGCCGGGTGGGGGACTTCCATTACATTGCAGGGGCTACAGAAGATGAGCTCAAGTGTCCGTGCCAAGTGCCGGCTGCTGAGTTCTTCACTGAGGTAGATGGGGTGAGACTCCACCGTTACGCCCCACCATACAAGCCCTTGTTGAGAGATGAGATCACTTTTTCGGTAGGGTTAAGCTCCTACGCTATAGGATCTCAACTCCCCTGTGAACCAGAACCAGATGTCTCTGTACTGACCTCGATGTTGAGAGACCCTTCCCACATCACCGCCGAGACGGCAGCGCGCCGCCTTGCGCGGGGGTCCCCTCCATCAGATGCAAGCTCATCCGCCAGCCAACTATCAGCTCCGTCGTTGAAGGCCACTTGCCGAACGCATAGGCCTCATCCAGACGCTGAGCTGGTGGACGCCAACTTGCTATGGCGGCAAGAGATAGGCAGCAACATTACACAGGTGGAGTCTGAAACAAAGGTTGTGATTCTTGATTTATTCGAACCTCTGGGGGCCGAAGCTGACGACGCCGAGCTCTCGGTGGCTGCAGAGTGCTTCAAGAAGCCTCCCAAGTATCCTCCAGCCCTTCCCATCTGGGCTAGGCCTGACTATAACCCTCCATTGTTGGACCGTTGGAAAGCACTGGATTACGTACCACCGACTGTGCATGGATGTGCCTTACCACCACGGGGCGCTCCACCGGTGCCTCCCCCTCGGAGGAAGAGAACAATTCAGCTGGACGGCTCCAATGTGTCAGCGGCGTTAGCTGCGCTAGCTGAAAAATCATTCCCGTCCTCGAAACCACAGGAGGAGAATAGCTCATCCTCTGGGGTCGACACACAGTCCAGCACTACTTCCAAGGTGTCCCCCCCTCCGGAAGGGGAGTCCGACTCAGAGTCATGCTCGTCTATGCCTCCTCTTGAGGGAGAGCCGGGCGATCCGGACTTGAGTTGCGACTCTTGGTCCACCGTTAGCGACTGCGAAGAGCAGAGCGTGGTCTGCTGTTCTATGTCGTACTCTTGGACCAGCGCCCTGATAACACCATGCAGTGCCGAGGAGGAGGACTTGCCCATCAGCCCACTCAGCAACTCTTTTTTGAGACATCATAACCTAGTCTATTCAGCGTCGTCTAGAAGCGCTACTCAGCGTCAGAGGAAGGTCACCTTCGACAGACTGCAGGTACTCGACGACCATTACAAGACTGCATTAAAGGAGGTAAAGGGGCGAGCGTCTAGGGTAAAGGCCCGCATGCTCACCATCGAGGAAGCGTGCGCGCTCGTCCCTCCTCACTCTGCCCGGTCGAGGTTCGGGTATAGTCAGAAGGACGTTCGCTCCTTGTCCAGCAAGGCCATTAACCAGATCTGCTCCGTCTGGGAGGACTTGCTGGAAGACACCACAACTCCAATTCCAACCACCATCGTGGCGAAGAAGGAGGTGTTCTGTGTGGACCCTGCTAAAGGGGGCCGCAAGCCCTTTCGCCTCATTGTGTACCCTGACCTGGGGGTGCGTGTCTGTGAGAAACGCGCCCTATATGATGTGATACAGAAGTTGTCAATCGAGACGATGGGTGCTGCTTATGGATTTCAGTACTCACCTCAACGGCGGGTCGAACGTCTGCTGAAGATGTGGACCTCAAAGAAAACCCCCTTGGGCTGCTCGTATGACACCCGCTGTTTTGACTCAACTGTCACTGAACAGGACATCAGGGTAGAAGAGGAGATATACCAATGTTGTAACCTTGAACCGGAGGCCAGAAAAGTGATCTCCTCCCTCACGGAGCGGCTTTACTGCGGGGGCCCTATGTTCAGCAGCAAGGGGGCCCAGTGTGGTTATCGCCGTTGCCGTGCCAGTGGAATCTTGCCTACCAGCTTTGGCAACACAATCACTTTTTACATCAAGGCCACAGCGGCTGCGAAGGCTGCAGGCCTCCGGAACCCGGACTTTCTTGTCTGCGGAGACAGTCTGGTCGTGGTGGCAGAGAGTGATGGCGTCGATGAGGATGGAGCAGCCCTGAGAGCCTTCACGGAGGCTATGACCAGGTATTCTGCTCCACCCGGAGATGCTCCACAGCCCACCTACGACCTTGAGCTCATTACATCTTGCTCCTCCAACGTCTCCGTGGCACGGGACGACAAGGGGAGGAGGTACTATTACCTCACCCGTGATGCTACTACTCCCCTAGCCCGTGCGGCTTgGGAAACAGCCAATCACACTCCCGTTAACTCCTGGTTGGGCAACATCATCATGTACGCGCCTACCATCTGGGTGCGCATGGTAATGATGACACATTTTTTCTCCATACTCCAATCCCAGGAGATACTTGATCGACCCCTTGACTTTGAAATGTGCAGGGCCACTTACTCTGTCACTCCGCTGGATTTGCCAGCAATCATTGAAAGACTCCATGGTCTTAGCGCGTTCACGCTCCACAGTTACTCTCCAGTAGAGCTCAATAGGGTGGCGGGGACACTCAGGAAGCTTAGGTGCCCCCCCCTACGAGCTTGGAGACATCAGGCACGAGCAGTGCGCGCCAGACTTATCGCCCAGGGAGGGAAGGCTAAAATATGCAGC
>testHAP2
ATGAGCACACTTCCTAAACCCCAAAGAAAAACCAAAAGAAACACCATCCGTCGCCCACAGGACGTCAGGATTCCGGGTGGCAGACAGGTCGTTAGTGGAGTATACGTGTTACCGCGCAGGGGCCCACGGTTGGGTGTGCGCGCGACGCGTAAAACTTCTGAACGGTCACAGCCTCGCGGACGACGACAGCCTATCCCCAAGGCACGTTGGAGCGAAGGCCGGTCCTGGGCCCAGCCCGGGTACCCTTGCCCCCTCTATGGTAACGAGGGCTGCGGGTGGGCAGGGTGGCTCCTGTCCCCACGCGGCTCCCGTCCATCTTGGGGCCTAAATGAAGCCCGGCGGAGGTCCCCCAATTTGGGTAAAGTCATCGATACCCTCACGTGCGGATTCGCCGATCTCATGGGGTACATCCCGCTCGTCGGCGCTCCTGTAGGAGGTGTCGCAAGAGCCCTCGCGCATGGCGTGAGGGCCCATGAAGACGGGATAAATTTCGCAACAGGGAACTTGCCCGGTTGCTCCTTTTCTATCTTCCTTCTTGCTCTGTTCTCTTGCTTAATTCATCCAGCAGCTAGCCTAGAGTGGCGGAACGCGTCTGGCCTCTACATCCATACCGGCGACTGTTTCAATAGCAGTATTGTGTATGAGGCCGATGAAGTGATTCTGCACACACCTGGCTGTGCACCTTGTGTTCAGGACGGTAATACATCCACTTGCTGGACCCCAGTGACACCTACGGTGGCAGTCAAGTATGTCGGAGCAACCACCGCTTCAATACGCAGCCATGTGGACCTATTAGTGGGCGCGGCCACGATGTGCTCTGCGCTCTACGTGGGTGATATGTGTGGGGCCGTCTTTCTCGTGGGACAAGCCTTCACATTCAGACCTCGTCGTCACCGGGTGGTCCAGACGGATGACTGCTCGCTGTACCCAGGTCGTCTTTCAGGACATCGAATGGCTTGGGATATGATGATGGATTGGTCCCCCTTTGTGGGTATGGTGGTGGCGCACGTCCTGCGGTTGCCCCAGACCTTGTTTGACATAATAGCCGGGGCCCACTGGGGCATCTTGGCGGGCCTAGCCTATTACTCCATGCAGGGCGGCTGGGCCCAGGTCGCTATCATCATGGTTATGTTTTCGGGGGTCGACGCCACAACATACGTTTCCGGTGGCGCTGCAGCTCGTGATGCCAACTTCTTTGCTAGGTTATTCAGTACGGGTGCCAACCAGAGACTGCAGCTGGTCAACGCCAATGGTTCGTGGCACATCAACAGCACTGCCCTGAACTGCAATGAGTCCATAAACACCGGGTTCATAGCTGGGTTGATCTATTATCATAAGTTCAACTCTACTGGATGTCCTCAAAGGCTCAGCAGCTGCAAGCCCATCACTTCCTTCGATCGGGGGTGGGGCCCCTTGACAGCTGCTAACATCACTGGCTCTTCTAACGACAGACCGTACTGCTGGCACTATGCGCCTAAACCTTGTGATGTCGTCAAAGCATCAAGTGTCTGCGGCCCCGTGTACTGCTTCACACCATCGCCAGTGGTCGTAGGCACTACTGATGCCAAGGGCGTGCCAACCTACACTTGGGGTGGTAATGAGTCAGATGTGTTCCTGCTGAAGTCCCTGCGGCCTCCCAAAGGTCAGTGGTTTGGGTGTTCGTGGATGAGCTCCACGGGGTTTGTCAAGGCGTGTGGAGCTCCCCCTTGTAACATCTATGGGGGTGAGGAGACTAACAGGAGTACATCACTCTTCTGCCCCACCGACTGTTTTAGGAAACATCCCGAGGCCACATACAGCCGGTGTGGTGCGGGGCCTTGGTTAACACCTCGTTGCATGGTCGACTATCCATACCGGCTTTGGCATTACCCGTGTACAGTCAACTTTACATTGTTCAAGGTGAGAATGTTTGTGGGTGGGTTTGAGCACCGATTTAACGCTGCTTGCAACTGGACCAGGGGGGAGCGCTGTAATATCGAGGATCGAGACCGCAGCGAGCAGCATCCGCTGCTGCATTCAACAACTGAGCTTGCTATACTGCCTTGCTCTTTCACGCCCATGCCTGCATTGTCAACAGGTCTAATACACCTCCACCAAAACATCGTGGATGTCCAGTACCTTTATGGTGTTGGATCCGGCATGGTGGGATGGGCGCTGAAATGGGAGTTCGCCGTCCTCGTTTTCCTCCTCCTAGCGGACGCACGCGTGTGCGTCGCCCTTTGGCTGATGCTGATGATATCACAAGCAGAAGCAGCCTTGGAGAACCTTGTCACGCTGAATGCCGTCGCTGCTGCTGGGACACATGGCATCGGTTGGTACCTGGTAGCCTTTTGCGCAGCGTGGTACGTGCGGGGTAAATTTGTCCCGCTGGTGACCTACGGCCTGACGGGTCTTTGGTCCTTAGCGCTGCTCGTCCTCTTGCTCCCCCAACGAGCATATGCTTGGTCGGGTGAAGATAGTACAACTCTCGGCGCCGGGGTCTTAGTCCTCTTCGGCTTCTTTACCTTATCACCCTGGTATAAGCATTGGGTCGGCCGTCTCTTATGGTGGAACCAGTACACCATATGCAGATGCGAGTCTGCCCTTCAAGTATGGGTCCCCCCCTTACTTGCACGCGGGGGTAGGGACGGTGTCATCTTGCTAACAAGCCTGCTTTATCCATCCTTAATTTTTGACATCACTAAGCTGCTGATAGCAGTATTGGGCCCATTATACTTAATACAGGCCGCCATCACTGCCTCCCCCTACTTTGTGCGTGCACATGTACTGGTCCGCCTTTGCATGCTCGTGCGTTCCGTGATGGGGGGAAAATACTTCCAGATGATCATACTAAGCATTGGTAGATGGTTCAGCACCTACCTATACGACCACCTAGCGCCAATGCAGCAGTGGGCCGCAGCCGGCCTCAAAGACCTAGCAGTGGCCACTGAACCTGTAATATTTAGTCCCATGGAAATCAAGGTCATCACCTGGGGCGCGGATACAGCGGCTTGCGGAGATATCCTTTGCGGGCTGCCCGTCTCTGCGCGACTGGGCCAAATGGTGTTGTTGGGACCTGCTGATGACTATCGGGAGATGGGTTGGCGTCTGTTGGCCCTGATTGCAGCATACGCCCAGCAAACTAGGGGCCTTCTTGGGACTATTGTGACCGGCTTGACTGGCAGGGATAAGAACGTGGTGACCGGTGAAGTGCAGGTGCTTTCCACGGCCACCCAGACCTTCCTGGGTACAACAGTAGGGGGGGTTATGTGGACTGTTTACCATGGTGCAGGTTCGAGAACGCTCGCGCGGGCCAAACATCCTGCGCTCCAAATGTACACAAATGTGGATCAGGACCTCGTCGGGTGGCCAGCCCCTCCAGGGGCCAAGTCTCTCGAACCGTGTGCTTGCGGGTCTGCAGACTTATACCTGGTTACCCGCGACGCCGATATCATCCCTGCTCGGCGTAGCGGGGACTCCACAGTGAGCTTGCTCAGTCCTGGGCCTCTCGCCTGCCTCAAAGGCTCCTCTGGAGGTCCCGTTATGTGTCCTTCTGGGCATGTTGCGGGGATCTTTAGGGCTGCTGTGTGCACCAGAGGTGTGGCAAAAGCCCTACAGTTTATACCAGTAGAAACCCTTAGCACACAGGCTAGGTCTCCATCTTTCTCTGACAATTCAACTCCTCCTGCTGTTCCACAGAGCTATCAAGTGGGATACCTTCATGCCCCGACCGGCAGTGGCAAGAGCACAAAGGTCCCGGCCGTGTATGTAGCACAAGGATATAATGTTCTCGTGCTGAATCCATCCGTGGCGGCCACGCTAGGCTTCGGTTCTTTCATGTCACACGCCTATGGGATTGACCCTAACATCCGCACTGGGAACCGCACCGTTACAACTGGTGCTAAACTGACCTATTCCACCTACGGCAAGTTTCTCGCGGATGGGGGTTGCTCCGGGGGGGCGTATGATGTGATTATCTGTGTTGAATGTCATGCCCAAGACGCTTCTAGCATATTGGGTATAGGCACGATCTTAGATCAGGCTGAGACGGCTGGGGTGAGGCTGACGGTTTTGGCGACAGCAACTCCCCCAGGCAGCATCACTGTGCCACACTCTAACATCGAAAAAGTGGCCCTGGGCTCTGAAGGCGAGATCCCTTTCTACGGTAGGGCTATACCGATAGCCCTACTCCAGGGGGGGAGGCACGCTATCTTCTGCCATTCCAAGAAAAAATGTGACGAAATAGCGTCCAAACTCAGAGGTATGGGGCTCAACGCTGTAGCGTACTACAGAAGTCTCGATGTATCCGTAATACCAACAACAGGAGATGTCGTAGTTTGTGCTACTGACGCCCTCACGACTGGATTCACCGGAGACTTCGATTCTGTCATAGATTGCAACGTAGCTGTTGAACATTACGTTGACTTCAGCCTAGACCCCACCTTTTCCATCAGGACCCGCACTGCTCCCCAAGACGCGGTTTCCCACAGCCAACGCCGTGATTGTACAGGCCGAGGTAGGCTCAGTACGTATCGATATGTTGCCTCCGGCGAGAGATCGTCTGGAATGTTTGACTCAGTTGTTCTCTGTAAGTGCTATGACGCGGGCTGCTCGTGGTACGATTTGCAGCCCGCTGAGACCACAGTCAGACTGAGAGCTTACTTGTCCACGCCCGGGTTACCAGTCTGTCAAGACCATCTAGGCTTTTGGGAGAGCGTTTTCACTGGATTGACTCACATAGATGCCCACTTTATGTCAGAGACAAAGCAGCAGGGACTTAACTTCTCGTACCTAACGGCCTACCAAGCCACTGTGTGCGCCCGCGCACAGGCCCCCCCCTCAAGTTGGGACGAGATGTGCAAGTGTCTCGTGCGACTTAAACCAACATTACGCGGACCTACGCCGCTTCTATATCGGTTGGGGCCTGTCCAAAATGAAATCTGCTTGACACACCCCATCACGAAATACGTCATCGCATGCATGTCGGCCGATCTGGAAGTAACCACCAGCACCTGGGTGTTGCTTGGAGGAGTCCTCGCGGCCCTGGCGGCCTACTGCTTATCAGTCGACTGCGTTGTGATTGAGGGTCATATTGAACTAGGGGGCAAGCCGGCACTCGTTCCAGACAAAGAGGTGCTGTATCAACAGTACGATGAAATGGAGGAATGCTCACAGGCTGCCCCATATGTTGAACAAGCCCGGGCAATAGCCCGCCGTTTCAAGGAAAAAATCCTTGGATTGATGCAGCGAGCCGCCCAGCAAGAAGCTGTCATTGAGCCCATAGTAGTTTCCAACTGGCAAAAGCTTGAGGCCTTCTGGCACAAGCACGTGTGGAACTTTGTGAGTGGAATCCAATGCCTAGCAGGCCTCTCCACTCTGCCTGGCAACCCCGCCGTAGCGTCTCTTATAGCGTTCACTGCTTCAGTCACCAGTCCCCTGACGACCAACCAAACCACGTTTTTTAACATACTCGGGGGGTGGGTTGCCACCCATTTGGCAGGGCCCCAGAGCTCTTCCGCGTTCGTGGTAAGCGGCTTGGCTGGCGCTGCCATGGGGGGTATAGGCCTGGGCAAGGTTTTGCTTGACATCCTGGCAGGATACGGGGCTGGTGTCTCAGGAGCTTTGGTGGCTTTTAAAATCATGGGAGGAGAATTCCCCACTGCTGAGGACATGGTCAGCTTGTTGCCCGCCATACTATCTCCGGGTGCTCTCGTCGTCGGTGTGATATGCGCAGCCATACTACGTCGACACGTAGGGCCTGGGGAGGGGGCGGTACAGTGGATGAACAGGCTCATAGCATTCGCATCCCGGGGCAACCACGTCTCACCAACGCACTATGTTCCCGAGAGCGATGCTGCAGCGAGGGTCACCGCATTACTGAGCTCTCTAACAGTCACAAGTCTGCTTCGGCGGTTACACCAGTGGATCAATAAAGACTACCCAAGTCCTTGCAGCGGCGATTGGCTGCGAACCATCTgGGACTGGGTTTCCACAGTGTTGTCCGACTTCAAGACATGGCTCTCTGCTAAGATTATGCCAGCGCTCCCTGGGCTGCCCTTCATCTCCTGTCAAAAGGGATACAAGGGCGTGTGGCGGGGGGACGGTGTGATATCGACACGCTGTCCTTGCGGGGCAACAATAACTGGTCATGTGAAGAATGGGTCCATGCGGCTCGCAGGGCCGCGTACATGTGCTAACATGTGGCACAGTACTTTCCCCATCAATGAGTACACCACTGGACCCAGCACACCTTGCCCACCACCCAACTACACGCGCGCGCTATGgCGCGTGGCTGCTAACAGCTACGTTGAGGTGCGCCGGATGGGGGACTTCCATTACATTACGGGGGCTACAGAAGATGAGCTCAAGTGtAAGTGCcAAGTGCCGGCTGCTGAGTTCTTCACTGAGGTAGATGGGGTGAGACTCCACCGTTACGCCCCACCATACAAGCCCTTGTTGAGAGATGAGATCACTTTTTCGGTAGGGTTAAACTCCTACGCTATAGGATCTCAACTCCCCTGTGAACCAGAACCGAATGTCTCTGTACTGACCTCGATGTTGAGAGACCCTTCCCACATCACCGCCGAGACGGCAGCGCGCCGCCTTGCGCGGGGGTCCCCTCCATCAGATGCAAGCTCATCCGCCAGCCAACTATCGGCTCCGTCGTTGAAGGCCACTTGCCGAACGCATAGGCCTCATCCAGACGCTGAGCTGGTGGACGCCAACTTGCTATGGCGGCAAGAGATGGGCAGCAACATTACACGGGTAGAGTCTGAAACAAGGTTTGTGATTCTTGATTCATTCGAACCTCTGAGGGGCCAGACCGGCGACGCCGAGCTCTCGGTGACTGCAGAGTGCTTCAAGAAGCCTCCCAAGTATCCTCCAGCCCTTCCCATCTGGGCTGGGCCTGACTATAACCCTCCATTGTTGGACCGTTGGAAAGCACCGGATTACGTACCACCGACTGTGCATGGATGTGCCTTACCACCACGGGGCGCTCCACCGGTGCCTCCCCCTCGGAGGAAGAGAACGATTCAGCTGGACGGCTCCAATGTGTCAGCGGCGTTGGCTGCGCTGGCTGAAAAATCATTCCCGTCCTCGAAACCACAGGAGGAGAATAGCTCATCCTCTGGGGTCGACACACAGTCCAGCACTACTTCCAAGGTGTCCCCCCCTCCGGAAGGGGAGTCCGACTCAGAGTCATGCTCGTCTATGCCTCCTCTTGAGGGAGAGCCGGGCGATCCGGACTTGAGTTGCGACTCTTGGTCCACCGTTAGTGACAGCGAAGAGCAGAGCGTGGTCTGCTGTTCTATATCGTACTCTTGGACCAGCGCCCTGATAACACCATGCAGTGCCGAGGAGGAGAAACTGCCCATCAGCCCACTCAGCAACTCTTTGTTGAGACATCATAACCTAGTCTATTCAACGTCGTCTAGAAGCGCTTCTCAGCGTCAGAGGAAGGTCACCTTCGACAGACTGCAGGTGCTCGACGACCATTACAAGACTGCATTAAAGGAGGTAAAGGAGCGAGCGTCTAGGGTAAAGGCCCGCATGCTCACCATCGGGGAAGCGTGCCCGCTCGTCCCTCCTCACTCTGCCCGGTCGAGGTTCGGGTATAGTGCGAAGGACGTTCGCTCCTTGTCCAGCAAGGCCATTAACCAGATCTGCTCCGTCTGGGAGGACTTGCTGGAAGACACCACAACTCCAATTCCAACCACCATCATGGCGAAGAACGAGGTGTTCTGTGTGGACCCTGCTAAAGGGGGCCGCAAGCCCGCTCGCCTCATTGTGTACCCTGACCTGGGGGTGCGTGTCTGTGAGAAACGCGCCCTATATGATGCGATACAGAAGTTGTCAGTTGAGACGATGGGTGCTGCTTATGGATTTCAGTACTCACCTCAACAGCGGGTCGAACGTCTGCTGAAGATGTGGACCTCAAAGAAACCCCCCTTGGGGTTCTCGTATGACACCCGCTGTTTTGACTCAACTGTCACTGAACAGGACATCAGGGTAGAAGAGGAGATATACCAATGTTGTAACCTTGAACCGGAGGCCAGAAAAGTGATCTCCTCCCTCACGGAGCGGCTTTACTGCGGGGGCCCTATGTTCAGCAGCAAGGGGGCCCAGTGTGATTATCGCCGTTGCCGTGCCAGTGGAATCTTGCCTACCAGCTTTGGCAACACAATCACTTGTTACATCAGGGCCACAGCGGCCGCGAAGGCTGCGGGCCTCCGGAACCCGGACTTTCTTGTCTGCGGAGACGATCTGGTCGTGGTGGCAGAGAGTGATGGCGTCGATGAGGATGGAGCAGCCCTGAGAGCCTTCACGGAGGCTATGACCAGGTATTCTGCTCCACCCGGAGATGCTCCACAGCCCACCTACGACCTTGAGCTCATTACATCTTGCTCCTCCAACGTCTCCGTGGCACGGGACGACAAGGGGAGGAGGTACTATTACCTCACCCGTGATGCTACTACTCCCATAGCCCGTGCGGCTTGGGAAACAGCCCGTCACACTCCAGTTAACTCCTGGTTGGGCAACATCATCATGTACGCGCCTACCATCTGGGTGCGCATGGTAATGATGACACATTTTTTCTCCATACTCCAATCCCAGGAGATACTTGATCGACCCCTTGACTTTGAAATGTACGGGGCCACTTACTCTGTCACTCCGCTGGATTTGCCAGCAATCATTGAAAGACTCCATGGATGTAGCGCGTTCACGCTCCACGGTTACTCTCCAGTAGAGCTCAATAGGGTGGCGGGGACACTCAGGAAGCTTGGGTGCCCCCCCCTACGAGCTTGGAGACATCGAGCAGAAGCAGTGCGCGCCAGACTTATCGCCCAGGGAGGGAAGGCTAAAATATGCGGC
>testHAP3
ATGAGCACACTTCCTAAACCCCAAAGAAAAACCAAAAGAAACACCATCCGTCGCCCACAGGACATCAAGTTCCCGGGTGGCGGACAGATCGTTAATTGGGTATACGTGTTACCGCGCAGGGGCCCACGGTTGGGTGTGCGCGCGACGCGTAAAACTTCTGAACGGTCACAGCCTCGCGGACGACGACAGCCTATCCCCAAGGCACGTTGGAGCGAAGGCCGGTCCTGGGCCCAGCCCGGGCCCCCATGGCCCCTCTATGGTAACGAGGGCTGCGGGTGGGCAGGGTGGCTCCTGTCCCCACGCGGCTCCCGTCCATCTTGGGGCCCAACTGACCCCCGGCGGAGGTCCCGCAATTTGGGTAAAGTCATCGATACCCTCACTTGCGGATTCGCCGATCTCATGGGGCACATCCCGCTCGTCGGCGCTCCTGTAGGAGGTGCCGCAAGAGCCCTCGCGCATGGCGTGAGGGCCCTTGAAGACGGGATAAATTTCGCTGCAGGGAACTTGCCCGGTTGCTCCTTTTCTATCTTCCTTCTTGCTCCATTCTCTTGCTTAATTCATCCAGCAGCTAGTCTAGAGTGGCGGAACGCGTCTGGCCTCTACATCCTTACCAACGACTGTTCCAATAGCAGTATTGTGTATGAGGCCGATGAAGTGATTCTGCACACACCTGGCTGTGTACCTTGTGTTCAGGACGGTAATACATCCACGTGCTGGACCCCAGTGACACCTACAGTGGCAGTCAAGTATGTCGGAGCAACCACCGCTTCAATACGCAGCCATGTGGACCTATTAGTGGGCGCGGCCACGATTTGCTCTGCGCTCTACGTGGGTGATATTTGTGGGGCCGTCATTCTCGTGGGACAAGCCTTCACATTCAGGCCTCGTCGTCACCGAGCAGTCCAGACTTGTAACTGCTCGCTGTACCCAGGTCATCTTTCAGGACATCGAATGGCTTGGGATATGATGATGAATTGGTCCCCCGCTGTGGGTATGGTGGTGGCGCACGTCCTGCGGTTGCCCCAGACCTTGTTTGACATAATAGCCGGGGCCCACTGGGGCATCTTGGCGGACCTAGCCTATTACTCCATGCAGGGCAACTGGGCCAAGGTCGCTATCATCCCAGTTATGTTTTCAGGGGTCGACGCCACAACATACGTTTCCGGTGGCGCTGCAGCTCGTGATGCCAACTTCTTTACTAGGTTATTCAGTACGGGTGCCAACCAGAGGCTACAGCTGGTCAACGCCAATGGTTCGTGGCACATCAACAGCACTGCCCTGAACTGCAATGAGTCCATAAACACCGGGTTCATAGCTGGGTTGATCTATTATCATAAGTTCAACTCTACTGGATGTCCTCAAAGGCTCAGCGGCTGCAAGCCCATCACTTCCTTCGATCAGGGGTgGGGGCCCATGACAGATGCTAACATCACTGGCTCTTCTAACGACAGACCGTACTGCTGGCACTATGCGCCTAAACCTTGTGATGTCGTCAAAGCATCAAGTGTCTGCGGCCCCGTGTACTGCTTCACACCATCGCCAGTGGCCGTAGGCACTACTGATGCCAAGGGCGTGCCAAGCTACACTTGGGGTGATAATGAGTCAGATGTGTTCCTGCTGAAGTCCCTGCGGCCTCCCAAAGGTCGGTGGTTTGGGTGTTCGTGGATGAACTCCACGGGGTTTGTCAAGACGTGTGGAGCTCCCCCTTGTAACATCTATGGGGGTAAGGAGACTAACAGGAGTACATCACTCTTCTGCCCCACCGACTGTTTTAGGAAACATCCCGAGGCCACATACAGCCGGTGTGGTGCGGGGCCTTGGTTAACACCTCGTTGCATGGTCGACTATCCATACCGGCTTTGGCATTACCCGTGTACAGTCAACTTTACATTGTTCAAGGTGAGAATGTTTGTGGGTGGGTTTGAGCACCGAGTTAACGCTGCTTGCAACTGGACCAGGGGGGAGCGCTGTAATATCGAGGATCGAGACCGCAGCGAGCAGCATCCGCTGCTGCATTCAACAACTGAGCTTGCTATACTGCCTTGCTCTTTCACGCCCATGCCTGCATTGTCAACAGGTCTAATACACCTCCACCAAAACATCGTGGATGTCCAGTACCTTTATGGTGTTGGATCCGGCATGGTGGGATGGGCGCCGAAATGGGAGTTCGTCGTCCTCGTTTTCCTCCTCCTAGCGGGCGCACGCGTGTGCGTCGCCCTTTGGCTGATGCTGATGATATCACAAGCAGAAGCAGCCGTGGAGAATCTTGTCACGCTGAATGCCGTCGCTGCTGCTGGGACACATGGCATCGGTTGGTACCTGGTAGCCTTTTGCGCGGCGTGGTACGTGCGGGGTAAATTTGCCCCGCTGGTGACCTACGGCCTGACAGGTCTTTGGTCCATAGCGCTGCTCGTCCTCTTGCTCCCCCAACGAGCATCTGCTTGGTCGGGTGAGGATAGTGCAACTCTCGGCGCTGGGGTCTTGGTCCTCTTCGGCTTCTTTACCTTATCACCCTGGTATAAGCATTGGATCGGCCGTCTCATATGGTGGAACCAGTACACCATATGCAGATGCGAGTCTGCCCTTCAAGTATGGGTCCCCTCCTTACTTGCACGCGGGGGTAGGGACGGTGTCATCTTGCTAACAAGCCTGCTTTATCCATCCTTAATTTTTGACATCACTAAGCTGCTGATAGCAGTAGTGGGCCCATTATACTTAATACAGGCCGTCATCACTGCCTCCCCCTACTTTGTGCGTGCACATGTACTGGTCCGCCTTTGCATGCTCTTGCGTTCCGTGATGGGGGGAAAATACTTCCAGATGATCATACTAAGCATTGGTAGGTGGTTCAACACCTACCTATCCGACCACCTAGCGCCAATGCAGCATTGGGACGCAGCCGGCCTCAAAGACCTAGCAGTGGCCACTGAACCTGTAATAATCAGTCCCATTAAAATCAAGGTCATCACCTGGGGCGCGGATACAGCGGCTTGCGGAGATATCCTTTGCGGGCTGCCCGTCTCTGCGCGACTAGGCCGTGAGGTGTTGTTGGGACCTGCTGATGACTATCGGGAGATGGGTTGGCGTCTGTTGGCCCCGATTACAGCATACGCCCAGcAAACTAGGGGCCTTCTTGGGACTATTGTGACCAGCTTGACTGGCAGGGATAAGAACGTGGTGACTGGTGAAGTGCAGGTGCTTTCCACGGCCACGCAGACCTTCCTGGGTACAGCAGTAGGGGGGGTTATGTGGACTGCTTACCATGGTGCAGGTTCGAGAACGCTCGCGGGCGCCAAACATCCTGCGCTCCAAATATACACAAATGTGGATCAGGACCTCGTCAGGTGGCCAGCCCCTCCAGGGGCCAAGTCTCTCGAACCGCGTGCTTGCGGGTCTGCAGACTTATACCTGGTTACCCGCGACGCCGATATCATCCCTGCTCGGCGTAGGGGGGACTCCACAGCGAGCTTGCTCGATCCTAGGCCTCTCGCCTGCCTCAAAGGCTCCTCTGGAGGTCCCGTTATGTGTCCTTCTGGGCGTATTGCGGGGATCTTTAGGGCTGCTGTGTGCACCAGAGGTGTGGCGAAAGCCCTACAGTTTATACCATTAGAAACCCTTAGCACACAGGCTAGGTCTCCATCTTTCTCTGACAATTCAACTCCTCCTGCTGTCCCACAGAGCTATCAATTGGGATACCTTCATGCCCCGACCGGCGGTGGCAAGAGCACAAAGGTCCCGGCCGCGTATGTAGCACAAGGATATAATGTTCTCGTGCTGAATCCATCCGTGGCGGCCACACTAGGCTTCGGTTCTTTCATGTCACACGCCTATGGGATTGACCCTAACATCCGCACTGGGAACCGCACCGTTACAACTGGTGCTAAACTGACCTATTCCACCTGCGGCAAGTTTCTCGCGGATGGGGGTTGCTCCGGGGGGGCGTATGATGTGATTATCTGTGATGAATGTCATGCCCAAGACGCTACTAGCATATTGGGTATAGGCACGATCTTAGACCAGGCTGAGACGGCTGGGGTGAGGCTGACGGTTTTGGCGACAGCAACTCCCCCAGGCAGCATCACTATGCCACACTCTAACATCGAAGAAGTGGCCCTGGGCTCTGAAGGCGAGATCCCTTTCTACGGTAAGGCTTTACCGATAGCCCTACTCAAGGGGGGGAGGCACTTTATCTTCTGCCATTCCAAGAAAAAATGTGACGAAATAGCGTCCAAACTCAGAGGTATGGGGCTCAACGCTGTAGCGTACTACAGGGGTCTCGATATGTCCGTCATACCAACAACAGGAGATGTTGTAGTTTGTGCTACTGACGCCCTCATGACTGGATTCACCGGAGACTTCGATTCTGTCCCAGATTGCAACGTAGCTGTTGAACAGTACGTTGACTTCAGCCTAGACCCCACCACTTCCATCGAGACCCGCGCTGCTCCCCCAGACGCGGTTTCCCGCAGCCAACGCCGTGTACGTACGGGCCGAGGTAGACTCAGTACGTATCGATATGTTGCCTCCGGCGAGAGACCGTCTGGAATGTTTGACTCGGTTGTTCTCTGTGAGTGCTCTGACGCGGGCTGCTCGTGGCACGATTTGCAGCCCGCTGAGACCACAGTCAGACTGAGAGCTTACTTGCCCACGCCCGGGTTACCAGTCTGTCAGGACCATCTAGACTTTTGGGAGAGCGCTTTCACTGGACTGGCTCACAGGGAAGCCCCCTTTCTGTCACAGACAAAGCAGCAGGGACTTAACTATAAATACCTAACTGCCTGCCAGCCCACTGTGTGCGCCCGCGCACAGGCCCCCCCTCCAAGCTGGGACGAGATGTGgAAGTGTCTCGTGCGACTTAAACCAACATTACATGGACCTACGCGCCTTCTATATCGGTTGGGGCCTGTCCAAAATGAAATCTGCTTGACACACCCCATCACAAAATACGTCATGGCATGCATGTCAGCCGTCCTGGAAGTAACCACCAGCACCTGGGTGTTGCTTGGAGGAATCCTCGCGGCCCTGGCGGCCTACTGCTTGTCAGTCGGCTGCGTTGTGAGTGTGGGTCATATTGAACTAGGAACGAAGCCGGCACTCGTTTCGGGCAAAGAGGTGCTGTATCAACAGTACGATGAAATGGAGGAATGCTCGCAGGCTGCCCCTTATATTGAACAAGCCCAGGCAATAGCTCACCGGTTCAAGGAAAAAATCCTTGGATTGATGCAGCAAGCCGCCCAGCAAGAAGCTGTCATTGAGCCCATAGTAGTTTCCAACTGGCAAAAGCTTGGGGCCTTCTGGCACAAGCACATGTGGAACTGTGTGAGTGGAATCCAATACCTAGCAGGCCTCTCCACTCTGCCTGGCAACCCCGCCGTAGCGTCTCTTATGGCGTTCACTGCTTCAGTCACCAGTCCCCTGACGACAAACCAAACCATGTTTTTTAACATACTCGGGGGGTGGGTTGCCACCCATTTGGCAGGGACCCAGAGCTCTTCCGCGTTCGTGGTAAGCGGCTTGGCTGGCGCTGCCTTAGGGGGTATAGGCCTGGGCAAGGTTTTGCCTGACATCCTGGCAGGATACGGGGCTGGTGTCTCAGGAGCTTTAGTGGCTTTTAAAATCATGGGAGGAGAATTCCCCACTTTCCAGGACATAGTCAGCTTGTTGCCCGCCATACTATCTCCGGGTGCTCTCGTCGTCGGTGTGATATGCGCAGCCATACTACGTCGACACGTAGGACCTGGGGAGGGGGCAGTACAGTGGATGAACAGGCTCATAGCATTCGCATCCCGGGGCAACCACTTCTCACCAACGCACTATGTTCCCGAGAGCGATGCTGCAGCGAGGGTCACCGCATTACAGAGCTCTCTTACAGTCACAAGTCTGCTTCGGCGGTTACACCAGTGGATCAACAAAGACTACCCAAGTTCTTGCAGCGGCGATTGGCTGCGAACCATCTGGGACTGGGTTTCCACAGTGTTGTCCGACTTCAAGACTTGGCTCTCTGCTAAGATTATGCCAGCGCTCCCTGGGCTGCCCTTCATCTCCTGTCAAAAGGGATACAGGGGCGTGTGGCGGGGGGACGGTGTGATGTCGACTCGCTGTCCTTGCGGGGCAACAATAACTGGTCATGTGAAGAATGGGTCCATGCGGCTCGCGGGGCCGCGTACATGTGCTAACATGTGGCACGGTACTTTTCCTATCAATGGGTACACCACTGGGCCCAGCACACCTTGCCCACCACCCATTTACACTCGCGCGCTATGGCGCGTGGCTGCTAACAACTACGTTGAGGTGCGCCGGGTGGGGGACCTCCATTACATTACGGGGGCTACAGAAGATGAGCTCAAATTTCGGTGCCAAGTACCCGCTGCTGAGTTCTTCACTGAGGCAGATGGGGTGAGACTCCACCGTTGCGCCCCACCATGCAAGCCCTTGTTGAGAGATGAGATCACTTTTTCGGTAAGGTTAAACTCCTGCGCTATAGGATCTCAACTCCCCTGTGAACCAGAACCAGATGTCTCTGTACTGACCTCGATGTTGAGGGGCCCTTCCCACATCACCGCCGAGACGGCAGCGCGCCGCTTTGCGCGGGGGTCCCCTCCATCAGATGCAAGCTCATCCGCCAGCCACCTATCGGCTCCGTCGTTTAGAGCCACTTGCCGAACGCATAGGCCTCATCCAGACGCTGAGCTGGTGGACGCCAACTTGCTATGGCGGCAAGAGATGGGCAGCAACATTACACGGGTAGAGTCTGAAACAAAGGTTGTGATTCTTGATTCATTCAGACCTCTGAGGGCCGAAACTGGCGACGCCAGGCTCTCGGTGGCTGCAGAGTGTCTAAAGAAGCCTCCCAAGTATCCTCCAGCCCTTCCCATCTGGGCTAGGCCTGACTATAACCCTCCATTGTTGGACCGTTGGAAAGCACCGGATTACGTACCACAAACTGTGCATGGATGTGCCTTACCACCACAGGGCGCTCCACCGGTGCCTCCCCCTCGGAGGGAGAGAACAATTCAGCTAGACGGCTCCAATGTGTCAGCGGCGTTAGCTGCGCTAACTGAAAAATCATTCCCGTCCTCGAAACCACAGGAGGAGAATGGCTCATCCTCTGGGGTCGACACACAGTCCAACACTACTTCCAAGGTGTCCCCCCCTCCGGAAGGGGAGTCGGACTCAGAGTCATGCTCGTCTATGCCTCCTCTTGAGGGAGAGCCGGGCGATTCGGACTCGAGTTGCGACTCTTgGTCCACCGTTAGTGACAGCGAAGAGCAGAGCGTGGTCTGCTGTTCTATGTCGTACTCTTGGACCGGCGCCCTGATAACACCATGCAGTGCCGAGGAGGAGAAACTGCCCATCAGCCCACTCAGCAACTCTTTGTTGAGACATCGTAACCTAGTCTATTCAACGTCGTCTAGAAGCGCCTCTCAGCGTCAGAGGAAGGTCACCTTCGACAGACTGCAGGTGCCCGACGACCATTACAAGACTGCATTAAAGGAGGTAATGGGGCGAGCGTCTGGGGTAAAGGCCCGCATGCTCACCATCGAGGAAGCGTGCGCGCTCGTCCCTCCTCACTCTGCCCGGTCGAGGTTCGGGTATAGTGCGAAGGACGTTCATCCCTTGTCCAGCAAGGCCATTAACCAGGTCTGCTCCGTCTGGGAGGACTTGCTGGAAGACACTACAACTCCAATTCCACCCACCATCATGGCGAAGAACGAGGTGTTCTGTGTGGACCCTGCTAAAGGGGGCCGCAAGCCCGTTCGCCTCATTGTGTGCCCTGACCTGGGGGTGCGTGTCTGTGAGAAACGCGCCCTATATGATGTGATACAGAAGTTGTCAATTGAGGCGTTGGGTGCTGCTTATGGATTTCAGTACTCACCTCAACAGCGGGTCGAACGTCTGCTGAAGATGTGGACCTCAAAGAAAACCCCCTTGGGGTTCTCGTATGACACCCGCTGTTTTGACTCAACTGTCACTGAACAGGACATCAGGGAAGAAGAGGAGATATACCAGTGTTGTAACCTTGAACCGGAGGCCAGAAAAGTGATCTCCTCCCTCACGGGGCAGCTTTACTGCGGGGGCCCTATGTTCAGCAGCAAGGGGGCCCAGTGTGGTTATCGCCGTTGCCGTGCCGGTGGAGTCTTGCCTACCAGCTTTGGCAACACAATCACTTGTTACATCAAGGCCACAGCGGCTGCGAAGGCTGCAGGCCTCCGGAACCCGGACTTTCTTGTCTGCGGAGACGATCTGGCCGTGGTGGCAGAGAGTGATGGCGTCGATGAGGATGGAGCAGCCCTGAGAGCCTTCACGGAGCCTATGACCAGGTATTCTGCTCCACCCGGAGATGCTCCACAGCCCACCTACGACCCCGGGCTCATTGCATCTTGCTCCTCCAACGTCTCCGTGGCACGGGACGACAAGGGGAGGAGGTACTATTACCTCACCCGTGATGCTGCTACTCCCCTAGCCCGTGCGGCTTGGGAAACAGCCCGTCACACTCCAGTTAACTCCTGGTTGGGCAACATCATCATGTACGCGCCTACCATCTGGGTGCGCATGGTATCGATGACACATTTTTTCTCCATACTCCAATCCCAGGAGATACTTGATCGACCCCTTGACTTTGAAATGTACGGGGCCACTTACTCTGTCACTCCGCTGGATTTCCCAGCAATCATTGAAAGACTCCACGGTCTTAGCGCGTTCACGCTCCACAGTTACTCTCCAGTAGGGCTCAATAGGGTGGCGGGGACACTCAGGAAGCTTGGGTGCCCCCCCCTACGAGCTTGGAGACATCGGGCACCGGCAGTGCGCGCCAGACTTATCGCCTTGGGAGGGAAGGCTAAAATATGCGGC
>testHAP4
ATGAGCACACTTCACAAACCCCAAAGAAAAACCAAAAGAAACACCATCCGTCGCCCACAGGACGTCAAGTTCCCGGGTGGCGGACAGATCGTTGGTGGAGTATACGTGTTACCGCGCAGGGGCCCACGGTTGGGTGTGCGCGCGACGCGTAAAACTTCTGAACGGTCACAGCCTCGCGGACGACGACAGCCTATCCCCAAGGCACGTTGGAGCGAAGGCCGGTCCTGGGCCCAGCCCGGGTACCCCCAGCCCCTCTATGGTAACGAGGGCTGCGGGTGGGCAGGGTGGCTCCTGTCCCCACGCGGCTCCCGTCCATCTTGGGGCCCAAATGACCCCCGGCGGAGGTCCCGCAATTTGGGTAAAGTCATCGATACCCTCACGTGCGGATTCGCCGATCTCATGGGGTACATCCCGCTCGTCGGCGCTCCTGCAGGAGGTGTCGCAAGAGCCCTCGCGCATGGCGTGAGGGCCCTTGAAGACGGGATAAATTTCGCAACAGGGAACTTGCCCGGTTGCTTCTTTTCTATCTTCCTTCTTGCTCTGTTCTCTTGCTTAATTCATCCAGCAGCTAGTCTAGAGTGGCGGAACGCGTCTGGCCTCTACATCCTTACCAGCGACTGTTCAGCCAGCAGTATTGTGTATGAGGCCGATGAAGTGATTCTGCACACACCTGGCTGTGTACCTTGTGTTCAGGACGGTAATACATCCACGTGCAGGACCCCAGTGACACCTACAGTGGCAGTCAAGTATGTCAAAGCAACCACCGCTTCAATACGCAGCCATGTGGACCTATTAGTGGGCGCGGCCACGATGTGCTCTGCGCTCTATGTGGGTGATATGTGTAGGGCCGTCTTTCTCGTGGGACAAGCCTTCACATTCATACCTCGTCGTCACCGAACGGTCCAGACTTGTAACTGCTCGCTGTACCCAGGTCATCTTTCAGGACATCGAATGGCTTGGGATATGATGATGAATTGGTCCCCCGCTGTGGGTATGGTGGTGGCGCACGTCCTGCGGTTGCCCCAGACCTTGTTTGACATAATAGCCGGGGCCCACTGGGGCATCTTAGCGGGCCTAGCCTATTACTCCATGCAGGGCAACTGGGCCAAGGTCGCTATCATCATAGTTATGTTTTCAGGGGTCGACGCCACAACATACGTTTCCGGTGGCGCTGCAGCTCGTGATGCCAACTTCTTTACTAGGTTATTCAGTACGGGTGCCAACCAGAGACTGCAGCTGGTCAGCGCCAATGGTTCGTGGCACATCAACAGCACTGCCCTGAACTGCAATGAGTCCATAAACACCGGGTTCATAGCTGGTTTGATCTATTATCATAAGTTCAACTCTACTGGATGTCCTCAAAGGCTCAGCAGCTGCAAGCCCATCACTTCCTTCGATCAGGGGTGGGGCCCCTTGGCAGATGCTAACATCACTGGCTCTTCTAACGACAAGCCGTACTGCTGGCACTATGCGCCTAAACCTTGTGATGTCGTCAAAGCATCAAGTGTCTGCGGCCCCGTGTACTGCTTCACACCATCGCCAGTGGTCGTAGGCACTACTGATGCCAAGGGCGTGCCGACCTACACTTGGGGTGATAACGAGTCAGATGTGTTCCTGCTGAAGTCCCTGCGGCCTCCCAAAGGTCGGTGGTTTGGGTGTTCGTGGATGAACTCCACGGGGTTTGTCAAGACATGTGGAGCTCCCCCTTGTAACATCTATGGGGGTAAGAAGACTAACAGGAGTACATCACTCTTCTGCCCCACCGACTGTTTTAGGAAACATCCCGAGGCCACCCACAGCCGGTGTGGTGCGGGGCCTTGGTTAACACCTCGTTGCATGGTCGACTATCCATACCGGCTTTGGCATTATACCTGTACAGTCAACTTTACATTGTTCGAGGTGAGAATGTTTGTGGGTGGGTTTGAGCACCGATTTAACGCTGCTTGCAACTGGACCAGGGGGGAGCACTGTAATATCGAGGATCGAGACCGCAGCGAGCAGCATCCGCTGCTGCATTCAACAACGGAGCTTGCGCTGCTGCCTTGCTCTTTCACGCCCATGCCTGCATTGTCAACAGGTCTAATACACCTCCACCAAAACATCTTGGATGTCGAGTACCTTTATGGTGTTGGATCCGGCATGGTGGGATGGGCGCTGAAATGGGAGTTCGTCGTCCTCGTTTTCCTCCTCCTAGCGGACGCACGCGTGTGCGTCGCCCTTTGGCTGATGCTGATGATATCACAAGCAGAAACTGCCTTGGAGAACCTTGTCACGCTGAATGCCGTCGCTGCTGCTGGGACACATGGCATCGTTTGGTACCTGGTAGCCTTTTGCGCGGCGTGGTACGTGCGGGGTCAGTTTGTCCCGCTGGTGACCTACGGCATGACAGGTCTTTGGTCCTTAGCGCTTCTCATCCTCTtGCACCCCCAACGAGCATATGCTTGGTCGGGTGAAGATAGTGCAACTCTCGGCGCTGGGGTCTTGGTCCTATTCGGCTTCTTTACCTTATCACCCTGGTATAGGCATTGGATCGGCCGTCTCATAGGGTGGAACCAGTACACCATATGCAGATGCGAGTCTGCCCTTCAAGTATGGGTCCCCCCCTTACTTGCACACGGGGGTAGGGACAGTGTCATCTTGCTAGCAAGCCTGCTTTATCCATCCTTAATTTTTGACATCACTAAGCTGCTGATAGCAGTATTGGGCCCATTATACTTAATACAGGCCGCCATCACTGCCTCCCCTAACTTTGTGCGTGCACATGTACTGGTCCGCCTTTGCATGCTCGTGCGTTCCGTGATGGGGGGAAAATACTTCGAGATGATCATACTAAGCATTGGTAGATGGTCCAACACCTACCTATACGACCACCTAGCGCCAATGCAGCATTGgGCCGCAGCCGGCCTCAAAGACCTAGCAGTGGCCACTGAACCTGTAATATTTAGTCCCATGGAAATCAAGGTCATCACCTGGGGCGCGGATACAGCGGCTTGCGGAGATATCCTTTGCGGGCTGCCCGTCTCTGCGCGACTAGGCAATGAGGTGTTGTTGGGACCTGCCGGTGACTATCGGGAGATGGGTTGGCGTCTGTTGGCCCTGATTACAGCATACGCCCAGCAAACTAGGGGCCTTCTCAGGACTGTTGTGACCAGCTTGACTGGCAGGGATAAGAACGTGGTGACCGGTGAAGTGCAGGTGCTTTCCACGGCCACCCAGACCTTCCTAGGTACAACCGTAGGGGGGGTTATGTGGACTGTTTACCATGGTGCAGGTTCGGGAACGCTCGCGGGCGCCAAACATCCTAAGCTCCAAATGTACACAAATGTGGATCAGGACATAGTCGGGTGGCCAGCCCCTCCAGGGGCCAAGTCTCTCGAACCATGTGCTTGCGGGTCTGCAGACTTATACCTGGTTACCCGCGACGCCGATGTCATCCCTGCTCGGCGTAGGGGGGACTCCACAGCGAGCTTACTCAGTCCTAGGCCTCTCGCCTGCCTCAAAGGCTCCTCTGGAGGTCCCGTTATGTGTCCTTCTGGGCATGTTGCGGGGATCTTTGGGGCTGCTGTGTGCACCAGAGGTGTGGCAAAAGCCCTACGGTTTATACCAGTAGAAGCCCTTAGCACACAGGCTGGGTCTCCATCTTTCTCTGACAATTCAACTCCTCCTGCTGTCCCACAGAGCTATCAATTGGGATACCTTCATGCCCCGACCGGCAGTGGCAAGAACACAAAGGTCCCGGCCGCGTATGTAGCACAAGGATATAATGTTCTCGTGCTGAATCCATCCGTGGCGGCCACACTAGGCTTCGGTTCTTTCATGTCACACGCCTATGGGATTGACCCTAGCATCCGCACTGGGAACCGCACCGTTACAACTGGTGCTAAACTGACCTATTCCACCTACGGCAAGTTTCTCGCGGATGGGGGTTGCTCCGGGGGGGCGTATGATGTGATTATCTGCGATGAATGTCATGCCCAAGACGCTACTAGCATATTGGGTATAGGCACGATCTTAGATCTGACTGGGGCGGCTGGGGTGAGGCTGACGGTTTTGGCGGTAGCAACTCCCCCAGGCAACATCCATGTGCCACACTCTAACATCGAAGAAGTGGCCCTGGGCTCTGAAGGCGAGATCCCTTTCTACGGTAAGGCTATACCGATAGCCCTACTCAAGGGGGGGAGGCACCTTATCTTCTGCCATTTCAAGAAAAAATGTGACGAAATAGCGTCCAAACTCAGGGGTATGGGGCTCAACGCTGTAGCGTACTACAGGGGTCTCGATGTGTCCGTCATACCAACAATAGGAGATGTCGTAGTTTGTGCTACTGACGCCCTCATGTCTGGATTCACCGGAGACTTCGATTCTGTCATAgatTGCAACGTAGCTGTTGAACATTACGTTGACTTCAGCCTAGACCCCACCTTTTCCATCGAGACCCGCACTGCTCCCCAAGACGCGGTTTCCCGCAGCCAACGCCGTGGCCGTACGGGCCGAGGTAGGCTCGGTACGTATCGATATGTTGCCTCCGGCGAGAGACCATACGGAATGTTTGACTCGGTTGTTCTCTGTGAGTGCTATGACGCGGGCTGCTCGTGGTACGATTTGCAGCCCGCTGAGACCACAGTCAGACTGGAAGCTTACTTGTCCACGCCCGGGTTACCAGTCTGTCAAGACAATCTAGACTTTGGGGAGAGCGTTTTCACTGGACCGACTCACATAGATGCCCACTTTCTGTCACAGGCAAAGCAGCAGGGACTTAACTTCTCGTACCTAACTGCCTACCAGGCCACTGTGTGCGCCCGCGCACAAGCCCCCCCTCCAAGTTGGGACGAGATGTGGAAGTATCTCGTGCGACTTAAACCAACATTACATAGACCTACGCCCCTTCTATATCGGTTGGGGCCTGTCCAAAATGAAATCTGCTTGACACACCCCATCGCAAAATACGTCATGGCAGGCATGGCAGGCGATCTGGAGGTAACCACCAGCACCTGGGTGTTGCTTGGAGGAGTCCTCGCGGCCCTGGCGGCCTACTACTTGTCAGTCGGCTGCGTTGTGATTGTGGGTCATATTGAACTAGGGGGCAAGCCGGCACTCGTTCCAAACAAAGAGGTGCTGTATCAACAGTACGATGAAATGGAGGAATGCTCTGAGGCTGCCCCATATATAGAAcAAGCCCAGGCAATAGCCCACCAGTTCAAGGAAAAAATCCTTGGATTGATGCAGCGAGCCGCCCAGCAAGAAGCTGTCATTGAGCCCATAGTAGTTTCCAACTGGCAAAAGCTTGAGGCCTTCTGGCACAAGCACATGTGGAACTTTGTGAGTGGAATCCAATACCTAGCAGGCCTCTCCACTCTGCCTGGCAGCCCCGCCGTAGCGTCTCTTATGGCGTTCACTGCTTCAATCACCAGTCCCCCAACGACCAACCAAACCATGTTTTTTAACATACTCGGGGGGTGGGTTGTCACCCATTTAACAGGGCCCCAGAGCTCTTCCGCGTTTGTGGTAAGCGGCTTGGCTGGCGCTGCCATAGGGGGTATAGGCCTGGGCAAGGTTTTACTTGACATCCTGGCAGAATACGGGGCTGGTGTCTCAGGAACTTTAGTGGCTTTTAAAATCATGGGAGGAGAATTCCCCACTGCCGGGGACATGGTCAACTCGTTGCCCGCCATACTATCTCCGGGTGCTCTCGTCGTCGGTGTGATATGCGCAGCCATACTGCGTCGGCACGTCGGACCTGGGGAGGGGGCGGTACAGTGGATGAACAGGCTCATGGCATTCGCATCTCGGGGCAGCCACGTCTCACCAACGCACTATGTTCCCGAGAGCGATGCTGCGGCGAGGGTCACCGCATTACTGGGCTCTCTTACAGTCACAAGTCTGCTTCGGCGGTTACACCAGTGGATCAATGAAGACTACCCAAGTCCTTGCAGCGGCGATTGGCTGCGAACCATCTGGGACTGGGTTTCCACAGTGTTGTCGGACTTCAGGGCGTGGCTCTCTGCTAAGATTATGCCAGCGCTCCCTGGGCTGCCCTTCATCTCCTGTCAAAAGGGATACAAGGGCGTGTGGCGGGGGGACGGTGTGATGTCGACGCGCTGTCCTTGCGGGGCAACAATAACTGGTCATGTGAAGAATGGGTCCATGCGGCTCGCAGGGCCGCGTACATGTCTTAACATGTGGCGCAGTACTTTCCCCATCAATAAGTACACCACTGGACCCAGCACACCTTGCCCACCACCCAACTACACTCGCGCGCTATGGCGCGTGGCTGCCAACAGCTACGTTGAGGTGCGCCGGGTGGGGGACTTCCATTACATTACGGGGGCTACAGAAGATGAGCTCAAGTGTCCGTGCCAAGTGCCGGCTGCTGAGTTCTTCACTGAGGTAGATAGATTGAGACTCCACCGTTACGCCCCACCATGCAAGCCCTTGCTGAGAGATGAGATCACTTTTTCGGTAGGGTTAAACTCCTACGCTATAGGATCCCAACTCCCCTGTGAACCAGAACCAGATGTCTCTGTACTGACCTCGATGTTGAGAGACCCTTCCCACATCACCGCCGAGACGGCGGCGCGCCGCCTTGCGCGGGGGTCCCCTCCATCAGATGCAAGCTCATCCGCCAGCCAATTCTCGGCTCCGTCGTTGAAGGCCACTTGCCGAACGCATAGGCCTCATCCAGACGCTGAGCTGGTGGACGCCAACTTGCTATGGCGGCAAGAGATGGGCAGCAACATTACACGGGTAGAGTCTGAAACAAAGGTTGTGATTCTTGATTCATTCGAACCTCTGAGGGCCGAAACTGACGACGCCGAGCTCTCGGTGGCTGCAGAGTGTTTCAAGAAGCCTCCCAAGTATCCTCCAGCCCTTCCCATCTGGGCTAGGCCTGACTATAACCCTCCATTGTTGGACCTTTGGAAAGCACCGGATTACGTACCACCGACTGTGCATGGATGTGCCTTACCACCACGGGGCGCTCCACCGGTGCCTCCCCCTCGGAGGAAGAGAACAATTCGACTAGACGGCTCCAATGTGTCAGCGGCGTTAGCTGCGCTAGCTGAAAAATCATTCCCGTCCTCGAAACCACAGGAGGAGAATAGCTCATCCTCTGGGGTCGACACACAGTCCAGCACTACTTCCAAGGTGTCCCCCCCTCCGGAAGGGGAGTCCGACTCAGAGTCATGCTCGTCTATGCCTCCTCTTGAGGGAGAGCCGGGCGATCCGGACTTGAGTTGCGACTCTTGgTTCACCGTTAGTGACAGCGAAGAGCAGAGCGTGGTCTGCTGTTCTATATCGTACTCTTGGACCGGCGCCCTGATAACACCATGCAGTGCCGGGGAGGAGAAACTGCCCATCAGCCCACTCAGCAACTCTTTGTTGAGACATCATAACCTAATCTATTCAACGTCGTCTAGAAGCGCTTCTCAGCGTCAGAGGAAGGTCACCTTCGACAGGCTGCAGGTGCTCGACGACCATTACAAGACTTCATTAAAGGAGGTAAAGGAGCGAGCGTCTAGGGTAAAGGCGCGTACTTTCACCATCGAGGAAGCGTGCGCGCTCGTCCCTCCTCACTCTGCCCGGTCGAGGTTCGGGTATAGTGCGAAGGACGTTCGCTCCTTGTCCGGCAAGGCCATTAACCAGATCTGCTTCGTCTGGGAGGACTTGCTGGAAGACACCACAACTCAAATTCCAACCACCATCATGGCGAAGAACGAGGTGTTCTGTGTGGACCCTGCTAAAGGGGGCCGCAAGCCCGCTCGCCTCATTGTGTACCCTGACCTGGGGGTGCGTGTCTGTGAGAAACGCGCCCTATATGATGTGATACAGAAGTTGTCAATTGAGACGATGGGTGCTGCTTATGGATTTCAGTACTCACCTCAACAGCAGGTCGAACGTCTGCTGAAGATGTGGACCTCAAAGAAAACCCCCTTGGGGTTCTCGCATGACACCCGCTGTTTTGACTCAACTGTCACTGAACAGGACATCAGGGTAGAAGAGGAGATATACCAATGTTGTAACCTTGAACCGGAGGCCAGAAAAGTGATCTCCTCCCTCACGGAGCGGCTTTACTGCGGGGGCCCTATGTTCAACAGCAAGGGGGCCCAGTGTGGTTATCGCCGTTGCCGTGCCAGTGGAGTCTTGCTTACCAGCTTTGGCAACACAATCACTTGTTACATCAAGGCCACAGCGGCTGCGAAGGCTGCAGGCCTCCGGAACCCGGACTTTCTTGTCTGCGGGGACAGTCTGGTCGTGGTGGCAGAGAGTGATGGTGTCGATGAGGATGGGGCAGCCCTGAGAGCCTTCACGGAGGCTATGACCAGGTATTCTGCTCCACCCGGAGATGCTCCACAGCCCACCTACGACCTTGAGCTCATTACATCTTGCTCCTCCAACGTCTCCGTGGCACGGGACGACAAGGGGAGGAGGTACTATTACCTCACCCGTGATGCTACTACTCCCCTATCCCGTACGGCTCAGGAAACAACCAATCACACTCAAGTTAACTCCTGGTTGGGCAACATCATCATGTACGCGCCTACCATCTGGGTGCGCATGGTAATGATGACACATTTTTTCTCCATACCTCAATCCCAGGAGATACTTGGTCGACCCCTTGACTTTGAAATGTACGGGGCCACTTACTCTGTCACTCCGCTGGATTTGCCAGCAATCAGTGAAAAACTCCAGGGTCTTAGCGCGTTCACGCTCCACAGTTACTCTCCAGTAGAGCTCAATAGGGTGGCGGGGACACTCAGGAAGCTTAGGTGCCCCCCCCTACGAGCTTGGAGACATCGAGCACGAGCAGTGCGCGCCAGACTTATCGCCCAGGGAGGGAAGGCTAAAATATGCGGC
>testHAP5
ATGAGCACACTTCCTAAACCCCAAAGAAAAACCAAAAGAAACACCATCCGTCGCCCACAGGACGTCAAGTTCCCGGGTGGCGGACAGATCGTTGTTGGAGTATACGTGTTACCGCGCAGGGGCCCACGGTTGGTTGTGCGCGCGACGCGTAAAACTTCTGAACGGTCGCAGCCTCGCGGACGACGACAGCCTATCCCAAAGGCACGTTGGAGCGAAGGCCGGTCCTGGGCCCAGCCCGGGTACCCTTGGCCCCTCTATGGTAACGAGGGCTGCGGGTGGGCAGGGTGGCTCCTGTCCCCACGCGGCTCCCGTCCATCTTGGGGCCCAAATGACCCCCGGCGGAGGTCCCGCAATTTGGGTAAAGTCATCGATACCCTCACGTGCGGATTCGCCGATCTCATGGGTTTTGTCCCGCTCGTCGGCGCTCCTGTAGGAGGTGTCGCAAGAGCCCTCGCGCATGGCGTGAGGGCCCTTGAAGACGGGATAAATTTCGCAACAGGGAACTTGCCCGGTTGCTCCTTTTCTATCTTCCTTCTTGCTCTGTTCTCTTGCTTAATTCATCCAGCAGCTAGTCTAGAGTGGCGGGGCGCGTCTGGCCTCTACATCCTTACCAACGACTGTTCCAATAGCAGTATTGTGTATGAGGCCGATGAAGTGATTCTGTACACACCTGGCTGTGTACCTTGTGTTCAGGACGGTAATACATCCACGTGCTGGACCCCAGTTATACCTACAGTGGCAGTCAAGTATGTCGGAGCAACCACCGCTTCAATACGCAGCCATGTGGACCTATTAGTGGGCGCGGCCACGATGTGCTCTGCGCTCTGCTTGGGTGATATGTGTGGGGCCGTCCTTCTCGTGGGACAAGCCTTCACATTCAGACCTCGTCGTCACCGAACGGTCCAGACTTGTAACTGCTCGCTGTACCCAGGTCATCTTTCAGGACATCGAATGGCTTGGGATATGATGATGAATTGGTCCCCCGCTGTGGGTATGGTGGTGGCGCACGTCCTGCGGTTTGCCCAGACCTTGTTTGACATAATAGCCGAGGCCCACTGGGGCATCTTGGCGGGCCTAGCCTATTACTCCATGCAGGGCAACTGGGCCAAGGTCGCTATCATCATAGTTATGTTTTCAGGGGTCGACGCCACAACATACGTTTCCGGTGGCGCTGCGGCTCGTGATGCCAACTTCTTTACTAGGTTATTCAGTACGGGTGCCAACCAGAGACTGCAGCTGGTCAACGCCAATGGTTCGTGGCACATCAACAGCACTGCCCTGAACTGCAATGAGTCCATAAACACCGGGTTCATAGCTGGGTTGATCTATTATCATAAGTTCAACTCTACTGGATGTCCTCAAAGGCTCAGCAGCTGCAAGCCCATCACTTCCTTCGATCAGGGGTGGGGCCCCTTGACAGGTGCTAACATCACTAGCTCTTCTAACGATAGACCGTACTGCTGGCACTATGCGCCTAAACCTTGTGATGTCGTCAAAACATCAAGTGTCTGCGGCCCCGTGTACTGCTTCACACCATCGCCAGTGGTCGTAGGCACTACTGATGCCAAGGGCGTGCCAACCTACACTTGGGGTGATAATGGGTCAGATGTGTTCCTGCTGAAGTCCCTGCGGCCTCCCAAAGGTCGGTGGTTTGGGTGTTCGTGGATGAACTCCACGGGGTTTGTCAAGACGTGTGGAGCTCCCCCTTGTAACATCTATGGGGGTAAGGAGATTAACAGGAGTACATCACTCTTCTGCCCCACCGACTGTTTTAGGAAACATCCCGAGGCCACATCCAGGCGGTGTGGTGCGGGGCCTTGCTTAGCACCTCGTTGCATGGTCGACTATCCATACCGACTTTGGCATCACCCGTGTACAGTCAACTTCACATTGTTCAAGGTGAGAATGTTTGTGGGTGGGTTTGAGCACCGATTTAACGCTGCTTGCAACTGGACCAGGGGGGAGCGCTGTGATATCGGGGATCGAGACCGCAGCGAGCAGCATCCGCTGCTGCATTCAACAACTGAGCTTGCTATACTGCCTTGCTCTTTTTCGCTCATGCCTGCATTGTCAACAGGTCTAATACACCTCCAGCAAAACATCGTGGATGTCCAGTACCTTTATGGTGTTGGATCCGGCATGGTGGGATGGGCGCTGAAATGGGAGTTCGTCGTCCTCGTTTTCCTCCTCCTAGCGGACGCACGCGTGTGCGTCGCCCTTTGGCTGATGCTGATGATATCACAAGCAGAAGCAGCCTtGCAGAACCTTGTCACGCTGAATGCCGTCGCTGCTGCTGGGACACATGGCATCGGTTGGTACCTGGTAGCCTTTTGCGCGGCGTGGTACGTGCGGGGTAAATTTGTCCCGCTGGTGACCTACGGCCTGACGGGTCTTTGGTCCTTAGCGCTGCTCGTCCTCTTGCTCCCCCAGCGAGCGTATGCTTGGTCGGGTGAAGATAGTGCAACTCTCGGCGCTGGGGTCTTGGTCCTCTTCGGCTTCTTTACCTTATCACCCTGGTATAAGCATTGGATCGGCCGTCTCATATGGTGGAACCAGTACACCATATGCGGATGCGAGTCTGCCCTTCAAGTATGGGTCCCCCCCTTACTTGCACGCGGGGGTAGGGACGGTGTCATCTTGCTAACAAGCCTGCTTTATCCATCCTTAATTTTTGACATCACTAAGCTGCTGATAGCAGTATTGGGCCTATTATACTTAATACAGGCCGCCATCACTGCCCCCCCCTACTTTGTGCGTGCACATGTACTGGTCCGGCTTTGCATGCTCGTGCGTTCCGTGATGGGGAGAAAATACTTCCAGATGATCATACTAAGCATTGGTAGATGGTTCAACACCTACCTATACGACCACCTAGCGCCAATGCAGCATTGGGCCGCAGCCGGCCTCAAAGACCTAGCAGTGGCCACTGAACCTGTAATATTTAGTCCCATGGAAATCAAGGTCATCACCTGGGGCGCGGATACAGCGGCTTGTGGAGGTATCCTTTGCGGGCTGCCCGTCTCTGCGCGACTAGGCCGTGTGGTGTTGTTGGGACCTGCTGATGACTATCGGGAGGTGGTTTGGCGTCTGTTGGCCCCGATTACAGCATACGCCCAGCAAACTAGGGGCCTTCTTGGGACTATTGTGACCAGCTTGACCAGCGGGGATAAGAACGTGGTGACCGGTGAAGTGCAGGTGCTTTCCACGGCCACCCAGACCTTCCTAGGTACAACGGTAGGGGGGGTTATGTGGACTGTTTACCATGGTGCAGGTTCGAGAACGCTCTTGGGCGCCAAACATCCTGCGCTCCAAATGTACACAAATGTGGATCAGGACCTCGTCGGGTGGCCAGCCCCTCCAGGGAACAAGTCTCTCGAACCGTGTGCTTGCGGGTCTGCAGACTTATACCTGGTCACCCGCGACGCCGATGTCATCCCTGCTCGGCGTAGGGGGGACTCCATAGCGAGCTTGCTCAGTCCTAGACCTCTCGCCTGCCTCAAAGGCTCCTCTGGAGGTCCCGTTATGTGTCCTTCTGGGCATGTTGCGGGGATCTTTAGGGCTGCTGTGTGCACCAGAGGTGTGGCAAAAGCCCTACAGTTTATACCAGTAGAAACCCTTAGCACACAGGCTAGGTCTCCATCTTTCTCTGACAATTCAGCTCCTCCTGCTGTCCCACAGAGCTATCAAGTGGGATACCTTCATCCCCCGACAAGCGGTGGCAAGAACACAAAGGTCCCGGCCGCGTATGTAGCACAAGGATATAATGTTCTCGTGCTGAATCCATCCGTGGCGGCCACACTAAGCTTCAGTTCTTTCATGTCACACGCCTATGGGATTGACCCTAACATCCGCACTGGGAACCGCACCGTTACAACTGGTGCTAAACTGACCTATTCCACCTACGGCAAGTTTCTCGCGGATGGGGGTTGCTCCGGGGGGGCGTATGATGTGATTATCTGTGATGAATGTCATGCCCAAGACGCTACTAGCATATTGGGTATAGGCACGGTCTTAGATCAGGCTGAGACGGCTGGGGTGAGGCTGACGGTTTTAGCGACAGCAACTCCCCCAGGCAGCATCACTGTGCCACACTCTAACATCGAAGAAGTGGCCCTGGGCTCTGAAGGCGAGATCCCTTTCTACGGAAAGGCTATACCGATAGCCCTACTCAAGGGGGGGAGGCACCTTATCTTCTACCATTCTAAGAAAAAATGTGACGAAATAGCGTCCAAACTCAGAGGTATGGGGCTCAACGCTGTAGCGTACTACAGGATTCTCGATGTGTCCGTCATACCAACAACAGGAGATGTCGTGGTTTTTGCTGCTGGCGCCCTCATGACTGGATTCACCGGAGACTTCGATTCTGTCATAGATTGCAACGTAGCTGTTGAACAGTACGTTGACTTCAGCCTAGACCCCACCTTTTCCATCGAGACCCGCACTGCTCCCCAAGACGCGGTTTTCCGCAGCCAACGCCGTGGCCGTGCGGGCCGAGGTAGACTCAGTACGTATCGATATGTTGCCTCCGGCGAGAGACCGTCTGGAATGTTTGACTCGGTTGTTCTCTGTGAGTGCTATGACGCGGGCTGCTCGTGGTACGATTTGCAGCCCGCTGAGACCACAGTGAGACTGACAGCTTACTGGTCCACGCCCGGGTTACCAGTCTGTCAAGACCATCTAGACTTTTGGGAGAGCGTTTTCACTGGACTGACTCACATAGATGCCCACTTTCTGTCACAGACAAAGCAGCAGGGACTTAACTTCTCGTACCTAACTGCCTACCAGGCCGCTGTGTGCGCCCGCGCACAGGCCCCCCCTCCAAGTTGGGACGAGATGTGGAAGTGTCTCGTGCGACTTAAACGAACATTACGTGGATTTACGCCCCTTCTATATCGGTTGGGGCCTGTCCAAAATGAAATCTGCTTGACACACCCCATCACAAAATACGTCATGGCATGCATGCCAGCCGATCTAGAAGTAACCACCAGCACCTGGGTGTTGCTTGGAGGAATCCTCGCGGCCCTGGCGGCCTACTGCTTGTCAGTCGGCTGCGTTGTGATTTTGGGTCATATTGAACTAGGGGGCAAGCCGGCACTCGTTCCAGACAAAGAGGTGCTGTATCAACAGTACGATGAAATGGAGGAATGCTCACAGGCTGCCCCATATATTGAACAAGCCCAGGCAATAGCCCACCAGTTCAAGGAAAAAATCCTTGGATTGATGCATCGAGCCGCCCAGCAAGAAGCTGTCATTGAGCCCATAGTAGTTTCCAACTGGCAAAAGCTTGAGGCCTTCTGGCACAAGCACATGTGGAACTTTGTGAGTGGAATCCAATACCTAGCAGGACTCTCCACTCTGCATAGCAACCCCGCCGTAGCGTCTCTTATGGCGTTCACTGCTTCAGTCACCAGTCCCCTGACGACCAACCAAACCATGTTTTTTAACATACTCGGGGGGTGGGTTGCCACCCATTTGGCAGGGCCCCAGAGCTCTTCCGCGTTCGTGGTAAGCGGCTTAGCTGGCGCTGCCATAGGGGGTATAGGCCTGAGCAAGGTTTTGCTTGACATCCTGGCAGGATACAGGGCTGGTGTCTCGGGAGCTTTAGTGGCTTTTAAAATCATGGGAGGAGAATTCCCCACTGCTGAGGACATGGTCAACTTGTTGCCCGCCATACTATCTCCGGGTGCTCTCGTCGTCGGTGTGATATGCGCAGCCATACTACGTCGACACGTAGGACCTGGGGAGGGGACGGTACAGTGGATGAACAGGCTCTTAGCATTCGCATCCCGGGGCAACCACGTCTCACCAACGCACTACGTTCCCGAGAGCGATGCTGCAGCGAGGGTCACCGCATTACTGAGCTCTCTTACAGTCACAAGTCTGCTTCGGCGGTTACACCAGTGGATCAATGAGGGCTACCCAAGTCCTTGCAGCGGCGATTGGCTGCGAACCATCTGGGACTGGGTTTCCACAGTGTTGTCCGACTTTAAGACGTGGCTCTCTGCTAAGATTATGCCAGCGCTCCCTGGGCTGCCCTTCATCTCCTGTCAAAAGGGATACAAGGGCGTGTGGCGGGGGGACGGTGTGATGTCGACACGCTGTCCTTGCGGGGCAACAATAACTGGTCATGTGAAGAATGGGTCCATGCGGCTCGCAGGGCCGCGTACATGTGCTAACATGTGGCACGGTACTTTCCCCATCAATGAGTACACCACTGGACCCAGCACACCTTGCCCACCACCCAACTACACTCGCGCGCTATGGCGCGTGGCTGCCAACAGCTACGTTGAGGTGCGCCGGGTGGGGGACTTCCATTACATTACGGGGGCTACAGAAGATGAGCTCAAGTGTCCGTGCCAAGTGCCGGCTGCTGAGTTCTTCACTGAGGTAGATGGGGTGAGACTCCACCGTTACGCCCCACCATGCAAGCCCTTGTTGAGAGATGAGATCACTTTTTCGGTAGGGTTAAACTCCTACGCTATGGGATCTCAACTCCCCTGTGAACCAGAACCAGATGTCTCTGTACTGACCTCGATGTTGAGAGACCCTTCCCACATCACCGCCGAGACGGCAGCGCTGCGCCTTGCGCGGGGTCCCCCTCCATCAGATGCAAGCTCATCCGCCAGCCAACTATCGGCTCCGTCGTTGAGGGCCACTTGCGGAACGCATAGGCCTCATCCAGACTGTGAGCTGGTGGACGCCAACTTGCTATGGCGGCCAGAGATGAGCAGCAACATTACACGGGTAGAGTCTGAAACAAAGGTTGTGATTCTTGATTCATTCGAACCTCTGAGGGCCGAAACTGACGACGCCGAGCTCTCGGTGGCTGCAGAGTGCTTCAAGAAGCCTCCCAAGTATCCTCCAGCCCTTCCCATCTGGGCTAGGCCTGACTATAACCCTCCATTGTTGGACCGTTGGAAAGCACCGGATTACGTACCACCGACTGTGCATGGATGTGCCTTACCACCACGGGGCGCTCCACCGGTGCCTCCCCCTCGGAGGAAGAGAACAATTCAGCTAGACGGCTCCAATGTGTCAGCGGCGTTAGCTGCGCTAGCTGAAAAATCATTTCCGTCATCGAAACCACAGGAGGAGAATAGCTCATCCTCTGGGGTCGACACACGATCCAGCTTTACTTCCAAGGTGTCCACCCCTCCGGAAGGGGATTCCGGCTCAGAGCCATGCTCGTCTATGCCTCCTCTTGAGGGAGAGCCGGGCGATCCGGACTTGGTTTGCGACTCTTGGTCCACCGTTAGTGACAGCGAAGAGCAGAGCGTGGTCTGCTGTTCTATGTCGTACTCTTGGACCGGCGCCCTATTAACACCATGCAGTGCCGAGGAGGAGAAACTGCCCATCAGCCCACTCGGCAACTCTTTGTTGAGACATCATAACCTAGTCTATTCAACGTCGTCTAGAAGCGCCGCTCAGCGTCAGAGGAAGGTCACCTTCGACAGACTGCAGGAACTCGACGACCATTACAAGACTGCATTTAAGGAGGTAAAGGAGCGAGCGTCTAGGGTAAAGGCCCGCATGCTCACCATCGAGGAAGCGTGCGCGCTCGTCCCTCCTCACTCTGCCCAGTCGAGGTTCGGGTATAGTGCGAAGGACGTTCGATCCTTGTCCAGCAAGGCCATTAACCAGATCTGCTCCGTCTGGGAGGACTTGCTGGAAGACACCACAACTCCAATTCTAACCACCATCATGGCGAAGAACGAGGTGTTCTGTGTGGACCCTGCCCAAAGGGGCCGCAAGCCCGCTCGCCTCATTGTGTACCCCGACCTGGGGGTGCGTGTCTGTGAGAAACGCGCACTATATGATGTGATACAGAAGTTGTCAATTGAGACGATGGGTGCTGCTTATGGATTTCAGTACTCACCTCAACAGCGGGTCGAACGTCTGCTGAAGATGTGGACCTCAAAGAAAACCCCCTTGGGGTTCTCGTATGACACCCGCTGTTTTGACTCAACTGTCACTGAACAGGACATCAGGGTAGAAGAGGAGATATACCAATGTTGTaAcCTTGAACCGGAGGCCAGAAGAGTGATCTCCTCCCTCACGGAGCGGCTTTACTGCGGGGGCCCTATGTTCAACGGCAAGGGGGCCCAGTGTGGTTATCGCCGTTGCCGTGCCAGTGGAATCTTGCCTACCAGCTTTGGCAACACAATCACTTGTTACATCAAGGCCACAGCGGCCGCGAAGGCTGCAGGCCTCCGGAACCCGGACTTTCTTGTCTGCGGAGACGATCTGGTCGTGGTGGCAGAGAGTGATGGCGTCGATGAGGATGGAACAGCCCTGAGAGCCTTCACGGAGGCTATGACCAGGTATTCTGCTCCACCCGGAGATGCTCCACAGCCCACCTACGACCTTGAGCTCATTACATCTTGCTCCTCCAACGTCTCCGTGGCACGGGACGACAAGGGGAGGAGGTACTAtTACCTCACCCGTGATGCTACTACTCCCCTAGCCCGTGCGGCTTGGGAAACAACCCGTCACACTCCAGTTAATTCCTGGTTGGGCAACATCATCATGTACGCGCCTACCATCTGGGTGCGCATGGTAATGATGACACATTTTTTCTCCTTACGCCAATCCCAGGAGATACTGGATCGACCCCTTGACTTTGAAATGTGCGGGACCACTTGCTCTGTCACTCCGCTGGATTTGCCAGCAATCATTGAAAGACTCCATGGTCTTAGCGCGTTCACGCTCCACAGTTACTCTCCAGTAGAGCTCAATGGGGTGGCGGGGACACTCAGGAAGCTTGGGTGCCCCCCCCTACGAGCCTGGAGACATCGGGCACGAGCAGTGCGCGCCAGACTTATCGCCCAGGGAGGGAAGGCTAAAATATGCGGC
>testHAP6
ATGAGCACACTTCCTAAACCCAAAAGAAAAACCAATAGAAACATCAAACGTCGCCACCAGGACGTCAAGTTCCCGGGTGGCGGACAGACCGTTAGTgGAGTTTACGTGTTACCGCGCAGGGGCCCACGGTTGGATTTGCGCTTGACGCGTAAAACTTCTGAACGGTCACAGCCTCGCGGACGACGACAGCCTATCCCAAAGGCACGTTGGAGCGAAGGCCGGTCCTGGGCGCTGGCCAGGTACGCTTTTCCCCTCTATGGTGGCGAGGGCTGCGGGTGGGCAGGGTGGCTCCTGTCCCCACGCGGCTCCCGTCCATCCCGGGGCCCAAATGACCGCCGGCGGAGGTCCCGCAATGTGGGTAGAGTCATCGGCACCCTCACGTGCGGATTCGCCAATCTCATGGGGTACATCCCGCTCGTCGGCGCTCCTGTAGGAGGTGTCGCAAGAGCCCTCGCGCATGGCGTGAGGGCCCTTGAAGATGGGATAAATTTTGCAACAGGGAACTTGCCCGGTTGCTACTTTTCTATCTTCCTTCTTGCTCTGTTCTCTTGCttAATTCATCCGGCAGCTAGTCTAGAGTGGCGGAACGCGTCTGGCCTCTACATCCTTGCCTGCGGCTTTTCCAATAGCATTATTGTGTATGAGGCCGATGAAGTGATTCTGCACACACCTGGCTATGTACCTTATGTTCAGGACGGTAATACATCCACTTGCTGGACCCCAGTGACACCGAGAATGGCATTCAAGTATGTCCGGGCAACCACCGCTTCAGTACGCAGCCATGTGGACCTATTAGTGGGCGCGGCCACGATGTGCTCTACGCTCTACTTGGGTGATATGTGTGGGGCCGTCTTTCTCGTGGGACAAGCCTTCACATTCAGACCTCGTCGTCACCGAATGGTCCAGACTTGTAACTGCACGCTGTACCCAGGTCATCTTTCAGGACATCGAATGGCTTGGGATATGATGATGAATTGGTCCCCCGCTTTGGGTATGGTGGTGGCGCACGTCCTGCGTTTGCCCCAGACCTTGTTTGACATAATAGCCGGGGCCCACTGGGGCATCTTGGCGGGCCTAGCCTATTACTCCATGCAGGGCAGCTGGGCCAAGGTCGCTATCATCATAGTTATGTTTCCAGGGGTCGACGCCACAACATACGTTTCCGGTGGCGCTGCAGCTCGTGATGCCAACTTCGTTACTAGGTTATTCAGTACGGGTGCCAGCCAGAGACTGCAGCTGGTCAACGCCAATGGTTCGTgGCACATCAACAGCACTGCCCTGCACTGCAGTGGGTCCACAAACACCGGGTTCATAGCTGGGTTGATCTAtTATCATAAGTTCAACTCTACTGGATTTCCTCAAAGGCTCAGCAGCTGCAAGGCCATCACTTCCTTCGATCGGGGGTGGGGCCCCTTGACGAATGCTAACATCACTGTCTCTTCTAACGACAGACCGTACTGCTGGCACTATGCGCCTAAACCTGGCGATGCCGTCAAAGCATCAAGTGTCTACGGCCCCGTGCACTGCTTCACACCTTCGCCAGTGGTCGTAGGCACTACTGATGCAAAGGGCATGCCATCCTCCACTTGGGGTGATAATGAGTCAGATGTGTTCCTGCTGGAGTCCCTGAGGCCTCCCAAAGGTCGGTGGTTTGGGTGTTTTTGGATGAACTCCACGGGGTTTATCAAGACGTGTGGGGCTCCCCCTTGTAACATCTATGGGGGTAAGGAGACTAACAGAATTACATCACTCTTCTGCCCCACCGACTGTTTTAGGAAACATCCCGAGGGCACATACAGCCGGTGTGGTGCGGGGCCTTGGTTAACACCTCGTTGCATGGTCGACTATCCATACCGGCTTTGGCATTACCCGTGTACAGTCAACTTTACATTGTTCAAGGTGAGAATGTTTGTGGGTGGGTTTGAGCACCGATTTAACGCTGCTTGCAACTGGACCAGGGGGGAGCGCTGTAATATCGAGGATCGAGACCGCGGCGAGCAGCATCCGCTGCTGCATTCAACAACTGAGCTTGCTATACTGCCTTGCTCTTTCACGCCCATGCCTGCATTGTCAACAGGTCTAATACACCTCCACCAAAACATCGTGGACGTCCAGTACCTTTATGGTGTTGGATCCGGCATTCGGGGCCGGGCGCTGAAATGGGAGTTCGTCGTCCTCGTTTTCCTCCTCCTAGCGGACGCACGCTTATGCCTCGTCCTCTggCTAATACTGATGATATCACAGGCAGAAGCAGCCTTGGAGAACCCCGTCACGCTGAATGCCGTCGCTGCTGCTGGGACACATGGCATCGGTTGGTACCTGGTGGCCTTTTGCGCGGCGTGTTGCGTGCGGGGTAAATTTGTCCCGCTGGTGACCTACGGCCTGACCGGTCTTTGGTCCTTAGCGCTGCTCGTCCTCTTGCTCCCCCAACGAGCATATGCTTGgTCAGGTGAAGATATTGCAACTCTCGGCGCCAGGGTGTGGGTCCTCTTCGGCTTCTTTACCTTATCACCCTGGTATAAGCATTGGATAGGCCGTCTCATATGGTGGAACCAGTACACCATATGCAGATGCGAGTCTGCCCTTCAAGTATGGGTCCCCCCCTTACTTGCACGCGGGGGTAGGGACGGTGTCATCTTGCTAACAAGCCTGCTTTATCCATCCTTAATTTTTGACATCACTTCGCTGCTGGTTGCAGGATTGGGCCCATTATGCCTAATACAGGCCGCCATCACTGCCTCCCCCTACTTTGTGCGTGCACATGTACTGGTCCGCCTTTGCATGCTCGTGCGTTCCGTGATGGGGGGAAAATACTTCCAGATGATCATACTAAGCATTGGTAGATgGTTTAACACCTACCTATACGACCACCTAGCGCCAATGCAGCATTGGGCCGCAGGCAGCCTCAAAGACCTAGCGGTGCCCACTGAACCTGTAATATTTAGTCCCATGGAAATCAAGGTCATCACCCAGGGCGCGGATACAGCGGCTTGCGGAGATATCCTTTGCGGGCTGCCCGTCTCTGCCCGACTAGGCCATGTGGTGTTGTTGGGACCTGCTGATGACTATCAGGAGATGGGTTGGCGTCATTTGGCCCCGAGTCCAGCATACGCCCGGCAAGCTAGGGGCCTTCTTGGGACTATTGTGGCCAGCTTGACTGCCAGGGATAAGAACGTGGTGACCGGTGAAGTGCAGGTGCTTTCCACGGCCGCCCAGACCTTCCTAGGTACAACAGTAGGGGGGGTTATGTGGACTGTTTACCATGGTGCAGGTTCGAGAACGCTCGCGGGCGCCAGGCATCCTGCGCTCCAATTGTACACAAATGTGGATCAGGACCTCGTCAGGTGGCCGGCCCCTCCAGGGGCCAAGTCTCTCGAACCGTGTGCTTGCGGGTCTGCAGACTTATACCTGGTTACCCGCGACGCCGATGTCATCCCCGCTCGGCGTAGGGGGGACTCCACAGCGAGCTTGCTAAGTCCTAGGCCTCTCGCCTGCCTCAAAGGCTCCTCCGGAGGTCCCGTTATGTGTCCTTCTGGGCATGTTGCGGGGATCTTTAGGGCTGCTGTGTGCACCAGAGGTGTGGCGAAAGCCCTACAGTTTATACCAGTAGAAACCCTTAGCACACAGGCTAGGTCTCCATCTTTCTCTGACAATTCAACTCCTCCTGCTGTCCCTGGGGGCTATGAAGTGGGATACCTTCATGCCCCAGGCGGCAGTGGCAAGAGCACAAAGGTCCCGGCCGCGTATGTAGCTTCAGGATATAATGTTCTCGTGCTGAATCCATCCGTGGCGGCCACACTAGGCTTCGGTTCTTTCATGTCACACGCCTATGGGATTGACACTAACATCCACACTGGGAACCGGACCGTTACAACTGGTGCTAAACTGGCCTATTCCACCTACGGCAAGTTTCTGCCGGATGGGGGTTGCTCCGGGGGGGCGTATGATGTGATTATCTGTGATGAATGTAACGCCCCAGACGCTACTAGCATATTGGGTATAGGCACAGTCTTAGATCAGGCTGAGACGGCTGGGGTGAGGCTGACGGTTTTGGCGACAGCAACTCCCCCAGGCAGCATCACTGTGCCACACTCTAACATCGAAGAAGTGGCCCTGGGCTCTGAAGGCGAGATCACTTTCTACGGTAAGGCTATACCGGTAGCCCTACTCAAGGGGGGGAGGCACCTTATCTTCTGCCATTCCAAGAAAAAATGTGACGAAATAGCGTCCAAACTCAGAATTATGGGGCTCAACGCTGTAGCGTACTACAGGGGTCTCGATGTGTCCGTCATACCAACGACAGGAGATGTCGTAGTTTGTGCTACTGACGCCCTCATGACTGGATTCACCGGAGCTTTAGATTCTGTCATAGATTGCAACGTAGCTGTTGAACAGTACGTTGACTTCAGCCTAGACCCCACCTTTTCCATCGAGACCCACACTGCTCCCCACGAGGCGGTTTCCCGCAGCCAACGCCGTGGCCGTACGGGCCGAGGTAGACTCAGTACGTATCGATATTTTGCCTCCGGCGAGATACCGTCTGGAATATTTGACTCAGTTGTTCTCTGTGAGTGCTATGACTTGGGCTGCTCGTGGTACGATTTGCAGCCCGCTGAGGCCACAGTCAGACTGAGGGCTTACTTGTCCACGCCCGGGTTACCAGTCTGTCAAGACCATCTAGACTTTTGGGAGAGCGTTTTCACAGGACTGACTCACATAGATGCCCACTTTCTATCACAGACAAAGCAGCAGGGACTTGACTACTCGTATCTAACTGCCTACCAGGCCACTGTGTGCGCCCGCGCACAGGCCCCCCCTCCAAGTTGGGACGAGATGTGGAAGTGTCTCGTGCGACTTAAACCGGCATTACATGGACCTACGCCCCTTCTATATCGGTTGGGGCCTGTCCAAAATCAAATCTGCGCGACACACCCCATACCAAAATACGTCATGGCATGCATGTTAGGCGTTCTGGAAGTAACCACCAGCACCTGGGTGTTGCTTGGAGGAGTCCTCGCGGCCCTGGCGGCCTACTGCTTGTCAGTCGGCTGCGTTGTGATTGTGGGTCATATTGAACTAGGGGCAAAGCCGGCACTCGTTCCAGACAAAGAGGTGCTGTATCAACAGTACGAAGAAATGGAGGAATGCTCACAGGCTGCCCCATATATTGAACAAGCCGAGGCAATAGTACATAAGTTCAAGGAAAAAATCCTTGGATTGATGCAGCAGGCCGCCCAGCAAGAAGCTGTCATTgAgTTTATAGTGGTTTCCAACTGGCAAAAGCTTGGGGCCTTCTGgCACAAGCACATGTGGAACTTTGTAGGTGGAATCCAGTACCTAGCAGGGCTCTCCACTCTGCCTGGCACCCCCGCCGTAGCGTCTCTTATGGCGTTCACTGCTCCAGTCACCAGTCCCCTGACGACCAACCAAACCATGTTTTTTAACATACTCGGGGGGTGGGTTGCCACCCATTTGGCAGGGCCCCAGAGCTCTTCCGCGTTCGTGGTAAGCGGCTTGGCTGGCGCTGCCATAGGAAGTATAGGCCTGGGCAAGGTTTTGCTTGACATCCTGGCAGGATACGGGGCTGGTGTCTCAGGAGCTTTAGTGGCTTTTAAAATCATGGGAGGAGAATTCCCCACTGCTGAGGACATGGTCGACTTTTTGCCCGCCCCACTATCTCCGGGTGATCTCGTCGTCGTTGTGATGCGCGCAGCCATACTAAATCGACACGTGGGACCTGGGGAGGGGGCGGTGCAGTGGATGAATAGGCTCATAGCATTCGCATCCGGGGGCAACCACGTCTCACCAACGCACTATGTTCCCGAGAGTGATGCTGCAGCGAGGGTCACTGCATTACTGAGCGCTCTGCCGGTCACAAGTCTGCTCCGGCGGTTACACCAGTGGATCAATGAAGACTACCCAAGTCCTTGCAGCGGCGATTGGCTGCGAACCATCTGGGACTGGGTTTCCACAGTGTTGTCCGGCTTCAAGACGCGGCTCTCTGCTGGAATTATGCCAGCGCTCCCTGGGCTGCCCTTCATCTCCTGTCAAAAGGGATACAAGGGCGTGTGGCGGGGGGACGGTGTGATGTCGACACACTGTCCTTGCAGAGCAACAATAACTGGTCATGTGAAGAATGGGTCCATGCGGCTCGCAGGGCCGCGTACATGTGCTAACATGTGGCGCGGTACTTTCCCCATCAATGGGTACACCACTGGACCCAGCACACCTTGCCCACCACCCAACTACACTCGCGCGCTATGGCGCGTGGCTGCCAACAGCTACGTTGAGGTGCGCAGGGTGGGGCACTTCCATTACATTACGGGGGCTACAGAGGATGAGCTCAAATGTCCGTGCCAAGTGCCGGCTGCTGGGTTCTTCACTGAGGTAGATGGGGTGGGGCTCCACCGTTACGCCCCACCATACAAGCCCTTGTTGAGAGATGAGATCACTTTTTCGGTAGGGTTAAACTCCTACGCTATAGGATCTCAACTCCCCTGTGAACCAGAACCAGATGTCTCTGTACTGACCTCGATGTTGAGAGACCCTTCCCACATCACCGCCGAGACGGCGGCGCGCCGCCTTGCGCGGGGGTCCCCTCCATCAGATGCAAGCTCATCCGCCAGCCAACTATCGGCTCCGTCGTTGAAGGCCACTTGCCGAACGCATAGGCCTCATCCAGACGCTGGGCTGGTGGACGCCAACTTGCTATGGCGGCAAGAGATGGGCAGCAACATTACACGGGTAGGGTCGGAAACAAGGGTTGTGATTCTCAGTTCATTCGAACCTCTGAGGGCCGAGGCTGGCGACGCCGAGCTCTCGGTGGCTGCAGGGTGTTTCAAGAAGCCTCCCAAGTATCCTCAAGCCCTTCCCATCTGGGCTAGGCCTGACTATAACCCTCCATTGTTGGGCCGTTGGAAAGCACCGGATTACGTACCACCGACTGTGCATGGATTTGCCTTACCACCACGGGGCGCTCCACCGGTGCCTCCCCCTCGGAGGAAGAGAACAATTCAGCTAGACGGCTCCAATGTGTCAGCGGCGTTGGCTGCGCTAGCTGAAAAATCAATTCCGTCCTCGAAACCACAGGAGGAGAATAACTCATCCTCTGGGGTCGACACACAGTCCAGCACTACTTCCAAGGTGTCCCCCCCTCTAGGAGGTAAGGCTGACTCAGAGTCATGCTCGTCTATGCCTCCTCTTGAGGGAGAGCCGGGCGATCCGGACTTGAGTTGCGACTCTTGGTCCACCGTTAGTGACAGCGAAGAGCAGAGCGTGGTCTGTTGTTCTATGTCGTACTCTTGGACCGGCGCCCTGATAACACCATACAGTGCCGAGGAGGAGAAACTGCCCATCAGCCCACTAAGGAACTCATTGTTAAGACATCTTAACCTAGTCTATTCAACGTCGTCTAGAAGCGCTCCTCAGCGTCAGAGGAAGGTCACCTTCGACAGACTGCAGGTGCTCGACGACCATTACAAGACTGCATTAAAGGAGGTAAAGGAGCGAGCGTCTAGGGTAAAGGGGCGCATGCTCACCATCGAGGAAGCGTGCGCGCTCGTCCCTCCTCACTCTGCCCGGTCGAGGTTCGGGTATAGTGCGAAGGACGTTCGCTCCTTGTCCAGTAAGGCCATTAACCAGATCTGCTCCGTCTgGGAGGACTTGCTGGAAGGCACCACAACTCCAATTCCAACCACCATCATGGCGAAGAGCGAGGTGTTCTGTGTGGACCCTGCTAAAGGGGGCCACAAGGCCGCCCGCTTCATTGTGTACCCTGACCTGGGGGTGCGTGTGGGTGAGAAACGCGCCCTATATGATATGATACAGAAGTTGTCAATTAAGACGGTGGGTGCTGCTTATGGATTTCAGTACTCACCTCAACAGCGGGTCGAACGTCTGCTGAAGATGTGGACCCCAAAGAAAACCCCCTtGGGGTTCTCGTATGACACCCGCTGTTTTGACTCAACTGTCACTGAACAGGACATCAGGGTAGAAGAGGAGATATGCCAATGTTGTAACCTTGAACCGGAGGCCAGAAAAGTGATCTCCTCCCTCACGGGGCGGCTGCACTGCGGGGGCCCTATGTTCAGCAGCAAGGGGGCCCAGTGTGGTTATCGCCTTTGCCGTGCCAGTGGAGTCTTGCCTACCAGCTTTGGTAACACGATCACTTGTTACATCAAGGCTACAGCGGCTGCGAGGGCTGCAGGCCTCCGGAACCCGGACTTTCTTATCTGCGGAGGCGGTCTGGTCGTGGTGGCAGAGAGTGATGGCGTCGATGAGGATGGAGCAGCCCTGAGAGCCTTCACGGAGGCTATGACCAGGTATGCCGCTCCACCCGGATATGCTCCACAGCCCACCTACGACCTTGAGCTCATTACATCTTGCTCCTCCAACGTCTCCGTGGCACGGGACGACAAGGGGAGGAGGTACTATTACCTCACGCGTGGTGCTACTACTCCCCTGGCCCGTGCGGCAGGGGAAACAGCCCGTCACACTCCAGTTAACTCCTGGTTGGGCAACATCATCATGTACGCGCCTACCATCTGGGTGCACCTGGTAATGATGACACATTTTTTCTCCATACTCCAATCCCAGGAGATACTTGGTCGACCCCTTGACTTTCAAATGTGCGGGGGCACTTACTCTGTCACTCCGCTGGATTTGCCAGCAATCATTGAAAGACTCCATGGTCTTAGCGCGTTCACGCTCCACAGTTACTCTCCAGTAGAGCTCAATAGAGTGGCGGGGACACTCCAGAAGCTTGGGTTCCCCCCCCTACGAACTTGGGGACATCGGGCACGAGCGGTGCGCGCCAGGCTTATCGCCCATGGAGGGAAGGCTAAAATATGCGGC
>testHAP7
ATGAACACACTTCCTAAACCCCAAAGAAAAAACCAAAGAAACACCATCCGTCGCCCACAGGACGTCAAGTTCCCGGGTGGCGGACAGATCGTTGGTGGAGCATACGTGTTACCGCGCAGGGGCCCACGGTTGGGTGTGCGCGCGACGCGTGGAACTTCTGAACGGTCACAGCCTCGCGGACGACGACAGCCCATCCCCAAGGCACGTTGGAGCGAAGGTCGGTCCTGGGCCCAGCCGGGGTACCCTTGGCCCCTCTATGGTAACGAGGGCTGCGGGTGGGCAGGGTATCTCCTGTCCCCACGCGGATCCCGTCCATCTTGGGGCCCAAATGACCCCCAGCGGAGGTCCCGCAATTTGGGTAAAGTCATCGATACCCTCACGTGCGGATTCGCCGATCTCATGGGGTACATCCCGCTCGTCGGCGCTCCTGTAGGAGGTGTCGCAAGAGCCCTCGCGCATGGCGTGAGGGCCCTTGAAGACGGGATAAATTTCGCAACAGGGAACTTGCCCGGTTGCTCCTTTTCTATCTTCCTTCTTGCTCTGTTCTCTTGCTTAATTCATCCAGCAGCTAGTCTAGAGTGGCGGAACGCGTCTGGCCTCTACATCCTTACCAACGACTGTTCCAATAGCAGTATTGTGTATGAGGCCGATGAAGTGATTCTGCACACACCTGGCTGTGTACCTTGTGTTCAGGACAGTAATACATCCACGTGCTGGACCCCAGTGACACCTACAGTGGCAGTCAAGTATGTCGGAGTAACCACCGCTTCAATACGCAGCCATGTGGACCTATTAGTGGGCGCGGCCACGATGTGCTCTGCGCTCTACGTGGGTGATATGTGTGGGGCCGTCTTTCTCGTAGGACAAGCCTTCACATTCAGACCTCGTCGTCACCGAACGGTCCAGACTTGTAACTGCTCGCTGTACCCAGGTCATCTTTCAGGACATCGAATAGCTTGGGATATGATGATGAATTGGTCCCCCGCTGTGGGTATGGTGGTGGCGCACGTCCTGCGGTTGCCCCAGACCTTGTTTGACATAATAGCCGGGGCCCACTGGGGCATCTTGGCGGGCCTAGCCTATTACTCCATACAGGGCAACTGGGCCAAGGTCGCTATCATCATAGTTATGGGTTCAGGGGTCGACGCCACAACGTACGTTTCCGGTGGCGCTGCAGCTCGTGATGCCAACTTCTTTACTAGGTTATTCAGTACGGGTGCCAACCAGGGGCTGCAACTGGTCAACGCCAATGGTTCGTGGCACATCAACAGCACTGCCCTGAATTGCAATGAGTCCATAAACACTGGGTTCATAGCTGGGTTGATCTATTATCATAAGTTCAACTCTACTGGATGTCCTCAAAGGCTCAGCAGCTGCAAGCCCATCACTTCCTTCGATCGGGGGTGGGGCCCCTTGACAGATGCTAACATCACTGACTCTTCTAACGACAGGCCGTACTGCTGGCACTATGCGCCTAAACCTTGTGATGTCGTCAAAGCATCAAGTGTCTGCGGCCCCGTGTACTGCTTCACACCATCGCCAGTGGTCGTAGGCACTACTGATGCCAGGGGCGTGCCAACCTACACTTGGGGTGATAATGAGTCAGATGTGTTCCTGCTGAAGTCCCTGCGGCCTCCCAAAGGTCGGTGGTTTGGGTGTTCGTGGATGAACTCCACGGGGTTTGTCAAGACGTGTGGAGTTCCCCCTTGTAACATCTATGGGGGTAAGGAGACTAGCGGGAGTACATCACTCTTCTGCCCCACCGACTGTTTTAGGAAACGTCCCGAGGCCACATACAGCCGGGGTGGTGCGGGGCCTTGTTTAACACCTCGTTGCATGGTCGACTATCCATACCGGCTTTGGCATTACCCGTGTACAGTCAACTTTACATTGTTCAAGGTGAGAATGTTTGTGGGTGGGTTTGAGCACCGATTTAACGCTGCTTGCAACTGGACCAGGGGGGAGCGCTGTAATATCGAGGATCGAGACCGCAGCGAGCTTcAtCCGCTGCTGCATTCAACAACTGAGCTTGCTATGCTGCCTTGCTCTTTCACGCCCATGCCTGCATTGTCAACAGGTCTAATACACCTCCACCAAAACATCGTGGATGTCCAGTACCTTTATGGTGTTGGATCCGGCATGGTGGGATGGGCGCTGAAATGGGAGTTCGTCGTCCTCGTTTTCCTCCTCCTAGCGGACGCACGCGTGTGCGTCGCCCTTTGGCTGATGCTGATGACATCACAAACAGAAGCGGCAACGGAGAACCCTGTCACGCTGAATGCCGTCGCTGCTGCTGGGACACATGGCATCGGTTGGTACCCGGTAGCCTTTTGCGCGGCGTGGTACGTGCGGGGTAAATTTGTCCCGCTGGTGACCTACGGCCTGACGGGTCTTTGGTCCTTAGCGCTGCTCGTCCTCTTGCTCCCCCAACGAGCATATGCTTGGTCGGGTGAAGATAGTGCAACTCTCGGCGCTGGGGTCTTGGTCCTCTTCGGCTTCTTTACCTTATCACCCTGGTATAAGCATTGGATCGGCCGTCTCATATGGTGGAACCAGTACACCATATGCAGATGCGAGTCTGCCCTTCAAGTATGGGTCCCCCCCTTACTTGCACACGGGGGTAGGGACGGTGTCATCTTGTTAACAAGCCTGCTTTATCCATCCTTAATTTTTGACATCACTAAGCTGCTGATAGCAGTATTGGGCCCATTATACTTAATACAGGCCGCCATCACTGCCTCCCCCTACTTTGTGCGTGCACATGTACTGGTCcgcCTTTGCATGCTCGTGCGTTCCGTGATGGGGGGAAAATACTTCCAGATGATCATACTAAGCATTGGTATATGGTTCAACACCTACCTATACGACCACCTAGCGCCAATGCGGCATTGGGCCGCAGCCGGCCTCAAAGACCTAGCGGTGGCCACTGAACCTGTAATATTTAGTCCCATGGAAATCAAGGTCATCACCTGGGGCGCGGATGCAGCGGCTTGCGGAGATATCCTTTGCGGGCTGCCCGTCTCTGCGCGACTAGGCCGTGAGGTGTTGTTGGGACCTGCTGATGACTATCGGGAGATGGGTTGGCGTCTGTTGGCCCTGATTACAGCATACGCCCAGCAAACTAGGGGCCTTCTTGGGACTATTGTGACCAACTTGACTGGCAGGGATAAGAACGTGGTGACCGGTGAAGTGCAGGTGCTTTCCACGGCCACCCAGACCTTCCTAGGTACAACAGTAGGGGGGGTTATGTGGACTGTTTACCATGGTGCAGGTTCGAGAACGCTCGCGGGCGCCAAACATCCTGCGCTCCAAATGTACACAAATGTGGATCAGGACCTCGTCGGGTGGCCAGCCCCTCCAGGGGCCAAGTCTCTCGAACAGTTTGCTTGCGGGTCTGCAGACTTATACCTGGTTACCCGCGACGCCGATGTCATCCCTGCTCGGCGTAGGGGGGACTCCACAGCGAGTTTGCTCAGTCCTAGGCCTCTCGCCTGCCTCAAAGGCTCCTCTGGAGGTCCCGTTATGTGTCCTTCTGGGCATGTTGCGGGGATCTTTAAGGCTGCTGTGTGCACCAGAGGTGTGGCAAAAGCCCTACGGTTTATACCAGTAGAAGCCCTTAGCACACAGGCTAGGTCTCCATCTAACTCTGACAATTCAACTCCTCCTGCTGTCCCACAGAGCTATCAAGTGGGATACCTTCATGCCCCGACCGGCAGTGGCAAGAGCACAAAGGTCCCGGCCGCGTATGTAGCACAAGGATATAATGTTCTCGTGCTGAATCCATCCGTGGCGGCCACACTAGGCTTCGGTTCTTTCATGTCACACGCCTATGGGATTGACCCTAACATCCGCACTGGGAACCGCACCGTTACAACTGGTGCTAAACTGACCTATTCCACCTACGGCAAGTTTCTCGCGGATGGGGGTTGCTCCGGAGGGGCGTATGATGTGATTATCTGTGATGAATGTCATGCCCAAGACGCTACTAGCATATTGGGTATAGGCTTGATCTTAGATCAGGCTGAGACGGCTGGGGTGAGGCCGGCGGTTTTGGCGACAGCAACTCCCCCAGGCAGCATCACTGTGCCACACTCTAACATCGAAGAAGTGGCCCTGGGCTCTGAAGGCGAGATCCCTTTCTACGGTAAGGCTATACCGATAGCCCTACTCAAGGGGGGGAGGCACCTTATCTTCTGCCATTCCAAGAAAAAATGTGGCGAAATGGCGTCCAAACTCAGAGGTATGGGGCTCAACGCTGTAGCGTACTACAGGGGTCTCGATGTGTCCGTCATACCAACAACAGGAGATGTCGTAGTTTGTGCTACTGACGCCCTCATGACTGGATTCACCAGGGACTTCGATTCTGTCGGAGATTGCAACGTAGCCGTTGAACAGTACGTTGACTTCAGGCTAGAGCCCACCTTTTCCATCGAGACCCGCACTGCTCCCCAAGACGCGGTTTCCCGCAGCCAACGCCGTGGCCGTACGGGCCGAGGTGGACTCGGTACGTATCGATATGTTGCCTCCGGCGAGAGACCGTCTGGAATGTTTGACTCGGTTGTTCTCTGTGAGTGCTATGACGCGGGCTGCTCGTGGTACGATTTGCAGCCCGCTGAGACCGCATCCAGACTGAGAGCTTACTTGTCCACGCCCGGGTTACCAGTCTGTCAAGACCATCTAGACTTTTGGGAGAGCGTTTTCACTGGACTGACTCACATAGATGCCCACTTTCTGTCACAGACAAAGCAGCAGGGACTTAACTTCTCGTACCTAACTGCCTACCAGGCCACTGTGTGCGCCCGCGCACTGACCCCCCCCCCAAGTTGGGACGGGATGTGGAAGTGTCTCGTGCGACTTAAACCAACATTACATGGACCTACGCCCCTTATATATCGGTTGGGGCCTTTCCAAAATGAAATCTGCTTGACGCACCCCATCACAAAATACGTCGTGGCATGCATGTCAGCCGATCTGGAAGTAACCACCAGCACCTGGTTGTTGCTTGGAGGAGTCCTCGCGGCCCTAGCGGCCTACTGCTTGTCAGTCGGCTGCGTTGTGATTGTGAGTCATATTGAACTAGGGGGCAAGCCGGCACTCGTTCCAGACAAAGGGGTGCTGTATCAACAGTACGATGAAATGGAGGAATGCTCACGGGCTGCCCCATATATTGAACAAGCCCAGGCAATAGCCCACCAGGTCAAAGAAAAAATCCTGAGATTGATGCGGCGAGCCGCCCAGCAAGAAGCTGTCATCGAGCCCATAGTAGTTTCCAACTGGCAAAAGCTTGGGGCCTTCTGGCACAAGCACATGTGGAACTTTGTGAGTGGAATCCAATACCTAGCAGGCCTCTCCACTCCGCGCGGCGCCCCCGCCGTAGCGTCTCTTATGCCGTTCACTGCGGAAGTCCCCAGTCCCCTGACGACCAACCAAACCATGTTTTTTAACATACTCGGGAGGTGGGTTGCCGGCCCTTTGGCAGGACCCCAGAGCTCTTCCGCGTTCGTGGTAAGCGGCTTGGCTGGCGCTGCCATAGGGGGTATAGGCCTGGGCAAGGTTTTGCTCGACATCCTGGCGGGATACGGGGCTGATGTCTCAGGAGCTTTAGTGGCTTTTAAAATCATGGGAGGAGGATTCCCCACTGCTGAGGACATGGTCAACTTGTTGCCCGCCATACTATCTCCGGGTGCTCTCGTCGTCGGTGTGATATGCGCAGCCATACTACGTCGACACGTAGGACCTGGGGAGGGGGCGGTACAGTGGATGAACAGGCTCATAGCATTCGCATCCCGGGGCAATCACGTCTCACCAACGCACTATGTTCCCGAGAGCGATGCTGCAGCGAGGGTCACCGCATTACTGAGCTCTCTTACAGTCACAAGTCTGCTTCGGCGGTTACACCAGTGGATCAATGAAGACTACCCAAGTCCTTGCAGCGGCGATTGGCTGCGAACCATCTGGGACTGGGTTTCCACAGTGTTGTCCGACTTCAAGACATGGCTCTCTGCTAAGATTATACCAGCGCTCCCTGGGCTGCCCTTCATCTCCTGTCAAAAGGGATACAAGGGCGTGTGGCGGGGGGACGGTGTGATGTCGACACGCTGTCCTTGCGGGGCAATAATAACTGGTCATGTGAAGGCCGGGTCCATGCGGCTCGCGGGGCCGCGTACATGTGCTAACATGTGGCACGGTACTTTCCCCATCAATGGGTACACCACTGGACCCAGCACACCTTGCCCACCACCCAACTACACTCGCGCGCTATGGCGCGTGGCTGATAACAGCTACGTTGAGGTGCGCCGGGTGGGGGACTTCCATTACATTACGGGGGCTACAGAAGATGAGCTCAAGTGTCCGTGCCAAGTGCCGGCTGCTGGGTTCTTCACTGAGGTAGATAGGGTGAGACTCCACCGTTACGCCCCACCATCCAAGCCCTTGTTGAGAGATGAGATCACTTTTTCGGTAGGGTTAAACTCCTACGCTATAGGATCTCAACTCCCCTGTGAACCAGAACCAGATGTCTCTGTACTGACCTCGATGTTGAGAGACCCTTCCCACATCACCGCCGAGACGGCAGCGCGCCGCCTTGCGCGGGGGTCCCCTCCATCAGATGCAAGCTCATCCGCCAGCCAACTATCGGCTCCGTCGTTGAAGGCCGCTTGCCGAACGCATGAGCCTCATCCAGTCGCTGAGCTGGTGGACTCCAACTTGCTATGGCGGCAAGAGATGGGCAGCAACAGTACACGGGTAGAGTCTGAAACAAAGGTTGCGATTCTTGATTCATTCGAACCTCTGAGGGCCGAAACCGACGACGCCGAGCTCTCGGTGGCTGCAGAGTGTTTCAAGAAGCCTCCCAAGTATCCTCCAGCCCTTCCCATCTGGGCTAGGCCTGACTATAACCCTCCATTGTTGGACCGTTGGAAAGCACCGGATTACGTACCACCGACTGTGCATGGATGTGCCTTACCACCACGGGGCGCTCCACCGGTGCCTCCCCCTCGGAGGGAGAGAACAATTCAGCTAGACGGCTCCAATGTGTCGGCGGCGTTAGCTGCGCTAGCTGAAAAATCATTCCCGTCCTCGAAACCACGGGAGGAGAATAGCTCATCCTCTGGGGTCGACACACAATCCAGCACTACTTCCAAGGTGTCCCCCCCTCCGGAAGGGGAGTCCGACTCAGAGTCATGCTCGTCTATGCCTCCTCTTGAGGGAGGGCCGGGCGATCCGGACTTGAGTTGCGACTCTTGGTCCACCGTTAGTGACAGCGAAGAGCAGAGCGTGGTCTGCTGTTCTATGTCGTACTCTTGGACCGGCGCCCTGATAACACCATGCAGTGCCGAGGAGGAGAAACTGCCCATCAGCCCACTCAGCAACTCTTTGTTGAGACATCATAACCTAGTCTATTCAACGTCGTCTAGAAGCGCTTCTCAGCGTCAGAGGAAGGTCACCTTCGACGGACTGCAGGTGCTCGACGACCATTACAAGACTGCATTAAAGGAGGTAAAGGAGCGAGCGTCTAGGGTAAAGGCCCGCATGCTCACCATCGAGGAAGCGTGCGCGCTCGTCCCTCCTCACTCTGCCCGGTCGAGGTTCGGGTATAGTGCGAAGGACGTTCGCTCCTTGTCCAGCAAGGCCATTAACCAGATCTGCTCCGTCTGGGAGGACTTGCTGGAAGACACCACAACTCCAATTCCAACCACCATCATGGCGAAGAACGAGGTGTTCTGCGTGGACCCTGCTAAAGGGGGCCCCAAACCCGCTCGCCTCATTGTGTACCCTGACCTGGGGGTGCGTGTCTGTGAGAAACGCGCCCTATATGATATGATACAGAAGTTGTCAATTGGGACGATGGGTGCTGCTTATGGATTTCAGTACTCACCTCAACAGCGGGTCGAACGTTTGCGGCGGATGTGGACCTCAAAGAAAACCCCCTTGGGGTTCTCGTATGACACCCGCTGTTTTGACTCAACTGTCACTGAACAGGACATCAGGGTAGAAGAGGAGATATACCAATGTTGTAACCTTGAACCGGAGGCCAGAAAAGTGATCTCCTCCCTCACGGGGCGGCTTTACTGCGGAGGCCCTATGTTCAACAGCAAGGGGGCCCAGTGTGGTTATCGCCGTTGCCGTGCCAGAGGAGTCTTGCGGACCAGCTTTGGCAACACAATCACTTGTTACACCAAGGCCACAGCGGCTGCGAAGGCTGCAGGCCTCCGGAAACCGGACTTTCTTGTCTGCGGAGACGATCGGGTCGTGGTGGCAGAGAGTGATGGCGTCGATGAGGATGGAGCAGCCCTGAGAGCCTTCACGGAGGCTATGACCAGGTATTCTGCTCCGCCCGGAGATGCTCCACAGCCCACCTACGACCTTGAGCTCATTACATCTTGCTCCTCCAACGTCTCCGTGGCACGGGACGACAAGGGGAGGAGGTACTATTACCTCACCCGTGATGCTACTACTCCCCTAGCCCCTGCGGCTTGGGAAACAACCCATCACACTCCAGTTAACTCCTGGTTGGGCAACATCATCATGTACGCACCTACCATCTGGGTGCGCATGGTAATGATGACACATTTTTTCTCCTTACTCCAATCCCGGGAGATACTTGATCGACCCCTTGACTTTGAAATGTGCGGGGCCACTTACTCTGTCACTCCGCTGGATTTGCCAGCAATCATTGAAAGACTCCATGGTCTTAGCGCGTTCACGCTCCACAGTTACTCTCCAGTAGAGCTCAATAGGGTGGCGGGGACACTCAGGAAGCTTAGGTGCCCCCCCCTACGAGCTTGGAGACATCGAGCACGAGCAGTGCGCGCCAGACTTATCGCCCAGGGAGGGAAGGCTAAAATATGCGGC
>testHAP8
ATGAGCACACTTCCTAAACCCCAAAGAAAAGCCAAAAGAAACACCATCCGTCGCCCACAGGACGTCAAGTTCCCGGGTGGCGGACAGATCGTTGGTGGAGTATACGTGTTACCGCGCAGGGGCCCACGTTTGGGTGTGCGCGCGACGCGTAAAACTTCTGAACGGTCACAGCCTCGCGGACGACGACAGCCTATCCCCAAGGCACGTTGGAGCGAAGGCCGATCCTGgGCCCAGCCCGGGTACCCTTGGCCCTTCTATGGTAACGAGGGCTGCGGGTGGGCAGGGTGGCTCCTGTCCCCACGCGGCTCCCGTCCATCTTGGGGCCCAAATGACCCCCGGCGGAGGTCCCGCAATTTGGGTAAAGTCATCGATACCCTCACGTGCGGATTCGCCGATCTCATAGGGTACATCCCGCTCGTCGGCGCTCCTGTAGGAAGTGTCGCAAGAGCCCTCGCGCATGGCGTGAGGGCCCTTGAAGACAGGATAAATTTCGCAACAGGGAACTTGCCCGGTTGCTCCTTTACTATCTTCCTTCTTGCTCTGTTCTCTTGCTTAATTCATCCAGCAGCTAGTCTAGAGTGGCGGAACGCGTCTGGCCTCTACATCCTTACCAACGACTGTTCCAATAGCAGTATTGTGTATGAGGCCGATGAAGTGATTCTGCACACACCTGGCTGTGTACCTTGTGTTCAGGACGGTAATACATCCAGGTGCTGGACCCCAGTGACGCCTACAGTGGCAGTCAAGTATGTCGGAGCAACCACCGCTTCAATACGCAGCCATGTGGACCTATTAGTGGGCGCGGCCACGATGTGCTCTGCGCTCTGCGTGGGTGATATGTGTGGGGCCGTCTTTCTCGTGGGACAAACCTTCACATTCAGACCTCGTCGTCACCGAACGGTCCAGACTTGTAACTGCTCGCTGTACCCAGGTCATCTTTCAGGACATCGAATGGCTTGGGATATGATGATGAATTGGTCCCCCGCTGTGGGTATGGTGGTGGCGCACGTCCTGCGGTTGCCCCAGACCTTGTTTGACATAATAGCCGGGGCCCACTGGGGCATCTTGGCGGGCCTAGCCTATTACTCCATGCAGGGCAACTGGGCCAAGGTCGCTATCATCATAGTTATGTTTTCAGGGGTCGACGCCACAACATACGTTTCCGGTGGTTCTGTGGGTCGTGATGCCAACTTCTTTACTAGGTTATTCAGTACGGGTGCCAACCAGAGACTGCAGCTGGTCAACGCCAATGGTTCGTGGCACATCAACAGCACTGCCCTGAACTGCAATGAGTCCATAAACACCGGGTTCATAGCCGGGTTGATCTATTATCATAAGTTCAACTCTACTGGATGTCCTCAAAGGCTCAGCAGCTGCAAGCACATCACTTCCTTCGATCAGGGGTGGGGCCCCTTGACGAATTCTTACATCACTGGCTCTTCTAACGACAGACCGTACTGCTGGCACTATGCGCCTAAACCTTGTGATGTCGTCAAAGCATCAAGTGTCTGCGGCCCCGTGTACTGCTTCACACCATCGCCAGTGGTCGTAGGCACTACTGATGCCAAGGGCGTGCCAACCTACACTTGGGGTGATAATGAGTCGGATGTGTTCCTGCTGAAGTCCCTGCGGCCTCCCAAAGGTCGGTGGTTTGGGTGTTCGTGGATGAACTCCACGGGGTTTGTCAAGACGTGTGGAGCTCCCCCTTGTAACATCTATGGGGGTGAGGAGACCAACAGGAGTACATCACTCTTCTGCCCCACCGACTGTTTTAGGAAACATCCCGAGGCCACATACAGCCGGTGTGGTGCGGGGCCTTGGTTAACACCTCGTTGCATGGTCGACTATCCATACCGGCTTTGGCATTACCCGTGTACAATCAACTTTACATTGTTCAAGGTGAGAATGTTTGTGGGTGGGTTTGAGCACCGATTTAACGCTGCTTGCAGCTGGACCAGGGGGGCGCGCTGTAATATCGAGGATCGAGACCGCAGCGAGCAGCATCCGCTGCTGCATTCAACAACTGAGCTTGCTATACTGCCTTGCTCTTTCACGCCCATGCCTGCATTGTCAACAGGTCTAATACACCTCCACCAAAACATCGTGGATGTCCAGTACCTTTATGGTGTTGGATCCGGCATGGTGGGATGGGCGCTGAAATGGGAGTTCGTCGTCCTGGTTAACCTCCTCCTAGCGGACGCACGCGTGTGCGTCGCCCTTTGGCTGGTGCTGGTGATATCACAAGCAGAAGCAGCCTTGGAGAACCTTGTCACGCTGAATGCCGTCGCTGCTGCTGGGACACATGGCATCGATTTGTACCTGGTAGCCTTTTGCGCGGCGTGGTACGTGCGGGGTAAATTTGTCCCGCTGGTGACCTACGGACTGACGGGTCTTTGGTCCTTAGCGCTGCTCGTCCTCTTGCTCCCCCAACGAGCATATGCTTGGTCGGGTGAAGATAGTGCAACTCTCGGCGCTGGGGTCTTGGTCCTCTTCGGCTTCTTTACCTTATCACCCTGGTATAAGCAGTGGATCAGCCGTCTCATATGGTGGAACCAGTACATCATATGCAGATGCGAGTCTGCCCTTCAAGTATGGGTCCCCCCTTTACTTGCACGCGGGGGTAGGGACGGTGTCATCTTGCTAACAAGCCTGCTTTATCCATCCTTAATTTTTGACATCACTAAGCTGATTATAGCAGTATTGGGCCCAATATACTTAATACAGGCCGCCATCACTGCCTCCCCCTACTTTGTGCGTGCACATGTACTGGTCCACCTTTGCATGCTCGTGCGTTCCGTGATGGGGGGAAAATACTTCCAGATGATCATACTAAGCATTGGTAGATGGTTCAACACCTACCTATACGACCACCTAGCGCCAATGCAGCATTGGGCCGCAGCCGGCCTCAAAGACCTAGCAGTGGCCACTGAGCCTGTAATATTTAGTCCCATGGAAATCAAGGTCATCACCTGGGGCGCAGATGCAGCGGCTTGCGGAGATATCCTTTGCGGGCTGCCCGTCTCTGCGCGACTAGGCCGTGAGGTGTTGTTGGGACCTGCCCATGACTATCGGGAGATGGGTTGGCGTCTGTTGGCCCCGATTACAGCATACGCCCAGCAAACTAAGGGCCTTCTTGGGACTATTGTGACCAGCTTGACTGGCAGGGATAAGAACGTGGTGACCGGTGAAGTGCAGGTGCTTTCCACGGCCACCCAGACCTTCCTAGGTACAACAGTAGGGGGGGTTATGTGGACTGTTTACCATGGTGCGGGTTCGAGAACGCTCGCGGGCGCCAAACATCCTGCGCTCCAAATGTACACAAATGTGGATCAGGACCTCGTCGGGTGGCCAGCCCCTCCAGGGGCCAAGTCTCTCGAACCGTGTGCTTGCGGGTCTGCAGACTTATACCTGGTTACCCGCGACGCCGATGTCATCCCTGCTCGGCGTAGGGGGGACTCCACAACGAGCTTGCTCAGTCCTAGGCCTCTCGCCTGCCTCAAAGGCTCCTCTGGAGGTCCCGTTATGTGTCCTTCTGGGCATGTTGCGGGGATCTTTAGGGCTGCTGTGTGCACCAGAGGTGTGGCAAAAAGCCTACAGTTTACACCAGTAGAAACCCTTAGCACACAGGCTAGGTCTCCATCTTTCTCTGACAATTCAACTCCTCCTGCTGTCCCACAGAGCTATCAAGTGGGATACCTTCATGCCCCGACCGGCAGTGGCAAGAGCACACAGGTCCCGGCCGCGTATGTAGCACAAGGATATAATGTTCTCGTGCTGAATCCATCCGTGGCGGCCAAACTAGGGTTCGGTTCTTTCATGTCACACGCCTATGGGATTGACCCTAACATCCGCACTGGGAACCGCGCCGTTACAACTGGTGCTAAACTGGCCTATTCCACCTACGGCAAGTTTCTCGCGGATGGGGGTTGCTCCGGGGGGGCGCATGATGTGATTATCTGTGATGAATGTCATGCCCAAGACGCTACTAGCATATTGGGTATAGGCACGGTCTTAGACCAGGCTGAGACGGCTGGGGTGAGGCTGACGGTTTTGGCGACAGCAACTCCCCCAGGCAGCATCACTGTGCCACACTCTAACATCGAAGAAGTGGCCCTGGGCTCTGAAGGCGAGATCCTTTTCTGCGGTAAGGCTATACCGATAGCCCTACTCAAGGGGGGGAGGCACCTTATCTTCTGCCATTCAAAGAAAAAATGTGACGAAATAGCGTCCAAACTCAGAGGTATGGGGCTCAACGCAGTAGCGTACTACAGGGGTCTCGATGTGTCCGTCATACCAACAACAGGAGATGTCGCAGTTTGTGCTACTGACGCCCTCATGACTGGATTCACCGGAGACTTCGATTCTGTCATAGATTGCAACGTAGCTGTTGAACAGTACGTTGACTTCAGCCTAGACCCCACCTTTTCCATCGAGACCCGCACTGCTCCCCAAGACGCGGTTTCCCGCAGCCAACGCCGTGGCCGTACGGGCCGGGGTAGACTCGGTACGTATCGATATGTTGCCTCCGGCGAGAGCCCGTCTGGAATGTTTGACTCGGTTGTTCTCTGTGAGTGCTATGACTTGAGCTGCTCGTGGTACGATTTGCAGCCCGCTGAGACCACAGTCAGACTGAGAGCTTACGTGTCCACGCCCGGGTTACCAGTCTGTCAAGACCATCTAGACTTTTGGGAGAGCGTTTTCACTGGACTGACTCACATAGATGCCCACTTTCTGTCACAGACAAAGCAGCAGGGACTTAACTTCTCGTACCTAACTGCCTACCAGGCCACTGTGTGCGCCCGCGCACAGGCCCCCCCTCCAAGTTGGGACGAGATGTGGAAGTGTCTCGTGCGACTTAAACCAACATTACATGGACCTACGCCCCTTCTATATCGGTTGGGGCCTGTCCAAAATGAAATCTACTTGACACACCTCATCACAAAATACGTCATGGCATGCATGTCAGCCGATCTGGAAGTAACCACCAGCACCTGGGTGTTGCTTGGAGGAGTCCTCGCGGCCCTGGCGGCCTACTGCTTGTCAGTCGGCTGCGTTGTGATTGTGGGTCAGATTGAACTAGGGGGCAAGCCGGCACTCGTTCCAGACAAAGAGGTGCTGTATCAACAGTACGATGAAATGGAGGAATGCTCACAGGCTGCCCCATATAATGATCAAGCCCAGGCAATAGCCCACCAGTTCGGGGAAAAAATCCTTGGATTGATGCAGCGAGCCGCCCAGCAAGAAGCTGTCATTGAGCCCATAGTAGTTTCCAACTGGCAAAAGCTTGGGGCCTTCTGGCACAAGCACACATGGAACTTTGTGAGTGGAATCCAATACCTAGCAGGCCTCTCCACTCTGCCTGGCAACCCCGCCGTAGCGTCTCTTATGGCGTTCACTGCTTCAGTCACCAGTCCCCTGACGACCAACCAAACCATGTTTTTTAACATACTCGGGGGGTGGGTTGCCACCCATTTGGCAGGGCCCCAGAGCTCTTCCGCGTTCGTGGTAAGCGGCTTGGCTGGCGCTGCCATAGGGGGTATAGGCCTGGGCAAGGTTTTGCTTGACATCCTGGCAGGATACGGGGCTGGTGTCTCAGGAGCTTTAGTGGCTTTTAAAATCATGGGAGGAGAATTCCCCACTGCTGAGGACATAGTCAGCTTGTTGCCCACCATACTATCTCCGGGTGCTCTCGTCGTCGGTGTGATATGCGCAGCCATACTACGTCGACACGTAGGACCTGGGGAGGGAGCGGTACAGTGGATGAACAGGCTCATAGCATTCGCATCCCGGGGCAACCACGTCTCACTAACGCACTATGTTCCCGAGAGCGATGCTGCAGCGAGGGTCACCGCATTACTGAGCTCTCTTACAGTCACAAGTCTGCTTCGGCGGTTACACCAGTGGATCAATGAAGGCTACCCAGGTCCTTGCAGCGGCGATTGGCTGCGAACCATCTGGGACTGGGTTTCCACAGTGTTGTCCGACTTCAAGACATGGCTCTCTGCTAAGATTATGCCAGCGCTCCCTGGGCTGCCCTTCATCTCCTGTCAAAAGGGATACAAGGGCGTGTGGCGGGGGGACGGTGTGATGTCGACACGCTGTCCTTGCGGGGCAACAATAACTGGTCATGTGAAGAATGGGTCCATGCGGCTCGCAGGGCCGCGTACATGTGCTAACATGTGGCACGGTACTTTCCCCATCAATGAGTACACCACTGGACCCAGCACACCTTGCCCACCACCCAACTACACTCGCGCGCTATGGCGCGTGGCTGATAACAGCTACGTTGAGGTGCGCCGGGTGGGGGACTTCCATTACATTACGGGGGCTGCAGAAGATGAGCTCAAGTGTCCGTGCCAAGTGCCGGCTGCTGAGTTCTTCACTGAGGTAGATGGGGTGAGACTCCACCGTTACGCCCCACCATGCAAGCCCTTGTTGAGAGATGAGATCACTTTTTCGGTAGGGTTAAGCTCCTACGCTATAGGATCTCAACTCCCCTGTGAACCAGAACCAGATGTCTCTGTACTGACCTCGATGTTGAGAGACCCTTCCCACATCACCGCCGAGACGGCAGCGCGCCGCCTTGCGCGAAGTCCCCCTCCATCAGATGCAAGCTCATCCGCCAGCCAACTATCGGCTCCGTCGTTGAAGGCCACTTGCCGAACGCATAGGCCTCATCCAGACGCTGAGCTGGTGGACGCCAACTTGCTATGGCGGCAAGAGATGGGCAGCAACATTACACGGGTAGAGTCTGAAACAAAGGTTGTGATTCTTGATTCATTCGAACCTCTGAGGGCCGAAACTGACGACGCCGAGCTCTCGGTGGCTGCAGAGTGTTTCAAGAAGCCTCCCAAGTATCCTCCAGCCCTTCCCATCTGGGCTAGGCCTGACTATAACCCTCCATTGTTGGACCGTTGGAAAGCACCGGATTACGTACCACCGACTGTGCATGGATGTGCCTTACCACCACGGGGCGCTCCACCGGTGCCTCCCCCTCGGAGGAAGAGAACAATTCAGCTAGACGGCTCCAATGTGTCAGCGGCGTTAGCTGCGCTAGCTGAAAAAACATTCCCGTCCTCGAAACCACAGGAGGAGAATAGCTCATCCTCTGGGGTCGACACACAGTCCAGCACTACCTCCAAGGTGTCCCCCCCTCCGGAAGGGGAGTCCGACTCAGAGTCATGCTCGTCTATGCCTCCTCTTGAGGGAGAGCCGGGCGATCCGGACTTGAGTTGCGACTCTTGGTCCACCGTTAGTGACAGCGAAGAGCAGAGCGTGGTCTGCTGTTCTCTGTCGTACTCTCGGACCGGCGCCCTGATAACACCATGCAGTGCCCAGGAGGAGAAACTGCCCATCAGCCCACTCAACAACTCTTTGTTGAGACATCATAACCTAGTCTATTCAACGTCGTCTAGAAGCGCTTCTCAGCGTCAGAGAAAGGTCACCTTCGACGGACTGCAGGTGCTCGACGACCATTACAGAACTGCATTAAAGGAGGTAAAGGAGCGAGCGTCTGGGGTAAAGGCCCGCATGCTCACCATCGAGGAAGCGTGCGCGCTCGTCCCTCCTCACTCTGCCCGGTCGAGGTTCGGGTATAGTGCGAAGGACGTTCGCTCCTTGTCCAGCAAGGCCATTAACCAGATCTGCTCCGTCTGGGAGGACTTGCTGGAGAACACTCCAACTCCAATTCCAACCACCATCGTGGCGAAGAACGAGGTGTTCTGTGTGGACCCTGCTAAAGGGGGCCGTCCGCGCGCTCGCCTCATTGTGTACCCTGACCTGGGGGTGCGTGTCTGTGAGAAACGCGCCCTATATGATGTGATACAGAAGTTGTCAATTGAGACGATGGGTGCTGCTTATGGATTTCAGTACTCACCTCAACAGCGGGTCGAACGTCTGCTGAAGATGTGGACCTCAAAGAAAACCCCCTTGGGGTTCTCGTATGACACCCGCTGTTTTGACTCAACTGTCACTGAACAGGACATCAGGGTAGGAGAGGAGATATACcAATGTTGTAACCCAGAACCGGAGGCCAGAAAAGTGATCTCCTCCCTCACGGAGCGGCTTTACTGCGAGGGGCCTATGTTCAACAGCAAGGGGGCCCAGTTTGGTTATCGCCGTTGCCGTGCCAGTGGAGTCTTGCCTACCAGCTTTGGCAACACAATCACTTGTTACATCAAGGCCACAGCGGCTGCGAAGGCTGCAGGCCTCCGGAACCCGGACTTTCTTGTCTGCGGAGACGATCTGGTCGTGGTGGCAGAGAGTGATGGCGTCGATGAGGATGGAGCAGCCCTGAGAGCCTTCACGGAGGCTATGACCAGGTATTCTGCTCCACCCGGAGATGCTCCACAGCCCACCTACGACCTTGAGCTCATTACATCTTGCTCCTCCAACGTCTCCGTGGCACGGGACGACAAGGGGAGGAGGTACTATTACCTCACCCGTGATGCTACTACTCCCCTAGCCCGTGCGGCTTGGGAAACAGCCCGCCACACTCCAGTTAACTCCTGGTTGGGCAACATCATCATGTACGCGCCTACCATCCGGGTGCGCATGGTAATGATGACACATTTTTTCTCCATACTCCAATCCCAGGAGATGCCCGGTCGACCCCTTGACTTTGAAATGTACGGGGCCACTTACTCTGTCACTCCGCTGGATTTGCCAGCAATCATTGAAAAACTCCATGGTCTTAGCGCGTTCCCGCTCCACATTTACTCTCCAGTAGAGCTCAATAGGGTGGCGGGGACACCCAGGAAGCTTAGGTGCCCCCCCCTACGAGCTTGGAGACATCGGGCACGAGCAGTGCGCGCCAGACTTATCGCCCAGGGAGGGAAGGCTAAAATATGCGGC
>testHAP9
ATGAGCACACTTCCTAAACCCCAAAGAAAAACCAAAAGAAACACCATCCGTCGCCCACAGGACGTCAAGTTCCCGGGTGGCGGACAGATCGTTAATggAGTATACGTGTTACCGCGCAGGGGCCCACGGTTGGGTGTGCGCGCGACGCGTAAAACTTCTGAACAGTCACAGCCTCGCGGACGACGACAGCCTATCCCCAAGGCACGTTGGAGCGAAGGCCGGTCCTGGGCCCAGCCCGGGTACCCTTGGCCCCTCTATGGTAACGGGGGCTGCGGGTGGGCAGATTGGCTCCTGTCCCCGCGCGGCTCCCGTCCATCTTGGGGCCCAAATGACCCCCGGCGGAGGGCCACCAATTTGGGTAAAGTCATCGATACCCTCACGTGCGGATTCGCCGATCTCATGGGGTACATCCCGCTCGTCGGAGGACCTGTAGGAGGTGTCGCAAGAGCCCTCGCGCATGGCGTGAGGGCCCGCGAAGACGGGATAAATTTCGCAACAGGGAACTTGCCCGGTTGCTCCTTTTCTATCTTCCTTCTTGCTCTGTTCTCTTGCTTAATTCATCCAGCAGCTAGTCTAGAGTGGCGGAACGCGTCTGGCCTCTACATCCTTACCAACGACTGTTCCAATAGCGGTATTGTGTATGAGGGCGATGAAGTGATTCTGCACACACCTGGCTGTGTACCTTGTGTTCAGGACGGTAGGCCATCCACGTGCTGGACTTTGGTGGCCCCTACAGTGGCAGTCAAGTATATCGGAGCAACCACCGCTTCAATACGCAGCCATGTGGACCTATTAGTAGGCGCGGCCACGGTGTGCTCTGCGCTCTATGTGGGTGATATGTGTGGGGCCGTCTTTCTCATAGGACAAGCCTTCACATTCAGACCTCGTCATCACCGAACAGTCCAGACTTGTAACTGCTCGCTGTACCCAGGTCATCTTTCAGGACATCGAATGGCTTGGGATATGATGATGAATTGGTCCCCCGCTGTGGGTATGGTGGTGGCGCACGTCCTGCGGTTGCCCCAGACCTTGTTTGACATAATAGCCGGGGCCCACTGGGGCATCTTGGCGGGCCTAGCCTATTACTCCATGCAGGGCAACTGGGCCAAGGTCGCTATCATCATAGTTATGTTTTCAGGGGTCGACGCCACAACATACGTTTCCGGTGGCGCTGCAGCTCGTGATGCCAACATTTTTACTAGGTTATTCAGTACGGGTGCCAACCAGAGACTGCAGCTGGTCAACGCCAATGGTTCGTGGCACATCAACAGCACTGCCCTGAACTGCAATGAGTCCATAAACACCGGGTTCATAGCTGGGTTGATCTATTATCATAAGTTCAACTCTACTGGATGTCCTCAAAGGCTCAGCAGCTGCAATTTCATCACTTCCTTCGATCAGGGGTGGGGCCCCCCGACAGATGCTAACATCACTGGCTCTTCTAACGACAGACCGTACTGCTGGCACTATGCGCCTAAACCTTGTGATGTCGTCAAAACATCAAGTGTCTGCGGCCCCGTGTACTGCTTCACACCGTTGCCAGTGGTCGTAGGCACTACTGATGCCAAGGGCGTGCCAGCCTACACTTGGGGTGATAATGAGTCAGATGTGTTCCTGCTGAAGTCCCTGCGGCCTCCCAAAGGTCGGTGGTTTGGGTGTTCGTGGATGAACTCCACGGGGTTTGTCAAGACGTGTGGAGCTCCCCCTTGTAACATCTATGGGGGTAAGGAGATTAACAGGAGTACATCACTCTTCTGCCCCACCGACTGTTTTAGGAAACATCCCGAGGCCACATACAGCCGGTGTGGTGCGGGGCTATGGTTAACACCTCGTTGCGTAGTCGACTATCCATACCGGCTTTGGCATTACCCGTGTACAGTCAACTTTACATTTTTCAAGGTGAGAATGTTTGTGGGTGGGTTTGAGCACCGATTTAACGCTGCTTGCAACTGGACCAGGGGGGACCGTTGTAATATCGAGGATCAGGACCGCAGCGAGCAGCATCCGCTGCTGCATTCAACAACTAAGCTTGCTATACTGCCTTGCTCTTTCACGCCCATGCCTGCATTGTCAGCAGATCTAATACACCTCCACCAAAACATCGTGGATGTCCAGTACCTTTATGGTGTTGGCTCCGGCACGGTGGGATGGGCGCTGAAATGGGAGTTCGTCGTCCTCATTTTCCTCCTCCTAGCGGACGCACGCGTGTGCGTCGCCCTTTgGCTGATGCTGATGATATCACAAGCAGAAGCAGCCTTGGAGAACCTTGTCAAGCTGAATGCCGTCGCTGCTGCTGGGACACATGGCATCGGTTGGTACCTGGTAGCCTTTTGCGCGGCGTGGTACGTGCGGTGTAAATTTGTCCCGCTGGTGACCTACGGCCTGACGGGTCCTTGGTCCTTAGCGCTGCTCGTCCTCTTGCTCCCCCAACGAGCATATGCTTgGTCGGGTGAAgatGGTGCAGCTCTCGGCGCTGGGGTCTTGGTCCTCTTCGGCTTCTTTACCTTATCACCCTGGTATAAGCATTGGATCGGCAATCTCATATGGTGGAACCAGTACACCATATGCAGATGCGAGTCTGCCCTTCAAGTATGGGTCCCCCCCTTACTTGCACGCGGGGGTAGGGACGGTATCATCTTGCTAACAAGCCTGCTTTATCCATCCTTAATTTTTGACATCACTTCGCTGCTGATAGCAGTATTGGGCCCATTATACTTAATACAGGCCGCCATCACTGCCTCCCCCTACTTTGTGCGTGCACATGTACTGGTCCGGCTTTGCATGCTCGTGCGTTCCGTGATGGGGGGAAAATACTTCCAGATGATCATACTAAGCATTGGTAGATGGTTCAGCACCTACCTATATGACCACCTAGCGCCAATGCAGCATTGGGCCGCAGCCGGCCTCAAAGAATTAGCAGTGGCCACTGAACCTGTAATATTTAGTCCCAGGGAAATCAAGGTCATCACCTGGGGCGCGGATACAGCGGCTTGCGGAGATATCCTTTGCGGGCTGCCCGTCACCGCGCGACTAGGCCGTGAGGTGTTGTTGGGACCTGCTGATGACTATCGGGAAATGGGTTGGCGTCTGTTGGCCTCGATTACAGCATACGCCCAGCAAACTAGGGGCCTTCTTGGGACTATTGTGACCAGCTTGACTGGCAGGGATAAGAACGTGGTGACCGGTGAAGTGCAGGTGCTTTCCACGGCCACCCAGACCTTCCTAGTTACAACAGTAGAGGGGGTTATGTGGACTGTTTACCATGGTGCAGGTTCGAGAACGCTCGCGGGCGCCAAGCGTCCTGCGCTCCAAATGTACACAAATGTGGATCAGGACCTCGTCAGGTGGCCAGCCCCTCCAGGGGCCAAGACTCTCGAACCGTGTGCTTGCGGGTCTGCGGACTTATACCTGGTTACCCGCGACGCCGATGTCAGCCCTGCTCGGCGTAGGGGGGACTCCACAGCGAGCTTGCTCAGTCCTAGGTCTCTCGCCTGCCTCAAAGGCTCCTCTGGAGGTCCCGTTATGTGTCCTTCTGGGCATGTTGCGGGGATCTTTAGGGCTGCTGTGTGCACCAGAGGTGTGGCAAAAGCCCTACAGTTTATACCAGTAGAAACCCTTAGCACACAGGCTAGGTCTCCATCTTTCTCTGACAATTCAACTCCTCCTGCTGTCCCACAGAGCTATCAAGTGGGATACCTTCATGCCCCGACCGGCAGTGGCAAGAGCACAAAGGTCCCGGCCGCGTATGTGGCACAAGGATATAATGTTCTCGTGCTGAATCCATCCGTGGCGGCTGGAATAGGCTTCGGTTCTTTCATGTCACACGCCTATGGGATTGACCCTAACATCCGCACTGGGAACCGCACCGTTACAACTGGTGCTAAGCTGGCCTATTCCACCTACGGCAAGTCTCTCGCGGATGGGGGTTGCTCCGGGGGGGCGTATGATGTGATTATCTGTGATGAATATCATGCCCAAGACGCTACTAGCATATTGGGTATAGGCACGGTCTTAGATCAGGCTGAGACGGCTGGGGTGAGGCTGACGGTTTTGGCGACGGCAGCTCCCCCAGGCAGCATCACTGTCCCACACTCTAACATCGAAGAAGTTTTTCTGGGCTCTGAAGGCGAGATCCCTTTCTACGGTAAGGCTATACCATTAGCCCTACTCAAGGGGGGGAGGCACCTTATCTTCTGCCATTCCAAGAAAAAATGTGACGAAATAGCGTCCAAACTCAGAGTTATGGGGATTAACGCTGTAGCGTACTACAGGGGCCTCGATGTGTCAATCATACCAACAACAGGAGATGTCGTAGTTATTGCTACTGACGCCCTCATGACTGGATTAACCGGAGACTTCGATTCTGTCATAGATTGCAACGTAGCTGTTGAACAGTACGTTGACTTCACCCTAGACCCCACCTTTTCCATCGAGACCCGCACTGCTCCCCAAGACGCGGTTTCCCGCAGCCAACGCCGTGGCCGTACGGGCCGAGGTAGACTCGGTACGTATCGATATGTTGCCTCCGGCGAGGGTAAGTCTGGAATGTTTGGCTCGGTTGTTCTCTGTGAGTGCTATGACGCGGGCTGCTCGTGGTACGATTTGCAGCCCGCTGAGACCACAGTCAGACTGAGAGCTTGCTTGTCCACGCCCGGTTTACCAGTCTGTCAAGACCATCTAGACTTTTGGGAGAGCGTTTTCACTGGACTGACTCACATAGATGCCCACTTTCTGTCACAGACAAAGCAGCAGGGACTTAACTTCTCGTACCTAACTGCCTACCAGGCCACTGTGTGCGCCCGCGCACAGGCCCCCCCCTCAAGTTGGGACGAGATGTGGAAGTGTCTCGTGCGACTTAAACCAACATTACATGGACCTACGCCCCTTCTATATCGTTTGGGGCCTGTCCAAAATGAAATCTGCTTGACACACCCCATCACAAAATACGCCATGGCATGCATGTCAGCCGATCTGGAAGTAACCACCAGCACCTGGGTGTTGCTTGGAGGAGTCCTCGCGGCCCTGGCGGCCTACTGCTTGTCAGTCGGCTGCGGTGTGATTATGGGTCATATTGAACTAGGGGGCAAGCCGGCACTCGTTCCAGACAAAGAGGTGCTGTACCAACAGTACGATGAAATGGAGGAATGCTCACAGGCTGCCCCATATAGTGAACAAGCCCAGGCAATAGCCCACCAGTTCAAGGAAAAAATCCTTGGATTGATGCAGCGAGCCGCCCAGCAAGAAGCTGTCGTTGGGCCCATAGTAGTTTCCAACTGGCCAAAGCTTGAGGCCTTCTGGCACAAGCACATGTGGAACTTTGTGAGTGGAATCCAATACCTAGCAGGCCTCTCCACTCTGCCTGGCAACCCCGCCGTAGCGTCTCTTATAGCGTTCACTGCTTCAGTCACCAGTCCCCTGACGACCAACCAAACCATGTTTTTTAACATACTCGGGGGGTGGGTTGCCACCCATTTGGCAGGGCCCCAGAGCTCTTCCGCGTTCGTGGTAAGCGGCTTGGCTGGCGCTGCCATAGGGGGTATAGGCCTGGGCAAGGTTTTGCTTGACATCCTGGCAGGATACAGGGCTGGTATCTCAGGAGCTTTAGTGGCTTTTAAAATCATGGGAGGAGAATTCCCCACTGCTGAGGACATGGTCAGCTTGTTGCCCGCCATACTATCTCCGGGTGCTCTCGTCGTCGGTGTGATATGCGCAGCCATACTACGTCGACACGTAGGACCTGGGGAGGGGGCGGTACAGTGGATGAACAGGCTCATAGCATTCGCATCCCAGGGCAACCACGTCTCACCAACGCACTATGTTCTCGAGAGCGATGCTGCAGCGAGGGTCACCGCGATACTGGGCTCTCTTACAGTCACAAGTCTGCTTCGGCGGTTACACCAGTGGATCAATGAAGACTACCCAAGTCCTTGCAGCGGCGATTGGCTGCGAGCCATCTGGGACTGGGTTTCCACAGTGTTGTCCGACTTCAAGACATGGCTCTCTGCCAAGATTATGCCAGCGCTCCCTGGGCCGCCCAGCCACTCCTGTCCAAAGGGATACAAGGGCGTATGGCGGGGGGACGGTGTGATGTCAGCACGCTGTCCTTGCGGGGCAACAACAACTGGTCATGTGAAGAAAGATTCCATGCGGCTCGCAGGGCCGCGTACATGTGCTAACATGCGGCACGGTACTTTCCCCATCAATGAGTACACCACTGGACCCAGCACACCTTGCGCACCACCCAGCTACACTCGCGCGCTATGGCGCGTGGCTGCTAACAGCTACGTTGAGGTGCGCCGGGTGGGGGACTTCCATTACATTACGGGGGCTGCAGAAGATGAGCTCAAGTGTCCGTGCCAAGTGCCGGCTGCTGAGTTCTTCACTGGGGTAGATGGGGTGAGACTCCACCGTTACGCCCCACCATGCAAGCCCTTGTTGAGAGATGAGATCACTTTTCCGGTAGGGTTAAGCTCCTACGCTATAGGATCTCAACTCCCCTGTGAACCGGAACCAGATGTCTCTTTTTTTATTTCGGTGTTGAGAGACCCTTCCCACATCACCGCCGAGACGGCGGCGCGCCGCCTTGCGCGGGGGTCTCCTCAATCAGATGCAAGCCCATCCGCTGGCCAACTATCGACTCCGTCGTTGAAGGCCACTTGCCGAACGCATAGGCCTCATCCAGACGCTGAGCTGGTGGACGCCAACTTGCTATGGCGGCAAGAGATGGGCAGCAACATTACACGGGTAGAGTCTGAAACAAAGGTTGTGATTCTTGATTCATTCCAACCTCTGAGGGCCGAAACTGACGACGCCGAGCTCTCGGTGGCTGCAGAGTGTTTAAAGAAGCCTCCCAAGTATCCTCCAGCCCTTCCCATCTGGGCTAGGCCTGACTATAACCCTCCATTGTTGGACCGTTGGAAAGCACCGGATTACGTACCACCGACTGTGCATGGATGTGCCTTACCACCACGGGGCGCTCCACCGGTGCCTCCCCCTCGGAGGAAGAGAACAATTCTGCTAGACGGCTCCAATGTGTCAGCGGCGTTAGCTGCGCTAGCTGAAAAATCATTCCCGTCCTCGAAACCGCAGGAGGAGCATAGCTCATCCTCTGGGGTCGACACACAGTCCAGCACTACTTCCGGGGTGTCCCCACCTCCGGAAGGGGAGTCCGACTCAGAGTCATGCTCGTCTAGGCCCCCTCTTGGGGGAGAGCCGGGCGATCCGGACTTGAGTTGCGACTCTTGGTCCACCGTTAGTGACAGCGAAGAGCAGAGCGTGGTCTGCTGTTCTATGTCGTACTCTTGGACCGGCGCCCTGATAACACCATGCAGTGCCGAGGAGGAGAAACTGCCCGTCGGCCCACTCAGCAACTCTTTGTTGAGACATCATAACCTAGTCTATTCAGCGTCGTCTAGAAGCGCTTGTGGGCGTCAGAGGAAGGTCACCTTCGACAGACTGCAGGTGCTCGACGACCATTACAAGACTGCATTAAAGGAGGTAAAGGAGCGGGCGTCCAGGGTGAAGGCCCGCATGCTCACCATCGAGGAAGTGTGCGCGCTCATCCCTCCTCCATCTGCCCAGTCGAGGTTCGGGTATGGTGCGAAGGACGTTCGCTCCTTGTCCAGCAAGGCCATTAACCAGATCTGCTCCGTCTGGGAGGACTTGCTGGAAGACACCACAACTCCAATTCCAACCACCATCATGGCGAAGGCAGGGGTGACCTGTCCGGACCCTGCTGAAGGGGGCCGCAAGCCCGCTCGCCTCATTGTATACCCTGTCCTGGGGGTGCGTGTCTGTGAGAAACGCGCCCTATATGATATGATACAGAAGTTGTCAATTGAGACGATGGGTGCACCTTATGGATTTCAGTACTCACCTCAACAGCAGGTCAGACGTCCGCTGAAGATATGgACCTCAAAGAAAACCCCCTTGGGGTTCTCGTACGACACCCGCTGTTTTGACTCAACTGTCACTGAACAGGACATCAGGGTAGAAGAGGAGATATACCAATGTTGTAACCTTGAACCGGAGGCCAGAAAAGTGATCTCCTCCCTCACGGGGCAGCTTTACTGCGGGGGCCCTATGTTCAACAGCAAGGGGGCCCAGTGTGGTTATCGTCGATGCCGTGCCAGTGGAATCTTACCTGCCAGCTTTGGCAACACAATCACTTGTTACAACAAGGCCACAGCGGCTGCGAAGGCTGCAGATCTCCGGACCCCGGACTTTCTTGTCTGCGGGGGCGATCTGGTCGTGGTGGCAGAGAGTGATGGCGTCGATGAGGATGGAGCAGCCCTGAGAGCCTTCACGGAGGCTATGACCAGGTGTTCTGCTCCACCCGGAGATGCTCCACAGCCCACCTACGACCTTGAGCTCGCTACATCCCGCTCCTCCAGCGTCTCCGTGGTACGGGACGACACGAGGAGGAGGTACTATTACCTCGCCCGTGATGCTACTACTCCCCTAGCCTGTGCGGCTTGGGAAACAGCCAATCACACTCCATTTAACTCCTGGTTGGGCAACATCATCATGTACGCGCCTACCATCTGGGTGCGCATGGTAATGATGACACATTTTTTCTCCATACTCCAATCCCAGGAGATACTTGATCAACCCCTTGACTTTGAAATGTACGGGGCCACTTACTCTGTCACTCCGCTGGATTTGCCAGCAATCATTGAAAGACTCCATGGTCTTGGCGCGTTCACGCTCCACAGTTACTCTCCAGTAGAGCTCAATAGGGTGGCGGGTTTACTCCGGAAGCTTGGGTGCCCCCCCCTACGAGCTTGGAGACATCAGGCACGAGCAGTGCGCGCCAGACTTATCGCCCAGGGAGGGAAGGCTGAAATATGCGGC
>testHAP10
ATGAGCACACTTCCTAAACCCCAAAGAAAAACCAAAAGAAACACCATCTGTCGCCCACAGGACGTCAAGTTCCCGGGTGGCGGACAGATCATTATTAGAGTATACGTGTTACCGCGCGGGGGCCTACGGTTGGGTGTGCGCGCGACGCGTAAAACTTCTGAACGGATACAGCCTCGCGGACGACGACAGCCTATCCCCAAGGCACGTTGGAGCGAAGGCCGGTCCTGGGCCCTGGCCGGGTACCCATGGCCCCTCTATGGTAACGAGGGCTGCGGGAGGGCAGGGTGGCTCCTGTCCCCACGCGGCTCCCGTCCATCTTGGGGCCCAAATGACCCCCGGCGGAGGTCCCGCAATTTGGGTAAAGTCATCGATACCCTCACGTGCCCGTTCGCCGTCCTCATGGGGTACATCCCGCTCGTCGGCGCTCCTGGCGGGGGTGTCGCCAGAGCCCTCGCGCATGGCGTGAGGGGCCTTGAAGACGGGATAAATTTCGTTTCAGGGCACTTGCCCGGTTGCTCCCTTTCTATCTTCCTTCTTGCTCTGTTCTCTTGCTTAATTCATCCAGCAGCTAGTCTAGAGTGGCGGAACGCGTCTGGCCTCTACATCCTTACCAACGACTGTTCCAATAGCAGCGTTGTGTATGAGGCGGGTGAAGTGATTCTGCACACACCTGGCTGTGTACCGCGTGTTCAGGACGGTAATACATCCACGTGCTGGACCCCAGTGACGCCTACAGTGGCAGTCAAGTATATCCGGGCAACCACCGCTTCAATGCGCAGCCGTGTGGACCTATTAGTGGGCGCGGCCACGATGTGCTCTGCGCTCTACGTGGGTGATATGTGTGGGGCCGTCTTTCTCGTGGGACAAGCCTTCACATTCAGACATCAAAATAACCGAACGGTCCAGACTTGTAACTGCTCGCTGTACTCAGGTCATCTTTCAGGACATCGAATGGCTTGGGACATGATGATGAATTGGTCCCCCGCTGTGTGTATGGTGGTGGCGCACGTCCTGCGGTTGCCCCAGACCTTGTTTGACATAATAGCCGGGGCCCGCTGGGGCATCTTGGCGGGGCTAGCCTATTACTCCACGCAGGGCAACTGGGCTAAGGTCGCTATCATCATTGTTATGTTTTCAGGGGTCGACGCCACAACATACGTTTCCGGTAGCGCTGCAGCTCGTGATGTCTGCTTCTTTACTAGGTTCTTCAGTACGGGTGCCAACCAGAGACTGCAGCTGGTAAACGCCAATGGTTCGTGGCACATCAACAGCACTGCCCTGAACTGCAATGGGTCCATAAACACCGGGTTCATAGCTGGGTTGATCTATTATCATAAGTTCAACTCTACTGGATGTCCTCAAAGGCTCAGCAGCTGCAAGCCCATCACTTCCTTCGATCAGGGGTGGGGCCCCTTGACAGATTCTAACATCACTGGCTCTTCTAACGACAGACCGTACTGCTGGCACTATGCGCCTAAACCTTGTGATGTCGTAAAAGCATCAAGTGTCTGCGGCCCCGTGTCCTGCTTCACACCATCGCCAGTATTCGTAGGCACTACTGATGCCAAGGGCGTGCCAACCTACGCTTgGGGTGATAATGAGTCAGATGTGTTCCTGCTGGGGTCCCTGCGGCCTCCAAAAGGTCGGTGGTTTGGGTGTTCGTGGATGAACTCCACGGGGTTTGTCAAGGCGTGTGGAGCTCCCCCTTGTAACATCTATGGGGGTAAGGAGACTAGCTGGAGTACATCACTCTTCTGCTTTACCGACTGTTTTAGGAAACATCCCGAGGCCACATGCAGCCGGTGTGGTGCGGGGCCTTGGTTAACACCTGGTTGCATGGTCGACTATCCATACCGGCTTTGGCATTACCCGTGTACAGTCAACTTTACATTGTTCAAGGTGGGAATGTTTGTGGGTGGGTTTGAGCACCGATTTAGCGCTGCTTGCAACTGGACCTGGGGGGAGCGCTGGAATATCGAGGATCGAGACCGCAGCGAGCAGCATCCGCTGCTGCATTCAACAACAAAGCTTGCTATACTGCCTTGCTCTTTCACGCCCATGCCTGCATTGTCAACAGGTCTAATACACCTCCACCAAAACATCGTGGATGTCCAGTACCTTTATGGTGTTGGACCCGGCATGGTGGGATGGGCGCTGAAATGGGAGTTCGTCGTCCTCGTTTTCCTCCTCCTAGCGGACGCACGCGTGTGCGTCGCCCTTTGGCTGATGCTGATGATATCACAAGCAGAAACAGCCTTGGAGACCCTTGTCACGCTGAATGCCGTCGCTGCTGCTGGGACACATGGCATCGGTTGGTACCTGGCAGCCTTACGCGCGGCGTGgTTTTTGCGGGGTAAATTTGTCCCGCTTGTGACCTACGGCCTGCCGGGTCTTTGGTCATtAGCGCTGCTCGTCCTCTTGCTCCCCCAACGAGCATATGGCGAGTCGGGTGAAGATAGTGCAACTCTCGGCGCTGGGGTCTTGGTCCTCTTCGGCTGCTTTCCCTTATCACCTTGGTATAAACATTGGATCGGCCGTCTCATATGGTGGAACCAGTACACCATATGCAGATGCGAGTCTGCCCTTCAAATATGGGTCCCCCCCTTACTTGCACGCGGGAGTAGGGACGGTGTCATCTTGCTAACAAGCCTGCTTTATCCATCCGTAATTTTTGAGATCACTAAGCTGCTGATTGCAGTGTTGGGCCCAATATACTTAATACAGGCCGCCATCACTGCCTCCCCCTACTTTGTGCGTGCACATGTACTGGTCCGCCTTTGCATGCTCGTGCGTTCCGTGATGGGGGAAAAATACTTCCGGATGATCATACTAAGCATTGGTAGATGGTTCAACACCTACCTATACGACCACCTAGCGCCAATGCAGCATTGGGCTGAAGCCGGCCTCAAAGACCTAGCAGTGGCCACTGAACCTATAATATTTAGTCCCATGGAAATCAAGGTCATCACCTGGGGCGCGGATACAGCGGCTTGCGGAGATATCCTTTGCGGGCTGCCCGTCTCCACGCGACTAGGCCGTGAGGTATTTTTGGGACCTGCTGAAAACTATCGGGAGATGGGTTGGCGTCTGTTGGCCCCGATTACAGTATACGCCCAACAAACTAGGGGCCTTCTTGGGACTATTGTGACTAGCCCGGCTGGCAGGGATAAGAACGTGGTGACCAGTGAAGTGCGGGTGCTTTCCACGTACACCCAGACCTTCCTAGGTACAACAGTAGGGGGGGTTATGTGGACTGTTTACCATGGCGCAGGTTCGAGAACGCTCGCGGGCGCCAAACATCCTGCGCTCCAAATATACACAAATGTGGATCAGGACCTCATCGGGTGGCCAGCGCCTCCAGGGGCAAAGTCTCTCGAACCGTGTGCTTGCGGGTCTGCAGACTTATACCTGGTTACCCGCGACGCCGATGTCATCCCTGCTCGGCGTAGGGGGGACTCCACAGCAGGCTTGCTCAGTCCTAGGCCTCTCGCTTGCCTCAAAGGCTCCTCTGGAGGTCCCGTTATGTGTCCTTCGGGGCATTTTGCGGGGATCTTTAGGGCTGCTGTGTGCACCAGAGGTGTGGCAAAAGCCCTACAGTTTATACCAGTAGAAGCCCTTAGCACACAGGCTGGGTCTCCATCTTTCTCTGACAATTCAACTCCTCCTGCTGTCCCACAGAGCTATCAAGTGGGATACCTTCATCCCCCGACCGGCAGTGGCAAGAGCACAAAGATTACGGCCGCGTATGCAGCACAAGGATATAATGTTCTCATGCTGAATCCATCCGTGGCAGCCACACTAGACTTCGGTTCTTTCACGTCACACGCCTATGGGATTGACCCTAACATCCACACTGGGAACCGCACCGTTACAACTGGTGCTAAACTGACCTATTCCACCTACGGCAAGTTTCTCGCGGATGGGGGTTGCTCCGGGGGGGCGTATGATGTGATTATCTGTGATGAATGTCATGCCCAAGACGCTACTAGCATATTGTTTATAGGCACGGTCTTAGATCAGGCTGGGGCGGCTGGGGCGAGGCTGACGGTTTTGGCGACGGCAACTCCCCCAGGCGGCATCACTGTGCCACACTCAAGCATCGAAGAAGTGGCCCTGGGCTCTGAAGGCGAGATCCCTTTCTACGGTAAGGCTATACCGATAGCCCTACTCAAGGGGGGGAAGCACCTTATCTTCTGCCATTCCAAGAAAAAATGTGACGAAATAGCGTCCAAACTCATCGGTATGGGGCTCAACGCCGTAGCGTACTACAGGGGTCTCGATTTGTCAATCATACCAACAACAGGAGATGTCGTAGTTTGTGCTACTGACGCCCTCATGACTGGATTCACCGGAAACTTCGGTTCTGTCATAGATTGCAACGTAGCTGTTGAACATTACGTTGACTTCAGCCTAGACCCCGCCTTCCCCATCGAGACCCGCACTGCTCCCCAAGACGCGGTTTCCCGCAGCCAACGCCGTGGCCGTACGCGCGGCGGTAGACTCGGTACGTATCGATATTTTGCCTCCGGCGAGAGACCGTCTGGAATGTTCGACTCGGTTGTTCTCTGTGAGTGCTATGACGCGGGCTGCTCGTGGTACGATTTGCAGCCCGCTGAGACCACAGTCAGACTGAGAGCTTACTTGTCCACGCCCGGTTTACCAGTCTGTCAAGACCATCTAGACTTTTGGGAGAGCGTTTTCACTGGACTGACTCACATAGATGCCCACTTTCTGTCTGAGACAAAGCAGCAGGGACTTAACTTCTCGTACCTAACTGCCTACCAGGCCACTGTGTGCGCCCGCGCACTGGGCCCCCCTCCAAGTTGGGACGAGATGTGGGAGTGTCTCTTGCGACTTAAACCAACATTACATGGACCTACGCCCCTTCTATATCGGTTGGGGCCTGTCCAAAATGAAATCTACTTGACACACCCCATCACAAAATACGTCATAGCATGCATGTCAGCCGATCTGGAAGTAACCACCAGCACCCGGGTGTTGCTTGGAGGAGTCCTCGCGGCCCTGGCGGCCTACTGCTTATCAGTCGGCTGCGTTATGGTTGTGGGTCATATTGGACTAGGGGGCAAACCGGCACTCGTTCCGGACAAAGAGGTGCTGTATCAACAGTACGATGAAATGGAGGAATGCTCAGAAGCTGCCCCATATATTGAAcAAGCCCAGGCAATAGCCCAGCAGTTCAAGGAAAAAATCCTTGGGTTGATGCAGCGAGCCACTCAGCAAGAAACTGTCGGTGAGCCCATAGTAGTTTCCAACTGGCAAAAGCTAGAGGCCTTCTGGCACAAGCACATATGGAACTTTGTGAGTGGAATCCAACACCTAGCAGGACTCTCCACTCTGCCTGGCAACCCCGCCGTAGCGTCTCTTATGGCGTTCACTGCTTCAGTCACCAGTCCCCTGATGACCAGCAAACCCATGTTTTTAAACATACTCGGGGGGTGGGTTGCCACCCATCTGGCAGGGCCCCAGAGCTCTTCCGCGTTCGTGGTAAGCGGCTTGGCTGAAAGGACCATAGGGGATATAGGCCTGGGCAAGGTTTTGCTTGACATCCTGGCAGGATACGGGGTTGGTGTCTCAGGAGCTTTAGTGGCTTTTAAAATCATGGGAGGAGAATTCCCCACTGCTGAGGACATGGTCAACTTGTTGCCCGCCATACTATCTCAGGTTGCTCTCGTCGTCGGTGTGATATGCGCAGCCATACTACGTCGACACGTAGGCCCTGGGGAGGGGGCGGTACAGTGGATGAACAGGCTCATAGCATTCGCATCCCGGGGCAACCACGTCTCACCAACGCACTATGTTCCCGAGAGCGATGCTGCTGCGAGGGTCACCGCAGTACTGAGCTCTCTTGCAGTCACAAGTCTGCTTCGGCCGTTACACCAGTGGATCAATGAAGACTACCCAAGTCCTTGCAGCGGCGATTGGCTGCGGGCCATCTGGGACTGGGCTTCCACAGTGTTGTCCGACTTCAAGACATGCCCCTCTGCTAAGATTATGCCAGTGCTCCCTGGGCTGCCCTTCATCTCCTGTCACGAGGGATACAAGGGCGTGTGGCGGGGGGACGGTGTGATGTCGACACGCTGTCCTTGCGAGGCAACAATAACTGTTCATGTGAAGAATGGGTCCATGCGGCTCGCAGGGCAGCGTACATGTGCTAACATGTGGCACGATACTTTCCCCATCAATGAGTACACCACTGGACCCAGCACACCTTGCCCACCACCCAACTACACTCACGCGCTATGGAGCGTGGCTTCCAACAACTACGTTGAGGTGCGCCGGGTGGGGGACTTCCACCACATTACGGGGGCTACAGAAGATGAGCTCAAGTGTCCGTGCCAAGTGCCGGCTACTGAGTTCTTCACTGAGGTAGATGGGGTGAGACTCCACCGTTACGCCCCACCATGCAAGCCCTTGTTGAGAGATGAGGTCACTTTTTCGGTAGGGTTAAATTCCTACGCTATAGGATCTCAGCTCCCCTGCGAACCAGAACCAGATGTCTCTGTACTGACCTCGATGTTGAGAGACCCTTCCCACATCACCGCCGAGACGGCAGCGCGCCGCCTTGCGCGGGGGTCCCCTCCATCAGATGCAAGCTCATCCGCCAGCCAACTATCGGCTCCGTCGTTGAAGGCCACTTGCCGAACGCATAGGCCTCATCCAGACGCTGAGCTGGTGGACGCCAACTTGCTATGGCGGCAAGAGATGGGCAGCAACATTACACGGGTAGAGTCTGAAACAAAGGTTGTGATTCTTGATTCATTCGAACCTCTGAGGGCCGAAACCGGCGACGCCGGGCTCTCGGTGGCTGCGGAGTGTTTCAAGAAGCCTCCCAAGCATCCTCCAGCCCTTCCCATCTGGGATAGGCCTGACTATAACCCTCCATTGTTGGACCGTTGGAAAGCACCGGATTACTTACCACCGACTGTGCATGGATGTGCCTTACCACCACGGGGCGCTCCACCGGTGCCTCCCCCTCGGAGGAAGAGAACAATTCGGCTAGACGGCTCCAATGTGTCAGCGGCGTTAGCTGCGCTAGCTGAAAAATCATTCCCGTCCTCAAGACCACGGGAGGAGAATAGCTCATCCTCTGGGGTCGACCCACAGTCCAACACTACTTCCAAGGTGTCCCCCCCTCCGGAAGGGGAGTCCGACTCAGAGTCATGCTCGTCTATGCCTCCTCTTGAGGGAGAGCCGGGCGATCCGGACTTGAGTTGCGGCTCGCGGTCCACCGTTAGTGACAGCGAAGAGCAGAGCGTGGTCCGCGGTTCTATGTCGTACTCTTGGACCGGCGCCCTGATAACACCATGCAGTGCCGGGGAGAAGAGACTGCCCATCAACCCACTCAGCAACTCTTTGTTGAGACATCATAACCTAGTCTGTTcAACGTCGTCTAGAAGCGCTACTCAGCGTCAGAGGAAGGTCACCTTCGACAGACTGCAGGTGCTCGACGACCATTACAAGACTGCATTAAAGGAGGTAAAGGAGCGAGCGTCTAGGGTAAAGGCCGGCATGCTCAGCATCGAGGAAGCGTGCGCGCTCGTCCCTCCTCACTCTGCCCGGTCGAGGTTCGGGTATGGTGCGAAGGACGTTCGCTCCTTGTCCAGCAAGGCCATTAACCAGATCTGCTCCGTCTGGGAGGACTTGCTGGAAGACACCACAACTCCATTTCCAACTACCACCATGGCGAAGAACGGGGTGTTCTGTGTGGACCCTGCTAAAGGGGCCCGCAAGCCCGCTCGCCTCATTGTGTGCCCTGACCTGGGGGTGCGTGTCTGTGAGAAACGCGCCCTATATGATGTGTTACAGAAGTTGTCAATTGAGACGATGGGTGCTGCTTATGGATTTCAGTACTCACCTCAACAGCGGGTCGAACGTCTGCTGAAGATGTGGACCTCAAAGAAAACCCCCTTGGGGTTCTCGTATGACACCCGCTGTTTTGACTCAACTGTCACTGAACAGGACATCAGGGTAGAAGAGGAGATATACCAATGTTGTAACCTTGAACCGGAGGCCAGAAAAGTGATCTCCTCCCTCACGGAGCGGCTTTACTGCGGGGGCCCTATGTTCAACAGCAAGGGGGCCCAGTGTGGTTATTGCCGTTGCCGTGCCAGTGGAATCTTGCCTACCAGCTTTGGCAACACAATCACTTGTTACATCAAGGCCATAGCGGCTGCGAAGGCTGCAGGCCTCCGGAACCCGGACTTTCTTGTCTGCGGAGACGATCTGGTCGTGGTGGCAGAGAGTGATGGCGTCGATGAGGATGGAGCAGCCCTGAGAGCCTTCACGGAGGCTATGACCAGGTATTCTGCTCCACCCGGAGATGCTCCACAGCCCACCTACGACCTTCAGCTCATTACATCTTGCTCCTCCAACGTCTCCGTGGCACGGGACGACAAGGGGAGGAGGTACTATTACCTCACCCGTGATGCTGCTACTCCCCTAGCCCGTGCGGCTTGGGAAACAGCCCATCACACTCCAGTTAACTCCTGGTTGGGCAGCATCATCATGTACGCGTCTACCATCTGGGTGCGCATGGTAATGATGACACATTTTTTCTCCATACTCCAATCCCGGGAGATGCTCGATCGACCCCTTGACTTAGAAATGCACGGGGCCACTTACTATGTCACTCCGCTGGATTTGCCAGCAATCATTGAAAGACTCCATGGTCTTAGCGCGTTCACGCTCACCAGTTACTCTCCAGTAGAGCTCAATAGGGTGGCGGGGACACTCAGGAAGCTTGGGTGCCCCCCCCTACGAGCTTGGAGACATCGGGCACGAACGGTGCGCGCCAGACTTATCGCCCAGGGAGGGAAGGCTAAAATATGCGGC
>testHAP11
ATGAGCACACTTCCTAAACCCCAACGAAAAACCAAAAGAAACACCATCCGTCGCCCACAGGACGTCAAGTTCCCGGGTGGCGGACAGATCGTTGGTGGAGTATACGTGTTACCGCGCAGGGGCCCACGGTTGGGTGTGCGCGCGACGCGTAAAACTTCTGAACGGTCACAGCCTCGCGGACGACGACAGCCTATCCCCAAGGCACGTTGGAGCGAAGGCCGGTCCTGGGCCCAGCCGGGGTACCCTTGGCCCCTCTATGGTAACGAGGGCTGCGGGTGGGCAGGGTGGCTCCTGTCCCCACGCGGCTCCCGTCCATCTTGGGGCCCAAATGACCCCCGGCGGAGGTCCCGCAATTTGGGTAAAGTCATCGATACCCTCACGTGCGGATTCGCCGATCTCATGGGGTACATCCCGCTCGTCGGCGCTTCTGTAGGAGGTGTCGCAAGAGCCCTCGCGCACGGCGTGAGGGCCCTTGAAGACGGGATAAATTTCGCAACAGGGAACTTGCCCGTTTGCTCCTTTTCTATCTTCCTTCTTGCTCTGTTCTCTTGCTTAATTCATCCAGCAACTGGTCTAGAGTGGCGGAACGCGTCTGGCCTCTACATGTTTACCAACGACTGTTCCAATAGCAGTATTGTGTATGGGGCCGATGAAGTGATTCTGCACACACCTGGCTGTGTACCTTGTGTTCAGGACGGTAATACATCCATGTGCTGGACCCCAGTGACACCTACAGTGGCATTAAAGTATGTCGGAGCAACCACCGCTTCAATACGCAGCCATGTGGACCTATTAGTGGGCGCGGCCACGATGTGCTCTGCGCTCTACGTGGGTGATATGTGTGGGGCCGTCTTTCTCGTGGGACAAGCCTTCACATTCAGACCTCGTCGTCACCGAACGGTCCAGACTTGtAACTGCTCGCTGTACCCAGGTCATCTTTCAGGACGTCCGGTGGCTTGGGATATGATGATGAAGTGGTCCCCCGCTGTGGGTATGGTGGTGGCGCACGTCCTGCGGTGCCCCCAGACCTTGTTTGACGCAATAGCCGGGGCCCACTGGGGCATCTTGGCGGGCCTAGCCTATTACTCCATGCAGGGCAACTGGGCCAAGGTCGCTATCATCATTGGTATGTTTACAAGGGTCGACGCCACAACATACGTTTCCGGTGGCGCCGCAGCTCGTGATGCCAACTTCTTTACTAGGTTATTCGGTACGGGTGCCAACCAGAGACTGCAGCTGGTCAACGCCAATGGTTCGTGGCACATCAACAGCACTGCCCTGAACTGCAGTAGGTCCATAAACACCGGGTTCGTAGCTGGGTTGATCTATTATCATAAGTTCAACTCTGCTGGATGTCCTCAAAGACTCAGCAGCTGCAAGCCCATCACTTCCTTCGATCAGGGGTGGGGCCCCTTGACAGATGCTAACATCACTGGCTCTTCTAACGACAGACCGTACTGCTGGCACTATGCGCCTAAACCTTGTGATGTCGTCAAAGCACCAAGTGTCTGCGGCCCCGTGTACTACTTCACACCATCGCCAGTGGTCGTAGGCACTACTGATGCCAAGGGCGTGCCAACCTACACTTGGGGTGATAATGAGTCAGATGTGTTCCTGCTGAAGTCCCTGCGGCCTCCCAAAGGTCGGTGGTTTGGGTGTTCGTGGATGGACTCCACGGGGTTTGTCAAGGCGTGTGGAGCTCCCCCTTGTAACATCTATGGGGGTAAGGAGACTAACAGGAGTACATCACTCTTCTGCCCCACCGACTGTTTTAGGAAACATCCAGGGGCCACATACAGCCGGTGTGGTGCGGGGCCTTgGTTAACACCTCGTTGCATGGTCGACTATCCATACCGGCTTTGGCATTACCCGTGTACAGTCAACTTTACATTGTTCAAGGTGAGAATGTTTGTGGGTGGGTTTGAGCACCGATTTAGCGCTGCTTGCAACTGGACCAGGGGGGAGCGCTGTAATATCGAGGATCGAGACCGCAGCAAGCAGCATCCGCTGCTGCATTCAACAACTGAGCTTGCTATACTGCCTTGCTCTTTCACGCCCATGCCTGCATTGTCAACAGGTCTAATACACCTCCACCAAAACATCGTGGATGTCCAGTACCTTTATGGTGTTGGATCCGGCATGGTGGGATGGGCGCTGAAATGGGAGTTCGTCGTCCTCGTTTTCCTCCTCCTAGCGGACGCACGCGTGTGCGTCGCCCTTTGGCTGATGCTGATGATATCACAGGCAGAAGCAGCCTTGAAGAACCTTGTCACGCTGATACCCGTCGCTGCTGCTGGGACACATGGCATCGGTTGGTACCTGGTAGCCTTTTGCGCGGCGTGGTACGTGCGGGGTAAATCCGTCGCGCTGGTGACCTACGGCCTGACGGGTCTTTGGTCCTTAGCGCTGCTCGTCCTCTTGCTCCCCCAACGAGCATATGCTTGGTCGGGTGAAGATAGTGCAACTCTCGGCGCTGGGGTCTTGGTCCTCTTCGGCTTCTTTACCTTATCACCCTGGTATAAGCATTGGATCGCCCGTCTCATATGGTGGAACCAGTACACCATATGCAGATGCGAGTCTGCCCTTCAAGTATGGGTCCCCCCCTTACTTGCACGCGGGGGTAGGGACGGTGTCATCTTGCTAACAAGCCTGCTTTATCCATCCTTAATTTTTGACATCACTAAGCTGCTGGTAGCAGTATTGGGCCCATTATACTTAATACAGGCCGCCATCACTGCCTCCCCCTACTTTGTGCGTGCACATGTACTGGTCCGCCTTTGCATGCTCGTGCGTTCCGTGATGGGGGGAAAATACTTCCAGATGATCATACTAAGCATTGGTAGATGGTTCAACACCTACCTATACGACCACCTAGCGCCAATGCAGCATTGGGCCGCAGCCGGCCTCAAAGACCTAGCAGTGGCCACTGAACCTGTAATATTTAGTCCCATGGAAATCAAGGTCATCACCTGGGGCGCGGATACAGCGGCTTGCGGAGATATCCTTTGCGGGCTGCCCGTCTCTGCGCGACTAGGCCGTGAGGTGTTGTTGGGACCTGCTGATGACTATCGGGAGATGGGTTGGCGTCTGTTGGCCCCGATTACAGCATACGCCCAGCCGGCTAGAGGCCTTCTTGGGACTATTGTGACTAGCTTAATTGGCAGGGATAAGAACGTGGTGACCGGTGAAGTGCAGGTGCTTTCCACGGCCACCCAGACCTTCCTAGGTACAACAGTAGGGGGGGTTATGTGGACTGTTTACCATGGTGCAGGTTCGAGAACGCTCGCGGGCGCCATACATCCTGCGCTCCAAATGTACACAAATGTGGATCAGGACCTCGTCGGGTGGCCAGCCCCTCCAGGGGCCAAGTCTCTCGAACCGTGTGCTTGCGGGTCTGCGGACTTATACCTGGTTACCCGCGACGCCGATGTCATCCCTGCTCGGCGTAGGGGGGACTCCACAGCGAGCTTGCTCAGCCCTAGGCCTCTCGCCTGCCTCAAAGGCTCCTCTGGAGGTCCCGTTATGTGTCCTTCTGGGCATGTTGCGGGGATCTTTGGGACTGCTGTGTGCACCAGAGGTGTGGCAAAAGCCCTACAGTTTATACCAGTAGAAACCCTTAGCACACAGGCTAGGTCTCCATCTTTCTCTGACAATTCAACTACTCCTGCTGTCCCACAGAGCTATCAAGTGGGATACCTTCATGCGCCGACCGGCGGTGGCAAGAACACAAAGGTCCCGGCCGCGTATGTAGCACAAGGATATAATGTTCTCGTGCTGAATCCATCCGTGGCGGCCACACTAGGCTTCGGTTCTTTCATGTCACACGCCTATGGGATTGACCCTAACATCCGCACTGGGAACCGCGCGGTTACAACTGGTGCTAAACTGACCTATTCCACCTACGGCAAGTTTCTCGCGGATGGGGGTTGCTCCGGGGGGGCGTATGATGTGATTATCTGTGATGAATGTCATGCCCAAGACGCTACTAGCATATTGGGTATAGGCATGATCTTAGATCGGGCTGAGACGGCTGGGGTGAGGCTGACGGTTTTGGCGACAGCAACTCCCCCAGGCAGCATCACTGTGCCACACTCTAACATCGAAGAAGTGGCCCTGGGCTCTGAAGGCGAGATCCCTTTCTACGGTAAGGCTATACCGGTAGCGCTACTCAAGGGGGGGAGGCACCTTATCTTCTGCCATTCCAAGAAAAAATGTGACGAAATAGCGTCCAAACTCAGAGGTATGGGGCTCAACGCTGTAGCGTACTACAGGGGTCTCGATGTGTCCGCCATACCAGCAACAGGAGATGTCGTAGTTTGTGCTACTGACGCCCTCATGACTGGATTCACCGGAGACTTCGGTTCTGTCATAGGGTGCAACGTAGCTGTTGAACAGTACGTTGACTTCAGCCTAGACCCCACCTTTTCCATCAAGACCCGCACTTCTCCCCAAGACGCGGTTTCCCACAGCCAACGCCGTGGCTGTGCAGGCCGAGGTAGACTCGGTACGTATCGATATTTTGCCTCCGGCGAGAGACCGTCTGGAATGTTTGACTCGTTTGTTCTCTGTGAGTGCTATGGCGCGGGCTGCTCGTGGTACGATTTGCAGCCAGCTGAGACCACAGTCAGACTGAGAGCTTACTTGGCCACGCCCGGGTTACCAGTCTGTCAAGACCATCTAGACTTTTGGGAGAGCGTTTTCACTGGACTGTCTCACATAGATGCCCACTTTCTATCACAGACAAAGCAGCAGGGACTTAACTTCTCGTACCTAACTGCCTACCAGGCCACTGTGTGCGCCCGCGCACAGGCCCCCCCTCCAAGTTGGGACGAGATGTGGAAGTGTCTCGTGCGGCTTAAACCAACATTACATGGACCTACGCCCCTTCTATATCGGTTGGGGCCTGTCCAAAATGAAATCTACTTGACACACCCCATCACAAAATACGTCATGGCATGCATGTCAGCCGATCTGGAAGTGACCACCAGCACCTGGGTGTTGCTTGGAGGAGTCCTCGCGGCCCTGGCGGCCTACTGCTTGTCGGTAAACTGCGTTGTGATTGTGGGTCATATTGAACTAGGGGGCAAGCCGGCACTCGTTCCAGACAAAGAGGTGCTGTATCAACAGTACGATGAAATGGAGGAGTGCTCACAGGCTGCCCCATATATTGAGCAAGCCCAGGCAATAGCCCACCAGTTCAAGGAAAAAATCCTTGGATTGATGCAGCGAGCCGCCCAGCAAGAAGCTGTCATTGAGCCCATAGTAGTTTCCAACTGTCAAAAGCTTGAGGCCTTCTGGCACAAGCACATGTGGAACTTTGTGAGTGGAATCCAATACCTAGCAGGCCTCTCCACTCTGCCTGGCAACCCCGCCGTAGCGTCTCTTATGGCGTTCACTGCTTCAGTCACCAGTCCCCTGGCGACCAACCAAACCATGTTTTTTAGCATACTCGGGGGGTGGGTTGTTACCCATTTGGCAGGGCCCCAGAGCTCTTCCGCGTTCGTGGTAAGCGGCTTGGCTGGCGCTGCCATAGGGGGTATAGGCCTGGGCAAGGTTTTGCTCGGCATCCTGGCAGGATACGGGGCTAGTGTCTCAGGAGCTTTAGTGGCTTTTAAAATCATGGGAGGAGAATTCCCCACTGCTGAGGACATGGTTGGCATGTTGCCCGCCATACTATCTCCGGGTGCTCTCGTCGTCGGTGTGATATGCGCAGCCATACTACGTCGACACGTAGGACCTGGGGAGAGGGCAGTACAGTGGATAGACAAGCTCATAGCATTCTCATCCCGGGGCAACCACGTCTCACCAACGCACTATGTTCCCGAGAGCGATGCTGCGGCGAGGGTCACCGCATTACTGGGCTCTCTTACAGTCACAAGTCTGCTTCGGCGGTTACACCAGTGGATCAATGAAGACTACCCAAGTCCTTGCAGCGGCGATTGGCTGCGAACCATCTGGGACTGGGTTTCCACAGTGTTGTCCGACTTCAGGGCATGGCTCTCTGCTAAGATTATGCCAGCGCTCCCTGGGCTGCCCTTCATCTCCTGTCAAAAGGGATACAAGGGCGTGTGGCGGGGGGACGGTGTGATGTCGACACGCTGTCCTTGCGGGGCAACAATAACTGGTCATGTGAAGAATGGGTCCATGCGGCTCGCGGGGCCGCGTACATGTGCTAACATGTGGCACGGTACTTTCCCCATCAATGAGTACACCACTGGACCCAGCACACCTTCCCCACCACCCAACTACACTCGCGCGCTATGGCGCGTGGCTGCCAACAACTACGTTGAGGTGCGCCGGGTGGGGGACTTCCATTACATTACGGGGGCTACAGAAGATGAGCTCAAGTGTCCGTGCCGAGTCCCGGCTGCTGAGTTCTTCACTGAGTTAGATGGGGTGAGACTCCACCGTTACGCCCCACCATGCAAGCCCTTGTTGAGAGATGAGATCACTTTTTCGGTAGGGTTAAGCTCCTACGCTATAGGATCTCAACTCCCCTGTGAACCAGAACCAGATGTCTCTGTACTGGCCTCGATGTTGAGAGGGCCTTCCCACATCACCGCCGAGACAGCGGCGCGCCGCCCTGCGCGGGGGTCCCCTCCATCAGATGCAAAACAATCCGGCAGCCAACTATCGGCTCCGTCGTTGAAGGCCACTTGCCGAACGCATAGGCCTCATCCAGACGCTGAGCTGGTGGACGCCAACTTGCTATGGCGGCAAGAGATGGGCAGCAACATTACACGGGTAGAGTCGGAAACAAAGGTTGTGGTTCTTGATTCATTCGAACCTCTGAGGGCCGAAACTGACGACGCCGAGCTCTCGGTGGCTGCAGAGTGTTTCAAGAAGCCTCTCAAGTATCCTCCAGCCCTTCCCATCTGGGCTAGGGCTGGCTATAACCCTCCATTGTTGGACCGTTGGAAAGCACCGGATTACGTACCACCGACTGTGCATGGATGTGCCTTACCACCACAGGGCGCTCCACCGGTGCCTCCCCCTCGGAGGAAGAGAACAATTCAGCTAGACGGCTCCAGTATGTCAGCGGCGTTAGCTGCGCTAGCTGAAAAATCATTCCCGTCATCAAAACCACAGGAGGAGAATAGCTCATCCTCTGGGGTCGACACACAGTCCAACACTACTTCCAAGGTGTCCCCCCCTCCGGAAGGGGAGTCCGACTCAGAGTCATGCTCGTCTATGCTCCCTCTTGAGGGAGAGCCGGGCGATCCGGACTTGAGTTGCGACTCTTGGTCCACCGTTAGTGACAGCGAAGAGCAGAGCGTGGTCTGCTGTTCTATGTCGTACTCTTGGACCGGCGCCCTGATAACACCATGCAGTGCCGAGGAGGAGAAACTGCCCATCAGCCCACTCAGCAACTCTTTGTTGAGACATCATAACCTAGTCTATTCAGCGTCGTCTAGAAGCGCTTCTCAGCGTCAGAGGAAGGTCACCTTCGACGGACTGCAGGTGCTCGACGACCATTACAAGACTGCATTAAAGGAGGTAAAGGAGCGAGCGTCTAGGGTAAAGGCCCGCATGCTCACCATCGAGGAAGCGTGCGCGCTCGTCCCTCCTCACTCTGCCCAGTCGAGGTTCGGGTATAGTGCGAAGGACGTTCGCTCCTTGTCCAGCAAGGCCATTAACCAGATCTGCTCCGTCTGGGAGGACTTGCTGGAAGACACCATAACTCCAATTCCAGCCACCATCATGGCGAAGAACAGGGTGTTCTGGCTGGACCCTGCTAAAGGGGGCCGCAAGCCCTTTCGCCTCATTGTGTACCCTGACCTGGGGGTGCGTGTCTGTGAGAAACGCGCCCTATATGATGTGATACAGAAGTTGTCAATTGAGACGATGGGTGCTGCTTATGGATTTCAGTACTCACCTCAACAGCGGGTCGGACGTCTGCTGAAGATGTGGACCTCAAAGAAAACCCCCTTGGGGTTCTCGTATGACACCCGCTGTTTTGACTCAACTGTCACTGAACAGGACATCAGGGTAGAAGAGGAGATATACCAATGTTGTAACCTTGAACCGGAGGCCAGAAAAGTGATCTCCTCCCTCACGGAGCGGCTTTACTGCGGGGGCCCTATGTTCAACAACAAGGAGGCCCAGTGTGGTTATCGCCGTTGCCGTGCCAGTGGAGTCTTGCCTACCAGCTTTGGCAACACAATCACTTGTTACATCAAGGCCACAGCGTCCGCGAAGGCTGCAGGCCTCCGGAACCCGGACTTTCTTGTCTGCGGAGACGATCTGGTCGTGGTGGCAGAGAGTGATGGCGTCGATGAGGATGGAGCAGCCCTGAAAGGCGTAACGGAGGCTATGACCAGGTATTCTGCTCCACCCGGAGATGCTCCACAGCCCACCTACGACCTTGAGCTCATTACATCTTGCTCCTCCAACGTCTCCGTGGCACGGGACGACAAGGGGAGGAGGTACTATTACCTCACCCGTGATGCTACTACTCCCCTAGCCCGTGCAGCTTGGGAAACAGCCCGTCACACTCCAGTTAGCTCCTGGTTGGGCAACATCATCATGTACGCGCCTACCATCTGGGTGCGCATGGTAATGATGACACATTTTTTCTCCATACTCCAATCCCAGGAGATACTTGATCGACCCCTTGACTTTGAAATGTACGGGACCACTTACTCTGGCACTCCGCTGGATTTGCCAGCAATCATTGAAAGACTCCATGGTCTTAGCGCGTTCACGCTCCACAGTTACTCTCCAGTAGAGCTCAATAGGGTGGCGGGGACACTCAGGAAGCTTGGGTGCCCCCCCCTACGAGCTTGGAGACATCGGGCACGAGCAGTGCGCGCCAGACTTATCGCCCAGGGAGGGAAGGCTAAAATATGCGGC
>testHAP12
ATGAGCACACTTCCTAAACCCCAAAGAAAAAACCAAAGAAACACCATCCATCGCCCACAGGACGTCAAGTTCCCGTTTGGCGGACAGATCGTTAATgGAATATACGTGTTACCGCGCAGGGGCCCACGGTTGGGTGTGCGCGCGACGCGTAAAACTTCTGAACGGTCACAGCCTCGCGGACGACGACAGCCTATCCCTAAGGTACGTTGGAGCGAAGGCCGGTCCTGGGCCCAGCCCAGGTACCCTTGGCCCCTCTATGGTAACGAGGGCTGCGGGTGGGCAGGGTGGCTCCTGTCCCCACGCGGCTCCCGTCCATCTTGGGGCCTAAATGACCCCCGGCGGAGGTCCCGCAATTTGGGTAAAGTCATCGATACCCTCACGTGCGGATTCGCCGATCTCATGGGGTACATCCCGCTCGTCGGCGCTCCTGTAGGAGGTGTCGCAAGAGCCCTCGCGCATGGCGTGAGGGCCCCGGAAGACAGGATAAATTTCGCAACAGGGAACTTGCCCGGTTGCTCCTTTTCTATCTTCCTTCTTGCTCGGTTCTCTTGCTTGATTCATCCAGCAGCTAGTCTAGAGTGGCGGAACGCGTCTAGCCTCTACATCCTTACCAACGACTGTTCCAATAGCAGTATTGTGTATGAGGCCGATGAAGTGATTCTGCACACACCTGGCTGTGTACCTTGTGTTCAGGACGGTAATACATCCACGTGCTGGACCCCAGTGACACCTACAGTGGCAGTCAAGTATGTCGGAGCAACCACCGCTTCAATACGCAGTCATGTGGACCTATTAGTGGGCGCGGCCACGATGTGCTCTGCGCTCTACGTGGGTGATATATGTGGGGCCGTCTTTCTCGTAGGACAAGCCTCCACATTCAAACCTCGTCGTCACCGAACGGTCCAGACTTGTAACTGCTCGCTGTACCCAGGTCATCTTTCAGGACATCAGATGGCTTGGGATATGATGATGAATTGGTCCCCCGCTGTGGGTATGGTGGTGGCGCACGTCCTGCGGTTGCCCCAGACCTTGTTTGACATAATAGCCGGGGCCCACTGGAACATCTTGGCGGGCCTAGCCTATTACTCCATGCAGGGCAACTGGGCCAAGGTCGCTATCATCATAGTTATGTTTTCAGGGGTCGACGATACAACATACGTTTCCGGTGGCGCTGCAGCTCGTGATGCCAACTTCTTTACTAGGTTATTCAGTACGGGTGCCAACCAGAGACTGCAGCTGGTCAACGCCAATGGTTCGTGGCACATCAACAGCACTGCCCTGAACTGCAATGAGTCCATAAACACCGGGTTCATAGCTGGGTTGATCTATTATCATAAGTTCAACTCTACTGGATGTCCTCAAAGGCTCAGCAGCTGCAAGCCTATCACTTCCTTCGATCAGGGGTGGGGCCCCTTGACGAATGCTAACATCACTGGCTCTTCTAACGACAGACCGTACTGCTGGCACTATGCGCCTAAACCTTGTGATGTCGTCAAAGCATCAAGTGTCTGCGGCCCCGTGTACTGCTTCACACCATCGCCAGTGGTCGTAGGCACTACTGATGCCAAGGGCGTGCTAGCCTACACTTGGGGTGATAATGAGTCAGATGTGTTCCTGCTAAAGTCCCTGCGGCCTCCCAAAGGTCAGTGGTTTGGGTGTTCGTGGATGAACTCCACGGGGGTTGTCAAGACTTGTGGAGCTCCCCGCTGTAACATCTATGGGGGTGAGGAGACTAACAGGAGTACATCACTCTTCTGCCCCACCGACTGTTTTGGGAAACATCCCGAGGCCACATACAGCCGGTGTGGTGCGGGGCCTTGGTTAACACCTCGTTGCATGGTCGACTATCCATACCGGCCTTGGCATTACCCGTGTACAGTCAACTTTACATTGTTCAAGGTGAGGATGTTTGTGGGTGGGTTTGAGCACCGATTTAACGCTGCTTGCAACTGGACCAGGGGGGACCGCTGTAATATCGAGGATCGAGACCGCAGCGAGCAGCATCCGCTGCTGCATTCAACAACTGAGCTTGCTATACTGCCTTGCTCTTTCACGCCCATGCCTGCATTGTCAACAGGTCTAATACACCTCCACCAAAACATCGTGGATGTCCAGTACCTTTATGGTGTTGGATCCGGCATGGTGGGATGGGCGCTGAAATGGGAGTTCGTCGTCCTCGTTTTCCTCCTCCTAGCGGACGCACGCGTGTGCGTCGTCCTTTGGCTGATGCTGATGATATCACAAGCAGAAACGGCCTTGGAGAACCTTGTCACGCTGAATGCCGTCGCTGCTGCTGGGACACATGGCATCATTTGGTACCTGGTAGCCTTTTGCGCGGCGTGGTACGTGCAGGGTAAATTTGTCCCGCTGGTGACCTACGGCCTGACGGGTCTTTGGTCCATAGCGCTGCTCGTCCTCTTGCTCCCCCAACGAGCATATGCTTGGTCGGGTGAAGATAGTGCAACTCTCGGCGCTGGGGTCTTGGTCCTCAGCGGCTACTTTACCTTATCACTCTGGTATAAGCATTGGATCGGCCGTCTCATATGGTGGATTAATTACACCATATGCAGATGCGAGTCTGCCCTTCAAGTATGGGTCCCCCCCTTACTTGCACGCGGGGGTAGGGACGGTGTCATCTTGCTAACAAGCCTGCTTTATCCATCCTTAATGTACGACATCACTAAGCTGCTGATAGCAGTATTGGGCCCATTATACTTAATACAGGCCGCCATCACTGCCTCCCCCTACTTTGTGCGTGCACATGTACTGATCCGCCTTTGCATGCTCGTGCGTTCCGTGATGGGGGGAAAATACTTCCAGATGATCATACTAAGCATTGGTGGATGGTTCAGCACCTACCTATACGACCACCAAGCGCCAATGCAGCATTGGGCCGCAGCCGGCCTCAAAGACCTAGCGGTGGCCACTGAACCTGTAATATTTAATCCCATGGAAATCAAAGTCATCACCTGGGGCGCGGATACAGCGGCTTGCGGAGATATTCTTTGCGGGCTGCCCGTCTCTGCGCGACTAGGCCGTGAGGTGTTGTTGGGACCTGCTGATGACTATCGGGAGATGGGTTGGCGTCTGTTGGCCCCGATTACAGCATACGCCCAGCAAACTAGGGGCCTTCTTGGGACTATTGTGACCAGCTTGACTGGCAGGGATAAGAACGTGGTGACCGGTGAAGTGCAGGTGCTTTCCACGGCCACCCAGACCTTCCTAGGTACAACAGTAGGAGGGGTTATGTGGACTGTTTACCATGGTGCAGGTTCGAGAACGCTCGCGGGCGCCAAACATCCTGCGCTCCAAATGTACACAAATGTGGATCAGGACCTCGTCGGGTGGCCAGCCCCTCCAGGGGCCAAGTCTCTCGAACCGTTTGCTTGCGGGTCTGCAGGCTTATACCTGGTTACCCGCGACGCCGATATCATCCCTGCTCGGCGTAGGGGGGACTCCACAGCGAGCTTGCTCAGTCCTAGGCCTCTCGCCTGCCTCCAAGGCTCCTCTGGAGGTCCCGTTATGTGTCCTTCTGGGCATGTTGCGGGGATCTTTAGGGCTGCTGTGTGCACCAGAGGTGTGGCAAAAGCCCTACAGTTTATTCCAGTAGAAACCCTTAGCACACAGGCTAGGTCTCCATCTTTCTCTGGCAATTCAACTCCTCCTGCTGTCCCACAGAGCTATCAAGTGGGATACCTTCATGCCCCGACCGGCAGTGGCAAGAGCACAAAGGTCCCGACCGCGTATGTAGCACAAGGATATAATGTTCTCGTGCTGAATCCATCCGTGGCGGCCACACTAGACTTCGGTTCTTTCATTTCACACGCCTATGGGATTGACCCTAACATCCGCACTGGGAACCGCACCGTTACAACTGGTGCTAAACTGACCTATTCCACCTACGGCATACTTCTCGCGGATGGGGGTTGCTCCGGGGGGGCGTATGATGTGATTATCTGTGATGGATGTCATGCCCAAGACGCTACTAGCATATTGGGTATAGGCACGGTCTTAGATCAGGCAGAGACGGCTGGGGTGAGGCCGACGGTTTTGGCGACAGCAACTCCCCCAGGCAGCATCACTGTGCCACACTCTAACATCGAAGAAGTGGCCCTGGGCTCTGAAGGCGAGATCCCTTTCTACGGCAAGGCTATACCGATAGCCCTACTCAAGGGGGGGAGGCGCCTTATCTTCTACCATTCCAAGAAAAAATGTGACGAAATAGCGTCCAAACTCAGGAGTATGGGGCTCAACGCTGTAGCGTACTACAGGGGTCTCGATGTGTCCGTCATACCAACAACAGGAGATGTCGTAGTTTGTGCTACTGACGCCCTCGCGACTGGATTCACCGGAGACTTCGATTCTGTCATAGATTGCAACGTAGCTGTTGAACAGTACGTTGACTCCAGCCTGAACCCCACCTTTTCCATCGAGACCCGCACTGCTCCCCAAGACGCGGTTTCCCGCAACCAACGCCGTGGCCGTACGGGCCGAGGTAGACTCGGTACGTATCGATATGTTGCCTCCGGCGAGAGGCCGTCTGGAATGTTTGACTCGGCTGTTCTCTGTGAGTGCTATGACGCGGGCTGCTCGTGGTACGATTTGCAGCCCGCTGAGACCACAGTCAGACTGAGAGCTTACTTGTCCACGCCCGGGTTACCAGTCTGTCAAGACCATCTAGACTTTTGGGAGAGCATTTTCACTGGACTGACTCACATAGATGCCCACTTTCTGTCACAGACAAAGCAGCAGGGACTTAACTACTCGTACCTAACTGCCTACCAGGCCACTGTTTGCGCCCGCGCACACCCCCCCCCTCCAAGTTGGGACGAAATGTGGAAGTGTCTCGTGCGACTTAAACCAACATTACATGGACCTACGCCCCTTCTATATCGTTTGGGGCCTGTCCAAAATGAAATCTGCTTGACACACCCCATCACAAAATACGTCATGGCATGCATGTCAGCCGATCTGGAAGTAACCACCAGCACCTGGGTTTTGCTTGGAGGAATCCTCGCGGCCCTGGCGGCCTACTGCTTGTCAGTCGGCTGCGTTGTGATTGTGGGTCATATTGAACTAGGGGGCAAGCCGGCACTCGTTCCAGACAAAGAGGTGCTGTATCAACAGTACGATGAAATGGAGGAATACTTACAGGCTGCCCCATATATTGAACAACCCCAGGCAATAGCCCACCAGTTCAAGGAAAAAATCCTTGGATTGATGCAGCGAGCCGCCCAGCAAGAAGCTGTCATTGAGCCCATATTAGTTTCCAACTGGCAAAAGCTTGAGGCCTTCTGGCACAAGCACATGTGGAACTCTGTGAGTGGAATCCAATACCCAGCAGGCCTCTCCGCTCTGCCTGGCAACCCCGCCGTAGCGTCTCTTATGGCGTTCACTGCTTCGATCACCAGTCCCCTGACGACCAACCAATCCATGTTTTTTAATATACTCGGGGGGTGGGTTGCCACCCATTTGGCAGGGCCCCAGAGCTCTTCCGCGTTCGTGGTAAGCGGCTTGGCTGGCGCTGCCATAGGGGGTATAGGCCTGGGCAGGTTTTTGCTTGACATCCTGGCGGGATGCGGGGCTGGTGTCTCAGGAGCTTTAGTGGCTTTTAAAATCATGGGAGGAGAATTCCCCACTGCTGAGGACATGGTCAACTTGTTGCCCGCCATACTATCTCCGGGTGCTCTCGTCGTCGGTGTGATATGCGCAGCCATACTACGTCGACACGTAGGACCTGGGGAGGGGGCGGTACAGTGGATGAACAGGCTCATAGCATTCGCATCCCGGGGCAACCACGTCTCACCAACGCACTATGTTCCCGAGAGCGATGCTGCAGCGGGGGTCACCGCATTACTGAGCTCTCTTACAGTCACAAGTCTGCTTCGGCGGTTACACCAGTGGATCAATGAAGACTACCCAAGTCCTTGCAGCGGCGATTGGCTGCGAACCATCTGGGACTGGGTTTCCACAGTGTTGTCCGACTTCAAGACATGGCTCTCTGCTAAGATTATGCCAGCGCTCCCTGGGCTGCCTTTCATCTCCTGTCAAAAGGGATACAAGGGCGTGTGGCGGGGGGACGGTGTGATGTCGACACGCTGTCCTTGCGGGGCAACAATAACTGGTCATGTGAAGAATGGGTCCATGCGGCTCGCAGGGCCGCGTACATGTGCTAACATGTGGCACGGTACTTTCCCCATCAATAAGTACACCACTGGACCCAGCACACCTTGCCCACCACCCAACTACACTCGCGCGCTATGGCGCGTGGCTGCTACTAGCTTGGTGGAGGTGCGCCGGGTGGGGGACTTCCATTACATTACGGGGGCTACAGAAGATGAGCTCAAGTGTCCGTGCCAAGTGCCGGCTGCTGAGTTCTTCACTGAGGTAGATGGGGTGAGACTCCACCGTTACGCCCCACCATGCAAGCCCTTGTTGAGAGATGAGGTCACTTTTTCGGTAGGGTTAAACTCCTACGCTATGGGATCTCAACTCCCCTGTGAACCAGAACCAGATGTCTCTGTACTGACCTCGATGTTGAGAGACCCTTCCCACATCACCGCCGAGACGGCAGCGCGCCGCCTTGCGCGGGGGTCCCCTCCATcAGATGCAAGCTCATCCGCCAGCCAACTATCGGCTCCGTCGTTGAAGGCCACTTGCCGAACGCATAGGCCTCATCCAGACGCTGAGCTGGTGGACGCCAACTTGCTATGGCGGCAAGAGATGGGCAACAACATTACACGGGTAGAGTCTGAAACAAAGGTTGCGATTCTTGATTCATTCGAACCTCTGAGGGCCGAAGCTGGCGACGCCGAGCTCTCGGTGGCTGCAGAGTGTTTCAAGAAGCCTCCCAAGTATCCTCCAGCCCTTCCCATCTGGGCTGAGCCTGACTATAACCCTCCATTGGTGGACCGTTGGAAAGCACCGGATTACGTACCACCGACTGTGCATGGATGTGCCTTACCACCACGGGGCGCTCCACCGGTGCCTCCTCCTCGGAGGAAGAGAACAATTCAGCTAGACGGCTCCAATGTGTCAGCGGCGTTAGCTGCGCTAGCTGAAAAATCATTCCCGTCCTCGAAACCACAGGAGGAGAATAGCTCATCCTCTGGGGTCGACACACAGTCCAGCACTACTTCCAAGGTGTCCCCCCCTCCGGAAGGGGAGTCCGACCCAGAGTCATGCTCGTCTATGCCTCCTCTTGAGGGAGAGCCGGGCGATCCGGACTTGAGGTGCGACTCTTGGTCCACCGTTAGTGACAGCGAAGAGCAGAGCGTAGTCTGCTGTTCTATGTCGTACTCTTGGACCGGCGCCCTGATAACACCATGCAGTGCCGAGGAGGAGAAACTGCCCATCAGCCCACTCAGCAACTCTTTGTTGAGACATCATAACCTAGTCTATTCAACGTCGTCTAGAAGCGCTTCTCAGCGTCAGAGGAAGGTCACCTTCGACAGACTGCAGGTGCTCGACGACCATTACAAGACTGCATTAAAGGAGGTAAAGGAGCGAGCGTCTAGGGTAAAGGCCCGCATGCTCACCATCGAGGAAGCGTGCGCGCTCGTTCCTCCTCACTCTGCCCGGTCGAGGTTCGGGTATAGTGCGAAGGACGTTTGCTCCTTGTCCAACAAGGCCATTAACCAGATCTGCTCCGTCTGGGAGGACTTGCTGGGAGACACCACAACTCCAATTCCAACCACCATCATGGCGAAGAACGAGGTGTTCTGCGTGGACCCTGCTAAAAGGGGCCGCAAGCCCGCTCGCCTCATTATTTACCCTGACCTGGGGGTGCGTGTCTGTGAGAAACGCGCCCTATATGATGTGATACAGAAGTTGTCAATTGAGACGATGGGTGCTGCTTATGGATTTCAGTACTCACCTCAACAGCGGGTCGAACGTCTGCTGAAGATGTGGACCTCAAAGAAAACCCCCTTGGGGTTCTCGTATGACACCCGCTGTTTTGACTCAACTGTCACTGAACAGGACATCAGGGTAGAAGAGGAGATATACCAATTTTGTAACCTTGAACCGGAGGCCAGAAAAGTGATCTCCTCCCTCACGGAGCGGCTACACTGCGGAGGCCCTATGTTCAACAGCAAGGGGGCCCAGTGTGGTTATCGCCGTTGCCGTGCCAGTGGAGTCTTGCCTACCAGCTTTGGCAACACAATCCCTTGTTACATCAAGGCCACAGCGGCTGCGAAGGCTGCAGGCCTCCGGAACCCGGACTTTCTTGTCTGCGGGGACGATCTGGTCGTGGTGGCAGAGAGTGATGGCGTCGATGAGGATGGAGCAGCCCTGAGAGCCTTCACGGAGGCTATGACCAGGTATTCTGCTCCACCCGGAGATGCTCCACAGCCCACCTACGACCTTGAGCTCATTACATCTTGCTCCTCCAACGTCTCCGTGGCACGGGTTGACAAGGGAAGGAGGTACTATTACCTCACCCGTGATGCTACTACTCCCCTAGCCCGTGCGGCTCCGGAAACAACCCGTCACACTCCAGTTAACTCCTGGTTGGGCAACATCATCATGTACGCGCCTACCATCTGGGTGCGCATGGTAATGATGACACATTTTTTCTCCATACTCCAATCCCAGGAGATACTTGATCGACCCCTTGACTTTGAAATGTACGGGGCCACTTACTCTGTCACTCCGCTGGATTTGCCAGCAATCATTGAAAGACTCCATGGTCTTAGCGCGTTCACGCTCCACAGTTACTCTCCAGTAGAGCTCAATAGGGTGGCGGGGACACTCAGGAAACTTGGTTGCCCCCCCCTACGAGCTTGGAGACATCAGGCACGAGCGGTGCGCGCCAGACTTATCGCCCAGGGAGGGAAGGCTAAAATATGCGGC
>testHAP13
ATGAGCACACTTCCTAAACCCCAAAGAAAAACCAAAAGAAACACCATCCGTCGCCCACAGGACGTCAAGTTCCCGGGTGGCGGACAGATCTTTGGTGGAGTATACGTGTTACCGCGCAGGGGCCCACGGTTGGGTGTGCGCGCGACGCGTAAAACTTCTGAACGGTCACAGCCTCGCGGACGACGACAGCCTATCCCCAAGGCACGTTGGAGCGAAGGCCGGTCCTGGGCCCAGCCCAGGTACCCATGGCCCCTCTATGGTAACGAGGGCTGCGGGTGGGCAGGGTGGCTCCTGTCCCCACGCGGCTCCCGTCCATCTGGGGGCCCAAATGACCCCCGGCGGAGGTCCCGCAATTTGGGTAAAGTCATCGATACCCTCACGTGCGGATTCGCCGATCTCATAGGGTACATCCCGCTCGTCGGTGCTCCTGTAGGAGGTGTCGCAAGAGCCCTCGCGCATGGCGTGAGGGCCCTTGAAGGCGGGATAAATTTCGCAACAGGGAACTTGCCCGGTTGCTCCTTTTCTATCTTCCTTCTTGCTCTGTTCTCTTGCTTAATTCATCCAGCAGCTAGTCTAGAGTGGCGGAACGCGTCTGGCCTCTACATCCTTACCAACGACTGTTCCAATAGCAGTATTGTGTATGAGGCCGATAAAGTGATTCTGCACACACCTGGCTGTGTACCTTGTGTTCAGGACGGTAATACATCCACGTGCTGGACCCCAGTGACACCTACGGTGGCAGTCAAGTATGTCGGAGCAACCACCGCTTCAATACGCAGCCATGTGGACCTATTAGTGGGCGCGGCCACGATGTGCTCTGCGCTCTACGTGGGTGATATGTGTGGGGCCGTCTTTCTCGTGGGACAAGCCTTCACATTCAGACCTCGTCGTCACCGAACGGTCCAGACTTGTAACTGCTCGCTGTACCCAGGTCATCTTTCAGGACATCGAATGGCTTGGGATATGATGATGAATTGGTCCCCCGCTGTGGGTATGGTGGTGGCGCACGTCCTGCGGTTGCCCCAGACCTTGTTTGACATAATAGCCGGGGCCCACTGGGGCATCTTGGCGGGCCTAGCCTATTACTCCATGCAGGGCAACTGGGCCAAGGTCGCTATCATCATAGTTATGTTTTCGGGGGTCGACGCCACAACATACGTTTCCGGTGGCGCTGCAGCTCGTGATGCCAGCTTCTTTACTAGGTTATTCAGTACGGGTGCCAGCCAGAGACTGCAGCTGGTCAACGCCAATGGTTCGTGGCACATCAACAGCACTGCCCTGAACTGCAATGAGTCCATAAACACCGGGTTCATAGCTGGGTTGATCTATTATCATAAGTTCAACTCTACTGGATGTCCTCAAAGGCTCAGCAGCTGCAAGACCATCACTTCCTTCAATCAGGGGTGGGGCCCCTTGACGGATACTAGCATCACTGGCTCTTCTAACGACAGACCGTACTGCTGGCACTATGCGCCTAAACCTTGTGATGTCGTCAAAGCATCAAGTGTCTGCGGCCCCGTGTACTGCTTCACGCCATCGCCAGTGGTCGTAGGCACTACTGATGCCAAGGGCGTGCCAACCTACACTTGGGGTGATAATGAGTCAGATGTGTTCCTGCTGAAGTCCCTGCGGCATCCCAAAGGTCGGTGGTTTGGGTGTTCGTGGATGAGCTCCACGGGGTTTGTCAAGACGTGTGGAGCTCCCCCTTGTAACATCTATGGGGGTAAGGAGGCTAACAGGAGTACATCACTCTTCTGCCCCACCGACTGTTTTAGGAAACATCCCGAGGCCACATACAGCCGGTGTGGTGCGGGGCCTTGGTTAACACCTCGTTGCATGGTCGGCTATCCATACCGGCTTTGGCATTACCCGTGTACAGTCAACTTTACATTGTTCAAGGTGAGAATGTTTGTGGGTGGGTTTGAGCACCGATTTAACGCTGCTTGCAACTGGACCAGGGGGGAGCGCTGTAATATCGAGGATCGAGACCGCAGTGAGCAGCATCCGCTGCTGCATTCAACAACTGAGCTTGCTATACTGCCTTGCTCTTTCACGCCCATGCCTGCATTGTCAACAGGTCTAATACACCTCCACCAAAACATCGTGGATGTCCAGTACCTTTATGGTGTTGGATCCGGCATGGTGGGATGGGCGCTGAAATGGGAGTTCGTCGTCCTCGTTTTCCTCCTCCTAGCGGACGCACGCGTGTGCGTCGCCCTTTGGCTGATGCTGATGATATCACAAGCAGAAGCAGCCTTGGAGAACCTTGTCACGCTGAATGCCGTCGCTGCTGCTGGGACACATGGCATCAGTTGGTACCTGGTAGCCTTTTGCGCGGCGTGGTACGTGCGGGGTAAATTTGTCCCGCTGGTGACCTACGGCCTGACGGGTCTTTGGTCCTTAGCGCTGCTCGTCCTCTTGCTCCCCCAACGAGCATATGCTTGGTCGGGTGAAGATAGTGCAACTCTCGGCGCTGGGGTCTTGGTCCTCTTCGGCTTCTTTACCCTATCACCCTGGTATAAGCATTGGATCGGCAATCTCATATGGTGGAACCAGTACACCATATGCAGATGCGAGTCTGCCCTTCAAGTATGGGTCCCCCCCTTACTTGCACGCGGGGGTAGGGACGGTGTCATCTTGCTAACAAGCCTGCTTTATCCATCCTTAATTTTTGACATCACTAAGCTGCTGATAGCAGTATTGGGCCCATTATACTTAATACAGGCCGCCATCACTGCCTCCCCCTACTTTGTGCGTGCACATGTGCTGGTCCGCCTTTGCATGCTCGTGCGTTCCGTGATGGGGGGAAAATACTTCCAGATGATCATACTAAGCATTGGTAGATGGTTTAGCACCTACCTATACGACCACctAGCGCCGATGCAGCATTGGGCCGCAGCCGGCCTCAAAGACCTAGCGGTGGCCACTGAACCTGCAATATTTGGTCCCATGGAAATCAAGGTCATCACCTGGGGCGCGGATACGGCGGCTTGCGGAGATATCCTTTGCGGGCTGCCCGTCTCTACGCGACTAGGCCGTGAGGTGTTGTTGGGACCTGCTGATGACTATCGGGGGATGGGTTGGCGTCTGTTGGCCCCGATTACAGCATACGCCcaGCAAACTAGGGGCCTTCTTGGGACTATTGTGACCAGCTTGGCTGGCAGGGATAAGAACGTGGTGGCCGGTGAAGTGCAGGTGCTTTCCACGGCCACCCAGACCTTCCTAGGTACAACAGTAGGGGGGGTTATGTGGACTGTTTACCATGGTGCAGGTTCGGGAACGCTCGCGGGCGCCAAACATCCTGCGCTCCAAATTTTTACAAATGTGGATCAGGACCTCGTCGGGTGGCCAGCCCCTCCAGGGCCAAAGTCTCTCGAACCGTGTGCTTGCGGGTCTGCAGACTTATACCTGGTTACCCGCGACGCCGATGTCATCCCTGCTCGGCGTAGGGGGGACTCCACAGCGGGCTTGCTCAGTCCTAGGCCTCTCGCCTGCCTCAAAGGCTCCTCTGGAGGTCCCGTTATGTGTCCTTCTGGGCATGTTGCGGGGATCTTTGGGGCTGCTGTGTGCACCAGAGGTGTGGCAAAAGCCCTACAGTTTATACCAGTAGAAACCCTTAGCACACAGGCTAGGTCTCCATCTTTCTCTGACAATTCAACTCCTCCTGCTGTCCCACAGAGCTATCAAGTGGGATACCTTCATGCCCCGACCGGCAGTGGCAAGAGCACAAAGGTCCCGGCCGCGTATGTAGCACAAGGATATAATGTTCTCGTGCTGAATCCATCCGTGGCGGCCACACTAGGCTTCGGTTCTTTCATGTCACACGCCTATGGGATTGACCCTAACATCCGCACTAGGAACCGCACCGTTACAACTGGTGCTAAACTGACCTATTCCACCTACGGCAAGTTTCTCGCGGATGGGGGTTGCTCCGGGGGGGCGTATGATGTGATTATCTGTGATGAATGTCATGCCCAAGACGCTACTAGCATATTGGGTATAGGCACGGTCTTAGATCAGGCTGAGACGGCTGGGGTGAGGCTGACGGTTTTGGCGACAGCAACTCCCCCAGGCAGCATCACTGTGCCACACTCTAACATCGAAGAAGTGGCCCGGGGCTCTGAAGGCGAGATCCCTTTCTACGGTAAGGCTATACCGATAGCCCTACTCAAGGGGGGGAGGCACCTTATCTTCTGCCATTCCAAGAAAAAATGTGACGAAATAGCGTCCAAACTCAGAGGTATGGGGCTCAACGCTGTAGCGTACTACAGGGGTCTCGATTTGTCCGTCATACCAACAACAGGAGATGTCGTAGTTTGTGCTACTGACGCCCTCATGACTGGATTCACCGGAGACTTCGATTCTGTCATAGATTGCAACGTAGCTGTTGAACAGTACGTTGACTTCACCCTAGACCCCACCTTTTCCATCGAGACCCGCACTGCTCCCCAGGACGCGGTTTCCCGCAGCCAACGCCGTGGCCGTACGGGCCGAGGTAGACTCGGTACGTATCGATATGTTGCCTCCGGCGAGAGACCGTCTGGAATGTTTGACTCGGTTGTTCTCTGTGAGTGCTATGACGCGGGCTGCTCGTGTTTTGATTTGCAGCCCGCTGAGACCACAGTCAGACTGAGAGCTTACTTGTCCACGCCCGGGTTACCAGTCTGTCAAGACCATCTAGACTTTTGGGAGAGCGTTTTCACTGGACTGACTCACATAGATGCCCACTTTCTGTCACAGACAAAGCAGCAGGGACTTAACTTCTCGTACCTAACTGCCTACCAGGCCACTGTGTGCGCCCGCGCACTGGAGCCCCCTCCAAGTTGGGACGAGATGTGGAAGCGTCTCGTGCGACTTAAACCAACATTACATGGACCTACGCCCCTTCTATATCGGTTGGGGCCTGTCCAAAATGAAATCTGCTTGACACACCCCATCACAAAATACGTCATGGCATGCATGTCAGCCGATCTGCAAGTAACCACCAGCACCTGGGTGTTGCTTGGAGGAGTCCTCGCGGCCCTGGCGGCCTATTGCTTGTCGGTCGGCTGCGTTGTGATTGTGGGTCATATTGAACTAGGGGGCAAGCCGGCACTCGTTCCAGACAAAGAGGTACTGTATCAACAGTACGATGAAATGGAGGAATGCTCACAGGCTGCCCCATATAATGAACAAGCCCAGGCAATAGCCCACCAGTTCAAGGAAAAAATCCTTGGATTGATGCAGCGAGGCGCGCAGCAAGAAGCTGTCATTGAGGCCATAGTAGTTTCCAACTGGCAAAAGCTTGAGGCCTTCTGGCACAAGCACATGTGGAACTTTGTGAGTGGGATCCAATACCTAGCAGGCCTCTCCACTCTGCCCAGCAACCCCGCCGTAGCGTCTCTTATGGCGTTCACTGCTTCAGTCACCAGTCCCCTGACGACCAACCAAACCATGTTTTTTAACATACTCGGGGGGTGGGTTGCCACCCATTTGGCAGGGGCCCAGAGCTCTTCCGCGTTCGTGGTAAGCGGCTTGGCTGGCGCTGCCATAGGGGGTATAGGCCTGGGCAAGGTTTTGCTTGACATCCTGGCAGGATACGGGGCTGGTGTCTCAGGAGCTTTAGTGGCTTTTAAAATCATGGGAGGAGAATTCCCCACTGCTGAGGACATAGTCAGCTTGTTGCCCGCCATACTATCTCCGGGTGCTCTCGTCGTCGGTGTGATATGCGCAGCCATACTACGTCGACACGTAGGTCCTGGGGAGGGGGCGGTACAGTGGATGAACAGGCTCGCAGCATTCGCATCCCGGGGCAGCCACGTCTCACCGGCGCACTATGTTCCCGAAGGCGATGCTGCGGCGAGGGTCACCGCATTACTGAGCTCTCTTACGGTCACAAGTCTGCTTCGGCGGTTACACCAGTGGATCAATGAAGACTACCCAAGTCCTTGCAGCGGCGATTGGCTGCGAGCCATCTGGGACTGGGTTTCCACAGTGTTGTCCGACTTCAAGACATGGCTCTCTGCTAAGATTATGCCAGCGCTCACTGGGCTGCCGTTCATCTCCTGTCAAAAGGGATACAAGGGCGTGTGGCGGGGGGACGGTGTGATGTCGACACGCTGTCCTACCGGGGCAACAATAACTGGTCATGTGAAGAATGGGTCCATGCGGCTCGCAGGGCCGCTTACATGTGCTAACATGTGGCGCAGTACTTTCCCCATCAATGAGTACACCACTGGACCCAGCACACCTTGCCCACCACCCAACTACACTCGCGCGCTATGGCGCGTGGCTGCCAACAACTACGTTGAGGTGCGCCGGGTGGGGGACTTCAATTACATTACGGGGGCTACAGAAGATGAGCTCAAGTGTCCGTGCCAAGTGCCGGCTGCTGGGTTCTTCACTGAGGTAGATGGGGTGAGACTCCACCGTTACGCCCCACCATGCAAGCCCTTGTTGAGAGATGAGATCACTTTTTCGGTAGGGTTAAACTCCTACGCTATGGGATCTCAACTCCCCTGTGAACCAGAACCAGATGTCTCTGTACTGACCTCGATGTTGAGAGACCCTTCCCACATCACCGCCGAGACGGCAGCGCATATCCTTGCGCGGGGGTCCCCTCCATCAGATGCAAGCTCATCTGCCAGCCAACTATCGGCTCCGTCGTTGAAGGCCACTTGCGGCACGCAGAGGCCTCATCCAGACGCTGAGCTGGTGGACGCCAACTTGCTATGGCGGCAAGAGATGGGCAGCAACATTACACGGGTAGAGTCTGAAACAAAGGTTGTGATTCTTGATTCATTCGAACCTCTGAGGGCCGAAACTGACGGCGCCGAGCTCTCGGTGGCTGCAGAGTGTTTCAAGAAGCCTCCCAAGTATCCTCCAGCCCTTCCCATCTGGGCTAGGGCTGACTATAACCCTCCATTGTTGGACCGTTGGAAAGCAGCGGATTACGCACCACCGACTGTGCATGGATGTGCCTTACCACCACGGGGCGCTCCACCAGTGCCTCCCCCTCGGAGGAAGAGAACAATTCAGCTAGACGGCTCCAATGTGTCAGCGGCGTTAGCTGCGCTAGCTGAAAAATCATTCCCGTCCTCGAAACCACAGGAGGAGAATAGCTCATCCTCTGGGGTCGACACACAGTCCAGCACTACTTCCAAGGTGTCCCCCCCTCCGGAAGGGGAGTCCGACTCAGAGTCATGCTTGTCTATGCCTCCTCTTGAGGGAGAGCCGGGCGATCCGGACTTGAGTTGCGACTCTTGGTCCACCGTTAGTGACAGCGAAAGGCAAGGCGTGGTCTGCTGTTCTATGTCGTACTCTTGGACCGGCGCCCTGATAACACCATGCAGTGCCGAGGAGGAGAAACTGCCCATCAGCCCACTCAGCAGCTCTTTGTTGAGACATCATAACCTAGTCTATTCAACGTCGTCTAGAAGCGCTTCTCAGCGTCGGAGGAAGGTCACCTTCGACAGACTGCAGGTGCTCGACGACCATTACAAGACTGCATTAAAGGAGGTAAAGGAGCGAGCGTCTAGGGTAAAGGCCCGCATGCTCACCATCGAGGAAGCGTGCGCGCTCGTCCCTCCTCACTCTGCCCGGTCGAGGTTCGGGTATAGTACGAAGGACGTTCGCTCCTTGTCCAGCAAGGCCATTAACCAGATCTGCTCCGTCTGGGAGGACTTGCTGGAAGACACCTCAACTCCAATTCCAACCACCATCATGGCGAAGAACGGGGTGTTCTGTGTGGACCCTGCTAAAGGGGGCCGCAAGCCCGCTCGCCTCATTGTGTACCCTGACCTGGGGGTGCGTGTCTGTGAGAAACGCACCCTATATGATGTGATACAGAAGTTGTCAATTGAGACGATGGGTGCTGCTTATGGATTTCAGTACTCACCTCAACAGCGGGTCGAACGTCTGCTGAAGATGTGGACCTCAAAGAAAACCCCCTTGGGGTTCTCGTATGACACCCGCTGTTTTGACTCAACTGTCACTGAACAGGATATCAGGGTAGAAGAGGAGATATACCAATGTTGTAACCTTGAACCGGAGGACAGAAAAGTGATCTCCTCCCTCACGGAGCGGCTTTACTGCGGGGGCCCTATGTTCAGCAGCAAGGGGGCCCAGTGTGGTTATCGCCGTTGCCGTGCCAGTGGGGTCTTGCCTACCAGCTTTGGCAACACAATCACTTGTTACATCAAGGCCACAGCGGCTGCGAAGGCTGCAGGCCTCCGGAACCCGGACTTTCTTGTCTGCGGAGACGATCTGGTCGTGGTGGCAGAGAGTGATGGCGTCGATGAGGATGGAGCAGCCCTGAGAGCCTTCACGGAGGCTATGACCAGGTATTCTGCTCCACCCGGAGATGCTCCACAGCCCACCTACGACCTTGAGATCATTACATCTTGCTCCTCCAACGTCTCCGTGGCACGGGACGACAAGGGGAGGAGGTACTATTACCTCACCCGTGATGCTACTACTCCCCTAGCCCGTGCGGCTTgGGAAACAGCCCATCACACTCCAGTTAACTCCTGGTTGGGCAACATCATCATGTACGCGCCTACCATCTGGGTGCGCATGGTAATGATGACACATTTTTTCTCCATACTCCAATCCCAGGAGATACTTGATCGACCCCTTGACTTTGAAATGTACGGGGCCACTTACTCTGTCACTCCGCTGGATTTGCCAGCAATCATTGAAAGACTCCATGGTCTTAGCGCGTTCACGCTCCACAGTGACTCTCCGGTAGAGCTCAATAGGGTGGCGGGGACACTCAGGAAGCTTAGGTGCCCCCCCCTACGAGCTTGGAGACATCGGGCACGAGCAGTGCGCGCCAGACTTCTCGCCCAGGGAGGGAAGGCTAAAATATGCGGC
>testHAP14
ATGAGCACACTTCCTAAACCCCAAAGAAAAACCAAAAGAAACACCATCCGTCGCCCACAGGACGTCAAGTTCCCGGGTGGCGGACAGATCGTTGGTGGAGTATACGTGTTACCGCGCAGGGGCCCACGGTTGGGTGTGCGCGCGACGCGTAAAACTTCTGAACGGTCACAGCCTCGCGGACGACGACAGCCTATCCCCAAGGCACGTTGGAGCGAAGGCCGGTCCTGGGCCCAGCGCGGGTACCCTTGGCCCCTCTATGGTAACGAGGGCTGCGGGTGGGCAGGGTGGCTCCTGTCCCCACGCAGCTCCCGTCCATCTTGGGGCCCAGATGACCCCCGGCGGAGGTCCCCCAATTTGGGTAAAGTCATCGATACCCTCACGTGCGGATTCGCCGATCTCATGGGGTACATCCCGCTCGTCGGCGCTCCTGTAGGAGGTGTCCCAAGAGCCCTCGCGCATGGCGTGAGGGCCCTTGAAGACGGGATAAATTTCACAGCAGGGAACTTGCCCGGTTGCTCCTTTTCTATCTTCCTTCTTGCTCTGTTCTCTTGCTTAATTCATCCAGCAGCTAGTCTAGAGTGGCGAAACGCGTCTGGCCTCTACATCCTTACCAACGACTTTTCCAATAGCAGCATTGTGTATGAGGCCGATGAAGTGATTCTGCACACACCTGGCTGTGTACCTTGTGTTCAGGACGGTAATACATCCACGTGCTGGACCCCAGTGACACCTACAGTGGCAGTCAAGTATGTCGGAGCAACCACCGCTTCAATACGCAGCCATGTGGACCTATTGATGGGCGCGGCCACGATGTGCTCTACGCTCTACGTGGGTGATATGTGTGGGGCCGTCTTTCTCGTGGGACAAGCCTTCACATTCAGACCTCGTCGTCACCGAACAGTCCAGACTTGTAACTGCCCGCTGTACCCAGGTCATCTTTCAGGACATCGAATGGCTTGGGATATGATGATGAATTGGTCCCCCGCTGTGGGTATGGTGGTGGCGCACGTCCTACGGTTGCCTGAGACCTTGTTTGACATAATAGCCAGGGCCCACTGGGGCATCTTGGCGGGCCTAGCCTATTACTCCATGCAGGGCAACTGGGCCCAGGTCGCTATCATCATAGTTATGTTTTCAGGGGTCGACGCCACAACATACGTTTCCGGTGGCGCTGCAGCTCGTGATGCCAACTTCTTTACTAGGTTATTCAGTACGGGTGCCAACCAGAGACTGCAACTGGTCAACGCCAATGGTTCGTGGCACATCAACAGCACTGCCCTGAACTGCAATGAGTCCATAAACACCGGGTTCATAGCTGGGTTGATCTATTATCATAAGTTCAGCTCTACTGGATGTCCTCAAAGGCTCAGCAGCTGCAAACACATCACTTCCTTCGATCAGGGGTGGGGCCCCTTGACAGATACTAGCATCACTGGCTCTTCTAACGACAGACCGTACTGCTGGCACTATGCGCCTAAACCTTGTGATGTCGTCAAAGCATCACGTGTCTGCGGCCCCGTGTACTGCTTCACACCATCGCCAGTGGTCGTAGGCACTACTGATGCCAAGGGTGTGCCAACCTACACTTGGGGTGATAATGAGTCAGATGTGTTCCTGCTGAAGTCCCTGCGGCCTCCCAAAGGTCGGTGGTTTTGGTGTTCGTGGATGAACTCCACGGGGTTTGTCAAGACGTGTGGAGCTCCCCCTTGTAACATCTATGGGGGTAAGGAGACTAACAGGAGTACATCACTCTTCTGCCCCACCGACTGTTTTAGGAAACATCCCGAGGCCACATACAGCCGGTGTGGTGCGGGGCCTTGGTTAACACCTCTTTGCATGGTCGACTATCCATACCGGCTTTGGCATTACCCGTGTACAGTCAACTTTACATTGTTCAAGGTGAGAATGTTTGTGGGTGAGTTTGAGCACCGATTTAACGCTGCTTGCAACTGGACCAGGGGGGAGCGCTGCAATATCGAGGATCGAGACCGCAGCGAGCAGCATCCGCTGCTGCATTCAACAACTGAGCTTGCTATACTGCCTTGCTCTTTCACGCCCATGCCTGCATTGTCAACAGGTCTAATACACCTCCACCAAAACATCGTGGATGTCCAGTACCTTTATGGTGTTGGATCCGGCATGGTGGGATGGGCGCTGAAATGGGAGTTCGTCGTCCTCGTTTTCCTCCTCCTAGCGGACGCACGCGTGTGCGTCGCCCTTTGGCTGATGCTGATGATATCACAAGCAGAAGCAGCCTTGGAGAACCTTGTCACGCTGAATGCCGTCGCTGCTGCTGGGACACATGGCATCGGTTGGTACCTGGTAGCCTTTTGCGCGGCGTGGTACGTGCGGGGTAAATTTGTCCCGCTGGTGACCTACGGCCTGACGGGTCTTTGGTCCTTAGCGCTGCTCGTCCTCTTGCTCCCCCAACGAGCATATGCTTGGTCAGGTGAAGATAGTGCAACTCTCGGCGCTGGGGTCTTGGTCCTCTTCGGCTTCTTTGCCTTATCACCCTGGTATAAGCATTGGATCGGCCGTCTCATATGGTGGAACCAGTACACCATATGCAGATGCGAGTCTGCCCTTCAAGTATGGGTCCCCCCCTTACTTGCACGCGGGGGAAGGGACGGTGTCATCTTGCTAACAAGCCTGCTGGATCCATCCTTAATTTTTGACATCACTAAGCTGCTGATAGCAGTATTGGGCCCATTATACTTAATACAGGCCGCCATCACTGCCTCCCCCTACTTTGTGCGTGCACATGTACTGGTCCACCTTTGCATGCTCGTGCGTTCCGTGATGGGGGGAAAATACTTCGAGATGATCATACTAAGCATTGGTAGATGGTTCAACACCTACCTATACGACCACCTAGCGCCAATGCAGCAGTGGGCCGCAGTCGGCCTCAAAGACCTAGCAGTGGCCACTGAACCTATAGTCTTTAGTCCCATGGAAATCAGGGTCATCACCTGGGGCGCGGATACAGCGGCTTGCGGAGATATCCTTTGCGGGCTGCCCGTCTCTGCGCGACTAGGCCGTGAGGTGTTGTTGGGACCTGCTGATGACTATCGGGAGATGGGTTGGCGTCTGTTGGCCCCGATTACAGCATACGCCCAGCAAACTAGGGGCCTTCTTGGGACTGTTGTGACCAGCTGGACTGGCGGGGATAAGAACGTGGTGACCGGTGAAGTGCAGGTGCTTTCCACGGCCACCCAGACCTTCCTAGGTACACCAGTAGGGGGGGTTATGTGGACTGTTTACCATGGTGCAGGTTCGAGAACGCTCGCGGGCATGAAACATCCTGCGCTCCAAATGTACACAAATGTGGATCAGGACCTCGTCGGGTgGCCAGCCCCTCCAGGGGCCAAGTCTCTCGAACCGTGTGCTTGCGGGTCTGCGGGCTTATGCCTGGTTGCCCGCGACGCCGATGTCATCCCTGCTCGGCGTAGGGGGGACTCCACAGCGAGCTTGCTCGGTCCTGGGCCTCTCGCCTGCCTCAAAGGCTCCTCTGGAGGTCCCGTTATGTGTCCTTCTGGGCATGTTGCGGGGATCTTTAGGGCTGCTGTGTGCACCAGAGGTGTGGCAAAAAGCCTACAGTTTATACCAGTAGAAACCCTTAGCACACAGGCTCGGTCTCCATCTTTCTCTGATAATTCAACTCCTCCTGCTGTCCCACAGAGCTATCAAGTGGGATACCTTCATACCCCGACCGGCAGTGGCAAGAGCACAAAGGTCCCGGCCGCGTATGTAGCACAAGGATATAATGTTCTCGTGCTGAATCCATCCGTAGCGGCCACACTAGGCTTCGGTTCTTCCATGTCACACGCCTATGGGATTGACCCTAACATCCGCACTGGGAACCGCACCGTTACAACTGGCGCTAAACTGACCTATTCCACCTGCGGCAAGTTTCTCGCGGATGGGGGTTGCTCCGGGGGGGCGTATGATGTGATTATCTGTGATGAGTGTCATGCCCAAGACGCTACTAGCATATTGGGTATAGGCACGGTCTTAGATCAGGCTGAGACGGCTGGGGTCAGGCTGACGGTTTTGGCGACAGCAACTCCCCCAGGCAACATCACTGTGCCACACTCTAACATCGAAGAAGTGGCCCTGGGCTCTGAAGGCGAGATCCCTTTCTACGGTAAGGCTATACCGATGGCCCTACTCAAGGGGGGGAGGCACCTTATCTTCTGCCATTCCAAGAAAAAATGTGACGAAATAGCGTCCAAACTCAGAGGTATGGGGCTCAACGCTGTAGCGTACTACAGGGGTCTCGATTTGTCCGTCATACCAACAACAGGAGATGTCGTAGTTTGTGCTACTGACGCCCTCATGACTGGATTCACCGGAGACTTCGATTCTGTCATAGATTGCAGCGTAGCTGTTGAACAGTACGTTGACTTCAGCCTAGACCCCACCTTTTCCATCAGGACCCGCACTGCTCCCCAAGACGCGGTTTCCCGCAACCAACGCCGTGGCCGCGCGGGCCGAGGAAGACTCGGTACGTATCGATATGTTGCCTCCGGCGAGAGACCGTCTGGAATGTTTGACTCGGTTGTTCTCTGTGAGTGCTATGACGCGGGCTGCTCGTGGTATGATTTGCAGCCCGCTGAGACCACAGTCAGACTGAGAACTTACTTGTCCACGCCCGGGTTACCAGTCTGTCAAGACCATCTAGACTTTTGGGAGAGCGTTTTCACTGGACTGACTCACATAGATGCCCACTTTCTGTCACAGACAAAGCAGCGGGGACTTAACTTCTCGTACCTAACTGCCTACCAGGCCACTGTGTGCGCCCGCGCACAGGCCCCCCCTCCAAGTTGGGACGAGATGTGGAAGTGTCTCGTGCGACTTAAACCAACATTACATGGACCTACGCCCCTTCTATATCGGTTGGGGCCTGTCCAAAATGAAATCTGCTTGACACACCCCATCACAAAATACGTCATGGCATGCATGTCAGCCGATCTGGAAGTAACCACCAGCACCTGGGTTTTGCTTGGAGGAATCCTCGCGGCCCTGGCGGCCTACTGCCTGTCAGTCGGCTGCGTTGTGATTGTGGGTCATATTGAACTAGGGGGCAAGCCGGCACTCGTTCGAGACAAAGAGGTGCTGTATCAACAGTACGATGAAATGGAGGAATGCTCACAGGCTGCCCCATATATTGTTCAAGCCCAGGCAATAGCCCACCAGTTCAAGGAAAAAATCCTTGGATTGATGCAGCGAGCCGCCCAGCAAGAAGCTGTCATTGAGCCCATAGTAGTTTCCCACTGGCAAAAGCTTGAGGCCTTCTGGCACAAGCACATGTGGAACTTTGTGAGTGGGATCCAATACCTAGCAGGCCTCTCCACTCTGCCTGGCAACCCCGCCGTAGCGTCTCTTATGGCGTTCACTGCTTCAGTCACCAGTCCCCTGACGACCAACCAAACCATGTTTTTTAGCATACTCGGGGGGTgGGTTGCCACCCATTTGGCAGGGCCCCAGAGCTCTTCCGCGTTCGTGGTAAGCGGCCTGGCTGGCGCTGCCATAGGGGGTATAGGCCTGGGCAAGGTTTTGCTTGACATCCTGGCAGGATACGGGGCTGGTGTCTCAGGAGCTTTAGTGGCTTTTAAAATCATGGGAGGAGAATTCCCCACTGCTGAGGACATGGTCAACTTGTTGCCCGCCATACTATCTCCGGGTGCTCTCGTCGTCGGTGTGATATGCGCAGCCATACTACGTCGACACGTAGGACCTGGGGAGGGGGCAGTACAGTGGATGAACAGGCTCATAGCATTCGCATCCCGGGGCAGCCACGTCTCACCAACGCACTATGTTCCCGAGAGCGATGCTGCAGCGAGGGTCACCACATTACTGAGCTCTCTTACAGTCACAAGTCAGCTTCGGCGGTTACACCAGTGGATCAATGAAGACTACCCAAGTCCTTGCAGCGGCGATTGGCTGCGAACCATCTGGGACTGGGTTTCCACAGTGTTGTCCGACTTCAAGACATGGCTCTCTGCTAAGATTATGCCAGCGCTCCCTGGGCTGCCCTTCATCTCCTGTCAAAAGGGATACAAGGGCGTGTGGCGGGGGGACGGTGTGATGTCGACACGCTGTCCTTGCGGGGCAGCAATAACTGGTCATGTGAAGAATGGGTCCATGCGGCTCGCAGGGCCGCGTACATGTGCTAACATGTGGCACGGTACTTTCCCCATCAATAAGTACACCACTGGACCCAGCACACCTTGCCCACCACCCAACTACACTCGCGCGCTATGGCGCGTGGCTGATAACAGCTACGGTGAGGTGCGCCGAGTGGGGGACTTCCATTACATTACGGGGGCTACAGAAGATGAGCTCAAGTGTCCGTGCCAAGTGCCGGCTGCTGAGTTCTTCACTGGGGTAGATGGGGTGAGACTCCACCGTTACGCCCCACCATCCAAGCCCTTGTTGAGAGATGAGATCACTTTTTCGGTAGGGTTAAACTCCTACGCTATGGGATCTCAACTCCCCTGTGAACCAGAACCAGATGTCTCTGTACTGGCCTGGATGTTGAGAGACCCTTCCCACATCACCGCCGAGACGGCAGCGTGCCGCCTTGCGCGGGGGTCCCCTCCATCAGATGCAAGCTCATCCGCCAGCCAACTATCGGCTCCGTCGTTTGAGGCCACTTGCCGAACGCATAGGCCTCATCCAGACGCTGAGCTGGTGGGCGCCAACTTGCTATGGCGGCAAGAGATGGGCAGCAACATTACACGGGTAGAGTCTGAAACAAGGTTTGTGATTCTTGATTCATTCGAACCTCTGAGGGCCGAAACTGACGACGCCAGGCTCTCGGTGGCTGCAGAGTGTTTCAAGAAGCCTCCCAAGTATCTCCCAGCCCTTCCCATCTGGGCTAGGGCTGACTATAACCCTCCATTGTTGGACCGCTGGAAAGCACCGGATTACGTACCACCGACTGTGCATGGATGTGCCTTACCACCACGGGGCGCTCCACCGGTGCCTCCCCCTCGGAGGAAGAGAACAATTCAGCTAGACGGCTCCAATGTGTCAGCGGCGTTGGCTGCGCTAGCTGAAAAATCATTCCCGTCCTCGAAACCACAGGAGGAGAATAAACCATCCTCTGGGGTCGGCACACGATCCAGCACTACTTCCAAGGTGTCCCCCCCTCCGGAAGGGGAGTCCGACTCAGAGTCATGCTCGTCTATGCCTCCTCTTGAGGGAGAGCCGGGCGATCCGGACTTGAGTTGCGACTCTTGGTCCACCGTTAGTGACAGCGAAGAGCAGAGCGTGGTCTGCTGTTCTACGTCGTACTCTTGGACCGGCGCCCTGATAACACCATGCAGTGCCGAGGAGGAGAAACTGCCCATCAGCCCACTCAGCAACTCTTTGTTGAGACATCTTAACCTAGTCTATTCAACGTCGTCTAGAAGCGCTTCTCAGCGTCAGAGGAAGGTCACCTTCGACAGACTGCGGGTGCTCGACGGGCCTTACAAGACTGCATTTAAGGAGGTAAAGGAGCGAGCGTCCAGGGTAAAGGCCCGCATGCTCACCATCGAGGAAGCGTGCGCGCTCGTCCCTCCTCACTCTGCCCGGTCGAGGTTCGGGTATAGTGCGAAGGACGTTCGCTCCTTGTCCAACAAGGCCATTAGGCAGATCTGCTCCCTCTGGAGGGACTTGCTGGAAGACCCCACAACTCCAATTCCAACCACCATCATGGCGAAGAACGAGGTGTTCTGTGTGGACCCTGCTAAAGGGGGCCGCAAGCCCGCTCGCCTCATTGTGTACCCTGACCTGGGGGTGCGTGTCTGTGAGAAGCGCGCCCTATATGATGTGATACAGAAGTTGTCAATTGAGACGATGGGTGCTGCTTATGGATTTCAGTACTCACCTCAACAGCGGGTCGAACGTCTGCTGAAGATGTGGACCTCAAAGAAAACCCCCTTGGGGTTCTCGTATGACACCCGCTGTTTTGACTCAACTGTCACTGAACAGGACATCAGGGTAGAAGAGGAGATATACCAATGTTATGACTTAGAACCGGAGGCCAGAAAAGTGATCTCCTCCCTCACGGAGCAGCTTTACTGCGGGGGCCCTATGTTCAACAGCAAGGGGGCCCAGTGTGGTTATCGCCGTTGCCGTGCCAGTGGAGTCTTGCCTACCAGCTACGGCAACACAATCACTTGTTACATCAAGGCCACAGCGGCTGCGAGGGCTGCGGGCCTCCGGAACCCGGACTTTCTTGTCTGCCGGGACGATCTGGTCGTGGTGGCAGAGAGTGATGGCGTCGATGAGGATGGAGCAGCCCTGAGAGCCTTCACGGAGGCTATGACCAGGTATTCTGCTCCACCCGGAGATGCTCCACAACCCACCTACGACCTTGGGCTCAGTACATCTTGCTCCTCCAACATCTCCGTGGCACGGGATGACAAGGGGAGGAAGTCCTATTACCTCACCCGTGATGCTACTACTCCCTTAGCCCGTGCAGCTTGGGAAACAGCCCGTCACACTCCAGTTAACTCCTGGTTGGGCAACATCATCATGTACGCGCCTACCATCTGGGTGCGCATGGTAATGATGACACATTTTTTCTCCATACTCCAATCCCAGGAGATACTTGATCGACCCCTTGACTTTGAAATGTACGGGGCCACTTACTCTGTCACTCCGCTGGATTTGCCAGCAATCATTGAAAGACTCCATGGTCTTAGCGCGTTCACGCTCCACAGTTACTCTCCAGTAGAGCTCAATAGGGTGGCGGGGACACTCAGGAAGCTAGGTTGCCCCCCCCTACGAGCTTGGAGACATCGGGCACGAGCAGTGCGCGCCAGACTTATCGCCCAGGGAGGGAAGGCTAAAATATGCGGC
>testHAP15
ATGAGCACACTTCCTAAACCCCAAAGAAAAACCAAAAGAAACACCATCCGTCGCCCACAGGACGTCAAGTTCCCGGGTGGCGGACAGATCGTTGGTGGAGTATACGTTTTACCGCGCAGGGGCCCACGGTTGGGTGTGCGCGCGACGCGTGAAACTTCTGAACGGTCACAGCCTCGCGGACGACGACAGCCTATCCCCAAGGCACGTTGGAGCGAAGGCCGGTCCTGGGCCCAGCCCGGGTACCTATGGCCCCTCTATGGTAACGAGGGCTGCGGGTGGGCAGGGTGGCTCCTGTCCCCACGCGGCTCCCGTCCATCTTGGGGCCCAAATGACCCCCGGCGGAGGTCCCGCAATTTGGGTAAAGTCATCGATACCCTCACGTGCGGATTCGCCGATCTCATGGGGTACATCCCGCTCGTCAGCGCTCCTGTAGGAGGTGTCGCAAGAGCCCTCGCGCATGGCGTGAGGGCCCTTGAAGACGGGATAAATTTCGCAACAGGGAACTTGCCCGGTTGCTCCTTTTCTATCTTCCTTCTTACTCTGTTCTCTTGCTTAATTCATCCAGCAGCTAGTCTAGAGTGGCGGAACGCGTCTGGCCTCTACATCCTTACCAACGACTGTTCCAATAGCAGTATTGTGTATGAGGCCGATGAAGTGATTCTGCACACACCTGGCTGTGTACCTTGTGTTCAGGACGGTAATACATCCACTTGCTGGGCCCCAGTGACACCTACAGTGGCAGTCAAGTATGTCGGAGCAACCACCGCTTCAATACGCAGTCATGTGGACCTATTAGTGGGCGCGGCCACGATGTGCTCTGCGCTCTACGTGGGTGATATGTGTGGGGGCATCTTTCTCGTGGGACAAGCCTTCACATTCAGACCTCGTCGTCACCGAACGGTCCAGACTTGTAACTGCTCGCTGTGCCCAGGTCATCTTTCAGGACATCAAATGGCTTGGGATATGATGATGAATTGGTCCCCCGCTGTGGGTATGGTGGTGGCGCACGTCCTGCGGTTGCCCCAGACCTTGTTTGACATAATAGCCGGGGCCCACTGGGGCATCTTGGCGGGCCTAACCTATTACTCCATGCAGAACAACTGGGCCAAGGTCCCAATCATCATAGTTATGTTTTCAGGGGTCGACGCCACAACATACGTTTCCGGTGGCGCTGCAGCTGGTGATGCCAACTTTTTTACTAGGTTATTCAGTACGGGTGCCAACCAGAGACTGCAGCTGGTCAGCGCCAATGGTTCATGGCACATCAACAGCACTGCCCTGAACTGCAATGAGTCCATAAACACCGGGTTCATAGCTGGGTTGATCTATTATCATAAGTTCAACTCTACTGGATGTCCTCAAAGGCTCAGCAGCTGCAATCCCATCACTTCCTTCGATCAGGGGTGGGGCCCCTTGACAGATGCTAACATCACTGGCTCTTCTAACGACAGACCGTACTGCTGGCACTATGCGCCTAAACCTTGTGATGTCGTCAAAGCATCAAGTGTCTGCGGCCCCGTGTACTGCTTCACACCATCGCCAGTGGTCGTAGGCACTACTGATGCCAAGGGCGTGCCAACCTACACTTGGGGTGATAATGAGTCAGATGTGTTCCTGCTGAAGTCCCTGCGGCCTCCCAAAGGTCGGTGGTTTGGGTGTTCGTGGATGAACTCCACGGGGTTTATCAAGACGTGTGGAGCTCCCCCTTGTAACATCTATGGGGGTAAGGAGATTAACAGGATTACATCACTCTTCTGCCCCACCGACTGTTTTAGGAAACATCCCGAGGCCACATACAGCCGGTGTGGTGCGGGGCCTTGGTTAACACCTCGTTGCATGGTCGACTATCCATACCGGCTTTGGCATTACCCGTGTACAGTCAACTTTACATTGTTCAAGGTGAGAATGTTTGTGGGTGGGTTTGAGCACCGATTTAACGCTGCTTGCAGCTGGACCAGGGGGGAGCGCTGTAATATCGAGGATCGAGACCGCAGCGAGCAGCATCCGCTGCTGCATTCAACAACTGAGCTTGCTATACTGCCTTGCTCTTTCACGCCCATGCCTGCATTGTCAACAGGTCTAATACACCTCCACCAAAACATCGTGGATGTCCAGTACCTTTATGGTGTTGGATCCGGCATGGTGGGATGGGCGCTGAAATGGGAGTTCGTCGTCCTCGTTTTCCTCCTCCTAGCGGACGCACGCGTGTGCGTCGCCCTTTGGCTGATGCTGATGATATCACAAGCAGAAGCAGCCTTGGAGAACCTTGTCACGCTGAATGCCGTCGCTGCTGCTGGGACACATGGCATCGGTTGGTACCTGGTAGCCTTTTGCGCGGCGTGGTACGTGCGGGGTAAATTTGTCCCGCTGGTGACCTACGGCCTGACGGGTCTTTGGTCCTTAGCGCTGCTCGTCCTCTTGCTCCCCCAACGAGCATATGCTTGGTCGGGTGAAGATAGTGCAACTCTCGGCGCTGGGGTCTTGGTTCTCTTCGGCTTCTTTACTTTATCACCCTGGTATAAGCATTGGATCGGCCGTCTCATAAGGTGGAACCGGTACACCATATGCAGATGCGAGTCTGCCCTTCAAGTATGGGTCCCCCCCTTACTTGCACGCGGGGGTAGGGACGGTGTCATCTTGCTAACAAGACAACTTTATCCATCCTTAATTTTTGACATCACTAAGCTGCTGATAGCAGTATTGGGCCCATTATACTTAATACAGGCCGCCATCACTGCCTCCCCCTACTTTGTGCGTGCACATGTACTGGTCCACCTTTGCATGCTCGTGCGTTCCGTGATGGGGGGAAAATACTTCCAGATGATCATACTAAGCATTGGTAGATGGTTCAACACCTACCTATACGACCACCTAGCGCCAATGCAGCATTGGGCCCCAGCCGGCCTCAAAGACCTAGCAGTGGCCACTGAACCTGTAATATTTAGTCCCATGGAAATCAAGGTCATCACCTGGGGCGCGGATACAGCGGCTTGCGGAGATATCCTTTGCAGGCTGCCCGTCTCTGCGCGACTAGGCCGTGAGGTGTTGTTGGGACCTGCTGATGACTATCGGGAGATGGGTTGGCGTCTGTTGGCCCCGATTACAGCATACGCCCAGCAAACTAGGGGCCTTCTTGGGACTATTGTGACCAGCTTGACTGGCAGGGATAAGAACGTGGTGACCGGTGAAGTGCAGGTGCTTTCCACGGCCACCCAGACCTTCCTAGGTACAGCAGTAGGGGGGGTTATGTGGACTGTTTACCATGGTGCAGGTTCGAGAACGCTCGCGGGCGCCAAACATCCTGCGCTCCAAATGCGCACAAATGTGGATCAGGACCTCGTCGGGTGGCTAGCCCCTCCAGGGGCCAAGTCTCTCGAACCGTGTGCTTGCGGGTCTGCGAACTTATACCTGGTTACCCGCGACGCCGATGTCATCCCTGCTCGGCGTAGGGGGGACTCCACAGCGAGCTTGCTCAGTCCTGAGCCTCTCGCCTGCCTCAAAGGCTCCTCTGGAGGTCCCGTTATGTGTCCTTCTGGGCATGTTGCGGGGATCTTTAGGGCTGCTGTGTGCACCAGAGGTGTGGCAAAAGCCCTACAGTTTATACCAGTAGAAGCCCTTAGCACACAGGCTAGGTCTCCATCTTTCTCTGACAATTCAACCCCTCCTGCTGTCCCACAGAGCTATCAAGTGGGATACCTTCATGCCCCGACCGGCAGTGGCAAGAGCACAAAGGTCCCGGCCGCGTATGTAGCACAAGGATATAATGTTCTCGTGCTGAATCCATCCGTGGCGGCCACACTAGGCTTCGGTTCTTTCATGTCACACGCCTATGGGATTGACCCTAACATCCGCACTAGGAACCGCACCGTTACAACTGTTGCTAAACTGACCTATTCCACCTACGGCAAGTTTCTCGCGGATGGGGGTTGCTCCGGGGGGGCGTATGATGTGATTATCTGTGATGAATGTCATGCCCAAGACACTACTAGCATATTGGGTATAGGCACGGTCTTAGATCAGGCTGAGACGGCTGGGGTGAGGCTGACGGTTTTGGCGACATTAACTCCCCCAGGCAGCATCACTGTGCCACACTCTAACATCGAAGAAGTGGCCCTGGGCTCTGAAGGCGAGATCCCTTTCTACGGTAAGGCTATACCTATAGCCCTACTCAAGGGGGGGAGGCACCTTATCTTATGCCATTCCAAGAAAAAATGTGACGAAGTAGCGTCCAAACTCAGAGGTATGGGGCTCAACGCTGTAGCGTACTACAGGGGTCTCGATGTGTCCGTCATACCAACAACAGGAGATGTCGTAGTTTGTGCTACTGACGCCCTCATGACTGGATTCACCGGAGACTTCGATTCTGTCATAGATTGCAACGTAGCTGTTGAACAGTACGTTGACTTCAGCCTAGACCCCACCTTTTCCATCGAGACCCGCACTGCTCCCCAAGACGCGGTTTCCCGAAGCCAACGCCGTGGCCGTACGGGCCGAGGTAGACTCGGTACGTATCGATATGTTGCCTCCGGCGAGAGACCGTCTGGAATGTTTGACTCGGTTGTTCTCTGTGAGTGCTATGACGCGGGCTGCTCTTGGTACGATTTGCAGCCCGCTGAGACCACAGTCAGACTGAGAGCTTACTTGTCCACGCCCGGGTTACCAGTCTGTCAAGACCATCTAGACTTTTTGGAGAGCGTTTTCACTGGACTGACTCACATAGATGCCCACTTTCTGTCACAGACAAAGCAGCAGGGACTTAACTTCTCGTACCTAACTGCCTACCAGGCCACTGTTTGCGCCCGTGCACAGGCCCCCCCTCCAAGTTGGGACGAGATGTGGAAGTGTCTCGTGCGACTTAAACCAACATTACATGGACCTACGCCCCTTCTATATCGGTTGGGGCCTGTCCAAAATGAAATCTGCTTGACACACACCATCGCAAAATACGTCATGGCATGCATGTCAGCCGATCTGGAAGTAACCACCAGCACCTGGGTGTTGCTTGGAGGAGTCCTCGCGGCCCTGGCGGCCTACTGCTTGTCAGTCGGCTGCGTTGTGATTATGGGTCATATTGAACTAGGGGGCAAGCCGGCACTCGTTCCAGACAAAGAGGTGCTGTATCAACAGTACGATGAAATGGAGGAATGCTCACAGGCTGCCCCATATATTGAACAAGCGGAGGCAATAGCCCACCAGTTCAAGGAAAAAATCCTTGGATTGATGCAGCGAGCCGCCCAGCAAGAAGCTGTCATTGAGCCCATAGTAGTTTTCAACTGGCAAAAGCTTGAGGCCTTCTGGCACAAGCACATGTGGAACTTTGTGAGTGGAATCCAATACCTAGCAGGCCTCTCCACTCTGCCTGGCAACCCCGCCGTGGCCTCTCTTATGGCGTTCACTGCTTCAGTCACCAGTCCCCTGACGACCAAGCAAACCATGTTTTTTAACATACTCGGGGGTAGGGTTGCCACCCATTTGGCAGGGCCCAAGAGCTCTTCCGCGTTCGTGGTAGGCAGCTTGGCTGGCGCTGCCATAGAGGGTATAGGCCTGGGCAAGGTTTTGCTTGACATCCTGGCGGGATACGGGGCTGGTGTCTCAGGAGCTTTATTGGCTTTTAAAATCATGGGAGGAGAATTCCCCACTGCTGAGGACATGGTCAACTTGTTGCCCGCCATACTATCTCAGATTGCTCTCGTCGTCGGTGTGATATGCGCAGCCATACTACGTCGACACGTAGGACCTGGGGAGGGGGCGGTACAGTGGATGAATTGGCTCATAGCATTCGCATCCCGGGGCAACCACGTCTCACCAACGCACTATGTTCCCGAAGGCGATGCTGCAGCGAGGGTCACCGCATTACTGAGCTCTCTAACAGTCACAAGTCTGCTTCGGCGGTTACACCAGTGGATCAATGAAGACTACCCAAGTCCTTGCAGCGGCGATTGGCTGCGAACCATCTGGGACTGGGTTTCCACAGTGTTGTCCGACTTCAAGACTTGGCTCTCTGCTAAGATTATGCCAGCGCTCCCTGGGCTGCCCTTCATCTCCTGTCAAAAGGGATACAAGGGCGTGTGGCGGGGGGACGGTGTGATGTCGACACGCTGTCCTTGCGGGGCAACAATAACTGGTCATGTGAAGAATGGGTCCATGCGGCTCGCAGGGCCGCGTACATGTGCTAACATGTGGCACGGTACTTTCCCCATCAATGAGTACACCACTGGACCCAGCACACCTTGCCCACCACCCAACTACACTCGCGCGCTATGGCGCGTAGCTGCCTTTAGCTACGTTGAGGTGCGCCGGGTGGGGGACTTCCATTACATTACGGGGGCTACAGAAGATGGGCTCAAGTGTCCGTGCCAAGTGCCGGCTGCTGAGTTCTTCACTGAGGTAGATGGGGTGAGACTCCACCGTTACGCCCCACCATGCAAGCCCTTGTTGAGAGATGAGGTCACCTTTTCGGTAGGGTTAAACTCCTACGCTATAGGATCTCAACTCCCCTGTGAACCAGAACCGAATGTCTCTGTTCTGACCTCGATGTTGAGAGACCCTTCCCACATCACCGCCGAGACGGCAGCGCGCCGCCTTGCGCGGGGGTCCCCTCCATCAGATGCAAGCTCATCCGCCAGCCAACTATCGGCTCCGTCGTTGAAGGCCACTTGCCGAACGCATAGGCCTCATCCAGACGCTGAGCTGGTGGACGCCAACTTGCTATgGCGGCAAGAGATGGGCAGCAACATTACACGGGTAGAGTCTGAAACAAAGGTTGTGATTCTTGATTCATTCGACACTCTGAGGGCCGAAACTGACGACGCCGAGCTCTCGGTGACTGCAGAGTGTTTCAAGAAGCCTCCCAAGTATCCTCCAGCCCTTCCCATCTGGGCTAGGCCTGACTATAACCCTCCATTGTTGGACCGTTGGAAAGCACCAGATTACGTACCACCGACTGTGCATGGATGTGCCTTACCACCACGGGGCGCTCCACCGGTGCCTCCCCCTCGGAGGAAGAGAACAATTCAGCTGGACGGCTCCAATGTGTCAGCGGCGTTAGCTGCGCTAGCTGAAAAATCATTCCCGTCCTCGAAACCACAGGAGGAGAATAGCTCATCCTCTGGGGTCGACACACAGTCCAGCACTACTTCCAAGGTGTCCCCCCCTCCGGAAGGGGAGTCCGACTCAGAGTCATGCTCGTCTATGCCTCCTCTTGAGGGAGAGCCGGGCGATCCGGACTTGAGTTGCGACTCTTGGTCCACCGTTAGTGACAGCGAAGAGCAGAGCGTGGTCTGCTGTTCTATGTCGTACTCTTGGACCGGCGCCCTGATAACGCCATGCAGTGCCGAGGAGGAGAAACTGCCCATCAGCCCACTCAGCAACTCTTTGTTGAGACATCATAACCTAGTCTATTCAACGTCGTCTAGAAGCGCTTCTCAGCGTCAGAGGAAGGTCACCTTCGACAGACTGCAGGTGCTCGACGACCATTACAAGACTGCATTAAAGGAGGTAGACGGGCGAGCGTCTAGGGTAAAGGCCCGCATGCTCACCATCGAGGAAGCGTGCGCGCTCGTCCCTCCTCACTCTGCCCGGTCGAGGTTCGGGTATAGTGCGAAGGACGTTCGCTCCTTGTCCAGCAAGGCCATTAACCAGATCTGCTCCGTCTGGGAGGACTTGCTGGAAGACGCCATAACTCCAATCCCAACCACCATCATGGCGAAGAGCGGGGTGTTCTGTGTGGACCCTGCTAAAGGGGGCCGCAAGCCCGCTCGCCTCATTGTGTACCCTGACCTGGGGGTGCGTGTCTGTGAGAAACGCGCCCTATATGATGTGATACAGAAGTTGTCAATTGAGACGATGGGTGCTGCTTATGGATTTCGGTACTCACCTCAACAGCGGGTCGAACGTCTGCTGAAGATGTGGACCTCAAAGAAAACCCCCTTGGGGTTCTCGTATGACACCCGCTGTTTTGACTCAACTGTCACTGAACAGGACATCAGGGTAGAAGAGGAGATATACCAATGTTGTAACCTTGAACCGGAGGCCAGAAAAGTGATCTCCTCCCTCACGGAGCGGCTTTACTGCAGGGGCCCTATGTTCAACAGCAAGGGGGCCCAGTGTAGTTCTCGCCGTTGCCGTGCCAGTGGAGTCTTGCCTACCAGCTTTGGCAACACAATCACTTGTTACATCAAGGCCACAGCGGCTGCAGAGGCTGCAGGCCTCCGGAAGCCGGACTTTCTTGTCTGCGGAGACGATCTGGTCGTGGTGGTGGCGAGTGATGGCGTCGATGAGGATGGAGCAGCCCTGAGAGCCTTCACGGAGGCTATGACCAGGTATTCTGCTCCACCCGGAAGTGCTCCACAGCCCACCTACGACCTTGAGCTCATTACATCTTGCTCCTCCAACGTCTCCGTGGCACGGGACGACAAGGGGAGGAGGTACtAtTACCTCACCCGTGATGCTACTACTCCCCTAGCCCGTGCGGCTTGGGAAACAGCCCGTCACACTCCGGTTAACTCCTGGTTGGGCAGCATCATCATGTACGCGCCTACCATCTGGGTGCGCATGGTCATGATTATTTATTTTTTCTCCATACTCCAATCCCAGGAGATACTTGATCGACCCCTTGACTTTGAAATGCACGGGGCCACTTACTCTGTCACTCCGCTGGATTTGCCAGCAATCATTGAAAGACTCCATGGTCTTAGCGCGTTCACGCTCCACAGTTACTCTCCAGTAGAGCTCAATAGGGTGGCGGGGACACTCAGGAAGCTTGGGTGCCTGCCCCTACGAGCTTGGAGACATCGGGCACGAGCAGTGCGCGCCAGACTTATCGCCCAGGGAGGGAAGGCTAAAATATGCGGC
>testHAP16
ATGAGCACACTTCCTAAACCCCAAAGAAAAACCAAAAGAAACACCATCCGTCGCCCACAGGACGTCAAGATTCCGGGTGGCGGACAGATCGTTAATgGAGTATACGTGTTACCGCGCAGGGGCCCACGGTTGGGTGTGCGCGCGACGCGTAAAACTTCTGAACGGTCACAGCCTCGCGGACGACGACAGCCTATCCCCAAGGCACGTTGGAGCGAAGGCCGGTGCTGGGCCCAGCCCGGGTACCCTTGGCCCCTCTATGGTAACGAGGGCTGCGGGTGGGCAGGGTGGCTCCTGTCCCCACGCGGCTCCCGTCAATCTTGGGGCCTAAATGACCCCCGGCGGAGGTCCCGCAATTTGGGTAAAGTCATCGATACCCTCACGTGCGGATTCGCCGATCTCATGGGGTACATCTCGCTCGTCGGCGCTCCTGTAGGAGGTGTCGCAAGAGCCCTCGCGCATGGCGTGAGGGCCCTTGAAAACGGGATAAATTTCGCAACAGGGAACTTGCCCGGTTGCTCCTTTTCTATCTTCCTTCTTGCTCTGTTCTCTTGCTTAATTCATCCAGCAGCTAGTCTAAGGTGGCGGAACGCGTCTGGCCTCTACATCCTTACCAACGACTGTTCCAATAGCAGTATTGTGTATGAGGCCGATGAAGTGATTCTGCACACACCTGGCTGTGTACCTTGTGTTCAGGACGGTAAGCCATCCACGTGCTGGACCCCAGTGACACCTACAGTGGCAGTCAAGTATGTCGGAACAGCCACGGGTTCAACACGCAGCCATGTGGACCTATTAGTGGGCGCGGCCACGATGTGCTCTACGCTCTACGTGGGTGATATGTGTGGGGCCGTCTTTCTCGTGGGACAAGCCTTCACATTCAGACCTCGTCGTCACCGAACAGTCCAGACTTGTAACTGCTCGCTGTACCCAGGTCATCTTTCAGGACATCGAATGGCTTGGGATATGATGATGAATTGGTCCCCCGCTGTGGGTATGGTGGTGGCACACGTCCTGCGGTTGCCCCAGACCTTGTTTGACATAATAGCCGGGGCCCACTGGGGCATCTTGGCGGCCCTAGCCTATTACTCCATGCAGGGCAACTGGGCCAAGGTCGCTATCATCATGATTATGTTTTCAGGGGTCGACGCCACAACATACGTTTCCGGTGGCGCTGCAGCTCGTGATGCCAACTTCTTTACTAGGTTATTCAGTACGGGTGCCAACCAGAGACTGCAGCTGGTCAACGCCAATGGTTCGTGGCACATCAACAGCACTGCCCTGAACTGCAACGAGTCCATAAACACCGGGTTCATAGCTGGGTTGATCTATTATCATAAGTTCAACTCTACTGGATGTCCTCAAAGGCTCAGCAGCTGCAACCCCATCACTTCCTTCGATCAGGGGTGGGGCCCCTTGACGAATGCTAACATCACTGGCTCTTCTAACGACAGACCTTACTGCTGGCACTATGCGCCTAAACCTTGTGATGTCGTCAAAGCATCAAGTGTCTGCGGCCCCGTGTACTGCTTCACACCATCGCCAGTGGTCGTAGGCACTACTGATGCCAAGGGCGTGCCAACCTACACTTGGGGTGATAATGAGTCGAATGTGTTCCTGCTGAAGTCCCTGCGGCCTCCCAAAGGTCGGTGGTTTGGGTGTTCGTGGATGAACTCCACGAAATTTGTCAAGACGTGTGGAGCTCCCCCTTGTAACATCTATGGGGGTAGGGAGACTAACAGGAGTACATCACTCTTCTGCCCCACCGACTGTTTTAGGAAACATCCCGAGGCCACATACAGCCGGTGTGGTGCGGGGCCTTGGTTAACACCTCGTTGCGTGGTCGATTATCCATACCGGCTTTGGCATTACCCGTGTACAGTCAACTTTACATTGTTCAAGGTGAGAATGTTTGTGGGTGGGTTTGAGCACCGATTTAACGCTGCTTGCAGCTGGACCAGGGGGGAGCGCTGTAATATCGAGGATCGAGACCGCAGCGAGCAGCATCCACTGCTGCATTCAACAACTGAGCTTGCTATACTGCCTTGCTCTTTCACGCCCATGCCTGCATTGTCAACAGGTCTAATACACCTCCCCCAAAACATCGTGGATGTCCAGTACCTTTATGGTGTTGGATCCGGCATGGTGGGATGGGCGCTGAAATGGGAGTTCGTCGTCCTCGTTTTCCTCCTCCTAGCGGACGCACGCGTGTGCGTCGCCCTTTGGCTGATGCTGATGATATCACAAGCAGAAGCGGCCTTGGAGAACCTTGTCACGCTGAATGCCGTCGCTGCTGCTGGGACACATGGCATCGGTTGGTACCTGTTAGCCTTTTGCGCGGCGTGGTACGTGCGGGGTAAACTTGTCCCGCTGGTGACCTACGGCCTGACGGGTCTTTGGTCCATGGCGCTGCTCGTCCTCTTGCTCCCCCAACGAGCATGTGCTTGGTCGGGTGAAGATAGTGCAACTCTCGGCGCTGGGGTCTTGGTCCTCTTCGGCTTCTTTGCCTTATCACCCTGGTATAAGCATTGGATCGGCCGTCTCATATGGGTGAACCAGTACACCATATGTAGATGCGAGTCTGCCCTTCATGTATGGGTCCCCCCCTTACTTGCACGCGGGGGTAGGGACGGTGTCATCTTGCTAACAAGCCTGCTTTATCCATCCTTAATTTTTGACATCACTAAGCTGCTGATAACGGTATTGGGCCGACCATACTTAATACGGGCACTCGTCACTGCCTCCCCCTACTTTGTGCGTGCACATGTACTGGTCCGCCTTTGCATGCTCTTGCGTTCCGTGATGGGGGGAAAATACTTCCAGATGATCATACTAAGCATTGGTAGATGGTTCAACACCTACCTATACGACCACCTAGCGCCAATGcAGCATTGGGCCGCAACCGACCTCAAAGACCTAGCGGTGGCCACTGAACCTGTAATATTTAGTCCCATGGAAATCCAGGTCATCACCTGGGGCGCGGATACAGCGGCTTGCGGAGATATCCTTTGCGGGCTGCCCGTCTCTGCGCGACTAGACCCAAAGGTGTTGTTGGGACCTGCTGATGACTATCGGGAGATGGGTTGGCGTCTGTTGGCCCCGATTACAGCATACGCCCAGCAAACTAGGGGCCTTCTTGGGACTATTGTGACCAGCTTGACTGGCAGGGATAAGAACTTGGTGACCGGTGAAGTGCGGGTGCTTTCCACGGCCACCCAGACCTACCTAGGTACAGCGGTAGGGGAGGTTATGTGGACTGTTTACCATGGTGCAGGTTCGAGAACGCTCGCGGGCGCCAAACATCCTGCGCTCCAAATGTACACAAATGTGGATCAGGACCTCGTCGGGTGGCCAGCCCCTCCAGGGGCCAAGTCTCTCGAACCGTGTGCTTGCGGGTCTGCAGACTTATACCTGGTTACCCGCGACGCCGATATCATCCCTGCTCGGCGTGGGGGGGACTCCACAGCGAGCTTGCTCAGTCCTAGGCCTCTCGCCTGCCTCAAAGGCTCCTCTGGAGGTCCCGTTATGTGTCCTTCTGGGCATGTTGCGGGGATCTTTAGGGCTGCTGTGTGCACCAGAGGTGTGGCAAAACCCCTACAGTTTATACCAGTAGAAACCCTTAGCACACAGGCTAGGTCTCCATCTTTCTCTGACAATTCAACTCCTCCTGCTGTCCCACAGAGCTATCAAGTGGGATACCTTCATGCCCCGACCGGCAGAGGCAAGAGCACAAAGGTCCCGGCCGCGTATGTAGCACAAGGATATAATGTTCTCGTGCTGAATCCATCCGTGGCGGCCACACTAGGCTTCGGTTCTTTCATGTCACACGCCTATGGGATTGACCCTAACATCCGCACTGGGAACCGCACCGTTACAACTGGTGCTAAACTGACCTATTCCACCTACGGCAAGTTTCTCGCGGATGGGGGTTGCTCCGGGGGGGCGTATGATGTGATTATCTGTGATGAATGTCATGCCCAAGACGCTACTAGCATATTGGGTATAGGCACAGTCTTAGATCAGGCTGAGACGGCTGGGGTGAGGCTGACGGTTTTGGCGACAGCAACTCCCCCAGGCAGCATCACTGTGCCACACTCTAACATCGAAGAAGTGGCCCTGGGCTCTGAAGGCGAGATCCCTTTCTACGGTAAGGCTATACCGATAGCCCTACTCAAGGGGGGGAGGCACCTTATCTTCTGCCATTCCAAGAAAAAATGTGACGAAATAGCGTCCAAACTCAGAGGTATGGGGCTCAACGCTGTAGCGTACTACAGGGGTCTCGATGTGTCCGTCATACCAACAACAGGAGATGTCGTAGTTTTTGCTACTGACGCCCTCATGACTGGATTCACCGGAGACTTCGATTCTGTCATAGGGTACAACGTAGCTGTTGAACAGTACGTTGACTTCAGCCTAGACCCCACCTTTTCCATCGAGACCCGCACTGCTCCCCAAGACGCGGTTTCCCGCAGCCAACGCCGTATTCTTACGGGCCGAGGTAGACTCGGTACGGCGCGATATTTTGCCTCCGGCGAGAGACCGTCTGGAATGTTTGACTCGGTTGTTCTCTGTGAGTGCTATGACGCGGGCTGCTCGTGGTACGATTTGCAGCCCGCTGAGACCACAGTCAGACTGAGAGCTTACTTGTCCACGCCCGGGTTACCAGTCTGTCAAGACCATCTAGACTTTTGGGAGAGCGTTTTCACTGGACTGACTCACATAGATGTACACTTTCTGTCACAGACAAAGCAGCGGGGACTGCGCTTCTCGCACCTAACTGCCTACCAGGCCACTGTGTGCGCCCGCGCACAGGCCCCCCCTCCAAGTTGGGACGAGATGGAGATGAGTCTCGTGCGACTTAAACCAACATTACATGGACCTACGCCCCTTCTATATCGGTTGGGGCCTGTCCAAAAAgAAATCTGCTTGACACACCCCATCACAAAATACGTCATGGCATGCATGTCAACCGATCTGGAAGTAACCACCAGCACCTGGGTGTTGCTTGGAGGAGTCCTCGCGGCCCTGGTGGCCTACTGCTTGTCAGTCGGCTGCGTTATGATTGTGGGTCATATTGAACTAGGGGGCAAGCCGGCACTCGTTCCAGACAAAGAGGTGCTGTATCAACAGTACGATGAAATGGAGGAATGCTCACAGGCTGCCCCATATATTGAACAAGCCCAGGCAATAGCCCACCAGTTCAAGGAAAAAATCCTTGGATTGATGCAGCGAGCCGCCCAGCAGAAAGCTGTCATTGAGCCCATAGTAGTTTCCAACTGGCAAAAGCTTGAGGCCTTCTGGCACAAGCACATGTGGAACTTTGTGAGTGGAATCCAATCCCTAGCAGGGCTCTCCACTCTGCCTGGCAACCCCGCCGTAGCGTCTCTTATGGCGTTCACTGCTTCAGTCACCAGTCCCCTGACGACCAACCAAACCATGTTTTTTAACATACTCGGGGGGTGGGTTGCCACCCATTTGGCGGGGCCCCAGAGCTCTTCCGCGTTCGTGGTAAGCGGCTTAGCTGGCGCTGCCATAGGGGGTATAGGCCTGGGCAAGGTTTTGCTTGACATCCTGGCAGGATACGGGGCTGGTGTCTCAGGAGCTTTAGTGGCTTTTAAAATCATGGGAGGAGAATTCCCCACTGCTGAGGACATGGTCAACTTGTTGCCCGCCATACTATCTCCGGGTGCTCTCGTCGTCGGTGTGATATGCGAAGCCATACTACGTCGACACGTAGGACCTGGGGAGGGGGCGGTACAGTGGATGGACAGGCTCATAGCATTCGCATCCCGGGGCAACCACGTCTCACCAACGCACTATGTTCCCGAGAGCGATGCTGCAGCGAGGGTCACCGCATTACTGAGTTCTCTTACAGTCACAAGTCTGCTTCGGCGGTTACACCAGTGGATCAATGAGGACTACCCAAGTCCTTGCAGCGGCGATTGGCTGCGGGCCATCTGGGACTGGGTTTCCACAGTGTTGTCCGACTTCaAGACTTGGCTCTCTGCTAAGATTATGCCAGCGCTCCCTGGGCTGCCCTTCATCTCCTGTCAAAAGGGATACAAGGGCGTGTGGCGGGGGGACGGTGTGATGTCGACACGCTGTCCTTGCGGGGCAACAATAACTGGTCATGTGAAGAATGGGTCCATGCGGCTCGCAGGGGCGCGTACATGTGCTAACATGTGGTACAGTACTTTCCCCATCAATGAGTACACCACTGGACCCAGCACACCTTGCCCACCACCCAACTACACTCGCGCGCTATGGCGCGTGGCTGACAACAACTACGTTGAGGTGCGCCGGGTGGGGGACTTCCATTACATTACAGGGGCTACAGAAGATGTGCTCAAGTGTCCGTGCCAAGTGCCGGCTGCTGAGTTCTTCACTGAGGTAGATGGGGTGAGACTCCACCGTTACGCCCCACCCTGCAAGCCCTTGTTGAGAGATGAGATCACTTTTTCGGTAGGGTTAAGCTCCTACGCTATAGGATCTCAACTCCCCTGTGAACCAGAACCAGATGTCTCTATACTGACCTCGATGTTGAGAGACCCTTCCCACATCACCGCCGAGACGGCAGCGCGCCGCCTTGCGCGGGGGTCCCCTCCATCAGATGCGGGCTCATCCGCCAGCCAACTATCGGCTCCGTCGTTGAAGGCCACTTGCCGAACGCACAGGCCTCATCCAGACGCTGAGCTGGTGGACTCCAACTTGCTATGGCGGCAAGAGATGGGCAGCAACATTACACGGGTAGAGTCTGAAACAAAGGTTGTGATTCTTGATTCATTCGAACCTCTGAGGGCCGAAACTGGCGACGCCGAGCTCTCGGTGGCTGCAGAGTGTTTCAAGAAGCCTCCCAAGTATCCTCCAGCCCTTCCCATCTGGGCTAGGCCTGACTATAACCCTCCATTGTTGGACCGTTGGAAAGCACCGGATTACGTACCACCGACTGTGCATGGATGTGCCTTACCACCACGGGGCGCTCCACCGGTGCCTCCCCCTCGGAGGGAGAGAACAATTCAGCTGGGCGAATCCAATGTGTCGGCGGCGTTAGCTGCGCTAGCTGAAAAATCATTCCCGTCCTCGAAACCACAGGAGGAGAATAGCTCATCCTCTGGGGTCAACACACAGTCCAGCACTACTTCCAAGGTGTCCCCCCCTCCGGAAGGGGAGTCCGACTCAGAGTCATGCTCGTCTATGCCTCCTCTTGAGGGAGAGCCGGGCGATCCGGACTTGAGTTGCGACTCTTGGTCCACCGTTAGTGACAGCGAAGAGCAGGGCGTGGTCTGCTGTTCTATGTCGTACTCTGGGACCGGCGCCCTGATAACACCATGCAGTGCCGAGGAGGAGAAACTGCCCATCAGCCCACTCAGCAACTCTTTGTTGAGACATCATAGCCTAGTCTATTCAACGTCGTCTAGAAGCGCTTCTCAGCGTCAGAGGAAGGTCACCTTCGACGGACTGCAGGTGCTCGACGACCATTACAAGACTGCATTAAAGGAGGTAAAGGAGCGGGCGTCTGGGGTAAAGGCCCGCATGCTCACCATCGAGGAAGCGTGCGCGCTCGTCCCTCCTCACTCTGCCCGGTCGAGGTTCGGGTATAGTGCGAAGGACGTTCGCTCCTTGTCCCGCAAGGCCATTAACCAGATCTGCTCCGTCTGGGAGGACTTGCTGGAAGACACCACAACTCCAATTCCAACCACCATCATGGCGAAGAACGAGGTGTTCTGTGTGGACCCTGCTAAAGGGGACCGCAAGCCCGCTCGCCTCATTGTTCACCCTGACCTGGGGGTGCGTGTCTGTGAGAAACGCGCCCTATATGATGTGATACAGAAGTTGTCAATTGAGACGATGGGTGCTGCTTATGGATTTCAGTACTCACCTCAACAGCGGGTCGAACGTCTGCTGAAGATGTGGACCTCAAAGAAAACCCCCTTGGGGTTCTCGTATGACACCCACTGTTTTGACTCAACTGTCACTGAACAGGACATCAGGGTAGAAGAGGAGATATACCAATGTTGTAACTTAGAACCGGAGGCCAGAAAAGTGATCTCCTCCCTCACTGGGCGGCTTTACTGCGGGGGCCCTATGTTCAACAGCAAGGGGGCCCAGTGTGGTTATCGCCGTTGCCGTGCCAGTGGAGTCTTGCCTACCAGCTTTGGCAACACAATCACTTGTTACATCAAGGCCACAGCGGCTGCGAAGGCTGCAGGCCTCCGGAACCCGGACTTTCTTGTCTGCGGAGGCGATCTGGTCGTGGTGGCAGAGAGTATTAGCGTCGATGAGGATGGAGCAGCCCTGAGAGCCTTCACGGAGGCTATGACCAGGTATTCTGCTCCACCCGGAGATGCTCCACAGCCCACCTACGACCTTGAGCTCATTACATCTTGCTCCTCCAACGTCTCCGTGGCACGGGACGACAAGGGGAGGAGGTACTATTACCTCACCCGTGATGCTACTACTCCCCTAGCCCGTGCGGCTTgGGAAACAGCCCGTCACACTCCAGTTAACTCCTGGTTGGGCAACATCATCATGTACGCGCCTACCATCTGGGTGCGTATGGTACTGATGACACATTGGTTCTCCATACTCCAGTCCCAGGAGATGCTTGGTCGACCCCTTGACTTTGAAATGTACGGGGCCACTTACTCTGTCACTCCGCTGGATTTGCCAGCAATCATTGAAAGACTCCATGGTCTTAGCGCGTTCACGCTCCACAGTTACTCTCCAGTAGAGCTCAATAGGGTGGCGGGGACACTCAGGAAGCTTGGGTGCCCCCCCCTACGAGCTTGGAGACATCGGGCACGAGCAGTGCGCGCCAGACTTATCGCCCAGGGAGGGAAGGCTAAAATATGCGGC
>testHAP17
ATGAGCACACTTCCTAAACCCCCAAGAAAAACCAAAAGAAACACCATCCGTCGCCCACAGGACGTCAAGTTCCCGGGTGGCGGACAGATCGTTGGTGGAGTATACGTGTTACCGCGCAGGGGCCCACGGTTGGGTGTGCGCGCGACGCGTaAAACTTCTGAACAGTCACAGCCTCGCGGACGACGACAGCCTATCCCCAAGGCACGTTGGAGCGAAGGCCGGTCCTGGGCCCAGCCCGGGTACCCTTGGCCCCTCTATGGTAACGAGGGCTGCGGGTGGGCAGGGTGGCTCCTGTCCCCACGCGGCTCCCGTCCATCTTGGGGCCCAAATGACCCCCAGCGGAGGTCCCCCAATTTGGGTAAAGTCATCGATACCCTCACGTGCGGATTCGCCGATCTCATAGAGTACATCCCGCTCGTCGGCGCTCCTGTAGGAGGTGTCGCAAGAGCCCTCGCGCATGGCGTGGGGGCCCTTGAAGACGGGATAAATTTCGCAACAGGGAACTTGCCCGGTTGCTCCTTTTCTATCTTCCTTCTTGCTCTGTTCTCTTGCTTAATTCATCCAGCAGCTAGTCTAGAGTGGCGGAACGCGTCCGGCCTCTACATCCTTACCAACGACTGTTCCAATAGCAGTATTGTGTATGAGGCCGAGGCAGTGATTCTGCACACACCTGGCTGTATACCTTGTGTTCAGGACGGCAATACATCCACGTGCTGGACCCCAGTGACACCTACAGTGGCAGTCAAGTATGTCGGAGCAACCACCGCTTCAATACGCAGCCAAGTGGACCTATTAGTGGGCGCGGCCACGATGTGCTCTGCGCTCTACGTAGGTGATATATGTAGGGCCGTCTTTCTCGTGGGACAAGCCTTCACATTCGGGCCAAGTAGTCAGCAAACGGTCCAGACTTGTAGCTGCTCGCTGTACCCAGGTCATCTTTCAGGACATCGAATGGCTTGGGATATGATGATGAATTGGTCCCCCGCTGTGGGTATGGTGGTGGCGCACGTCCTGCGGTTGCCCCAGACCTTGTTTGACATAATAGCCGGGGCCCACTGGGGCATCTTGGCGGGCCTAGCCTATTACTCCATGCAGGGCAACTGGGCCAAGGTCGCTATCATCATAGTTATGTTTTCAGGGGTCGACGCCACAGCATACGTTTCCGGTGGCGCTGCAGCTCGTGACGCCAACTTCTTTACTAGGTTATTCAGTACGGGTGCCAACCAGAGACTGCAGCTGGTCAACGCTAATGGTTCGTGGCACATCAACAGCACTGCCCTGAACTGCAATGAGTCCGTAAACACCGGGTTCCTAGCTGGGTTGATCTATTATCATAAGTTCAACTCTACTGGATGTCCTCAAAGGCTCAGCAGCTGCATTACCATCACTTCCTTCGATCAGGGGTGGGGCCCCTTGACAGATGCTAACATCACTGGCTCTTCTAACGACAGACCGTACTGCTGGCACTATGCGCCTAAACCTTGTGATGTCGTCAAGGCATCAAGTGTCTGCGGCCCCGTGTACTGCTTCACACCATCGCCAGTGGTCGTAGGCACTACTGATGCCAAGGGCGTGCCAACCTACACTTGGGGTGATAATGAGTCAGATGTGTCCCTGCTGAAGTCCCTGCGGCCTCCCAAAGGTCGGTGGTGCGGGTGTTCGTGGATGAACTCCACGGGGTTTGTCAAGACGTGTGGAGCTTCCCCTTGTAACATCTATGGGGGTAAGGAGACTAACAGGAGTACATCACTCTTCTGCCCCACCGACTGTTTTAGGAAACATCCCGAGGCCACATACAGCCGGTGTGGTGCGGGGCCTTGGTTAACACCTCGTTGCATGGTCGACTATCCATACCGGCTTTGGCAGTGCCCGTGTGCAGTCAACTTTACATTGTTCAAGGTGAGAATGTTTGTGGGTAGGTTTGAGCACCGATTTAACGCTGCTTTCCGCTGGACCAGGGGGGAGCGCTGTAATATCGAGGATCGAGACCGCAGCGAGCAGCATCCGCTGCTGCATTCAACAACTGAGCTTGCTATACTGCCTTGCTCTTTCACTCCCATGCCGGCATTGTCAGCAGGTCTAATACACCTCCACCAAAACATCGTGGATGTCCAGTACCTTTATGGTGTTGGATCCGGCATGGTGGGATGGGCGCTGAAATGGGAGTTCGTCGTCCTCGTTTTCCTCCTCCTAGCGGACGCACGCGTGTGCGTCGCCCTTTATTTGATGCTGATGATATCACAAGCAGAAGCAGCCTTGGAGAACCTTGTCACGCTGAATCCCGTCGCTGCTGCTGGGACACATGGCATCGGTTGGTACCTGATAGCCTTTTGCGCGGCGTGGTACGTGCGGGGTAAGGCTGTCCCGCTGGTGACCTACGGCCTGACGGGTCTTTGGTCCTTAGCGCTGCTCGTCCTCTTGCTCCCCCAGCAGGCATATGCTTGGTCAGTTGAAGATAGTGCAGCTCTCGGCGCTGGGGTCTTGGTCCTCTTCGGCTTCTTTACCTTATCACCCTGGTATAGGCATTGGATCGGCCGCCTCATATGTTGGAACCAGTACACCATATACAGATGCGAGTCTGCCCTTCATGTATGGGTCCCCCCCTTACTTGCACGCGGGGGTAGGGACGGTGTCATCTTGCTAAACAGCCTGCTTTATCCATCCTTAATTTTTGACATCACTAAGCTGCTGATAGCAGTATTGGGCCCATTATACTTAATACAGGCCGCCATCACTGCCTCCCCCTACTTTGTGCGTGCACATGTACTGATCCGCCTTTGCATGCTCGTGCGTTCCGTGATGGGGGGAAAATACTTCCAGATGATGATACTAAGCATTGGTAGATGGTTCAACACCTACCTATACGACCACCTAGCGCCAATGCAGCATTGGGCTTTTGCCGGCCTCAAAGACACAGCAGTAGCCACTGGGCCTGTAATATTTAGTCCCATGCAAATCAAGGTCATCACCTGGGGCGCGGATACAGCGGCTTGCGGAGATATCCTTTGCGGGCTGCCCGTCTCTGCGCGACTAGGCCGTGAGGTGTTGTTGGGACCTGCTGATGACTATCGGGAGTTGGTTTGGCGTCTGTTGGCCCCGATTACAGCATACGCCCAGCAAACTAGGGGCCTTCTTGGGACTATTGTGACCAGCTTGACTGGCAGGGATAAAAACGTGGTGACCGGTGAAGTGCAGGTGTTTTCCACGGCCACCCAGACCTTCCTAGGTACAACAGTAGGGGGGGTTATGTGGACTGTTTACCATGGTGCAGGTTCGAGAACGCTCGCGGGCGCCAAGCATCCTGCGCTCCAAATGTACACAAATGTGGATCAGGACCTCGTCGGGTGGCCAGCCCCTCCAGGGGCCAAGTCTCTCGAACCGTGTGCTTGCGGGTCTGCAGACTTATACCTGGTTACCCGCGACGCCGATGTCATCCCTGCTCGGCGTAGGGGGGACTCCACAGCGAGCTTGCTCAGTCTAAAGCCTCTCGCCTGCCTCAAAGGCTCCTCTGGAGATCCCGGTATGTGCCCTTCTGGGCATGTTGCGGAGATCTTTAGGGCTGCTGTGTGCACCAGAGGTGTGGCAAAAGCCCTACGGTTTATACCAGTAGAAGCCCTGGGCACACAGGCTTGTTCTGCATCTTTCTCTGACAATTCAACTCCTCCTGCTGTCCCACAGAGCTATCAATTGGGATACCTTCATGCCCCGACCGGCAGTGGCAAGAACACAAAGGTCCCGGCCGCGTATCCAGCACAAGGATATAATGTTCTCGTGCTGAATCCATCCGTAGCGGCCACACTAGGCTTCGGTTCTTTCATGTCACACGCCTATGGGATTGACCCTAACATCCGCACTGGGAACCGCACCGTTACAACTGGTGCTAAACTGACCTATTCCACCTGCGGCAAGTTTCTCGCGGATGGGGGTTGCTCCGGGGGGGCGTATGATGTGATTATCTGTGGTGAATGTCATGCCCGGGGCGCTGCTGGCATATTGGGTATAGGCACGGTCTTAGATCAGGCTGAGACGGCTGGGGTGAGGCTGACGGTTTTGGCGACAGCAACTCCCCCAGGCAGCATCACTGTGCCACACTCTAACATCGAAGAAGTGGCCCTGGGCTCTGAAGGCGAGATCCCTTTCTACGGTAAGGCTATACCGATAGCCCTACTCAAGGGGGGGAGGCACCTTATCTTCTGCCATTCCAAGAAAAAATGTGACGAAACAGCGTCCAAACTCAAAGGTATGGGGCTCAACGCTGTAGCGTACTACAGGGGTCTCGATGTGTCAATCATACCAACAACAGGAGATGTCGTAGTTTGTGCTACTGACGCCCTCATGACTGGATTCACCGGAGACTTCGATTCTGTCATAGATTGCAACGTAGCTGTTGAACAGTACGTTGACTTCAGCCTAGACCCCACCTTTTCCATCGAGACCCGCACTGCTCCCCAAGACGCGGTTTCCCGCAGCcAACGCCGTGGCCGTACGGGCCGAGGTAGACTCGGTACGTATCGATATGTTGCCTCCGGCGAGAAACCGTCTGGAATGTTTGACTCGGTTGTTCTCTGTGAGTGCTATGACGCGGGCTGCTCGTGGTACGATTTGCAGCCCGCTGGGGCCACAGTCAGACTGAGAGCTTACTTGTCCACGCCCGGGTTACCAGTCTGCCAAGCCCATCTAGACTTTTGGGAGAGCGTTTTCACTGAACTGACTCACATAGCGGTACACTTTCTGTCACAGACAAAGCAGCAGGGACTTAACTTCTCGTACCTAACTGCCTACCAGGCCACTGTGTGCGCCCGCGCACAGGCCCCCCCTCCAAGTTGGGACGAGATGTGGAAGTGTCTCGTGCGACTTAAACCAACATTACATAGACCTACGCCCCTTCTATATCGGTTGGGGCCTGTCCAAAATGAAATCTGCTTGACACACCCCATCACAAAATACGTCATGGTATgcATGTCAGCCGATCTGGAAGTAACCACCAGCACCTGGGTGTTGCTTGGAGGAGTCCTCGCGGCCCTGGCGGCCTACTGCTTGTCAGTCGTTTGGGTTGCGATTGTGGGTCATATTGAACTAAGGGGCAAGCCGGCACTCGTTCCAGACAAAGAGGTGCTGTATCAACATTACGATGAAATGGAGGAATGCTCACAGGCTGCCCCATATATTGAACAAGCCCAGGCAATAGCCCACCAGTTCAAGGAAAAAATCCTTGGATTGATGCAGCGAGCCGCCCAGCAAGAAGCTGTCATTGAGCCCATAGTAGTTTCCAACTGGCAAAGCCCAGAGGCCTTCTGGCACAAGCACATGTGGAACTTTGTGAGTGGAATCCAATACCTAGCTGGCCTCTCCACTCTGCCTGGCAGCCCCGCCATGGCGTCTCTTATGGCGTTCACTGCTTCAGTTACCAGTCCCCTGACGACCAAGCAAACCATGTTTTTTAACATACTCGGGGGGTGGGTTGCCACCCATTTGGCAGACCCCCAGAGCTCTTCCGCGTTTGTGGTAAGCGGCTTGGCTGGCGCTGCCATAGGGGGTATAGGCCTGGGCAAGGTTTTGCTTGACATCCTGGCAGGACACGGGGCTGGTGTCTCAGGAGCTTTAGTGGCTTTTAAAATCATGGGAGGGGAATTCCCCACTGCTGAGGACATAGTCAGCTTGTTGTCCGCCATACTATCTCAGGTTGCTCTCGTCGTCGTTGTGATATGCGCAGCCATACTACGTCGACACGTAGGACCTGGGGAGGGGGCAGTACAGTGGATGAACAGGCTCATAGCATTCGCATCCCGGGGCAACCACGTCTCACCAACGCACTATGTTCCCGAGAGCGATGCTGCAGCGGGGGTCACCGCATTACTGAGCTCTCTTACAGTCACAAGTCTGCGGCGGCGGTTACACCAGTGGATCAATGAAGACTACCCAAGTCCTTGCAGCGGCGATTGGCTGCGAACCATCTGGGACTGGGTTTCCACAGTGTTGTCCGACTTCAAGACATGGCTCTCTGCTAAGATTATGCCAGCGCTCCCTGGGCTGCCCTTCATCTCCTGTCAAAAGGGATACAAGGGCGTGTGGCGGGGGGACGGCGTGATATCGACACGCTGTCCTTGCGGGGCAACAATAACTGGTCATGTGAAGAATGGGTCCATGCAGCTCGCAGGGCCGCGTACATATGCTAACATGTGGCACGGTACTTTCCCCATCAATGAGTACACCACTGGACCCAGCACACCTTGCCCACCACCCAACTACACTCGCGCGCTATGGCGCGTGGCTGATAACAGCTACGTTGAGGTGCGCCGGGTGGGGGACTTCCATTACATTACGGGGGCTACAGAAGATGAGCTCAAGTGTCCGTGCCAAGTGCCGGCTGCTGAGTTCTTCACTGAGGTAGATGGGGTGAGACTCCACCGTTACGCCCCACCATGCAAGCCCTTGTTGAGAGATGAGATCACTTTTTCGGTAGGGTTAAACTCCTACGCTATAGGATCTCAACTCCCCTGTGAACCAGAACCAGATGTCTCTGTACTGACCTCGATGTTGAGAGACCCTTCCCACATCACCGCCGAGACGGCAGCGCGCCGCCTTGCGCGGGGGTCCCCTCCATCAGATGCAAGCTCATCCGCCAGCCAACTATCGGCTCCGTCGTTGAAGGCCACTTGCCGAGCGCAAAGGCCTCAGCCAGACGCTGAGCTGGTGGACGCCAACTTGCTATGGCGGCAAGAGATGGGCAGCAACATTACGCGGGTAGAGTCTGAAACAAAGGTTGTGATTCTTGATTCATTCCAGCCTCTGAGGGCCGAAACTGACGACGCCGAGCTCTCGGTGGCTGCAGAGTGTTTCAAGAAGCATCCCAAGTATCCTCCAGCCCTTCCCATCTGGGCTAAGCCTGACTATAACCCTACATTGGTGGACCGTTGGAAAGCACCGGATTACGTACCACCGACTGTGCATGGATGTGCCTTACCACCACGGGGCGCTCCACCAGTGCCTCCCCCTCGGAGGAAGAGAACAATTCAGCTGGACGGCTCCAATGTGTCAGCGGCGTTAGCTGCGCTAGCTGAAAAATGTTTCCCGTCCTCGAAACCACAGGAGGAGAATAGCTCATCCTCTGGGGCCGACACACAGTCCAGCACTACTTCCAAGTTGTCCCCCCCTCCGGAAGGGGAGTCCGACTCAGAGTCATGCTCTTCGATGCCTCCTCTTGAGGGAGAGCCGGGCGATCCGGACTTGAGTTGCGACACTTgGTCCACCGTTAGTGACAGCGAAGAGCCGAGCGTGGTCTGCTGTTCTATGTCGCACTCTTGGACCGGCGCCCTGATAACACCATGCAGTGCCGAGGAGGAGAAACTGCCCATCAGCCCACTCAGCAGCTCTTTGTTGAGACATCATAACCTAGTCTATTCAACGTCGTCTAGAAGCGCTTCTCAGCGTCAGAGGAAGGTCACCTTCGACAGACTGCAGGTGCTCGACGACCATTACAGAACTGCATTAAAGGAGGTAAAGGAGCGAGCGTCTGGGGTAAAGGCCCGCATGCTCACCATCGAGGAAGCGTGCGCTCTCGTCCCTCCTCACTCTGCCCGGTCGAGGTTCGGGTATAGTGCGAAGGACGTTGGCTCCTTGTCCAGCAAGGCCATTAGCCAGATCTACTCCGTCTGGGAGGACTTGCTGGAAGACACCACAACTCCAATTCCAACCACCATCATGGCGAAGAACGGGGTGTTCTGTGTGGACCCTGCTAAAGGGGGCCGCAAGCCCGCTCGCCTCATTGTGTACCCTGACCTGGGGGTGCGTGTCTGTGAGAAACGCGCCCTATATGATGTGATACAGAAGTTGTCAGTTGAGACGCCGGGTGCTGCACTTGGATTTCAGTACTCACCTCAACAGCGGGTCGAACGTCTGCTGAAGATGTGGACCTCAAAGAAAACCCCCTTGGGGTTCTCGTATGACACCCGCTGTTTTGACTCAACTGTCACTGAACAGGACATCAGGGTAGAAGAGGAGATATACCAATGTTGTAACCTCGGACCGGAGGCCAGAAGAGTGATCTCCTCCCTCACGGAGCGGCTTTACTGCGGGGGCCCTATGTTCAACAGCAAGGGGGCTGAGTGTGGTTATCGCCGTTGCCGTGCCAGTGGAGTCTTGCCTACCAGCACGGGCAACCTGATCACTTGTTACATCAAGGCCACAGCGGCTGCGAAGGCTGCAGGCCTCCGGAACCCGGACTTTCTTGTCTGCGGAGACGATCTGGTCGTGGTGGCAGAGAGTGATGGCGTCGATGAGGATGGAGCAGCCCTGAGAGCCTTCACGGAGGCTATGACCAGGTATTCTGCTCCACCCGGAGATGCTCCACAGTACACCTACGACCTTGAGCTCATTACATCTTGCTCCTCCAACGTCTCCGTGGCACGGGACGACAAGGGGAGGAGGTACTATTACCTCACACGTGATGCTACTACTCCCCTAGCCCGTGCGGCTTGGGAAACAGCCAATCACACTCCAGTTAACTCCTGGTTAGGCAACATCATCATGTACGTGCCTACCATCTGGGTGCGCATGGTAATGATGACACATTTTTTCTCCATACTCCAATCCCAGGAGATACTTGATCGACCCCTTGACTTTGAAATGTACGGGGCCACTCACTCTGTCACTCCGCTGGATTTGCCAGCAATCATTGAAAGACTCCATGGTCTTAGCGCGTTCACGCTCCACAGTTACTCTCAAGTAGAGCTCAATAGGGTGGCGGGGACACTCAGGAAGCTTAGGTGCCCCCCCCTACGAGCTTGGAGACATCGGGCACGAGCGGTGCGCGCCAGACTTATCGCCcAGGGAGGGAAGGCCAAAATATGTGGC
>testHAP18
ATGAGCACACTTCCTAAACCCCAAAGAAAAACCAAAAGAAACACCATCCGTCGCccACAGGACGTCAAGTTCCCGGGTGGCGGACAGATCGTTGGTGGAGTATACGTGTTACCGCGCAGGGGCCCACGGTTGGGTGTGCGCGCGACGCGTAAAACTTCTGAACGGTCACAGCCTCGCGGACGACGACAGTCTATCCCCAAGGCACGTTGGAGCGAAGGCCGGTCCTGGGCCCAGCCCGGGTACCCTTGGCCTCTCTATGTTAACGAGGGCTGCGGGTGGGCAGGGCGGCTCCTGTCCCCACGCGGCTCCCGTCCATCTTGGGGCCCAAATGACCCCCAGCGGAGGTCCCGCAATTTGGGTAAAGTCATCGATACCCTCACGTGCGGATTCGCCGATCTCATGGGGTACATCCCGCTCGTCGGCGCTCCTGTAGGAGGTGTCGCAAGAGCCCTCGCGCATGGCGTGGGGGCGCTTGAAGACGGGATAAATTTCGCAGCAGGGAACTTGCCCGGTTGCTCCTTTTCTATCTTCCTTCTTGCTCTGTTCTCTTGCTTAATTCATCCAGCAGCTAGTCTAGAGTGGCGGAACGCGTCTGGCCTCTACATCCTTACCAACGACTGTTCCAATAGCGGTATTGTGTATGGGGCCGATGAAGTGATTCTGTACACACCTGGCTGTGTACCTTGTGTTCAGGACGGTAAGCCATCCACGTGCTGGACCCCAGTGACACCTACAGTGGCGGTCAAGTATGTCGGAGCAACCACCGCTTCAGTACGCAGTCATGTGGACCTGATAGTGGGCGCGGCCACGATGTGCTCTGCGCTCTACGTGGGTGATATTTGTGGGGCCGTCTTTCTCGTGGGACAAGCCTTCACATTCAGACCTCGTCGTCACCGAACGGTCCAGACTTGTAACTGCTCGCTGTACCCGGGTCATCTTTCGGGACATCGAATGGCTTGGGATATGATGATGGATTGGTCCCCCGCTGTGGGTATGGTGGTGGCGCACGTCCTGCGGTTGCCCCAGACCTTGTTTGACATAATAGCCGGGGCCCACTGGGGCATCTTGGCAGGCCTACCCTATTGCTCCATGCAGGGCAACTGGGCCAAGGTCGCTATCATCATAGTTATGTTTTCGGGGGTCGACGCCACAACATACGTTTCCGGTGGCGCTGCAGCTCGTGATGCCAACTTCTTTGCTGGGTTATTCAGTACGGGTGCCAACCAGGGACTGCAACTGGTCAACGCCAATGGTTCGTGGCACGGTGCTAGCACTGCCCTGAACTGTAATGAGTCCATAAACACCGGGTTCATAGCTGGGTTGATCTATTATCATAAGTTCAACTCTACTGGATGTCCTCAAAGGCTCAGCAGCTGCAAGCCCATCACTTCCTTCGATCAGGGGTGGGGCCCCTTGACGAATGCTAACATCACTGGCTCTTCTAACGACAGACGGTACTGCTGGCACTATGCGCCTAAACCTTGTGATGTCGTCAAAGCATCAAGTGTCTGCGGCCCCGTGTGCTGCTTCACACCATCGCCAGTGGTCGTAGGCACTACTGATGCCAAGGGCGTGCCAACCTACACTTGGGGTGATAATGAGTCAGATGTGTTCCTGCTGAAGTCCCTGCGGCCTCCCAAAGGTCGGTGGTTTGGGTGTTCATGGATGAACTCCACGGGGTTTGTCAAGACGTGTGGAGCTCCCCCTTGTAACATCTATAGGGGTAAGGAGACTAACAGGAGTACATCACTCTTCTGCCCCACCGACTGTTTTAGGAAACATCCCGAGGCCACATACAGCCGGTGTGGTGCGGGGCCTTGGTTAACACCTCGTTGCATGGTCGACTATCCATACCGGCACTGGCATTACCCGTGTACAGTCAACTTTACATTGTTCAAGGTGAGAATGTTTGTGGGTGGGTTTGAGCACCGATTTAACGCTGCTTGCAACTGGACCAGGGGGGAGCGCTGTAATATCGAGGATCGAGACCGCAGCGAGCAGCATCCGCTGCTGCATTCAACAACTGAACTTGCTATACTGCCTTGCTCTTTCACGCCCATGCCTGCATTGTCAACAGGTCTAATACACCTCCACCAAAACATCGTGGATGTCCAGTACCTTTATGGTGTTGGATCCGGCATGGTGGGATGGGCGCTGAAATGGGAGTTCGTCGTCCTCGTTTTCCTCCTCCTAGCGGACGCACGCGTTTGCGTCGCCCTACAACTGATGCTGATGATATCACAAGCAGAAGCAGCCTTGGAGAACCTTGTCACGCTGAATACCGTCGCTGCTGCTGGGACACATGGCATCGGTTGGTACCTAGTAGCCTTTTGCGCAGCGTTTTACGTGCGAGGTAAATTTGTCCCGATGGTGACCTACGGCCTGACGGGTCTTTGGTCCTTAGCGCTGCTCGTCCTCTTGCTCCCCCAACGAGCATATGCTTGGTCGGGTGAAGATATTGCAACTCTCGGCGCTGGGGTCTTGGTCCTCTTCGGCTTCTTTACCTTATCACCCTGGTATAAGCATTGGATCGGCCGTCTCATATGGTGGAACCAGTACACCATATGCAGATGCGAGTCTGCCCTTCAAGTATGGGTCCCCGCCTTGCTTGCACGCGGGGTTAGGGACGGTGTCATCTTGCTGACAAGCCTGCTTTATCCATCCTTAATTTTTGACATCACTAAGCTGCTGATAGCAGTATTGGGCCCATTATACTTAATACAGGCCGCCATCACTGCTCCCCCCTACTTTGTGCGTGCACATGTACTGGTCCAGCTTTGCATGCTCGTGCGTTCCGTGATGGGGGGAAAATGCTTCCAGATGATCATACTAAGCATTGGTAGATGGTTCAACACCTACCTATACGACCACCTAGCGCCAATGcAGCATTGGGCCGCAGCCGGCCTCAAAGACCTAGCAGTAGCCACTGAACCTATAATATTTAGTCCCATGGAAATCAAGGTCATCACCTGGGGCGCGGATACAGCGGCTTGCGGAGATATCCTTTGCGGGCTGCCCGTCTCTGCGCGACTAGGCCGTGAGGTGTTGTTGGGACCTGCTGATGACTATCGGGAGATGGGTTGGCGTCTGTTGGCCCCGATTACAGCATACGCCcAGCAAACTAAGGGCCTTCTTGGGACTATTGTGACCAGCTTGACTGGCAGGGATAAGAACGTGGTGACCGGTGAAGTGCAGGTGCTTTCCACGGCCACCGAGACCTTCCTAGGTACAACAGTAGGGGGGGTTATGTGGACTGTTTACCATGGTGCAGGTTCGAGAACGCTCGCGGGCGCCAAACATCCTGCGCTCCAAATGTACACAAATGTGGATCAGGACCTCGTCGGGTGGCCAGCCCCTCCAGGGGCCAAGTCTCTCGAACCGTGTGCTTGCGGGTCTGCAGACTTATACCTGGTTACCCGCGACGCCGATGTCATCCCTGCTCGGCGTAGGGGGGACTCCACAGCGAGCTTGCTCAGTCCTAGGCCTCTCGCCTGCCTCAAAGGCTCCACTGGAGGTCCCGTTATGTGTCATTCTGGGCATGTTGCGGGGATCTTTAGGGCTGCTGTGTGCACCAGAGGTGTGGCAAAAGCCCTACAGTTTATACCAGTAGAAACCCTTAGCACACAGGCTAGGTCTCCATCTTTCTCTGACAATTCAACTCCTCCAGCTGTCCCACAGAGCTATCAAATAGGATACCTTCATGCCCCGACCGGCAGTGGCAAGAGCACAAAGGTCCCGGCCGCGTATGTAGCACAAGGATATAATGTTCTCGTGCTGAATCCATCCGTGGCGGCCACACTAGGCTTCGGTTCTTTCATGTCACACGCCTATGGGATTGACCCTAACATCCGCACTGGGAACCGCACCGTTACAACTGGTGCTAAACTGACCTATTCCACCTACGGCAAGTTTCTCGCGGATGGGGGTTGCTCCGGGGGGGCGTATGATGTGATTATCTGTGATGAATGTCATGCCCAAGACGCTACTAGCATGTTGGGTATAGGCTTGGTCTTAGATCAGGCTGAGACGGCTGGGGTGAGGCTGACGGTTTTGGCGACAGCAACTCCCCCAGGCAGCATCACTGTGCCACACTCTAACATCGAAGAAATTATTTTGGGCTCTGAAGGCGAGATCCCTTCCTACGGTAAAGCTATACCGATAGCCCTCCTCAAGGGGGGGAGGCACCTTATCTTCTGCCATTCCAAGAAAAAATGTGACGAAATAGCGTCCGAACTCAGAGGAATGGGGCTCAACGCTGTAGCGTACTACAGGGGTCTCGATGTGTCCGTCATACCAACAACAGGAGATGTCGTAGTTTGTGCTACTGACGCCCTCATGACTgGATTCACCGGAGACTTCGATTCTGTCATAGGGTGCAACGTAGCTGTTAGACAGTACGTTGACTTCAACCTAGACCCCACCTTTTCCATCGAGACCCGCACTGCTCCCCAAGACGCGGTTTCCCGCAGCCAACGCCGTGGCCGTACGGGCCGAGGCGGACTCGGTACGTATCGATATATTTCCTCCGGCGGCAAACCATCTGGAATGTTTGACTCGGTTTTTCTCTGTAGGTGCTATGACGCGGGCTGCTCGTGGTACGATGTGCAGCCCGCTGAGTCCACAGTCAGACTGAGAGCTTACTTGTCCACGCCCGGGTTACGAGTCTGTCAAGACCATCTAGACTTTTGGGCGAGCGTTTTCACTGGACTGGCTCATAAGGATGCCCACTTTCTATCACGGACAAAGCGGCAGGGACTTAACTTATcgTACCTTACTGCCTACCAGGCCACTGTGTGCTCGCGCGCACAGGCACCCCCTCCAAGTTGGGACGAGATGTGGAAGTGTCTCGTACGACTTAAACCAACATTACATGGACCTACGCCCCTTCTATATCGTTTGGGGCCTGTCCAAAATGAAATCTGCTTGACACACCCCATCACAAAATACGTCATAGCATGCATGTCAGCCGATCTGGAAGTAACCACCAGCACCTGGGTGTTGGCTGGAGGAGTCCTCGCGGCCCTGGCGGCCTACTGCTTATCAGTCGGCTGCGTTGTGATAGTGGGTCATATTGAACTAGGGGGCAAGCCGGCACTCGTTCCAGACAAAGAGGTGCTGTATCAACAGTACGATGAAATGGAGGAATGCTCACAGGCTGCCCCATATATTGAACAAGCCCAGGCAATAGCCCACCAGTTCAAGGAAAAAATCAGCGGATTGATGCAGCGAGCCGCCCAGCAAGAAGCTGTCATTGAGCGCATAGTAGTTTCCAACTGGCAAAAGCTTGAGGCCTTCTGGCACAAGCACATGTGGAACTTTGTGAGCGGAATCCAATACCTACCGGGCCTCTCCACTCTGCCTGGCAACCCCGCCGTAGCGTCTCTTATGGCGTTCACTGCTTCAGTCACCAGTCCCCTGACGAACAACCAAACCACGTTTTTTAACATACTCGGGGGGTGGGTTGCCACCCATTTGGCAGGGCCCCAGAGCTCTTCCGCGTTCGTGGTAAGCGGCTTGGCTGGCGCTGCCATAGGGGGTATAGGCCTGGGCAAGGTTTTGCTTGACATCCTGGCGGGATACGGGGCTGGTGTCTCAGGAGCTTTAGTGGCTTTTAAAATCATGGGAGGAGAATTCCCCACTGCTGAGGACATGGTCAGCTTGTTGCCCGCCATACTATCTCCGGGTGCTCTCGTCGTCGGTGTGATATGCGCAGCCATACTACGTCGACACGTAGGACCTGGGGAGGGGGCGGTACAGTGGATGAACAGGCTCCTAGCATTCGCATCCCGGGGCAACCACGTCTCACCAACGCACTATGTTCCCGAGAGCGATGCTGCAGCGAGGGTCACCGCATTACTGGGCTCTCTTACAGTCACTGGTCTGCTTCGGCGGTTACACCAGTGGATCAATGAAGACTACCCAAGTCCTTGCAGCGGCGATTGGCTGCGAACCATCTGGGACTGGGTTTCCATGGTGTTGTCCGACTTCAAGACATGGCTCTCTGCTAAGATTATGCCAGCGCTCCCTGGGCTGCCCTTCATCTCCTGTCAAAAGAGATACAAGGGCGTGTGGCGGGGGGACGGTGTGATGTCGACACGCTGTCCTTGCGGGGCAACAATAACTGGTCATGTGAAGAATGGGTCCATGCGGCTCGCAGGGCCGCGTACATGTGCTAACATGCGGCACGGTACTTTCCCCATCAATGGGTACACCACTGGACCCAGCACACCTTGCCCACCACCCAACTACACTCGCGCGCTATGGCGCGTGGCTGCCAACAGCTACGTTGAGGTGCGCCGGGTGGGGGACTTCCATTACATTACGGGGGCTACAGAAGATGAGCTCAAGTGTCCGTGCCAAGTGCCGGCTGCTGAGTTCTTCACTGAGGTAGATGGGGTGAGACTCCACCGTTACGCCCCACCATGCAAGCCCTTGTTGAGAGATGAGATCACTTTTTCGGTAGGGTTAAACTCCTACGCTATAGGATCTCAACTCCCCTGTGAACCAGAACCAGATGTCTCTGTACTGGCCTCGATGTTGAGAGACCCTTCCCACATCACCGCCGAGACGGCAGCGCGCCGCCTTGCGCGGGGGTCCCCTCCATCAGATGCAAGCTCATCCGCCAGCCAACTATCGGCTCCGTCGTTGAAGGCCACTTGCCGAACGCATAGGCCTCATCCAGACGCTGAGCTGGTGGACGCCAACTTGCTATGGCGGCAAGAGATGGGCAGCAACATTACACGGGTAGAGTCTGAAACAAAGGTTGTGATTCTTGATTCATTCGAACCTCTGAGGGCCGAAACTGACGACGCCGAGCTCTCGGTGGCTGCAGAGTGTTTCAAGAAGCCTCCCAAGTATCACCCAGCCCTTCCCATCTgGGCTAGGCCTGACCATAACCCTCCATTGTTGGACCGTTGGAAAGCACCGGATTACGTACCACCGACTGTGCATGGATGTGCCTTACCACCACGGGGCGCTCCACCAGTGCCTCCCCCTCGGAGGAAGAGAACAATTCAGCTAGACGGCTCCAATGTGTCCTTGGCGTTAGCTGCGCTAGCTGAAAAATCATTCCCGTCCTCGAAACCACAGGAGGAGAATAGCTCATCCTCTGGGGTCGACACACAGTCCAACACTACTTCCAAGGTGTCCCCCCCTCCGGAAGGGGAGTCCGACTCAGAGTCATGCTCGTCTATGCCTCCTCTTGAGGGAAGGCCGGGCGATCCGGACTTGAGTTGCGACTCTTGGTCCACCGTTAGTGACAGCGGGAAGCAGAGCGTGGTCTGCTGTTCTATGTCGTACTCTTGGACCGGCGCCCTGATAACACCATGCAGTGCCGAGGAGGAGAAACTGCCCATCAGCCCACTCAGAAACTCTTTGTTGAGACATCGTAACCTAGTCTATTCAACGTCGTCTAGAAGCGCTTCTCAGCGTCAGAGGAAGGTCACCTTCGACGGACTGCGGGTGCTCGACGACCATTACAGAACTGCATTAAAGGAGGTAAAGGAGCGAGCGTCTAGGGTAAAGGCCCGCATGCTCACCATCGAGGAAGCGTGCGCGCTCGTCCCTCCTCTCTCTGCCCGGTCGAGGTTCGGGTATAGTGCGAAGGACGTTCGCTCCTTGTCCAGCAAGGCCATTAACCAGATCTGCTCCGTCTGGGAGGACTTGCTGGAAGACACCACAACTCCAATTCCAACCACCATCATGGCGAAGAACGAGGTGTTCTGTGTGGACCCTGCTAAAGGGGGCCGCAAGCCCGCTCGCCTCATTTTGTACCCTGACCTGGGGGTGCGTGTCTGTGAGAAACGCGCCCTGTATGATGTGATACAGAAGTTGTCAATTGAGACGATGGGTGCTGCTTATGGATTTCAGTACTCACCTCAACAGCGGGTCGAACGTCTGCTGAAGATGTGGACCTCAAAGAAAACCCCCTTGGGGTTCTCGTATGACACCCGCTGTTTTGACTCAACTGTCACTGAACGGGACATCAGGGTAGAAGAGGAGATATACCAGTGTTGTAACCTTGAACCGGAGGCCAGAAAAGTGATCTCCTCCCTCACGGAGCAGCTTTACTGCGGGGCCCCTATGTTTAACAGCAAAGGGGCCCAGTGTGGTTATCGCCGTTACCGTGCCAGTGGAGTCTTGCCTACCAGCTTTGGCAACACAATCACTTGTTACATCAAGGCCACAGCGGCTGCGAAGGCTGCAGGCCTCCGGAACCCGGACTTTCTTGTCTGCGGAGACGATCTGGTCGTGGTGGCAGAGAGTGATGGCGTCGATGAGGATGGAGCAGCCCTGAGAGCCTTCACGGAGGCTATGACCAGGTATTCTGCTCCACCCGGAGATGCTCCACAGCCCACCTACGACCTTGAGCTCATTACATCTTGCTCCTCCAACGTCTCCGTGGCACGGGACGACAAGGGGAGGAGGTGCTATTACCTCACCCGTGATGCTACTACTCCCCTAGCCCGTGCGGCTTGGGAAACAGCCCGTCACACTCCAGTTAACTCCTGGTTGGGCAACATCATCATGTACGCGCCTACCATCTGGGTGCGCATGGTAATGGCGGCACATTTTTTCTCCATACTCCAATCCCAGGAGATACTTGATCGACCCCTTGACTTTGAAATGTGCGGGGCCGCCTACTCTGTCACTCCGCTGGATTTGCCAGCAATCATTGAAAGACTCCATGGTCTTGGCGCGTTCACGCTCCACAGTTACTCTCCAGTAGAGCTCAATAGGGTGGCGGGGACACTCAGGAAGCTTGGGTGCCCCCCCCTACGAGCTTGGAGACATCGGGCACGAGCGGTGCGCGCCGGACTTATCGCCCAGGGAGGGAAGGCTAAAATATGCGGC
>testHAP19
ATGAGCACACTTCCTAAACCCCAAAGAAAAACCAAAAGAAACACCATCCGTAACCCACAGGACGTCAAGTTCCCGGGTGGCGGACAGATCGTTGGTGGAGTATACGTGACACCGCGCAGGGGCCCACGGTTGGGTGTGCGCGCGACGCGTAAAACTTCTGAACGGTCGCAGCCTCGCGGACGACGACAGCCTATCCCCAAGGCACGTTGGAGCGAAGGCCGGTCCTGGGCCCAGCCCGGGTACCCTTGGCCCCTTTATGGTAACGAGGGCTGCGGGTGGGCAGGGTGGCTCCTGTCCCCACGCGGCTCCCATCCATCTTGGGGCCCAAATGACCCCCGGCGGAGGTCCCGCAATTTGGGTAAAGTCATCGATACCCTCACGTGCGGATTCGCCGATCTCATGGGGTACATCCCGCTCGTCGGCGCTCCTGTAGGAGGTGTCGCAAGAGCCCTCGCGCATGGCGTGAGGGCCCATGAACGCGGGATAAATTTCGCAACAGGGAACTTGCCCGGTTGCTCCTTTTCTATCTTCCTTCTTGCTCTGTTCTCTTGCTTAATTCATCCAGCAGCTAGTCTAGAGTGGCGGAACGCGTCTGGCCTCTACATCCTTACCAACGACTGTTCCAATAGCAGTATTGTGTATGAGGCCGATGAAGTGATTCTGCACACACCTGGCTGTGTACCTTGTGTTCAGGACGGTACCACATCCACGTGCTGGACCCCAGTAACACCCACAGTGGCAGTCAAGTATGTCGGAGCAACCACCGCTTCAATACGCAGCCATGTGGACCTATCAGTGGGCGCGGCCACGATGTGCTCTGCGCTCTACGTGGGTGATATGTGTGGGGCCGTCTTTCTCGTGGGACAAGCCTTCACATTCAGACCTCGTCGTCACCGAACGGTCCAGACTTGTAACTGCTCGCTGTACCCAGGTCATCTTTCAGGACATCGAATGGCTTGGGATATGATGATGAATTGGTCCCCCGCTGTGGGTATGGTGGTGGCGCACGTCCTGCGGTTGCCCCAGACCTTGTTTGACATAATAGCCGGGGCCCACTGGGGCATCTTGGCGGGCCTAGCCTATTACTCCATGCGGGGCAGCTGGGCCAAGGTCGCTATCATCATAGTTATGTTTTCAGGGGTCGACGCCACAACATACGTTTCCGGTGGCGCTGCAGCTCGTGATGCCAACTTCTTTACTAGGTTATTCAGTACGGGTGCCAACCAGAGACTGCAGCTGGTCAACGCCAATGGTTCGTGGCACATCAACAGCACTGCCCTGAGCTGCAATGAGTCCATAAACACCGGGTTCATAGCTGGGTTGATCTATTATCATAAGTTCAACTCTACTGGATGTCCTCAAAGGCTCAGCAGCTGCAAATCCATCACTTCCTTCGATCAGGGGTGGGGCCCCTTGACAGATGCTAACATCACTGGCTCTTCTAACGACGGGCCGTACTGCTGGCACTATGCGCCTAAACCTTGTGATGTCGTCAAAGCATCAAGTGTCTGCGGCCCCGTGTACTGCTTCACACCATCGCCAGTGGTCGTAGGCACTACTGATGCCAAGGGCGTGCCAACCTACACTTGGGGTGATAATGAGTCAGATGTGTTCCCTTTGAAGTCCCTGCGGCCTCCCAAAGGTCGGTGGTTTGGGTGTTCGTGGATGAACTCCACGGGGTTTGTCAAGACGTGTGGAGCTCCCCCTTGTAACATCTATGGGGGTAAGGAGACTAACAGGAGTACATCACTCTTCTGCCCCACCGAGTGTTTTAGGAAATATCCCGAGGCCACATACAGCCGGTGTGGTGCGGGGCCTTgGTTAACACCTCGTTGCATGGTCGACTATCCATACCGGCTTTGGCATTACCCGTGTACAGTCAGCTTTACATTGTTCAAGGTGAGAATGTTTGTGGGTGGGTTTGAGCACCGATTTAACGCTGCTTGCAACTGGACCAGGGGGGAGCGCTGTAATATCGAGGATCGAGACCGCAGCGAGCAGCATCCGCTGCTGCGTTCAACAACTGAGCTTGCTATACTGCCTTGCTCTTTCACGCCCATGCCTGCATTGTCAACAGGTCTAATACACCTCCACCAAAACATCGTGGATGTCCAGTACCTTTATGGTGTTGGATCCGGCATGGTGGGATGGGCGCTGAAATGGGAGTTCGTCGTCCTCGTTTTCCTAATCCTAGCGGACGCACGCTTGTGCGTCGCCCTTTGGCTGATGCTGATGATATCACTGGCAGAAACGGCCCAGCCCAGGCTTGTCACGCTGAATGCCGTCGCTGCTGCTGGGACACATGGCATCGGTTGGTACCTGGTAGCCTTTTGCGCGGCGTGGTACGTGCGGGGTAAATTTGTCCCGCTGGTGACCTACGGCCTGACGGGTCTTTGGTCCTTAGCGCTGCTCGTCCTCTTGCTCCCCCAACGAGCATATGCTTGGTCAGGTGAAGATAGTGCAACTCTCGGCGCTGGGGTCTTGGTCCTCTTCGGCTTCTTTACCTTATCACCCTGGTATAAGCATTGGATCGGCCGTCTCATATGGTGGAACCAGTACACCATATGCAGATGCGAGTCTGCCCTTCAAGTATGGATCCTTTACTTACTTGCACGCGGGGGTAGGGACGGTGTCATCTTGCTAACAAGCCTGCTTTATCCATCCTTAATTTTTGACATCACTAAGCTGCTGATAGCGGTATTGGGCCCATTGTACTTAATACAGGCCGCCATCACTGCCTCCCCCTACTTTGTGCGTGCACATGTACTGGTCTGCCTTTGCATGCTCGTGCGTTCCGTGATGGGGGGAAAATATGGCCAGATGATCATACTAAGCATTGGTAGATGGTTCAACACCTACCTATACGACCACCAAACGCCAATGCAGCATTGGGCCGCGGCCGGCCTCAAAGACCTACCAGTGGCCACTGAACCTGTAATATTTAGTCCTATGGAAATCAAGGTCATCACCTGGGGCGCGGATACAGCGGCTTGCGGAGATATCCTTTGCGGGCTGCCCGTCTCTGCGCGACTAGGCCGTGAGGTGTTGTTGGGACCTGCTGATGACTATCGGGAGATGGGTTGGCGTCTGTTGGCCCCGATTACAGCATACGCCCAGCAAACTAGGGGCCTTCTTGGGACTATTGCGACCAGCTTGACTGGCAGGGATAAGAACGTGGTGACCGGTGAAGTGCAGGTGCTTTCCACGGCCACCCAGACCTTCCTAGGTACAACAGTAGGGGGGGTTATGTGGACTGTTTACCATGGTGCAGGTTCGGGAACGCTCGCGGGCGCCAAACATCCTGCACTCCAAATGTACACAAATGTGGATCAGGACCTCGTCAGGTgGCCAGCCCCTCCAGGGGCCAAGTATCTCGAACCGTGTGCTTGCGGGTCTGCAGACTTATACCTGGTTACCCGCGACGCCGATGTCATCCCTGCTCGGCGTAGGGGGGACTCCACAGCGAGCTTGCTCAGTCCTAGGCCTCTCGCCTGCCTCAAAGGCTCCTCTGGAGGTCCCGTTATGTGTCCTTCTGGGCATGTTGCGGGGATCTTTAGGGCTGCCGTGTGCTCCAGAGGTGTGGCAAAAGCCCTACAGTTTATACCAGTAGAAACCCTTAGCACACAGGCTAGGTCTCCATCTTTCCCTGACAATTCAACTCCTCCTGCTGTCCCACAGAGCTATCAAGTGGGATACCGTCATGCCCCGACCGGCGGTGGCAAGAGCACAAAGGTCCCGGCCGCGTATGTAGCACAAGGATATAATGTTCTCGTGCTGAATCCATCCGTGGTGGCCACACTAGGCTTCGGTTCTTTCATGTCACACGCCTATGGGGTTGACCCTAACATCCGCACTGGGAACCGCACCGTTACAACTGGTGCTAAACTGACCTATTCCACCTACGGCGAGTTTCTCGCGGATGGGGGTTGCTCCGGGAGGGCGTATGATGTGATTATCTGTGATGAATGTCATGCCCAAGACGCTACTAGCATATTGGGTATAGGCTTGATCTTAGATCAGGCTGAGACGGCTGGGGTGAGGCTGACGGTTTTGGCGACGGCAACTCCCCCAGGCAGCATCACTGTGCCACACTCTAACATCGAAGAAGTGGCCCTGGGCTCTGAAGGCGAGATCCCTTTCTACAGTAAGGCTATACCGATAGCCCTACTCAAGGGGGGGAGGCACCTTATCTTCTGCCATTCCAAGAAAAAGTGTGACGAAATAGCGTCCAAACTCAGAGGTATGGGGCTCAACGCTGTAGCGTACTACAGGGGTCTCGATGTGTCAGTCATACCAACAACAGGAGATGTCGTAGTTTGTGCTACTGACGCCCTCATGACTGGATTTTCCGGAGGCTTCGATTCTGTCATAGATTGCAACGTAGCTGTTGAACAGTACGTTGACTTCAGCCTAGACCCCACCTTTTCCATCCAGACCCGCACTGCTCCCCAAGACGCGGTTTCCCGCAGCCAACGCCGTGGCCGTACGGGCAGAGGTAGACTCGGTACGTATCGATATGTTGCCTCCGGCGAGAGACCGTCTGGAATGTTTGACTCGGTTGTTCTCTGTGAGTGCTATGACGCGGGCTGCTCGTGGTACGATTTGCAGCCCGCTGAGACCACAATCAGACTGAGAGCTTACTTGTCCACGCCCGGGTTACCAGTCTGTCAAGACCATCTAGACTTTTGGGAGAGCGTTTTCACTGGATTGACTCACGCAGATGCCCACTTTCTGTCACAGACAAAGCAGCAGGGACTCAACTTCTCGTACCTAACTGCCTACCAGGCCACTGTGAGCGCCCGCGCACAGGCCCCCCCCTCAAGTTGGGACGAGATGTGGAAGTGTCTCGTGCGACTTAAACCAACATTACATGGACCTACGCCCCTTCTATATCGGTTGGGGCCTGTCCAAAATGAAATCTGCTTGACACACCCCATCACAAAATACGTCATGGCATGCATGTCAGCCGATCTGGAAGTAACCACCAGCACCtGgTTGTTGCTTGGAGGAGTCCTCACGGCCCTGGCGGCCTACTGCTTGTCAGTCGGCTGCGTTGTGTTAATGGGTCATATTGAACTAGGGGGCAAGCCGGCACTCGTTCCAGACAAAGAGGTGCTGTATCAACAGTACGATGAAATGGAGGAATGCTCACAGGCTGCCCCATATATTGAACAAGCCCAGGCAATAGCCCACCAGTTCAAGGAAAAAATCCTTGGATTGATGCAGCGAGCCGCCCAGCAAGAAGCTGTCATTGAGCCCATAGTAGTTTCCAACTGGCAAAAGCTTGAGGCCTTCTGGCACAAGCACATGTGGAACTTTGTGAGTGGAATCCAATACCTGGCAGGCCTCTCCACTCTGCCTGGCAACCCCGCCGTAGCGTCTCTTATGGCGTTCATAGCTTCAGTCACCAGTCCCCTGACGACCAGCCAAACCATGTTTTTTAACATACTCCGGGGGTGGGTTGCCACCCATCGGGCAGGGCCCCAGAGCTCTTCCGCGTTCGTGGTAAGCGGCTTGGCTGGCGCTGCCATAGGGGGTATAGGCCTGGGCAAGGTTTTGCTTGACATCCTGGCAGGATACGGGGCTGGTGTCTCAGGAGCTTTAGTGGCTTTTAAAATCATGGGAGGAGAATTCCCCACTGCTGAGGACATGGTCAACTTGTTGCCCGCCATACTATCTCCGGGTGCTCTCGTCGTCGGTGTGATATGCGCAGCCATACTACGTCGACACGTAGGACTGGGGGAGGGGGCGGTACAGTGGATGAACAGGCTCATAGCATTCGCATCCCGGGGCAACCACGTCTCACCAACGCACTATGTTCCCGAGAGCGATGCTGCAGCGAGGGTCACCGCATTACTGAGCTCTCTTACATTCACAAGTCTGCTTCGGCGGTTACACCAGTGGATCAATGAAGACTACCCAAGTCCTTGCAGCGGCGATTGGCTGCGAACCATCTGGGACTGGGTTTCCACAGTGTTGTCCGACTTCAAGACATGGCTCTCTGCTAAGATTATGCCAGCGCTCCCTGGGCTGCCCTTCATCTCCTGTCAAAAGGGATACAAGGGCGTGTGGCGGGGGGACGGTGTGATGTCGACACGCTGTCCTTGCGGGGCAGCAATAACTGGTCATGTGAAGAATGGGTCCATGCGGCTCGCAGGGCCGCGTACGTATGCTAACATGTGGCACGGTACTTTCCCCATCAATGAGTACACCACTGGACCCAGCACACCTTGCCCACCACCCAACTACACTCGCGCGCTATGGCGCGTGGCTGCCATTTGCTTCGTTGAGGTGCGCCGGGTGGGGGACTTCCATTACATTACGGGGGCTACAGAAGATGAGCTCAAGTGTCCGTGCCAAGTGCCGGCTGCTGAGTTCTTCACAGGGGTAGATGGGGTGAGACTCCACCGTTACGCCCCACCATGCAAGCCCTTGTTGAGAGATGAGATCACTTTTTCGGTGGGGTTAAACTCCTACGCTATAGGATCTCAACTCCCCTGTGAACCAGAACCAGATGTCTCTGTACTGACCTCGATGTTGAGAGACCCTTCCCACATCACCGCCGAGACGGCAGCGCGCCGCCTTGCGCGGGGGTCCCCTCCATCAGATGCAAGCTCATCCGCCAGCCAACTATCGGCTCCGTCGTTGAAGGCCACTTGCCGAACGCATAGGCCTCATCCAGACGCTGAGCTGGTGGACGCCAACTTGCTATGGCGGCAAGAGATGGGCAGCAACATTACACGGGTAGAGTCTGAAACAAAGGTTGTGATTCTTGATTCATTCGAACCTCTGAGGGCCGAAACTGCCGACGCCGAGCTCTCGGTGGCTGCAGAGTGTTTCAAGAAGCCTCCCAAGTATCCTCCAGCCCCTCCCATCTGGGCTAGGCCTGACTATAACCCTCCATTGTTGGACCGTTGGAAAGCACCGGATTACGTACCACCGGCTGTGCATGGATGTGCCTTACCACCACGGGGCGCTCCACCGGTGCTTCCCCCTCGGAGGAAGAGAACAATTCAGCTAGACGGCTCCAATGTGTCAGCGGCGTTAGCTGCGCTAGCTGAAAAATCATTCCCGTCCTCGAAACCACAGGAGGAGAATAGCTCATCCTCTGGGGTCGACACACAGTCCAGCACTACTTCCAAGGTATCCCCCCCTCCGGAAGGGGAGTCCGACTCAGAGTCATGCTCGTCTATGCCTCCTCTTGAGGGAGAGCCGGGCGATCCGGACTTGAGTTGCGACTCTTGGTCCACCGTTATTGACAGCGAAGAGCAGAGCGTGGTCTGCTGTTCTATGTCGTACTCTTGGACCGGCGCCCTGATAACACCATGCAGTGCCGAGGAGGAGAAACTGCCCATCAGCCCACTCAGCAGCTCTTTGTTGAGACATCATAACCTAGTCTATTCAACGTCATCAAGAAGCGCTTCTCAGCGTCAGAGGAAGGTCACCTTCGACGGACTGCAGGTGCTCGACGACCATTATAAGACTGCATTAAAGGAGGTAAAGGAGCGAGCGTCTAGGGTAAAGGCCCGCATGCTCGCCATCGAGGAAGCGTGCGCGCTCGTCCCTCCTCACTCTGCCCGGTCGAGGTTCGGGTATAGTGCGAAGGACGTTCGCTCCTTGTCCAACAAGGCCATTAACCAGATCTGCTCCGTCTGGGAGGACTTGCTGGAAGACACCACAACTCCAATTCCAACCACCATCATGGCGAAGAACGGGGTGTTCTGTGTGGACCCTGCTAAAAGGGGCCGCAAGCCCGCTCGCCTCATTGTGTACCCTGACCTGGGGGTGCGTGTCTGTGAGAAACGCGCCCTATATGATGTGATACAGAAGTTGTCAATTGAGACGATGGGTGCTGCTTATGGATTTCAGTACTCACCTCAACAGCGGGTCGAACGTCTGCTGAAGATGTGGACCTCAAAGAAAACCTCCTTGGGGTTCTCGTTTGACACCCGCTGTTTTGACTCAACTGTCACTGAACAGGATATCAGGGTAGAAGAGGAGATATACCAATGTTGTAACCTTGAACCGGAGGCCAGAAAAGTGATCTCCTCCCTCACGGAGCGGCTTTACTGCAGGGGCCCTATGTTCAACAGCAAGGGGGCCCAGTGTGGTTATCGCCGTTGCCGTGCCAGTGGAGTCTTGCCTACCAACTTTGGCAACACAATCACTTGTTACATCAAGGCCACAGCGGCTGCGAAGGCTGCAGGCCTCCGGAACCCGGACCTTCTTGTCTGCGGAGACGATCTGGTCGTGGTGGCAGAGAGTGATGGCGTCGATGAGGATGGAGCAGCCCAGAGAGCCTTCACGGAGGCTATGACCAGGTATTCTGCTCCACCCGGAGATGCTCCACAGCCCACCTACGACCTTGAGCTCAGTCCATCTTGCTCCTCCAACGTCTCCGTGGCACGGGACGACAAGGGGAGGAGGTACtAtGACCTCACCCGTGATGCTACTACTCCCCTAGCCCGTGCGGCTTGGGAAACAGCCCGTCACACTCCAGTTAACTCCTGGTTGGGCAACATCATCATGTACGCGCCTACCATCTGGGTGCGCATGGTAATGATGACACATTTTTTCTCCATACTCCAATCCCAGGAGATACTTGATCGACCCCATGACTTTGAAATGTACGGGGCCACTTACTCTGTCACTCCGCTGGATTTGCCAGAAATCATTGAAAGACTCCATGGTCTTAGCGCTTTCACGCTCCACAGTTACTCTCCAGTGGAGCTCAACAGGGTGGCGGGGACGCTCAGGAAGCTTGATTGCCCCCCCCTACGAGCTTggAGACATCGGGCACGAGCAGTGCGCGCCAGACTTATCGCCCAGGGAGGGAAGGCTAAAATATGCGGC
>testHAP20
ATGAGCACACTTCCTAAACCCCAAAGAAAAACCAAAAGAAACACCATCCGTCGCCCACAGGACGTCAGGTTCCCGGGTGGCGGACAGATCGTTGGTGGAGTATACGTGTTACCGCGCAGGGGCCCACGGTTGGGTGTGCGCGCGACGCGTAAAACTTCTGAACGGTCACAGCCTCGCGGACGACGACAGCCTATCCCCAAGGCACGTTGGAGCGAAGGCCGGTCCTGGGCCCAGCCCGGGTACCCTTGGCCCCTCTATGGTAATGAGGGCTGCGGGTGGGCAGGGTGGCTCCCGTCCCCACGCGGCTCCCGTCCATCTTGGGGCCCAAATGACCCCCGGCGGAGGTCCTGCAATTTGGGTAAAGTCATCGATACCCTCACGTGCGGATTCGCCGATCTCATGGGGTACATCCCGCTCGTCGGCGCTCCTGTAGGAGGTGTCGCAAGAGCCCTCGCGCATGGCGTGAGGGCCCTTGAAGACAGGATAAATTTCGCAACAGGGAATTTGCTCGGTTGCTCCTTTTCTATCTTCCTTCTTGCTATGTTCTCTTGCTTAATTCATCCAGCAGCTAGTCTAGAGTGGCGGAACGCGTCTGGCCTCTACATCCCTACCAACGACTGTTCCAATAGCAGTATTGTGTATGAGACCGATGAAGTGATTCTGCACACACCTGGCTGTGTACCTTGTGTTCAGGACGGTAATACATCCACGTGCTGGGCCCCAGTGACACCTACGGTGGCAGTCAAGTATGTCAGAGCAACCACAGCTTCAATACGCAGCCATGTGGACCTATTAGTAGGCGCGGCCACGATGTGCTCTGCGCTCTACGTGGGTGATATGTGTGGGGCCGTCTTTCTCGTGGGACAAGCCTTCACCTTCAGACCTCGTCGTCACCGAACGGTCCAGACTTGTAACTGCTCGCTGTACCCAGGTCATCTTTCAGGACATCGAATGGCTTGGGATATGATGATGAGGTGGTCCCCCGCTTTGGGTATGGTGGTGGCGCACGTCCTGCGGTTGCCCCAGACCTTGTTTGACATAATAGCCGGGGCCCACTGGGGCATCTTGGCGGGCCTAGCCTATTACTCCATGCAGGGCAACTGGGCCAAGGTCGCTATCATCATAGTTATGTTTTCAGGGGTCGACGCCACAACATACGTTTCCGGTGGCGCTGCAGCTCGTGATGCCAACTTCTTTACTAGGTTATTCAGTACGGGTGCCAACCAGAGACTGCAGCTGGTCAACGCCAATGGTTCGTGGCACATCAACAGCACTGCCCTGAACTGCAATGAGTCCATAAACACCGGGTTCATAGCTGGGTTGATCTATTATCATAAGTTCAACTCTACTGGATGTCCTCAAAGGCTCAGCAGCTGCAAGCCCATCACTTCCTTCGATCAGGGGTGGGGCCCCTTGACAGATGCTAACATCACTGGCTCTTCTAACGACAGACCGTACTGCTGGCACTATGCGCCTAAACCTTGTGATGTCGTCAAAGCATCAAGTGTCTGCGGCCCCGTGTACTGCTTCACACCATCGCCGGTAATAGTAGGCACTACTGATGCCAGAGGCGTGCCAACCTACACTTGGGGTGATAATGAGTCAGATGTGTTCCTGCTGAAGTCCCTGCGGCCTCCCAAAGGTCGGTGGTTTGGGTGTTCGTGGATGAACTCCACGGGGTTTATCAAGACGTGTGGAGCTCCCCCCTGTaAcATCTATGGGGGTAAGGAGACTAACATGGGTACATCACTCTTCTGCCCCACCGACTGTTTTAGGAAACATCCCGAGGCCACATACAGCCGGTGTGGTGCGGGGCCTTGGTTAACACCTCGTTGCATGGTCGACTATCCATACCGGCTTTGGCATTACCCGTGTACAGTCAACTTTACATTGTCCAAGGTGAGAATGTTTGTGGGTGGGTTTGAGCACCGATTTAACGCTGCTTGCAACTGGACCAGGGGGGAGCGCTGTTGTATCGGGGATCGAGACCGCAGCGAGCAGCATCCGCTGCTGCATTCAACAACTAGGCTTGCTATACTGCCTTGCTCTTTCACGCCCATGCCTGCATTGTCAACAGGTCCTATACACCTCCACCAAAACATCGTGGATGTCCAGTACCTTTATGGTGTTGGATCCGGCATGGTTGGATGGGCGCTGAAATGGGAGTTCGTCGTCCTCGTTTTCCTTCTCCTAGCGGACGCACGCGTGTGCGTCGCCCTTTGGCTGATGCTGATGATATCACAAACAGAAACAGCCTTGGAGAACCTTGTCACGCTGAATGCCGTCGCCGCTGCTGGGACACATGGCATCGTTTGGTACCTGGTAGCCTTTTGCGCGGCGTGGTACGTGCGAATTAAATTTGTCCCGCTGGTGACCTACGGCCTGACGGGTCTTTGGTCCTTAGCGCTGCTCGTCCTCTTGCTCCCCCGACGCGCCCATGCTTgGTCGGGTGAAGATAGTGCAACTCTCGGCGCTGGGGTCTTGGTCCTCTTCGGCTTCTTTACCTTATCACCCTGGTATAAGCATTGGATCGGCCGTCTCATATGGTGGAACCAGTACACCATATGCAGATGCGAGTCTGCCCTTCAAGTATGGGTCCCCCCCTTACTTGCACGCGGGGGTAGGGACGGTGTCATCTTGCTAACAAACCTGCTTTATCCATCCTTAATTTTTGACATCACTAAGCTGCTGATAGCAGTATTGGGCCCATTATACTTAATACAGGCCGCCATCACTGCCTCCCCCTACTTTGTGCGTGCACATGTACTGGTCCGCCTTTGCATGCTCGTGCGTTCCGTGATGGGGGGAAAATACGCCCGGGTGATCATACTAAGCATTGGTAGATGGTTCAACACCTACCTATACGACCACCTAGCGCCAATGCAGCATTGGGCCGCAGCCGGCCTCAAAGACCTAGCAGTGGCCACTGAACCTGTAATGCCCAGTCCCATGCAAATCAGGGTCATCACCTGGGGCGCGGATACAGCGGCTTGCGGAGATATCCTTTGCGGGCTGCCCGTCTCTGCGCGACTAGGCCGTGAGGTGGTGTTGGGACCTGCTGATGACTATCGGGAGATGGGTCGGCGTCTGTTGGCCCCGATTACAGCATACGCCCAGCAAGCTAGGGGCCTTCTTGGGACTATTGTGACCAGCTTGACTGGCAGGGATAAGAACGTGGTGACCGGTGAAGTGCAGGTGCTTTCCACGGCCACCCAGACCTTCCTAGGTACAACAGTAGGGGGGGTTATGTGGACTGTTTACCATGGTGCAGGTTCGGGAACGCTCGCGGGCGCCAAACATCCTGCGCTCCAAATGTACACAAATGTGGATCAGGACCTCGTCGGGTGGCCAGCCCCTCCAGGGGCCAAGTCTCTCGAACCGTGTGCTTGCGGGTCTGCAGACCTATACCTGGTTACCCGCGACGCCGATGTCATGCCTGCTCGGCGTAGGGGGGACTCCACAGCGAGCTTGCTCAGTCCTAGGCCTCTCGCCTGCCTCAAAGGCTCCTCTGGAGGTCCCGTTATGTGTCCTTCTGGGCATGTTGCGGGGATCTTTAGAACTGCTGTGTGCACCAGAGGTGTGGCAAAAGCCCTACAGTTTATACCAGTAGAAACCCTTAGCACACAGGCTAGGTCTCCATCTTTCTCTGACAATTCAACCCCTCCTGCTGTCCCACAGAGCTATCAATTGGGATACCTTCATACCCCGACCGGCAGTGGCAAGAACACAAAGGTCCCGGCCGCGTATGTAGCACAAGGATATAATGTTCTCGTGCTGAATCCATCCGTGGCGGCCACACTAGGCTTCAGTTCTTTCATGTCACACGCCTATGGGATTGACCCTAACATCCGCACTGGGAACCGCACCGTTACAACTGGTGCTAAACTGACCTATTCCACCTACGGCAAGTTTCTCGCGGATGGGGGTTGCGCCGGGAGGGCGTATGATGTGATTATCTGTGATGAATGTCATGCCCAAGACGCTACTAGCATATTGGGTATAGGCGCAGTCTTAGACCAGGCTGAGACGGCTGGGGTGAGGCTGACGGTTTTGGCGACAGCAACTCCCCCAGGCAGCATCACTGTGCCACACTCTAACATCGAAGAAGTGGCCCTGGGCTCTGAAGGCGAGATCCCTTTCTACGGTAAGGCTATACCGATAGCCCTACTCAAGGGGGGGAGGCACCTTATCTCCTGCCATTCCAAGAAAAAATGTGACGAAATAGCGTCCAAACTCAGAGGTATGGGGCTCAACGCTGTAGCGTACTACAGGGGTCTCGATGTGTCCGTCATAGCAACAACAGGAGATGTCGTAGTTTGTGCCACTGACGCCCTCATGACTGGATTCACCGGAGACTTCGATTCTGTCCCAGATTGCAACGTAGCTGTTGAACAGTACGTTGACTTCAGCCTAGACCCCACCTTTTCCATCGAGGCCCGCACTGCTCCCCAAGACGCGGTTTCCCGCAGCCAACGCCGTGGCCGTACGGGCCGAGGTAGACTCGGTACGTATCGATATGTTGCCTCCGGCGAGAGACCGTCTGGAATGTTTGACTCGGTTGTTCTCTGTGAGTGCTATGGCGCGGGCTGCTCGTGGTACGATTTGCAGCCCGCTGAGACCacAGTCAGACTGAGAGCTTACTTGTCCACGCCCGGGTTACCAGTCTGTCAAGACCATCTAGACTTTTGGGAGAGCGTTTTCACTGGACTGACTCACACAGATGCCCACTTTCTGTCACAGACAAAGCAGCAGGGACTTAACTTCTCTTACCTAACTGCCTACCAGGCCACTGTTTGCGCCCGCGCACAGGCCCCCCCTCCAAGTTGGGACGAGATGTGGAAGTGTCTCGTGCGACTTAAACCAACATTACATGGACCTACGCCCCTTCTATATCGGTTGGGGCCTGTCCAAAATGAAATCTGCTTGACACACCCCATCACAAAATACGTCATGGCATGCATGTCAGCCGATCTGGAAGTAACCACCAGCACCTGGGTGTTGCTTGGAGGAGTCCTCGCGGCCCTGGCGGCCTACTGCTTGTCAGTCGGTTGCGTTGTGATTGTGGGTCATATTGAACTAGGGGGCAAGCCGGCACTCGTTCCAGACAAAGAGGTGCTGTATCAACAGTACGATGAAATGGAGGAATGCTCACAGGCTGCCCCATATATCGAACAAGCCCAGGCAATAGCCCACCAGTTCAAGGAAAAAATCCTTGGATTATTACGGCGAGCCGCCCAGCAAGAAGCTGTCATTGAGCCCATAGTAGTTTCCAACTGGCAAAAGCTTGAGGCCTTCTGGCACAAGCACATGTGGAACTTTGTGAGTGGAATCCAATGCCTAGCAGGCCTCTCCACTCTGCCTTGCAACCCCGCCGTAGCGTCTCTTATGGCGTTCACTGCTTCAGTCACCAGTCCCCTGACGACCTACCAAACCATGTTTTTTAACATACTCGGGGGGTGGGTTGCCGCCCATTTGGCAGGGCCCCAGAGCTCTTCCGCGTTCGTGGTAAGCGGCTTGGCTGGCGCTGCCATGGGGGGTTCAGGCCTGGGCAAGGTTTTGCTTGACATCATGGCAGGATACGGGGCTGGTGTCTCAGGAGCTTTAGTGGCTTTTAAAATCATGGGAGGAGAATTCCCCACTGCTGAGGACATGGTCAACTTGTTGCCCGCCATACCATCTCCGGGTGCTCTCGTCGTCGGTGTGATATGCGCAGCCATACTACGTCGACACGTGGGACCTGGGGAGGAGGCGGTGCAGTGGATGAACAGGCTCATAGCATTCGCATCCCAGGGCAACCACGTCTCACCAACGCACTATGTTCCCGAGAGCGATGCTGCAGCGAGGATACCCGCATTACTGAGCTCTCTTACAGTCACAAGTCTGCTTCGGCGGTTACACCAGTGGATCAATGAAGACTACCCAAGTCCTTGCAGCGGCGATTGGCTGCGAGCCATCTGGGACTGGGTTTCCACAGTGTTGTCCGACTTCAAGACGTGGCTCTCTGCTAAGATTATGCCAGCGCTCCCTGGGCTGCCCTTCATCTCCTGTCAAAAGGGATACAGGGGCGTGTGGCGGGGGGACGGTGTGATGTCGACACGCTGTCCTTGCGGGGCAACAATCACTGGTCATGTGAAGAATGGGTCCATGCGGCTCGCGGGGCCGCGTACATGTGCTAACATGTGGCACGGTACTTTCCCCATCAATGAGTACACCACTGGACCCAGCACACCTTACCCACCACCCAACTACACTCGCGCGCTATGGCGCGTGGCTGCCAACTGCTACGTAGAGGTGCGCCGAGTGGGGGACTTCCATTACATTACGGGGGCTACAGAAGATGAGCTCAAGTGTCCGTGCCAAGTGCCGGCTGCTGAGTTCTTCACTGAGGTAGATGGGGTGAGACTCCACCGTTACGCCCCACCATGCAAGCCCTTGTTGAGAGATGAGATCACTTTTTCGGTAGGGTTAAACTCCTACGCTATAGGATCTCAACTCCCCTGTGAACCAGACGAAGATGTCTCTGTACTGACCTCGATGTTGAGAGACCCTTCCCACATCACCGCCGAGACGGCAGCACGCCGCCTTGCGCGGGGGTCCCCTCCATCAGATGCAAGCTCATCCGCCAGCCAACTATCGGCTCCGTCGTTGAAGGCCACTTGCCGAACGCATTGGCCTCATCCAGACGCTGAGCTGGTGGACGCCAACTTGCTATGGCGGCAAGAGATGGGCAGCAACATTACACGGGTAGAGTCTGAAACAAAGGTTGTGATTCTTGATTCGGTCAGACCTCTGAGGGCCGAAACTGACGACGCCGAGCTCTCGGTGGCTGCAGAGTGTTTCAAGAAGCCTCCCAAGTATCCTCCAGCCCTTCCCATCTGGGCTAGGCCTGACTATAACCCTCCATTGTTGGACCGTTGGAAAGCACCGGATTACGTACCACCGACTGTGCATGGATGTGCCTTACCACCACGGGGCGCTCCACCAGTGCCTCCCCCTCGGAGGAAGAGAACAATTCAGCTAGACGGCCCCAATGTGTCAGCGGCGTTAGCTGCGCTAGCTGAAAAATCATTCCCGTCCCCGAAACCACAGGAGGAGAATAGCTCATCCTCTGGGGTCGACACACAGATCAGCACTACTTCCAAGGTGTCCCCCCCTCCGGAAGGGGAGTCCGACTCAGAGTCATGCTCGTCTCCGCCTCCTCTTGAGGGAGAGCCGGGCGATCCGGACTTGAGTTGCGACTCTTGGTCCACCGTTAGTGACAGCGAAGAGCAGAGCGTGGTCTGCTGTTCTATGTCGTACTCTTGGACCGGCGCCCTGATAACACCATGCAGTGCCGAGGAGGAGAAACTGCCCATCAGCCCACTCAGCAACTCTTTGTTGAGACATCATAACCTAGTCTATTCAACGTCGTCTAGAAGCGCTTCTCAGCGTCAGAGGAAGGTCACCTTCGACAGACTGcAGGTGCTCGACGACCATTACAAGACTGCATTAAAGGAGGTAAAGGAGCGAGCGTCTAGGGTAAAGGCCCGCATGCTCACCATCGAGGAAGCGTGCGCGCTCGTCCCTCCTCACTCTGCCCGGTCGAGGTTCGGGTATAGTGCGAAGGACGTTCGCTCCTTGTCCAGCAAGGCAATTAACCAGATCTGCTCCGTCTGGGAGGACTTGCTGGAAGACACCACAACTCCAATTCCAACCACCATCATGGCGAAGAACAGGGTGTTCTGTGTGGACCCTGCTAAAGGGGGTCGCAAGCCCGCTCGCCTCATTGTGTACCCTGACCTGGGGGTGCGTGTCTGTGAGAAACGCGCCCTATATGATGTGATACAGAAGTTGTCAGGTGAGACGATGGGTGCTGCTTATGGATTTCAGTACTCACCTCAACAGCGGGTCGAACGTCTGCTGAAGATGTGGACCTCAAAGAAAACCCCCTTGGGGTTCTCTTATGACACCCGCTGTTTTGACTCAACTGTCACTGAACAGGACATCAGGGTAGAAGAGGAGATATACCAATGTTGTAACCGTGAACCGGAGGCCAGAAAAGTGATCTCCTCCCTCACGGAGCAGCTTTACTGCGGGGGCCCTATGTTCAACAGCAAGGGGGCCCAGTGTGGTTATCGCCGTTGCCGTGCCAGTGGAATCTTGCCTAGCAACTTTGGCAACACAATCACTTGTTACATCAAGGCCACAGCGGCTGCGAAGGCTGCAGGCCTCCGGAACCCGGACTTTCTTGTCTGCGGAGACGATCTGGTCGTGGTGGCAGAGAGTGATGGCGTCGATGAGGATGGAGCAGCCCTGAGAGCCTTCACGGAGCCTATGACCAGGCATTCTGCTCCACCCGGAGATGCTCCACACCCCACCTACGACCTTGAGCTCATTACATCTTGCTCCTCCAACGTCTCCGTGGCACGGGACGACAAGGGGAGGAAGTACTATTACCTCACCGGTGATGCTACTACTCCCCTAGCCCGTGCGGCTTGGGAAACAACCCGTCACACTCCAGTTAACTCCTGGTTGGGCAACATCATCATGTACGCGCCTACCATCTGGGTGCGCATGGTAATGATGACACATTTTTTCTCCATACTCCAATCCCAGGAGATACTTGATcGACCCCTTGACTTTGAAATGTACGGGGCCACTTACTCTGTCACTCCGCTGGATTTGCCAGCAATCATTGAAAGACTCCATGGTCTTGGCGCGTTCACGCTCCACAGTTACTCTCCAGTAGAGCTCAATAGGGTGGCGGGGACACTCAGGAAGCCTGGTTGCCCCCTACTACGAGCTTGGAGACATCGGGCACGAGCAGTGCGCGCCAGACTTATCGCCCAGGGAGGGAAGGCTAAAATATGCGGC
>testHAP21
ATGAGCACACTTCCTAAACCCCAAAGAAAAACCAAAAGAAACACCATCCGTCGCCCACTGGACGTCAAGTTCCCGGGTGGCGGACAGATCGTTATTGGAGTATACGTGTTACCGCGCAGGGGCCCACGGTTGGTTGTGCGCGCGACGCGTAAAACTTCTGAACGGTCACAGCCTCGCGGACGACGACAGCCTATCCCCGGCGCACGTTGGAGCGAAGGCCGGTCCTGGGCCCAGCCCAGGTACCCTTgGCCCCTCTATGGTAACGAGGGCTGCGGGTgGGCAGGGTGGCTCCTGTCCCCACGCGGCTCCCGTCCATCTTgGGGCCCTATTGACCCCCGGCGGAGGTCCCGCAATTTGGGTAAAGTCATCGATACCCTCACGTGCGGATTCGCCGATCTCATAGGGTACATCCCGCTCGTCGGCGCTCCTGTAGGAGGTGTCGCAAGAGCCCTCGCGCATGGCGTGAGGGCCCTTGAAGACAGGATAAATTTCGCAACAGGGAACTTGCCCGGTTGCTCCTTTTCTATCTTCCTTCTTGCTCTGTTCTCTTGCTtAATTCATCCAGCAGCTAGTCTAGAGTGGCGGAACGCGTCTGGCCTCTACATCGTTACCAACGGCTTTTCCAATAGCGGTATTGTGTATGAGGCCGATGAAGTGATTCTGCACACACCTGGCTGTGTACCTTGTGTTCAGGACGGTAATACATCCACGTGCTGGACCCCAGTGACACCTACAGTGGCAGTCAAGTATATCAGAGCAACCACCGCTTCAATACGCAGCCATGTGGACCTATTAGTGGGCGCGGCCACGATGTGCTCTGCGCTCTACGTGGGTGATATGTGTAGGGCCGTCTTTCTCGTGGGACAAGCCTTCACACTCAGACCTCGTCGTCACCGAACGGTCCAGACTTGCAACTGCTCGCTTTACCCAGGTCATCTTTCAGGACATCAAATGGCTTgGGATATGATGATGAATTGGTCCCCCGCTGTAGGTATGGTGGTGGCGCACGTCCTGCGTTTGCCCCAGACCTTGTTTGACGCAATGGCCGGGGCCCACTGGGGCATCTTGGCGGGCCTGGCCTATTACTCCATGCAGGGCAACTGGGCCCAGGTCGCTATCATCATAGTTATGTTTTCAGGGGTCGACGCCGCTATACACGTTTCCGGTAGCGCTGCGGCTCGTGATGCCAACTTCTTTACTAGGTTATTCAGTACGGGTGCCAACCAGAGACTGCACCTAGTCAACGCCAATGGTTCGTGGCACATCAACAGCACTGCCCTGAACTGCAATGAGTCCATAAACACCGGGTTCATAGCTGGGTTGATCTAtTATCACGAGTTCAACTCTACTGGATGTCCTCAAAGGCTCAGCAGCTGCAAATCCATCACTTCCTTCGATCAGGGGTGGGGCCCCTTGACAGATGCTAACATCACTGGCTCTTCTAACGACAGACCGTACTGCTGGCACTATGCGCCTAAACCTTGTGATGTCGTCAAAGCATCAAGTGTCTGCGGCCGCATGTACTGCTTCACATCAGCGCCAGTGGTCGTAGGCACTACTGATGCCAAGGGCGTGCCAACCTACACTTGGGGTGATAATGAGTCAGATGTGTTCCTGCTGAAGTCCCTGCGGCCTCCCAAAGGTCAGTGGTTTGGGTGTTCGTGGATGAACTCCACGGGGTTTATCAAGACGTGTGGAGCTCCCCCTTGTAACATCTATGGGGGTAAGGAGACTAACAGGAGTACATCACTCTTCTGCCCCACCGACTGTTTTAGGAAACATCCCGGGGCCACATACAGCCGGTGTGGTGCGGGGCCTTGGTTAACACCTCGTTGCTTGGTCGACTATCCAGCCTGGCTTTGGCATTACCCGTGTACAGTCAACTTTACATTGTTCAAGGTGGGAATGTTTGTGGGTGGGTTTGAGCACCGATTTAACGCTGCTTGCAACTGGACCAGGGGGGAGCGCTGTAATATCGAGGATCGAGACCGCAGCGAGCAGCATCCGCTGCTGCGTTCAACAACTGAGCTTGCTATACTGCCTTGCTCTTCCACGCCCATGCCTGCATTGTCAGCAGGTCTAATACACCTCCACCAAAACATCGTGGACCTCCAGTACCTTTCGGGTGTTGGATCCGGCATAGTGGGATGGGCGCTGGAAGCAGAGTTCGTCGTCCTCATTTTCCTCCTCCTAGCGGACGCACGCGTGTGCGTCGCCCTTTGGCTGATGCTGTTGATCTcACAAGCAGAAGCAGCCTTGGAGAACCTTGTCACGCTGGATACCGTCTCTGCTGCTGGGACACATGGCATCAGTTGGTACCTGGTAGCCTTTTGCGCGGCGTGGTACGTGCAGGGGAAGTTTGTCCCGCTGGTGACCTACGGCCTGACGGGTCTTTGGTCCTTAGCGCTGCTCGTCCTCTTGCTCCCCCAACGAGCATATGCTTGGTCAGGTGCAGATAGTGCAACTCTCGGCGCTGGGGTCTTGGTCCTCTTCGGCTTCTTTACCTTATCACCCTGGTATAAGCATTGGATCGCCCGTCTCTTATGGTGGAACcAGTACACCATATGCAGATGCGAGTCTGCCCTTCATGTATGGGTCCCCCACTTACTTGCACTTGGGGGTAGGGACAGTGTCATCTTGCTAACAAACCTGCTTTATCCATCCTTAATTTTTGACATCACTAAGCTGCTGATAACAGTATTGGGCCCATTATACTTAATACAGGCCGCCATCACTGCCTCCCCCTACTTTGTGCGTGCACATGTACTGATCCGCCTTTGCATGCTCGTGCGTTCCGTGATGGGGGGAAAATACTTCCAGATGATCATACTAAGCATTGGTAGATGGTTCAACACCTACCTATACGACCACCTGGCGCCAATGCAGCATTGGGCCGCAGCCGGCCTCAAAGACCTAGCAGTGGCCACTGAACCTGTAATATTTAGTCCCATGGAAATCAAGGTCATCACCTGGGGCGCGGATGCAGCGGCTTGCGGATATATCCTTTGCGGGCTGCCCGTCTCTGCGCGACTAGGCCATGAGGTGTTGTTGGGACCTGCTGATGACTATCAGGAGATGGGTTGGCGTCTGTTGGCCCCGATTACAGCATACGCCCAGCAAACTAGGGGCCTTCTTGGGATTATTGTGACCAGCTTGACTGGCAGGGATAAGAACGTGGTGACCGGTGAAGTGAAGGTGCTTTCCACGGCCACCCAGACCTTCCTAGTTACAACGGTAGGGGGGGTTATATGGACTGTTTACCATGTTTTAGGTTCGAGACCGCTCGCGGGCGCCAAACATCCTGCGCTCCAAATGTACACAAATGTGGATCAGGACCTCGTCGGGTGGCCAGCCCCTCCAGGGGCCAAGTCTCTCGAACCGTGTGCTTGCGGGCCTGCAGACTTATACCTGGTTACCCGCGACGCCGATATCATCCCTGCTCGGCGTAAGGGGGACTCCACAGCGAGCCCGCTCAGTCCTAGGCCTCTCGCCTGCCTCAAAGGCTCCTCTGGAGGTCCCGTTATGTGTCCTTCTGGGCATGTTGCGGGGATCTTTAGGGCTGCTGTGTGCACCAGAGGTGTGGCAAAAGCCCTACAGTTTATACCAGTAGAAACCCTTAGCACACAGGCTAAGTCTCCATCTTTCTCTGACAATTCAACTCCTCCTGCTGTCCCACAGAGCTATCAAGTGGGATACCTTCATGCCCCGACCGGCAGTGGCAAGAGCACAAAGGTCCCGGCCGCGTATGTAGCACAAGGATATAGTGTTCTCATGCTGAATCCATCCGTGGCGGCCATTTTAGGCTTCGGTTCTTTCATGTCACACGCCTATGGGATTGGCCCTAACATCCGCACTGGGAACCGCACCGTTACAACTGGTGCTAGGCTGACCTATTCCACCTACGGCAGGTTTCTCGCGGATGGGGGTTGCTCCGGGGGCGCCTATGATGTGAATCTCTGTGATGAATGTCATGCCCAAGACCCTTCTAGCATATTGGGTATAGGCACGGTCTTAGATCAGGCTGAGACGGCTGGGGTGGGGCTGACGGTTTTGGCGACAGCAACTCCCCCAGGCAGCATCACTGTGCCACACTCTAACATCGAAGAAGTGGCCCTGGGCTCTGAAGGCGAGATCCCTTTCTGCAGTAGGGCTATGCAGACAGCCCTACTCAAGGGGGGGAGGCACCTTATCTTCTGCCATTCCAAGAAAAAATGTGACGAAATAGCGTCCAAACTCAGAGGTATGGGGCTCAACGCTGTGGCGTACTACAGGGGTCTCGATGTGTCCGTCATACCAGCAACAGGAGATATCATGGTTTGTGCTACTGACGCCCTCATGACTGGATTCACCGGAGACTTCGGTTCTGTCATAGATTGCAGCATGGCTGTTGAACAGTACGTTGACTTCACCCTAGACCCCACCTTTTCCATCCAGACCCGCACTGCTCCCCGGGGCGCGTTTCCCCGCAGCCAACGCCGTGGCCGTACGGGCCGAGGTAGACTCGGTACGTATCGATATTTTGCCTCCGGCGAGAGACCGTCTGGAATGTTTGGCTCGGTTGTTCTCTGTGAGTGCTATGACGCGGGCTGCTCGTGGTACGATTCGCAGCCCGCTGAGACCACAGTCAGACTGAGAGCTTACTTGTCCACGCCCGGGTTACCAGTCTGTCAAGACCATCCAGACTTTTGGGAGAGCGTTTTCACTGGACCGGCTCACATAGATGCCCACTTTCTGTCACAGACAAAGCGGCAGGGACTTAACTTCTCGTACCTAACTGCCTACCAGGCCACTGTGTGCGCCCGCGCACAGGCCCCCCCTCCAAGTTGGGACGAGATGTGGAAGTGTCTCGTGCGACTTAAACCAACATTACATGGACCTACGCCCCTTCTATATCGGTTGGGGCCTGTCCAAAATGAAATCTGCTTGACACCCCCCATCACAAAATACGTCATGGCATGCATGTCAACCGATCTGGAAGTAACCACCAGCACCTGGGTGTTGCTTGCAGGAGTCCTCGCGGCCCTGGCGGCCTACTGCTTGTCAGTCGGCTGCGTTATGATTGTGGGTCATATTGAACTAGAGGGCAAGCCGGCACTCATTCCAGACAAAGAGGTGCTGTATCAAAGGTACGATGAAATGGAGGAATGCTCACAGGCTGCCCCATATATTGAACAAGCCCAGGCAATAGCCCACCAGTTCAAGGAAAAAATCCTTGGATTGATGCAACGAGCCGCCCAGCAAGAAGCTGTCATTGAGCCCATGGTAGTAACCAACTGGCAAAAGCAGGAGGCCTTCTGGCACAAGCACATGTGGAACTTTGTGAGTGGAATCCAATACCTAGCAGGCCTCTCCACTCTGCCTGGCAACCCCGCCGTGGCGTCTCTCATGGCGTTCACTGCTTCAGTCACCAGTCCCCTGACGACCAGCCAAACCATGTTTTTTAACATACTCGGTGGGTGGGTTGCCACCCATTTGGCAGGGCCCCAGAGCTCTTCCGCGTTCGTGGTAAGCGGCTTGGCTGGCGCTGCCATAGGGGGTATAGGCCTGGGCAAGGTTTTGCTTGACATCCTGGCAGGATGCGGGGCTGGTGTCTCAGGAGCTCAAGTGGCTTTTAAAATCATGGGAGGAGAATTCCCCACTGCTGAGGACATAGTCAACTTGTTGCCCGCCATACTATCTCCGGGTGCTCTCGTCGTCGGTGTGATATGCGCAGCCATACTACGTCGACACGTAGGACCTGGGGAGGGGGCGGTACAGTGGATGAACAGGCTCATAGCATTCGCATCCCGGGGCAACCACGTCTCACCAACGCACTATGTTTCCGAGAGCGATGCTGCAGCGAGGGTCACCGCATTACTGAGCTCTCTTACAGTCACAAGTCTGCTTCGGCGGTTACACCAGTGGATCAATGGAGACTACCCAAGTCCTTGCAGCGGCGATTGGCTGCAGTGCATCTGGGACGGGGTTTCCACAGTGTTGTCCGACTTCAAGACATGGCTCTCTGCTAAGATTATGCCAGCGCTCCCTGGGCTGCCCTTCATCTCCTGTCCAAAGGGATACAAGGGCGTGTGGCGGGGGGACGGTGTGATATCGACACGCTGTCCTTGCGGGGCAACAATAACTGGTCATATGAAGAATGGGTCCATGCGGCTCGCAGGGGCGCGTACATGTGCTAACATGTGGCGCGGCACTTTCCCCATCAATGAGTACACCACTGGACAAAGCACACCTTGCCCACCACCCAACTTCACCCGCGCGCTATGGCGCGTGGCTGCCAACACCTACGTTGAGGTGCGCCGGGTGGGGGACTTCCATTACATTACGGAGGCTACAGAAGATGAGCTCAAGTGTCCGTGCCAAGTGCCGGCTGCTGGGTTCTTCACTGCGCAAGATGGAGTGAGACTCCACCGGTACGCCCCACCCTGCAAGCCCTTGTTGAGAGATGAGATCACTTTTTCAGTAGGGTTAAGCTCCTACGCTATGGGATCTCAACTCCCCTGTGAACCAGAACCAGATGTCTCTGTACTGGCCTCGATGTTGAGAGACCCTTCCCACATCACCGCCGAGACGGCAGCGCGCCGCCTTGCGCGGGGGTCCCCTCCATCAGATGCAAGCTCATCCGCCAGCCAACTATCGGCTCCATCGTTGAAGGCCACTTGCCGAACGCATAGGCCTCATCCAGACGCTGAGCTAGTGGTTGCCAACTTGCTATGGCGGCAAGAGATGGGCAGCAACATTACACGGGTAGAGTCTGAAACAAAGGTTGTGATTCTTGATTCATTCAAACCTCTGAGGGCCGAAACCGGCGACGCAGAGCTCTCGGTGGCTGCAGAGTGTTTCAAGAAGCCTCCCAAGTATCCTCCAGCCCTTCCCATCTGGGCTAGGCCTGGCTATAACCCTCCATTGTTGGACCGTTGGAAAGCACCGGATTACGTACCACCGACTGTGCATGGATGTGCCTTACCACCACGGGGCGCTCCACGGGTGCCTCCCCCTCGGAGGAAGAGAACAATTCAGCTAGACGGCTCCAATGTATCAGCGGCGTTAGCTGCGCTAGCTGAAAAATCATTCCCGTCCTCGAAACCACAGGAGGAGAATAGCTCATCCTCTGGGGTCGACACACAGTCCAGCACTACTTCCAAGGTGTATCCCCCTCCGGAAGAGGAGTCCGACTCAGAGTCATGCTCGTCTATGCCTCCTCTTGAGGGAGAGCCGGGCGATCCGGACTTGAGTTGCGACTCTTGGGTCACCGTTAGTGACAGCGAAGAGCGGAGCGTGGTCTGCTGTTCTATGAAATACTCTTGGACCGGCGCCCTGATAGCACCATGCAGTGCCGAGGAGGAGAAACTGCCCATCAGCCCACTCAGCAACTCTTTGTTGGGACATCATAACCTAGTCTATGCATCGTCGTCTAGAAGCGCTTCTCAGCGTCAGAGGAAGGTCACCTTCGACAGACTGCAGGTGCTCGACGACCATTACAAGACTGCATTAAAGGAGGTAAAGGACCGAGCGTCTAGGGTAAAGGCCCGCATACTCACCATCGAGGAAGCGTGCGCGTTCGTCCCTCCTCACTCTGCCCGGTCGAGGTTCGGGTATAGTGCGAAGGACGTTCGCTCCTTGTCCAGCAAGGCCATTAACCAGATCTGCTCGGTCTGGGAGGACTTGCTGGAAGCCACCACAACTCGAATTCCCACCACCATCTTGGCGAAGAACAGGGTGTTCTGTGTGGACCCTGCTAAAGGGGGCCGCAAGCCCGTTCGCCTCATTGTGTACCCTGACCTGGGGGTGCGTGTCTGTGAGAAACGCGCCCTATATGATGTGATACAGAATTTGTCAATTGAGACGATGGGTGCTGCTTATGGATTTCAGTACTCACCTCAACGGCAGGTCGGACATCTGCTGAAGATGTGGACCTCAAAGAAAACCCCCTTAGAGTTCTCGTATGACACCCGCTGTTTTGACTCAACTGTCACTGAACAGGATATCAGGGTAGAAGAGAGGAGATACCAATGTTGTAACCTTGAACCGGGGGCCAGAAAAGTGATCTCCTCCCTCACGGAGCGGCTTTGCTGCGGGGGCCCTATGTTCAACAGCAAGGGGGCCCAGTGTGATTATCGCCGTTGCCGTGCCAGTGGAGTACCGCCTACCAGCTTTAGCAACACAATCACTTGTTACATCAAGGCCACAGCGGCTGCGAGGGCTGCAGGCCTCCGGAACCCGGACTTTCTTGTCTGCGGAGACGATCTGGTCGTGGTGGCAGAGAGTGATGGCGTCGATGAGGATGGAGCAGCCCTGGGAGCCTTCACGGAGGCTATGGCCAGGTATTCTGCTCCACCCCGGGATGCTCCACAGCCCACCTACGACCTTGAGCTCATCACATCTTGCTCCTCCAACATCTCCGTGGCACGGGACGACAAGGGGAGAAGTTCCTATTACCTCACCCGTGATACTACTACTCCCCTAGCCCGTGCGGCTAGGGAAACAACCCATCACACTCCAGTTAACTCCTGGTTGGGCAACATCATCATGTACGCGCCTACCATCTGGGTGCGCATGGTAATGATGACACATTTTTTCTCCATACTCCAATCCCAGGAGATACTTGATCGACCCCTTGACTTTGAAATGTACGGGGCCACTTACTCTGTCACTCCGCTGGATTTGCCAGCAATCATTGAAAGACTCCATGGTCTTAGCGCGTTCACGCTCCACAGTTACTCTCCAGTAGAGCTCAATAGGGTGGCGGGGACACTCGGGAAGCTTGGGTGCCCCCCCCTACGAGCTTgGAGACATCAGGCACGAGCAGTGCGCGCCAGACTTATCGCCCAGGGAGGGAAGGCTAAAATATACGGC
>testHAP22
ATGAGCACACTTCCTAAACCCCAAAGAAAAACCAAAAGAAACACCATCCGTCGCCCACAGGACGTCAAGTTCCCGGGTGGCGGACAGATCGTTGTTGGAGTATACGTGTTACCGCGCAGGGGCCCACGGTTGGGTGTGCGCGCGACGCATAAAACTTCTGAACGGTCACAGCCTCGCGGACGACGACAGCCTATCCCCAAGGCACGTTGGAGCGAAGGCCGGTCCTGGGCCCAGCCCGGGTACCCATGGCCTCTCTATGGTAACGAGGGCTGCGGGTGGGCAGGGTGGCTCCTGTCCCCACGCGGCTCCCGTCCATCTTGGGGCCCAAATGACCTTTGGCGGAGGTCCCGCAATTTGGATAAAGTCATCGATACCCTCACGTGCGGATTCGCCGATCTCATGGGGTACATCCCGCTCGTCGGCGCTCCTGTAGGAGGTGTCGCAAGAGCCCTCGCGCATGGCGTGAGGGCCCATGAAGACAGGATAAATTTCGCAACAGGGAACTTGCCCGGTTGCTCCTTTTCTATCTTCCTTCTTGCTCCGTTCTCTTGCTTAATTCATCCAGCAGCTAGTCTAGAGTGGCGGAACGCGTCTGGCCTCTACATCCTTACCAACGACTGTTCCCATAGCAGTATTGTGTATGAGGCCGATGAAGTGATTCTGCACACACCTGGCTGTGTACCTTGTGTTCAGGACGGTAATACATCCACGTGCTGGACCCCAGTGGCACCTACAGTGGCAGTCAAGTATGTCGGAGCAACCACCGCTTCAATACGCAGCCATGTGGACCTATTAGTGGGCGCGGCCACGATGTGCTCTGCGCTCTGCGTGGGTGATATGTGTGGGGCCGTCTTTCTCGTGGGACAAGCCTTCACATTCAGACCTCGTCGTCACCGGCTGGTCCAGACTTGTAACTGCTCGCTGTACCCAGGTCATCTTTCAGGACATCGAATGGCTTGGGATATGATGATGAATTGGTCCCCCGCTGTGGGTATGGTGGTGGCGCACGTCCTGCGGTTGCCCCAGACCTTGTTTGACATAATAGCCGGGGCCCACTGGGGCATCTTGGCGGGCCTAGCCCAATACTCCATGCAGGGCAACTGGGCCAAGGTCGCTATCATCATAGTTATGCTTTCAGGGGTCGACGCCACAACATACGTTTCCGGTGGCGCTGCGGCTCGTGATGCCAACTTCTTTACTAGGTTATTCAGTACGGGTGCCAACCAGAGACTGCAGCTGGTCAACGCCAATGGTTCGTGGCACATCAGCAGCACTGCCCTGAACTGCAATGAGTCCATAAACACCGGGTTCATAGCTGGGTTGATCTATTATCATAAGTTCAACTCTACTGGATGTCCTCAAAGGCTCAGCAGCTGCAAGCCCATCACTTCCTTCGATCAGGGGTGGGGCCCCTTGACAGATGCTAACATCACTGGCTCTTCTAACGACAGACCGTACTGCTGGCACTATGCGCTTAAACCTTGTGATGTCGTCAAAGCATCAAGTGTCTGCGGCCCCGTGTACTGCTTCACACCATCGCCAGTGGTCATAGGCACTACTGATGCCAAGGGCGTGCCAACCTACACTTGGGGTGATAATGAGTCAGATGTGTTCCTGCTCAAGTCCCTGCGGCCTCCCAAAGGTCGGTGGTTTGGGTGTTCGTGGATGAACTCCACGGGGTTTGTCAAGACGTGTGGAGCTCCCCCTTGTAACATCTATGGGGGTAAGGAGACTAACAGGAGTACATCACTCTTCTGCCCCACCGACTGTTTTAGGAAACATCCCGAGGCCACATACAGCCGGTGTGGTGCGGGGCCTTGGTTAACACCTCGTTGCATGGCCGACTATCCATACCGGCTTTGGCATTACCCGTGTACAGTCAACTTTACATTGTTCAAGGTGAGAATGTTTGTGGGTGGGTTTGAGCACCGAGTTAACGCTGCTTGCAACTGGACCAGGGGGGAGCGCTGTAATATCGAGGATCGAGACCGCAGCGAGCAGCATCCGCTGCTGCATTCAACAACTGAGCTTGCTATACTGCCTTGCTCTTTCACGCCCATGCCTGCATTGTCAACAGGTCTAATACACCTCCACCAAAACATCGTGGATGTCCAGTACCTTTATGGTGTTGGATCCGGCATGGTGGGATGGGCGCTGAAATGGGAGTTCGTCGTCCTCGTTTTCCTCCTCCTACCGGACGCACGCGTGTGCGTCGCCCTTTGGCTGATGCTGATGATATCACAAGCAGAAGCAGCCTTGGAGAACCTTGTCACGCTGAATGCCGTCGCTGCTGCTGGGACACATGGCATCGGTTGGTACCTGGTAGCCTTTTGCGCGGCGTGGTACGTGCGGGGTAAATTTGTCCCGCTGGTGACCTACGGCCTGACGGGTCTTTGGTCCTTAGCGCTGCTCGTCCTCTTGCTCCCCCAACGAGCATATGCTTGGTCGGGTGAAGATAGTGTAACTCTCGGCGCTGGGGTCTTGGTCCTCTTCGGCTTCTTTACCTTATCACCCTGGTATAAGCATTGGATCGGCCGTCTCATATGGTGGAACCAGTACACCATATGCAGATGCGAGTGTGCCCTTCAAGTATGGGTCCCCCCCTTACTTGCACGCGGGGGTAGGGACGGTGTCATCTTGCTAACAAGCCTGCTTTATCCATCATTAATTTTTGACATCACTAAGCTGCTGATAGCAGTATTGGGCCTATTATACTTAATACGGGCCGCCATCACTACCTCCCCCTACTTTGTGCGTGCACATGTACTGGTCCGCCTTTGCATGCTCGTGCGTTCCGTGATGGGGGGAAAATACTTTCAGATGATCATACTAAGCATTGGTAGATGGTTCAACACCTACCTATACGACCACCTAGCGCCAATGCAGCATTGGGCCGCAGCCGGCCTCAAAGACCTAGCAGTGGCCACTGAACCTGTAATATTTAGTCCCATGCAAATCAAGGTCATCACCTGGGGCGCGGATGCAGCGGCTTGCGGAGATATCCTTTGCGGGCTGCCCGTCTCTGCGCGACTAGGCCGTGAGGTGTTGTTGGGACCTGCTGATGACTATCGGGAGATGGGTTGGCGTCTGTTGGCCCCGATTACAGCATACGCCCAGCAAACTAGGGGCCTTCTTGGGACTATTGTGACCAGCTTGACTGGCAGGGATAAGAACGTGGTGACCGGTGAAGTGCAGGTGCTTTCCACGGCCACCCAGACCTTCCTAGGTACAACAGTAGGGGGGGTTATGTGGACTGCTTACCATGGTGCAGGTTCGAGAACGCTCGCGGGCGCCAAGCATCCTGCGCTCCAAATGTACACAAATGTGGATCAGGACCTCGTCGGGTGGCCAGCCCCTCCAGGGGCCAAGTCTCTCGAACCGTGTGCTTGCGGGTCTGCAGACTTATACCTGGTTACCCGCGACGCCGATGTCATCCCTGCTCGGCGTGGGGGGGACTCCACAGCGAGCTTGCTCAGTCCTGGGCCTCTCGCCTGCCTCAAAGGCTCCTCTGGAGGTCCCGTTATGTGTCCTTCTGGGCATGTTGCGGGGATCTTTAGGGCTGCTGTGTGCACCAGAGGGGTGGCGCGAGCCCTACAGTTTATACCAGTAGAAACCCTTAGCACACAGGCTAGGTCCCCATCTTTCTCTGACAATTCAACTCCTCCTGCTGTCCCACAGAGCTATCAAGTGGGATACCTAAATGCCCCGACCGGCAGTGGCAAGAGCACAAAGGTCCCGGCCGCGTATGTAGCACAAGGATATAATGTTCTCGTGCTGAATCCATCCGTGGCGGCCACACTAGGCTTCGGTTCTTTCATGTCACACGCCTATGGGATTGACCCTAACATCCGCACTGGGAACCGCACCGTTACAACTGGTGCTAAACGGCCCTATTCTACCTACGGCAAGTTTCTCGCGGATGGGGGTTGCTCCGGGGCGGCGTATGATGTGATTATCTGTGATGAATGTCATGCCCAAGACGCTACTAGCATATTGGGTATAGGCGCAGTCTTAGACCAGGCTGAGACGGCTGGGGTGAGGCTGACGGTTTTGGCGACAGCAACTTCCCCAGGCAGCATCACTGTGCCACACCCTAACATCGAAGAAGTGGCCCTGGGCTCTGAAGGCGAGATCCCTTTCTACGGTAAGGCTATACCGATGGCCCTACTCAAGGGGGGGAGGCACCTTATCTTCTGCCATTCCAAGAAAAAATGTGACGAAATAGCGTCCAAACTCAGAGGTATGGGGCTCAACGCTGTAGCGTACTACAGGGGTCTCGATGTGTCCGTCATACCAACAACAGGAGATGTCGTAGTTTGTGCTACTGACGCCCTCATGACCCGATTCACCGGAGACTTCGATTCTGTCATAGATTGCAACGTAGCTGTTGAACAGTACGTTGACTTCAACCTGGACCCCACCTTTTCCATCGAGACCCGCACTGCTCCCCAAGACGCGGTTTCCCGCAGAcAACGCCGTGGCCGTACGGGCCAAGGTAGACTCGGTACGTATCGATATGTTGCCTCCGGCGAGAGACCGTCTGGAATGTTTGACTCGTTTGTTCTATGTGACTGCTATGACGCGGGCTGCTCGTGGTACGATTTGCAACCCGCTGAGACCACAGTCAGACTGAGAGCTTACTTGTCCACGCCCGGGTTACCAGTCTGTCAAGACCATCTAGACTTTTGGGAGAGCGTTTTCACTGGACTGACTCACATAGATGCCCACTTTCTGTCACGGGCAAAGCAGCGGGGACTTAACTTCTCGTACCTAACTGCCTACCAGGCCACTGTGTGCGCCCGCGCACAGGCCCCCCCCTCAAGCTGGGATGAGATGTGGAAGTGTCTCGTGCGACTTAAACCAACATTACATGGACCTACGCCCCTTCTATATCGGTTGGGGCCTGTCCAAAATGAAATCTACTTGACACACCCCATCACAAAATACGTCATGGCATGCATGTCAGCCGATCTGGAAGTAACCACCAGCACCTGGGTGTTGCTTGGAGGAGTCCTCGCGGCCCTGGCGGCCTACTGCTTGTCAGTCGGCTGCGTTGTGATTGTGGGTCATGTTGAACTAGGGGCAAAGCCGGCACTCGTTCCAGACAAAGAGGTGCTGTATCAACAGTACGATGAAGTGGAGGAATGCTCACAGGCTGCCCCATATATTGAACAAGCCCAGGCAATAGCCCACCAGTTCAAGGAAAAAATCCTTGGATTGATGCAGCGAGCCGCCCAGCAAGAAGCTGTCATTGAGCCCATAGTAGTTTCCAACTGGCAAAAGCTTGAGGCCTTCTGGCACAAGCACATGTGGAACTTTGTGAGTGGAATCCAATACCTAGCAGGCCTCTCCACTCTGCCTGGCAACCCCGCCGTAGCGTCTCTTATGGCGTTCACAGCTTCAGTCACCAGTCCCCTGACGACCAACCAAACCATGTTTTTCAACATACTCGGGGGGTGGGTTGCCACCCATTTGGCAGGGCCCCAGAGCTCTTCCGCGTTCGTGGTAAGCGGCCTGGCTGGCGCTGCCATAGGGGGTATAGGCCTGGGCAAGGTTTTGCTTGACATCCTGGCAGGATACGGGGCTGGTGTCTCAGGAGCTTTAGTGGCTTTTAAAATCATGGGAGGAGAATTCCCCACTGCTGAGGACATGGTCAACTTGTTGCCCGCCATACTATCTCAGGTTGCTCTCGTCGTCGGTGTGATATGCGCAGCCATACTACGTCGACACGTAGGACCTGGGGAGGGGGCGGTACAGTGGATGAACAGGCTCATAGCATTCGCATCCCGGGGCAACCACGTCTCACCAACGCACTATGTTCCCGAGAGCGATGCTGCAGCGAGGGTCACCGCATTACTGAGCTCTCTTACAGTCACGAGTCTGCTTCGGCGGTTACAGCAGTGGATCAATGAAGACTACCCAAGTCCTTGCAGCGGCGATTGGCTGCGAACCATCTGGGACTGGGTTTTCACAGTGTTGTCCGACTTCAAGACATGGCTCTCTGCTAAGATTATGCCAGCGCTCCCTGAGCTGCCCTTCATCTCCTGTCAAAAGGGATACAAGGGCGTGTGGCGGGGAGACGGTGTGATGTCGACACACTGTCCTTGCGGGGCAACAATAACTGGTCATGTGAAGAATGGGTCCATGCGGCTCGCAGGGCCGCGTACATGTTCTAACATGTGGCGCAGTACTTTCCCCATCAATGAGTACACCACTGGACCCAGCACACCTTGCCCACCACCCAACTACACTCGCGCGCTATGGCGCGTGGCTGATAACAGCTACGTTGAGGTGCGCCCGTTAGGGGACTTCCATTACATTACGGGGACTACAGAAGATGAGCTCAAGTGTCCGTGCCAAGTGCCGGCTGCTGAGTTCTTCACTGAGGTAGATGGGGTGAGACTCCACCGTTACGCCCCACCATGCAAGCCCTTGTTGAGAGATGAGATCACTTTTTCGGTAGGGTTAAACTCCTACGCTATAGGATCTCAACTCCCCTGTGAACCAGAACCAGATGTCTCTGTACTGACCTCGATGTTGAGAGACCCTTCCTACATCACCGCCGAGACGGCAGCGCGACGCCTTGCGCGGGGGTCCCCTCCATCAGATGCAAGCTCATCCGCCAGCCAACTATCGGCTCCGTCGTTGATGGCCACTTGCCGAACGCATAGGCCTCATCCAGACGCTGAGCTGGTGGACGCCAACTTGCTATGGCGGCAAGAGATGGGCAGCAACATTACACGGGTAGAGTCTGAAACAAAGGTTGCGATTCTTGATTCATTCGAACCTCTGAGGGCCGAAAGCGGCGACGCCGAGCTCTCGGTGGCTGCAGAGTGTTTCAAGAAGCCTCCCAAGTATCCTCCAGCCCTTCCCATCTGGGCTAGGCCTGACTATAACCCTCCATTGTTGGACCGTTGGAAAGCACCGGATTACGTACCACCGACTATGCATGGATGTGCCTTACCACCACGGGGCGCTCCACCGGTGCCTCCCCCTCGGAGGAAGAGAACAATTCAGCTAGACGGCTCCAATGTGTCAGCGGCGTTAGCTGCGCTAGCTGAAAAAACATTCCCGTCCTCGAAACCACAGGAGGAGAATAGCTCGTCCTCTGGGGTCGACACACAGTCCAGCACTACTTCCAAGGTGTCCCCCCCTCCGGAAGGGGAGTCCGACTCAGAGTCATGCTCGTCCATGCCTCCTCTTGAGGGAGAGCCGGGCGATCCGGACTTGAGTTGCGACTCTTGGTCCACCGTTAGTGACAGCGAAGAGCAGAGCGTGGTCTGCTGTTCTATGTCGCACTCTTGGACCGGCGCCCTGATAACACCATGCAGTGCCGAGGAGGAGAAACTGCCCATCAGCCCACTCAGCAACTCTTTGTTGAGACATCATAACCCAGTCTATTCAGCGTCGTCTAGAAGCGCTTCTCAGCGTCAGAGGAAGGTCACCTTCGACAGACTGCGGGCGCTCGACGACCATTACAAAACTGCATTAAAGGAGGTAAAGGAGCGAGCGTCTAGGGTAAAGGCCCGCATGCTCACCATCGAGGAAGCGTGCGCGCTCGTCCCTCCTCACTCTGCCCGGTCGAGGTTCGGGTATAGTGCGAAGGATGTTCGCTCCTTGTCCAGCAAGGCCATTAACCAGATCTGCTCCGTCTGGGAGGACTTGCTGGAAGACACCACAACTCCAATTCCAACCACCACCATGGCGAAGAACGAGGTGTTCTGTGTGGACCCTGCTAAAAGGGGCCGCAAACCCGCTCGCCTCATTGTGTACCCTGACCTGGGGGTGCGTGTCTGTGAGAAACGCGCCCTATATGATGTGATACAGGAGTTGTCAATTGAGACGATGGGTGCTGCTTATGGATTTCAGTACTCACCTCAACAGCGGGTCGAACGTCTGCTGAAGATGTGGACCTCAAAGAAAACCCCCTTGGGGTTCTCGTATGACACCCGCTGTTTTGACTCAACTGTCACTGAACAGGACATCAGGGTAGAAGAGGAGATATACCAATGTTGTAGCTTTGAACCGGAGGCCAGAAAAGTGATCTCCTCCCTCACGGAGCGGCTTTACTGCGGGGGCCCTATGTTCAACAGCAAGGGGGCCCAGTGTGGTTATCGCCGTTGCCGTGCCAGTGGAATCTTGCCTACCAGCTTTGGCAACACAATCACTTGTTACATCAAGGCCACAGCGGCTGCGAAGGCTGCAGGCCTCCGGAACCCGGACTTTCCTGTCTGCGGAGACGATCTGGTCGTGGTGGCAGAGAGTGATGGCGTCGATGAGGATGGAGCAGCCCTGAGAGCCTTCACGGAGGCTATGACCAGGTATTCTGCTCCACTCGGAGATGCTCCACAGCCCACCTACGACCCTGAGCTCGGTACATCTTGCTCCTCCAACGTCTCCGTGGCGCGGGACGACAAGGGGAGGAGGTACTAtTCCCTCACCCGTGATGCTACTACTCCCCTGGCCCGTGCGGCTTgGGAAACAGCCCGTCACACTCCAGTTAACTCCTGGTTGGGCAACATCATCATGTACGCGCCTACCATCTGGGTGCGCATGGTAATGATGACACATTTTTTCTCCATACTCCAATCCCAGGAGATGCCAGATCGACCCCTTGACTTTGAAATGTACGGGGCCACTTACTCTGTCACTCCGCTGGATTTGCCAGCAATCATTGAAAGACTCCATGGTCTTAGCGCGTTCACGCTCCACAGTTACTCTCCAGTAGAGCCCAATAGGGTGGCGGGGACACTCAGGAAGCTTGGGTGCCCCCCCCTACGAGCTTGGAGACATCGGGCACGAGCAGTGCGCGCCAGACTTATCGCCCAGGGAGGGAAGGCTAAAATATGCGGC
>testHAP23
ATGAGCGCACTTCCTAAACCCCAAAGAAAAACCAAAAGAAACACCATCCGTCGCCCACAGGACGTCAAGTTCCCGGGTGGCGGACAGATCGTTGGTGGATTATACGTGTTACCGCGCAGGGGGCCACGGTTGGGTGTGCGCGCGACGCGTAAAACTTCTGAACGGTCACAGCCTCGCGGACGACGACAGCCTATCCCCAAGGCACGTTGGAGCGAAGGCCGGTCCTGGGCCCAGCCCGGGTACCCATGGCCCCTCTATGGTAACGAGGCTTGCGGGTGGGCAGGGTGGCTCCTGTCCCCACGCGGCTCCCGTCCATCTTGGGGCCCAAATGACCCCCGGCGGAGGTCCCGCAATTTGGGTAAAGTCATCGATACCCTCACGTGCGGATTCGCCGATCTCATGGGGTACATCCCGCTCGTCGGCGCTCCTGTAGGAGGTGTCGCAAGAACCCTCGCGCATGGCGTGAGGGCCCTTGAAGACGGGATAAATTTCGCAACGGGGAACTTGCCCGGTTGCTCCTTTTCTATCCTCCTTCTTGCTCTGTTCTCTTGCTTAATTCATCCAGCAGCTAGTCTAGAGTGGCGGAATGCGTCTGGCCTCTACATCCTTACCAACAATTGTTCCAATGGCAGTATTGTGTATGAGGCCGATGAAGTGATTCTGCACACACCTGGCTGTGTACCTTGTGTTCAGGACGGTAATACATCCACGTGCTGGACCCCAGTGACACCTACAGTGGCAGTCAAGTATATCGGAGCAACCACCGCTTCAATACGCAGCCATGTGGACCTATTAGTGGGCGCGGCCACGATGTGCTCTGCGCTCTACGTGGGCATTATGTGTAGGGCCGTCTTTCTCGTGGGACAAGCCTTCACATTCAGACCTCGTCGTCACCAGGCGGTCCAGACTTGTGACTGCTCGCTGTACCCAGGTCATCTTTCAGGACATCGAATGGCTTGGGATATGATGATGAATTGGTCCCCCGCTGTGGGTATGGTGGTGGCGCACGTCCTGCGGTTGCCCCAGACCTTGTTTGACATAATAGCCGGGACCTACTGGGGCATCTTGGCGGGCCTAGCCTATTACTCCATGCAGGGCAACTGGGCCAAGGTCGCTATCATCATAGTTATGTTTTCAGGGGTCGACGCCACAACGCCCGTTTCCGGTGGCGCTGCAGCTCGTGATGCCAACTTCTTTACTAGGTTATTCAGTACGGGTGCCAACCAGGGACGGCAGCTGGTCAACGCCAATGGTTCGTGGCACATCAACAGCACTGCCCTGAACTGCAATGAGTCCATAAACACCGGGTTCATAGCTGGGTTGATCTATTATCATAAGTTCAACTCTACTGGATGTCCTCAAAGGCTCAGCAGCTGCAATCCCATCACTTCCTTCGATCGGGGGTGGGGCCCCTTGACAGATGCTAACATCACTGGCTCTTCTAACGACAGACCGTACTGCTGGCACTATGCGCCTAAACCTTGTGATGTCGTCAAAGCATCAAGTGTCTGCGGCCCCGTGTACTGCTTCACACCATCGCCAGTGGTCGTAGGCACTACTGATGCCAAGGGCGTGCCAACCTACACTTGGGGTGATAATGAGTCAGATGTGTTCCTGCTGAAGTCCCTGCGGCCTCCCAAAGGTCGGTGGTTTGGGTGTTCGTGGATGAACTCCACGGGGTTTGTCAAGACGTGTGGAGCTCCCCCTTGTAACATCTATGGGGGTAAGGAGGCTAACAGGAGTACATCACTCTTCTCCCCCACCGACTGTTTTAGGAAACATCCCGAGGGGCTATACAGCCGGTGTGGTGCGGGGCCTTGGTTAACACCTCGTTGCATGGTCGACTATCCATACCGGCTTTGgAATTACCCGTGTACAGTCAACTTTACATTGTTCAAGGTGAGAATGTTTGTGGGTGGGTTTGAGCACCGATTTAACGCTGCTTGCAACTGGACCAGGGGGGAGCGCTGTAATATCGAGGATCGAGACCGCAGCGAGCAGCATCCGCTGCTGTATTCAACAACTGAGCTTGCTATACCGCCTTGCTCTTTCACGCCCATGCCTGCATTGTCAACGGGTCTAATACACCTCCACCAAAACATCGTGGATGTCCAGTACCTTTATGGTGTTGGATCCGGCATGGTGGGATGGGCGCTGAAATGGGGGTTCGTCGTCCTCGTTTTCCTCCTCCTAGCGGACGCACGCGTGTGCGTCGCCCTTTGGCTGATGCTGATGATATCACAAGCAGAAGCAGCCTTGGAGAACCTTGTCACGCTGAATGCCGTCGCTGCTGCTGGGACACATGGCATCGGTTGGTACCTGGTAGCCTTTTGCGCGGCGTGGTACGTGCGGGGTAACTCTGTCCCGCTGCTGACCTACGGCCTGACGGGTCTTTGGTCCTTAGCGCTGCTCAATCTCTTGCTCCCCCAACGAGCATATGCTTGGTCGGGTGAAGATAGTGCAACTCTCGGCGCTGGGGTCTTGGTCCTCTTCAGCTTCTTTACCCTATCACCCTGGTATAAGCATTGGATCGGCCGTCTCATATGGTGGAACCAGTACACCATATGCAGATGCGAGTCTGCCCTTCATGTATGGGTCCCCCCTTTACTTGCACGCGGGGGTAGGGACGGTGTCATCTTGCTAACAAGCCTGCTTTATCCATCCTTAATTTTTGACATCACTAAGCTGCTGATAGCAGTATTGGGCCCATTATACTTAATACAGGCCGCCATCACTGCCTCCCCCTACTTTGTGCATGCACATATACTGGTCTACCTTTGCATGCTCGTGCGTTCCGTGATGGGGGGAAAATACTTCCAGATGATCATACTAAGCATTGGTAGATGGTTGCTTACCTACCTATACGACCACCAAGCGCCAATGCAGCATTGGGCCGCAGCCGGCCTCAAAGACCTAGCAGTGGCCACTGAACCTGTAATATTTAGTCCCCTGGAAATCAAGGTCATCACCTGGGGCGCGGATACAGCGGCTTGCGGAGATATCCTTTGCGGGCTGCCCGTCTCTGCGCGACTAGGCCGTGAGGTGTTGTTGGGACCTGCTGGTGACTATCGGGAGATGGGTTGGCGTCTGTTGGCCCCGATTACAGCATACGCCCAGCCGACTAGGGGCCTTCTTGGGACTATGGTGACCAGCTTGACTGGCAGGGATAAGAACGTGGTGACCGGTGAAGTGCAGGTGCTTTCCACGGCCACCCAGACCTTCCTAGGTACAACAGTAGGGGGGGTTATGTGGACTGTTTACCATGGTGCAGGTTCGAGAGCGCTCGCGGGCGCCATACATCCTGCGCTCCAAATGTACACAAATGTGGATCAGGACCTCGTCGGGTGGCCAGCCCCTCCAGGGGCCAAGTCTCTCGAACCGTGTGCTTGCGGGTCTGCAGACTTATACCTGGTTACCCGCGACGCCGATGTCATCCCTGCTCGGCGTAGGGGGGACTCCACAGCGAGCTTGCTCAGTCCTAGGCCTCTCGCCTGCCTCAAAGGCTCCTCTGGAGGTCCCGTTATGTGTCCTTCTGGGCATGTTGCGGGGATCTTTAGGGCTGCTGTGTGCACCAGAGGTGTGGCAAAAGCCCTACAGTTTATACCAGTAGAAACCCTTAGCACACAGGCTAGGTCTCCATCTTTCTCTGACAATTCAACTCCTCCTGCTGTCCCACAGAGCTATCAAGTGGGATACCTTCATGCCCCGACCGGCGGTGGCAAGAGCACAAAGGTCCCGGCCGCGTATGTAGCACAAGGATGTAATGTTCTCGTGCTGAATCCATCCGTGGCGGCCACCCTAGGCTTCGGTCCTTTCATGTCACACGCCTATGGGACTGACCCTAACATCCGCACTGGGAACCGCACCGTTACAACTGGTGCTAAGCTGACCTATTCCACCTACGGCAAGTTTCTCGAAGTTGGGGGTTGCTCCGGGGGGGCGTATGATGTGATTATCTGTGATGAATGTCATGCCCAAGACGCTACTAGCATATTGGGTATGGGCACGGTCTTAGATCAGGCTGAGACGGCTGGGGTGAGGCTGACGGTTTTGGCGACAGCAACTCCCCCAGGCAGCATCACTGTGCCACACTCTAACATCGAAGAAGTGGCCCTGGGCTCTGAAGGCGAGATCCCTTTCTACGGTAAGGCTATACCGATAGCCCTACTCAAGGGGGGGAGGCACCTTATCTTCTGCCATTCCAAGAAAAAATGTGACGAAATAGCGTCCAAACTCAGAGGTATGGGGCTCAACGCTGTAGCGTACTACAGGGGTCTCGATGTGTCCGTCATACCAACAGCAGGAGATGTCGTAGTTTGTGCTACTGACGCCCTCATGACTGGATTCACCGGAGACTTCGATTCTGTCATAGATTGCAACGTAGCTGTTGAACAGTACGTTGACTTCAGCCTAGACCCCACCTTTTCCATCGAGACCCGCACTGCTCCCCAAGGTGCGGTTTCCCGCAGCCATTGCCGTGGCCGTACGGGCCGAGGCAGACTCGGCCCGTATCGATATGTTGCCTCCGGCGAGAGACCGTCTGGAATGTTTGACTCGGTTGTTCTCTGTGAGTGCTATGACGCGGGCTGCTCGTGGTACGATTTGCAGCCCGCTGAGACCACAGTCAGACTGAGAGCTTACTTGTCCACGCCCGGGTTACCAGTCTGTCAAGACCATCTAGACTTTGGGGAGAGCGTTTTCACTGGACTGACTCACATAGATGCCCACTTTCTGTCTCAGACAAAGCAGCAGGGACTTAACTTCTCGTACCTAACTGCCTACCAGGCCACTGTGTGCGCCCGCGCACAGGCCCCCCCTCCAAGTTGGGACGAGATGTGGAAGTGTCTCATGCGACTTAAATTAACATTACATGGACCTACGCCCCTTCTATATCGGTTGGGGCCTGTCCAAAATGAAATCTGCTTGACACACCCCATCACAAAATACGTCATGGCATGCATGTCAGCCGATCTGGAAGTAACCACCAGCACCTGGGTGTTGCTTGGAGGAGTCCTCGCGGCCCTGGCGGCCTACTGCTTGTCAGTCGGCTGCGTTGTGATTATGGGTCATATTGAACTAGGGGGCAAGCCGGCACTCGTTCCAGACAAAGAGGTGCTGTATCAACAGTACGATGAAATGGAGGAATGCTCACAGGCTGCCCCTTATATTGAACAAGCCCAGGCAATAGCCCACCAGTTCAAGGAAAAAATCCTTGGATTGATGCAGCGAACCGCCCAGCAAGAAGCTGTCATTGAGCCCATAGTAGTTTCCAACTGGCAAAAGCTTGAGGCCTTCTGGCACAAGCACATGTGGAACTTTGTGAGTGGAATCCAATACCTAGCAGGCCTCTCCACTCTGCCCGCCAAGCCCGCCGTAGCGTCTCTTATGGCGTTCACTGCTTCAGTCACCAGTCCCCTGACGACCAACCAAACCATGTTTTTTAACATACTCGGGGGGTGGGTTGCCACCCATTTGGCAGGGCCCCAGAGCTCTTCCGCGTTCGTGGTAAGCGGCTTGGCTGGCGCTGCCATAGGGGGTATAGGCCTGGAAAAGGTTTTGCTTGACATCCTGGCAGGATACGGGGCTGGTGTCTCAGGAGCTTTAGTGGCTTTTAAAATCATGGGAGGAGAATTCCCCACTGCCGAGGACATGGTCAACTTGTTGCCCGCCAGCCTATCTCCGGGTGCTCTCGTCGTCGGTGTGATATGCGCAGCCATACTACGTCGACACGTAGGACCTGGGGAGGGGGACGTACAGTGGATGAACAGGCTCATAGCATTCGCATCCCGGGGCAACCACGTCTCACCAACGCACTATGTTCCCGAGAGCGATGCTGCAGCGAGGGTCACCGCATTACTGAGCTCTCTTACAGTCACAAGTCTGCTTCGGCGGTTACACCGGTGGATCAATGAAGACTACCCAAGTCCTTGCAGCGGCGGGTGGCTGCGAACCATCTGGGACTGGGTTTCCACAGTGTTGTCCGACTTTAAGACATGGCTCTCTGCTAAGGGTATCCCAGCGCTCCCTGGGCTGCCCTTCATCTCCTGTCACAAGGGATACAAGGGCGTGTGGCGGGGGGACGGTGTGATGTCGACACGCTGTCCTTGCGGGGCAACAATAACTAGTCATGTGAAGAATGGGTCCATGCGGCTCGCAGGGGCGCGTACATGTGCTAACATGTGGCACGTTACTTTCCCCACCAATGGGTACACCACTGGACCCAGCACACCTTGCCCACCACCCAACTACACTCGCGCGCTATGGCGCGTGGCTGATAACAGCTACGTTGAGGTGCGCCGGGTGGGGGACTTCCATTACATTACGAGGGCTACAGAAGATGAGCTCAAGTGTCCGTGCCAAGTGCCGGCTGCTGAGTTCTTCACTGAGGTAGATGGGGTGAAACTCCACCGTTACGCCCCACCATGCAAGCCCTTGTTGAGAGATGAGATCACTTTTTCGGTAGGGGTTAACTCCTACGCTATAGGATCTCAACTCCCCTGTGAACCAGAACCAGATGTCTCTGTACTGACCCCGATGTTGAGAGACCCTTCCCACATCACCGCCGAGACGGCAGCGCGCCGCCTTGCGCGGGGTCCCCCTCCATCAGATGCAAGCTCATCCGCCAGCCAACTATCGGCTCCGTCGTTGAAGGCCACTTGCCGAAGGCATAGGCCTCATCCAGATGCTGAGCTGGTGGACGCCAACTTGCTATGGCGGCAAGAGATGGGCAGCAACATTACACGGGTAGAGTCTGAAACAAAGGTTGTGATTCTTGATTCATTCGAACCTCTGAGGGCCGAAACCGACGACGCCGAGCTCTCGGTGGCTGCAGAGTGTTTCAAGAAGCCTCCCAAGTATCCTCCAGCCCTTCCCATCTGGGCTAGGCCTGACTATAACCCTCCATTGTTGGACCGTTGGAAAGCACCGGATTACGTACCACCGACTGTGCATGGATTTGCCTTACCACCACGGGGCGCTCCACCGGTGACTCCCCCTCGGAGGAAGAGAACAATTCAGCTAGACGGCTCCAATGTGTCAGCGGCGTTAGCTGCGCTAGCTGAAAAATCATTCCCGTCCTCGAAACCACAGGAGGAGAATAGCTCATCCTCTGGGGTCGACACACATTCTGGCACTACTTCCAAGGTGTCCCCCCCTCCGGAAGGGGAGTCCGACTCAGGGTCATGCTCGTCTACGCCTCCTCTTGAGGGAGAGCCGGGCGATCCGGACTTGAGTTGCGACTCTTGGTCCACCGTTAGTGACAGCGAAGAGCAGAGCGTGGTCTGCTGTTCTATGTCGTACTCTTGGACCGGCGCCCTGATAACACCATGCAGTGCCGAGGAGGAGAAACTGCCCATCAGCCCACTCAGCAACTCTTTGTTGAGACATCATAACCTAGTCTATTCAACGTCGTCTAGAAGAGCTTCTCAGCGTCAGAGGAAGGTCACCTTCGACAGGCTGCAGGTGCTCGACGACCATTACAAGACTGCATtAAAGGAGGTAAAGGCGAGAGCGTCTGGGGTAAAGGCCCGCATGCTCACCATCGAGGAAGCGTGCGCGCTCGTCCTCCCTCACTCTGCCCGGTCGAGGTTCGGGTATAGTGCGAAGGACGTTCGCTCCTTGTCCAGCAAGGCCATTAACCAGATCTGCTCCGTCTGGGAGGACTTGCTGGAAGACACCACAACTCCAATTCCAACCACCATCATGGCGAAGAACGAGGTGTTCTGTGTGGACCCTGCTAAAGGGGGCCTCAAGCCCGCTCACCTCATTGTGCACCCTGACCTGGGGGTGCGTGTCTGTGAGAAACGCGCCCTATATGATGTGATACAGAAGTTGTCAATTGAGACGATGGGTGCTGCTTATGGATTTCAGTACTCACCTCAACAGCGGGTCGAACGTCTGCTGAAGATGTGGACCTCAAAGAAACCCCGCTTGGGGATCTCGTATGACACCCGCTGTTTTGACTCAACTGTCACTGAATGGGACATCAGGGTAGAAGAGGAGATATACCAATGTTGTAACCTTGAACCGGAGGCCAGAAAAGTGATCTCCTCCCTCACGGAGCGGCTTTACTGCAGGGGCCCTATGCTCAACAGCAAGGGGGCCCAGTGTGGTTATCGCCGTTGCCTTGCCAGTGGAATCTTGCCTACCAGCTTTGGCAACACAATCACTTGTTACATCAAGGCCACAGCGGCTGCGAAGGCTGCAGGCCTCCGGAACCCGGACTTTCTTGTCTGCGGAGACGATCTGGTCGTGGTGGCAGAGAGTGATGGCGTCGATGAGGATGGAGCAGCCCTGAGAGCCTTCACGGAGGCTATGACCAGGTATTCTGCTCCACCCGGAGATGCTCCACAGCCCACCTACGACCTTGAGCTCATTACATCTTGCTCCTCCAACGTCTCCGTGGCACGGGACGACAAGAGGAGGAGGTACTAtTACCTCACCCGTGATGCTACTACTCCCCTAGCCCGTGCGGCTTGGGAAACAGCCCGTCACACTCCAGTTAACTCCTGGTTGGGCAACATCATCATGTACGCGCCTACCATCTGGGTGCGCATGGTAATGATGACACATTTTTTCTCCATGCTCCAATCCCAGGAGATACTTGATCGACCCCTTGACTTTGAAATGTACGGGGTCACTTACTCTGTCACTCCGCTGGATTTGCCAGCAATCATTGAAAGACTCCATGGTCTTAGCGCGTTCACGCTCCACATTTACTCTCCAGTAGAGCTCAATAGGGTGGCGGGGACACTCAGGAAGCTTGGGTGCCCCCCCCTACGAGCTTGGAGACATCGGGCACGAGCAGTGCGCGCCAGACTTATCGCCCAGGGAGGGAAGGCTAAAACATGCGGC
>testHAP24
ATGAGCACACTTCCTAAACCCCAAAGAGAAACCAAAAGAAACACCATCCGTCGCCCACAGGACGTCAAGTTCCCGGGTGGCGGACAGATCGTTAGTGGAGTATATGTGTTACCGCGCAGGGGCCCACGGTTGGGTGTGCGCGCGACGCGTAAAACTTCTGAACAGTCACAGCCTCGCGGAcGACGACAGCCTATCCCCAAGGCACGTTGGAGCGAAGGCCGGTCCTGGGCCCAGCCCGGGTACCCTTGGCCCCTCTATGGTAACGAGGGCTGCGGGTGGGCAGGGTGGCTGCTGTCCCCACGCGGCTCCCGTCCATCTTGGGGCCCAAATGACCCCCGGCGGAGGTCCCGCAATTTGGGTAAAGTCATCGATACCCTCACGTGCGGATTCGCCGATCTCATGGGGTACATCCCGCTCGTCGGCGCTCCTGTAGGAGGTGTCGCAAGAGCCCTCGCGCATGGCGTGAGGGCCCTTGAAGACGGGATAAATTTCGCAACAGGGAACTTGCCCGGTTGCTCCTTTTCTATCTTCCTTCTTGCTCTGTTCTCTTGCTTAATTCATCCAGCAGCTAGTCTAGAGTGGCGGAACGCGTCTGGCCTCTACATCCTTACCAACGACTGTTCCAATAGCGGTATTGTGTATGAGGCCGATGAAGTGATTCTGCACACACCTGGCTGTGTACCTTGTGTTCAGGACGGTAATACATCCACGTGCTGGACCCCGGTGACACCTACAGTGGCAGTCAAGTATGTCGGAGCAACCACCGCTTCAATACGCAGCCATGTGGACCTATTAGTGGGCGCGGCCACGATGTGCTCTGCGCTCTACGTGGGTGATATGTGTGGGGCCGTCTTTCTCGTGGGACAGGCCTTCACATTCAGACCTCGTCGTCACCGAACGGTCCAGACTTGTAACTGCTCGCTGTACCCAGGTCATCTTTCAGGACATCGAATGGCTTGGGATATGATGATGAATTGGTCCCCCGCTGTGGGTATGGTGGTGGCGCACGTCCTGCGGTTGCCTCAGACCTTGTTTGACATAATAGCCGGGGCCCACTGGGGCATCTTGGCGGGCCTAGCCTATTACTCCATGCAGGGCAACTGGGCCAAGGTCGCCATCATCATAGTTATGTTTTCAGGGGTCGACGCCACAACATACGTTTCCGGTGGCGCTGCAGCTCGTGATGCCAACTTCTTTACTAGGTTATTCAGTACGGGTGCCAACCAGAGACTGCAGCTGGTCAACGCCAATGGTTCGTGGCACATCAACAGCACTGCCCTGAACTGCAATGAGCCCATAAACACCGGGTTCATAGCTGGGTTGATCTATTATCATAAGTTCAACTCTACTGGATGTCCTCAAAGGCTCAGCGGCTGCAATTACATCACTTCCTTCGATCGGGGGTGGGGCCCCTTGACAGATACTAGCATCACTGGCTCTTCTAACGACAGACCGTACTGCTGGCACTATGCGCCTAAACCTTGTGATGTCGTCAAGGCATCAAGTGTCTGCAGCCCCGTGTACTGCTTCACACCATCGCCAGTGGTCATAGGCACTACTGATGCCAAGGGCGTGCCAACCTACACTTGGGGTGATATTGAGTCAGATGTGTTCCTGCTGAAGTCCCTGCGGCCTCCCAAAGGTCGGTGGTTTGGGTGTTCGTGGATGAACTCCACGGGGTTTGTCAAGACGTGTGGAGCTCCCCCTTGTAACATCTATGGAGGTGAGGAGACTAACAGGAGTACATCACTCTTCTGCCCCACCGACTGTTTTAGGAAACATCCCGAGGCCACATACAGCCGGTGTGGTGCGGGGCCTTGGTTAACACCTCGTTGCATGGTCGACTATCCATACCGGCTTTGGCATTACCCGTGTACAGTCAACTTTACATTGTTCAAGGTGAGAATGTTTGTGGGTGGGTTTGAGCACCGATTTAACGCTGCTTGCAACTGGACCAGGGGGGAGCGCTGCAATATCGAGGATCGAGACCGCAGCGAGCAGCATCCGCTGCTGCATTCAACAACTGAGCTTGCTATACTGCCTTGCTCTTTCACGCCCATGCCTGCATTGTCAACAGGTCTAATACACCTCCACCAAAACATCTTGGATGTCCAGTACCTTTATGGTGTTGGATCCGGCATGGTGGGATGGGCGCTGAAATGGGAGTTCGTCGTCCTCGTTTTCCTCCTCCTGGCGGACGCACGCGTGTGCGTCGCCCGCTGGCTGATGCTGATGATATCACAAGCAGAAGCAGCCTTGGAGAACCTTGTCACGCTGAATACCGTCGCTGCTGCTGGGACACATGGCATCGGTTGGTACCTAGTAGCCTTTTGCGCAGCGTGGTACGTGCGGGGTAAATTTGTCCCGCTGGTGACCTACGGCCTGACGGGTCTTTGGTCCTTGGCGCTGCTCGTCCTCTTGCTCCCCCAACGAGCATATGCTTGGTCGGGTGAAGATAGTGCAACTCTCGGCGCTGGGGTTTTGGTCCTCTTCGGCTTCTTTACCTTATCACCCTGGTATAAGCATTGGATCGGCCGTCTCATATGGTGGAACCAGTACACCATATGCAGATGCGAGTCCGCCCTCCTAGTATGGGTCCCCCCCTTACTTGCACGCGGGGGTAGGGACGGTGTCATCTTGCTAACAAGCCTGCTTTATCCATCCTTAATTTTTGACATCACTAAGCTGCTGATAGCAGTAGTGGGCCCATTGTACTTAATACAGGCCGCCATCACTGCCTCCCCCTACTTTGTGCGTGTGCATGTACTGGTCTGCCTTTGCATGCTCGTGCGTTCCGTGATGGGGGGAAAATACTTCCAGATGATCATACTAAGCATTGGTAGATGGTTCAACACCTACCTATACGACCACCTAGCGCCAATGCAGCATTGGGCCGCAGCCGGCCTCAAAGACCTAGCAGTGGCCACTGAACCTGTAATATTTAGTCCCATGGAAATCAAGGTCATCACCTGGGGCGCGGATACAGCGGCTTGCGGAGATATCCTTTGCGGGCTGCCCATCTCTGCGCGACTAGGCCGTGAGGTGTTGTTGGGACCTGCTGATGACTATCGGGAGATGGGTTGGCGTCTGTTGGCCCCGATTACAGCATACGCCCAGCAAACTAGGGGCCTTCTTGGGACTATTGTGACCAGCTTGACTGGCAGGGATAAGAACGTGGTGGCAAGTGAAGTGCAGGTGCTTTCCACGGCCACCCAGACCTTCCTAGGTACAACAGTAGGGGGGTTTATGTGGACTGGTTGCCATGGTGCAGGTTCGAGAACGCTCGCGGGCGCCCAACATCCTGCGCTCCAAATGTACACAAATGTGGATCAGGACCTCGTCGGGTGGCCAGCCCCTCCAGGGTGCGACTCTCTCGAACCGTGTGTGCGCGGGGCTGCAGACTTATACCTGGTTATCCGCGACGCCGATGTCATCCCTGCTCGGCGTAGGGGGGACTCCACAGCGAGCTTACTCAGTCCTAGGCCTCTCGCCTGCCTCAAAGGCTCCTCTGGAGGTCCCGTTATGTGTCCTTCTGGGCATGTTGCGGGGATCTTTAGGGCTGCTGTGTGCACCAGAGGTGTGGCAAAAGCCCTACAGTTTTTCCCAGTAGAAACCCTTAGCACACAGGCTAGGTCTCCATCTTTCTCTGACAATTCAACTCCTCCTGCTGTCCCACAGAGCTATCAAGTGGGATACCTTCATGCCCCGACCGGCAGTGGCAAGAGCACAAAGGTCCCGGCCGCGTATGTAGCACTGGGATATAATGTTCTCGTGCTGAATCCATCCGTGGCGGCCACACTAGGCTTCGGTTCTTTCATGTCACACGTCTATGGGATTGACCCTAACATCCGCACTGGGAACCGCACCGTTACAACTGGTGCTAAACTGACCTATTCCACCTACGGCAAGTTTCTCGCGGATGGGGGTTGCTCCGGGGGGGCGTATGATGTGATTATCTGTGATGAATGTCATGCCCAAGACGCTACTAGCATATTGGGTATAGGCACGGTCTTAGATCAGGCTGAGACGGCTGGGGTGAGGTTGACGGTTTTGGCGACAGCAACTCCCCCAGGCAGCATCACTGTGCCACACTCTAACATCGAAGAGGTGGCCCTGGGCTCTGAAGGCGAGATCCCTTTCTACGGTCAGGCTATACCGATAGCCCTACTCAAGGGGGGGAAGCACCTTATCTTCTGCCATTCCAAGAAAAAATGTGACGAAATAGCGTCCAAACTCAGAGGTATGGGGCTCAACGCTGTAGCGTACTACAGGGGTCTCGATATGTCCGTCTTACCAACAACAGGAGATGTCATAGTTTGTGCTACTGACGCCCTCATGGCTGGATTCACCGGAGACTTCGATTCTGTCATAGATTGCAGCGTAGCTGTTGAACAGTACGTTGACTTCAGCCTAGACCCCACCTTTTCCATCGAGACTCGCACTGCTCCCCAAGACGCGGTTTCCCGCAGCCAACGCCGTGGCCGTACGGGCCGAGGTAGACTCGGTACGTATCGATATGTTGCCTCCGGCGAGAGACCGTCTGGAATGTTTGACTCGGTTGTTCTCTGTGAGTGCTATGACGCGGGCTGCTCGTGGTACGATTTGCAGCCCGCTGAGACCACAGTCAGACTGAGAGCTTACTTGTCCACGCCCGGGTTAGCAGTCTGTCAAGACCATCTAGACTTTTGGGAGAGCGTTTTCACTGGACTGACTCAGATAGATTCCCACTTTCTGTCACAGACAAAGCAGCGGGGACTTAACTTCCCTTGCCTAACTGCCCACCAGGCCACTGTGCGCGCCCGCGCACAGGCCCCCCCTCCAAGTTGGGACGAGATGTGGAAGTGTCTCGTACGACTTAAACCAACATTACATGGACCTACGCCCCTTCTATATCGGTTGGGGCCTGTCCAAAATGAAATCTGCTTGACACACCCCATCACAAAATACGTCTTGGCATGCATGTCAGCCGATCTGGAAGTAACCACCAGCACCTGGGTGTTGCTCGGAGGAGTCCTCGCGGCCCTGGCGGCCTACTGCTTGTCAGTCGGCTGCGTTGTGATTGTGGGTCATATTGAACTAGGGGGCAAGCCGGCACTCGTTCCAGACAAAGAGGTGCTATATCAACAGTACGATGAAATGGAGGAATGCTCACAGGCTGCCCCATATATTGAACAAGCCCAGGCAATAGCCCACCAGTTCAAGGAAAAAATCCCCGGATTGATGCGGCGAGCCGCCCGGCAAGAAGCTGTCATTGAGCCCATAGTAGTTTCCAACTGGCAAAAGCTTGAGGGCTTCTGCTGCAAGCACATGTGGAATTTTGTGAGTGGAGTCCAATACCTGGCAGGCCTCTCCACTCTGCCTGGCAACCCCGCCGTAGCGTCTCTTATGGCGTTCACTGCTTcAGTCACCATTCCCCTGGCGACCAACCAAACCATGTTTTTTAACATACTCGGGGGGTGGGTTGCCACCCATTTGGCAGGAACCCAGAGCTCTTCCGCGTTCGTGGTAAGCGGCTTGGCTGGCGCTGCCATAGGGGGTATAGGCCTGGGCAAGGTTTTGCTTGACATCCTGGCAGGATACGGGGCTGGTGTATCAGGAGCTTTGGTAACTTTTAAAATCATGGGAGGAGAATTCCCCACTGCTGAGGACATGGCCAACTTGTTGCCCGCCATACTATCTCAGGTTGCTCTCGTCGTCGGTGTGATACGCGCAGCCATACTACGTCGACACGTAGGACCTGGGGAGGGGGCGGTCCAGTGGATGAACAGGCTCATAGCATTCGCATCCGGAGGCAGCCACGTCTCACCAACGCACTATGTTCCCGAGAGCGATGCTGCAGCGAGGGTCACCGCGTTACTGAGCTCTCTTACAGTCACAAGTCTGCTTCGGCGGTTACACCAGTGGATCATAGAAGACTACCCAAGTCCTTGCAGCGGCGATTGGCTGCGAGTCATCTGGGACTGGGTTTCCACAGTGTTGTCCGACTTCAAGACATGGCTCTCTGCTAAGATTATGCCAGCGCTCCCTGGGCTGCCCTTCATCTCCTGTCAAAAGGGATACAAGGGCGTGTGGCGGGGGGACGGTGTGATGTCGTTACGCTGTCCTTGCGGGGCAACAATAACTGGTCATGTGAAGAATGAATTCATGCGGCTCGCAGAGCCGCGTACATGTCTTAACATGTGGCGCAGTACTTTCCCCATCAATGAGTACACCACTGGACCCAGCACACCTTGCCCACCACCCAAGGACACTCGCGCTTTATGGCGCGTGGCTGCCAACAACTACGTTGAGGTGCGCCGGGTGGGGGACTTCCATTACATTACGGGGGCTACAGAAGATGAGCTCAAGTGTCCGTGCCAAGTGCCGGCTGCTGAGTTCTTCACTGAGGTAGATGGGGTGAGACTCCACCGTTACGCCCCACCATGCAAGCCCTTGTTGAGAGATGAGATCACTTTTTCGGTAGGGTTAAACTCCTACGCTATGGGATCTCAACTCCCCTGTGAACCAGAACCAGATGTCTGTACACTGACCTCGATGTTGAGAGACCCTTCCCACATCACCGCCGAGACGGCAGCGCGCCGCCTTGCGCGGGGGTCCCCTCCATCAGATGCAAGCtcAATCGCCAGGCAGCTATCGGCTCCGTCGTTGAAGGCCACTTGCCGAACGCATAGGCCTCATCCAGACGCTGAGCTGGTGGACGCCAACTTGCTATGGCGGCAAGAGATGGGCAGCAACATTACACGGGTAGAGTCAGAAACAAAGGTTGTGATTCTTGATTCATTCGAACCTCTGAGGGCCGAAACCGGCGACGCCGAGCTCTCGGTGGCTGCAGAGTGTTTTCAGAAGCCTCCCAAGTATCCTCCAGCCCTTCCCATCTGGGCTAGGCCTGACTATAACCCTCCATTGTTGGACCGTTGGAAAGCACCGGATTACGTACCACCGACTGTGCATGGATGTGCCTTACCACCACGGGGCGCTCCACCGGTGCCTCCCCCTCGGAGGAAGAGAACAATTCAGCTAGACGGCTCCAATGTGTCAGCGGCGTTAGCTGCGCTAGCTGAAAAATCATTCCCGTCCTCGAAACCACAGGAGGAGAATAGCTCATCCTCTGGGGTCGACACACAGTCCAACACTACTTCCAAGGTGTCCCCCCCTCCGGAAGGGGAGTCCGACTCCGAGTCTTGCTCGTCCATGCCTCCTCTTGAGGGAGAGCCGGGCGATCCGGACTTGAGTTGCGACTCTTGGTCCACCGTTAGTGACAGCGAAGAGCAGAGCGTGGTCTGCTGTTCTATGTCGTACTCTTGGACCGGCGCCCTGATAACACCATGCAGTGCCGAGGAGGAGAAACTGCCCATCAGCCCACTCAGCAACTCCTTGTTGAGACATCATAACCTAGTCTATTCAACGTCGTCTAGAAGCGCTTCTCAGCGTCAGAGGAAGGTCACCTTCGACAGACTGCGGGTGCTCGACGACCATTACAAGACTGCATTAAAAGAGGTAAAGGAGCGAGCGTCCAGGGTAAAGGCCCGCATGCTCACCATCGAGGAAGCGTGCGCGCTCGTCCCTCCTCACTCTGCCCGGTCGAGGTTTGGTTATAGTGCGAAGGACGTTCGCTCCTTGTCCAGCAAGGCCATTAACCAGATCTGCTCCGTCTGGGAGGACTTGCTGGAAGACACCACAACTCCAGTTTCAACCACCATCATGGCGAAGAATGAGGTGTTCTGTGTGGACCCTGCTAAAGGGGGCCGCAAGCCCGCTCGCCTCATTGTGTACCCTGACCTGGGGGTGCGTGTCTGTGAGAAACGCGCCCTATATGATGTGATACAGAAGTTGTCAATTGAGACGATGGGTGCTGCTTATGGATTTCAGTACTCACCTCAACAGCGGGTCGAACGTCTGCTGAAGATGTGGACCTCAAGGAAAACCCCCTTGGGGTTCTCGTATGACACCCGTTGTTTTGACTCAACTGTCACTGAACAGGACATCAGGGTAGAAGAGGAGATATACCAATGTTGTAACCTTGAACCGGAGGCCAGAAAAGTGATCTCCTCCCTCGCGGAGCAGCTTTACTGCGGGGGCCCTATGTTCAGCAGCAAGGGGGCCCAGTGTGGTTATCGCCGTTGCCGTGCCAGTGGAGTCTTGCCTACCAGCTTTGGCAACACAATCACTTGTTACATCAAGGCCACAGCGTCTGCGAAGGCTGCAGGCCTCCGGAACCCGGACTTTCTAGTCTGCGGAGACGATCTGGTCGTGGTGGCAGAGAGTGATGAAGTAGGTGAGGATGGAGCAGCCCTGAGAACCTTCACGGAGGCTATGACCAGGTATTCTGCTCCACCCGGAAGTGCTCCACAGCCCACCTACGACCTTGAGCTCATTACATCTTGCTCCTCCAACGTCTCCGTGGCACGGGACGACAAGGGGAGGAGGTACTATTACCTCACCCGTGATGCTACTACTCCCCTAGCCCGTGCGTCTTGGGAAACAGCCCGTCACACTCCAGTTAACTCCTGGTTGGGCAACATCATCATGTACGCGCCTACCATCTGgGTGCGCATGGTAATGATGACACATTTTTTCTCCATACTCCAATCCCAGGAGATACTTGATCGACCCCTTGACTTTGAAATGTACGGGGCCACTTACTCTGTCACTCCTTTGGATTTGCCAGCAATCATTGAAAGACTCCATGGTCTTGGCGCGTTCACGCTCCACAGTTACTCTCCAGTAGAGCTCAATAGGGTGGCGGGGACACTCAGGAAGCTTGGGTGCCCCCCCCTACGAGCTTGGAGACATCGGGCACGAGCAGTGCGCGCCAGACTTATCGCCCAGGGAGGGAAGGCTAAAATATGCGGC
>testHAP25
ATGAGCACACTTCCTAAACCCAAAAGAAAAACCAAAAGAAACACCATCCGTCGCCCACAGGACGTCAAGTTCCCGGGTGGCGGACAGATCGTTGGTGGAGTATACGTGTTACCGCGCAGGGGCCCACGGTTGGGTGTGCGCGCGACGCGTAAAACTTCTGAACGGTCACAGCCTCGCGGACGACGACAGCCTATCCCCAAGGCACGTTGGAGCGAAGGCCGGTCCTGGGCCCAGCCCGGGTACCCTTGGCCTCTCTATGGTAACGAGGGCTGCGGGTGGGCAGGGTGGCTCCTGTCCCCACGCGGCTCCCGTCCATCTTGGGGCCCAAATGACCCCCGGCGGAGGACCCTCAATTTGGGTAAAGTCATCGATACCCTCACGTGCGGATTCGCTGATCTCATGGGGGACATCCCGCTCGTCGGCGCTCCTGTAGGAGGTGTCGCGGGAGACATCGCGCATGGCGTGAGGGCCCTTGAAGACAGGATAAATTTCGCAACAGGGAACTTGCCCGGTTGCTCCTTTTCTATCTTCCTTCTTGCTCTGTTCTCTTGCGCAATTCATCCAGCAGCTAGTCTGGAGTGGCGGGACGAGGCTGGCCTCTACATCCTTACCAACGACTGTTCCAATAGCGGTATTGTGTATGAGGCCGATGAAGTGATTCTGCACACACCTGGCTGTGTACCTTGTGTTCAGGACGGTAATCCATCCACGTGCTGGACCCCAGTGACACCTACAGTGGCAGTCAAGTATGTCGGAGCAACCACCGCTTCAATACGCAGCCATGTGGACCTATTAGTGGGCTTGGCCACGATGTGCTCTGCGCTCTACGTGGGTGATATGTGTGGGGCCGTCTTTCTCGTGGGACAAGCCTTCACATTCAGACCTCGTCGTCACCGAACGGTCCAGACTTGTAACTGCTCGCTGTACACAGGTCATCTTTCAGGACATCGAATGGCTTGGGATATGATGATAGATTGGTCCCCCGCTGTGGGTATGGTGGTGGCGCACGTCCTGCGGTTGCCCCAGACCTTGTTTGACATAATAGCCGGGGCCCACTGGGGCATCTTGGCGGGCCTAGCCTatTACTCCATGCAGGGCAACTGGGCCAAGGTCGCTATCATCATAGTTATGTTTTCAGGGGTCGACGCCACAACAAACGTTTCCGGTGGCGCTGCAGCTCGTGATGCCAACTTCTTTACTAGGTTATTCAGTACGGGTGCCGGCCGGGGACTGCAGCTGGTCAGCGCCGATGGTTCGTGGCACATCAACAGCACTGCCCTGAACTGCAATGAGTCCATAAGCGCCGGGTTTATAGCTGGGTtGATCTATTATCATAAGTTCAACTCTGCTGGATGTCCTCAAAGGCTCAGCAGCTGCAAGCCCATCACTTCCTTCGATCAGGGGTGGGGCCCCTTGACAGATGCTAACATCACTGAATCTTCTAACGACAGACCGTACTGCTGGCACTATGCGCCTAAACCTTGTGATGTCGTCAAAGCATCAGGTGTCTGCGGCCCCGTGTACTGCTTCACACCATCGCCAGTGGTCGTAGGCACTACTGATGCCAAGGACGTGCCAACCTACACTTGGGGTGATAATGAGTCAGATGTGTTCCTGCTGAAGTCCCTGCGGCCCCCAAAAGGTCGGTGGTTTGGGTGTTCGTGGATGAACTCCACGGGGTTTGTCAAGACGTGTGGAGCTCCCCCTTGTAACATCTATGGGGGTAAGGAGACTAACAGGATTACATCACTCTTCTGCCCCACCGACTGTTTTAGGAAACATCCCGAGGCCACATACAGCCGGTGTGGTGCGGAGCCTTgGTTAACACCTCGTTGCATGTTCGACTATCCAAACCGGCTTTTGCGTTACCCGTGTAGAGTCAACTTTACATTGTTCAAGGTGAGAATGTTTGTCGGTGGGTTTGAGCACCGATTTAACGCTGCTTGCAACTGGACCAGGGGGGAGCGCTGTAATATCGAGGATCGAGACCGCAGCGAGCAGCATCCGCTGCTGCATTCAACAACTGAGCTTGCTATACTGCCTTGCTCTTTCACGCCCATGCCTGCATTGTCAACGGGTCTAATACACCTCCAGCAAAACATCGTGGATGTCCAGTACCTTTATGGTGTTGGATCCGGCATGGTGGGATGGGCGCTGAAATGGGAGTTCGTCGTCCTCGTTTTCCTCCTCCTAGCGGACGCACGCGTGTGCGTCGCCCTTTGGCTGATGCTGATGATATCACAAGCAGAAGCAGCCTTGAAGAACCTTGTCACGCTGAATGCCGTCGCTACGACAGGGACGCATGGCATCGGTTGGTACCTGGTAGCCTTTTGCGCGGCGTGGTACGTGCGGGGTAAATTTGTCCCGCTGGTGACCTACGGCCTGACGGGTCTTTGGTCCATAGCGCTGCTCGTCCTCTTGCTCCCCCAACGAGCATATGCTTGGTCGGGTGGGGGTGGTGCAAGTCTCGGCGCTGGGGTCTTGGTCCTCTTCAGCTGCTTCACCTtATCACCCTGGTATAAGCATTGGATCAGCCGTCTCTTATGGTGGAACCAGTACACCATATGCAGATGCGAGTCTACCCTTCAAGTATGGGTCCCCCCCTTACTTGCACGCGGGGGAAGGGACGGTGTCATCTTGCTAACAAGCCTGCTTTATCCATCATCAATTTTTGACATCACTAAGCTGCTGATAGCAGTATTAGGCCCATTATACTTAATACAGGCCGCCATCACTGCCTCCCCCCACTTTGTGCGTGCACATGTATTGGTCCGCCTTTGCATGCTCGTGCGTTCCGTGATGGGGGAAAAATACTTCCCGATGATCATACTAAGCATTGGTAGATGGTTCAACACCTACCTATACGACCAGCTAGCGCCAATGCAGCATTGGGCCGCAGCCGGCCTCAAAGACCTAGCGGTGGCCGCTGGACCTGTAATATGTGGTCCCATGGAAATCAAGGTCATCACCTGGGGCGCGGATACAGCGGCTTGCGGAGATATCCTTTGCGGGCTGCCCGTCTCTGCGCGACTAGGCCGTGAGGTGTTGTTGGGACCTGCTGATGACTATCGGGAGATGGGTTGGCGTCTGTTGGCCCCGATTACAGCATACGCCCAGCAAACTAGGGGCCTTCTTGGGACTATTGGGGCCGGCTTGACTGGCAGGAATGAGAACGTGGTGACCGGTGAAGTGCAGGTGCTTTCCACGGCCACCCAGACCTTCCTAGGCACAACAGTAGGGGGGGTTATGTGGACTGTTTACCATGGTGCAGGTTCGAGAACGCTCGCGGGCGCCAAACATCCTGCGCTCCAAATTTACACATATGCGGATCGGGACCTCGTCGGGTGGCCAGCCCCTCCAGGGGCCAAGTCTCTCGAACCGTGTGCTTGCGGGTCTGCAGACTTATACCTGGTTACCCGCGACTACGATGTCATCCCTGCCCGGCGTAGGGGGGACTCCACAGCGAGCTTGCTCAGTCCTAGGCCTCTCGCCTGCCCCAGGGGATCCTCGGGAGTTAAAGTTATGTGTCCTTCTGGGCATGCTGCGGGGATCTTTAGGACTACTGTGTGCACCAGAGGTGTGGCAAAAGCCCTACAGTTTATCCCAGTAGAAACCCTTAGCACACAGGCTAGGTCTCCATCTTTCTCTGACAATTCAGCTCCTCCTGCTGTCCCACAGAGCTATCAAGTGGGATACCTTCATGCCCCGAACGGCAGTGGGACGGGCACACAGGTGCCGGCCGCGTATGTAGCACGAGGATATAATGTTCTCGTGCTGAATCCATCCGTGGCAGCCGCACTAGGCTTCGGTTCTTTCATGTCACACGCCTATGGGATTGACCCTAACATCCGCACTGGGAACCGCACCGTTACAACTGGTGCTAAACTGACCTATTCCACCTACGGCAAGGTTCTCGCGGATGGGGGTTGCTCCCCGGGGGCGTATGATGTGATTATCTGTGATGAATGTCATGCCCAAGACGCTACTAGCATATTGGGTATAGGCACGGTCTTAGATCGGGCTGGGGCGGCTGGGGTGAGGCTGACGGTTTTGGCGACAGCAACTCCCCCAGGCAGCATCACTGTGCCACACTCTAACATCGAAGAAGTGGCCCTGGGCTCTGAAGGCGAAATCCCTTTCTACGGTAAGGCTATAGCGATAGGCCTGCTCAAGGGGGGGAGGCACCTTATCTTCTGCCATTCCAAGGAAAAATGTGACGAAATAGAGGCCAAACTCAGAGGTATGGGGCTCAACGCTGTAGCGTACTGCTGGGATATCGATATTTTCGTCATACTAACAACAGGAGATGTCGTGGTTTGTGCTACTGACGCCCTCATGACTGGATTCACCGGACAGTCGGTTTGTATCATAGGGTGCAACGTAGCTGTTGGGCAGTACGTTGACTTCAGCCTAGACCCCACCTTTTCCATCGAGACCCGCACTGCTCCCCAAGACGCGGTTTCCGGCAGCCAACGCCGTGGCCGTACGGGCCGAGGCAGACTCGGTACGTATCGATATGTTGCCTCCGGCGAGAGACCGTCTGGAATGTTTGACTCGGTTGTTCTCTGTGAGTGCTATGACGCGGGCTGCTCGTGGTACGATTTGCAGCCCGATGAGACCACAATCAGACTGAGAACTTACTTGTCCACGCCCGGTTTACCAGTCTGTCAAGACAATCTAGACTTTGGGGAGAGCGTTTTCACTGGACTGACTCACATAGATGCCCACTTTCTGTCACAGACAAAGCAGCAGGGACTTAACTTCTCGTACCTAACTGCCTACCAGGCCACTGTGCGCGGCAGCGCACAGGCCCCCCCTCCAAGTTGGGACGAGATGTGGAAGTGTCTCGTGCGACTTAAACCAACATTACATGGACCTACGCCCCTTCTATATCGGTTGGGGCCTGTCCAAAGTGAAATCTGCTTGACACACCCCATCACAAAATACGTCATGGCATGCATGTCAGCCGATCTGGAAATGACCACCGGCGCGCGGGTGTTGCGCGGAGGAGTCCTCGCGGCCCTGGCGGCCTACTGCTTGTCAGTCGGCTGCGTTGTGATTGGTGGTCATATTGAACTAGGGGGCAAGCCGGCACTCGTTCCAGACAAAGAGGTGCTGTATCAGCGGTACGTTGAAATGGAGGGATCCTCACAGGCTGCCCCATATATTGAACAAGCCCAGGCAATAGCCCACCAGTTCAAGGAAAAAATCCTTGGATTGATGCAGCGAGCCGCCCAGCAAGAAGCTGTCATTGAGCCCATAGTAGTTTCCAACTGGCAAAAGCTTGAGGCCTTCTGGCACAAGCACATGTGGAACTttGTGAGTGGAATCCAATACCTAGCAGGCCTCTCCACTCTGCCTGGCAACCCCGCCGTAGCGTCACTTATGGCGTTCACTGCTTCAGTCACCAGTCCCCTGACGACCAACCAAACCATGTTTTTTAACATACTCGGGGGGTGGGTTGCCACCCATTTGGCAGGGCCCCAGAGCTCTTCCGCGTTCGTGGTAAGCGGCTTGGCTGGCGCTGCCATAGGGGCTATAGGCCTGGGCAAGGTTTTGCTCGACATCCTGGCAGGATACGGGGCTGGTGTATGGGGAGCTTTAGTGGCTTTTAAAATCATGGGAGGAGAATTCCCCACTGCTGAGGACTTGGTCAACTTGTTGCCCGCCCTACTATCTCCAGGTGCTCTCGTGGTCGGTGTGATATGCGCGGCCATACTACGTCGACACGTAGGACCAGGGGAGGGGGCAGTACAGTGGATGAACAGGCTCCCAGCATTCGCATCCCAGGGCAACCACGTCTCACCAACGCACTATGTTAACGAGAGCGATGCTGCCGCGAGGGTCACCGCATTACTGAGCGCGCTTACGGTCAGATGTCTGCTTCGACGGTTACACCAGTGGATCTATGAAGACTACCCAAGTCCTTGCAGCGGCGGTTGGCTGGGAACCATCTGGGACTGGGTTTCCACGGTGTTGCGGGACTTCAACACATGGCTCTCTGCTAAGATTATGCCGGCGCTCCCTGGGCTGCCCTTCATCTCCTGTCCAAAGGGATACAAGGGCGTGTGGCGGGGGGACGGTGTGATGTCGACACGCTGTCCTTGCGGGGCAACAATAACTGGTCATGTGAAGAATGGGTCCACGCGGCTCGCGGGGCCGCGTAAATATGCTAACATGTGGCACGGTACTTTCCCCATCAATGAGTACACCACTGGACCCAGCACACCTTGCCCACCACCCAACTACACTCGCGCGCTATGGCGCGTGGCTGCCAACAGCTACGTTGAGGTGCGCCGGGTGGGGGACTTCCATTACATTACGGGGGCTACAGAAGATGAGCTCAAGTGTCCGTGCCAAGTGCCGGCTGCTGAGTTCTTCACTGGGGTGAATGGGGTGAGACTCCACCGTTACGCCCCACCATACAAGCCCTTGTTGAGAGATGAGAATACTTTTTCGGTAGGGTTAAACTCCTACGCTATAGGATCTCAACTCCCCTGTGAACCAGAACCAGATGTCTCTGTACTGACCTCGATGTTGAGAGACCCTTCCCACATCACCGCCGAGACGGCAGCGCACCGCCTTGCGCGGGGGTCCCCTCCATCAGATGTAAGCTCATCCGCCAGCCAACTATCGGCTCCGTCGTTGAAGGCCACTTGCCGAACGCATAGGCCTCATCCAGACGCTGAGCTGGTGGACGCCAACTTGCTATGGCGGCAAGAGATGGGCAGCAACATTACACGGGTAGAGTCTGAAGTAAAGGTCGTGATTCTTGATTCATTCGAACCTCTGAGGGCCGAAACTGACGACGCCGAGCTATCGGTGGCTGCAGGGTGTTTCCAGAAGCCTCCCAATTATCATCCAGCCCTTCCCATCTGGGCTAGGCCACAATATAACCCTCCATTGTTGGACCGTTGGAAAGCACCGGATTACGTACCCCCGACTGTGCATGGGTGTGCCTTACCACCACGGGGCGCTCCACCGGTGCCTCCCCCTCGGAGGAAGAGAACAATTCAGCTAGACGGCTCCAATGTGTCAGCGGCGTTAGCTGCGCTAGCTGAAAAATCATTCCCGTCCTCGAAACCACAGGAGGAGAATAGCTCATCCTCTGGGGTCGACACACAGTCCAGCACTACTTCCAAGGTGTCCCCCCCTCCGGAAGGGGAGTCCGACTCAGAGTCATGCTCGTCCATGCCTCCTCTTGGCGGAGAGCCGGGCGATCCGGACTTGAGTTGCGACTCTTGGTCCACCATTAGTGACAGCGAAGAGCAGAGCGTGGTCTGCTGTTCTATGTCGTACTCTTGGACCGACGCCCTGATAACACCGTGCAGTGCCGAGGAGGAGAAACTGCCCATCAGCCCACTCAGCAACTCTTCGTTGAGACATCATAACCTAGTCTATTCAACGTCGTCTAGAAGCGCTTCTCGGCGTCAGAGGAAGGTCACCTTGGGCGGACTGCGGGTTGTGGGCGATGGGTACTGGACTGCATTCAAGGAGGGGaAGGGGCGGGCGTGCGGGGTAGAGGCCCGCATGCTCACCATCGAGGAAGCGTGCGCGCTCGTCCCTCCTCACTCTGCCCGGTCGAGGTTCGGGTATAGTGCGAAGGACGTTCGCTTCTTGTCCAGCAAGGCCATTAACCAGATCTGCTCCGTCTGGGAGGACTTGCTGGAAGACTCCACAACTCCAATTCCAACCACCATCATGGCGGGGAACGAGGTGTTCTGTGTGGACCCTGCTAGAGGGGACCTGAAGCCCGCTCGCCTCATTGTGTACCCTGACCTGGGGGTGCGTTTCTGTGAGAAACGCGCCCTATATGATGTGATACAGAAGTTGTCAATTGAGACGATGGGTGCTGCTTATGGATTTCAGTACTCACCTCAACAGCGGGTCGAACGTCTGCTGAAGATGTGGACCTCAAAGAAACCCCCCTTGGGGTTCTCGTATGACACCCGCTGTTTTGACTCAACTGTCACTGAACAGGACATCAGGGTAGAAGGGGATATATACCAATGTTGCAACCTTGAACCGGAGGCCAGAAAAGTGATCTCCTCCCTCACGGAGCGGCTTTACTGCGGGGGCCCTATGTTCAACAGCAAGGGGGCCCAGTGTGGTTATCGCCGTTGCCGTGCCAGTGGAGTCTTGCCTACCAGCTTTGGCAACACAATCACTTGTTGCATCAAGGCCACAGCGGCTGCGAAGGCTGCAGGCCTCCGGAACCCGGACTTTCTTGTCTGCGGAGACGATCTGGTCGTGGTGGCAGAGAGTGGTGGCGTCGATGAGGATGGAGCAGCCCTGAGAGCCTTCACGGAGGCTATGACCAGGTATTCTGCTCCACCCGGAGATGCTCCACAGCCCACCTACGACCTTGAGCTCATTACATCTTGCTCCTCCAACGTCTCCGTGGCACGGGACGACAAGGGGAGGAGGTACTATTACCTCACCCGTGATGCTACTACTCCCCTAGCCCGTGCGGCTTGGGAAGCAGCCCGTCACACTCCAGTTAACTCCTGGTTGGGCAACATCATCATGTACGCGCCTACCATCTGGGTGCGCATGGTAATGATGACACATTTTTTCTCCATACTCAAATCCCAGGAGATGCTTGATCGACCCCTTGACTTTGAAATGTACGGGGCCACTTACTCTGTCACTCCGCTGGATTTGCCAGCAATCATTGAAAGACTCCATGGTCTTAGCGCGTTCACGCTCCACAGTTACTCTCCAGTAGAGCTCAATAGGGTGGCGGGGACACTCAGGAAGCTTGGGTGCCTTTACCTACGAGCTTGGAGACATCGAGCAcGAGCAGTGCGCGCCAGACTTATCGCCCAGGGAGGGAAGGCCAATGTATGCGGC
>testHAP26
ATGAGCGCACCTTCTAAACCCCAAAGAAAAAACAAAAGAAACACCATCCGTCGCCCACAGGACGTCAAGTTCCCGGGTGGCGGACGGATCGTTAGTGGAGTATACGTGTTACCGCGCAGGGGCCCACGGTTGGGTGTGCGCGCGACGCGTAAAACTTCTGAACAGTCACAGCCTCGCGGACGACGACAGCCTATCCCCAAGGCACGTTGGAGCGAAGGCCGGTCCTGGGCCCAGCCCGGGTACCCCTGGCCCCTCTATGGTAACGAGGGCTGCGGGTGGGCAGGGTGGCTCCTGTCCCCACGCGGCTCCCGACCATCTTGGGGCCCAAATGACCCCCGGCGGAGGTCCCGCAATTTGGGTAAAGAAATCGATACCCTCACGTGCGGATTCGCCGATCTCATGGGGTACATCCCGCTCGTCGGCGCTCCTGTAGGAGGTGTCGCAAGAGCCCTCGCGCATGGCGTGAGGGCCCTTGAAGCCGGGATAAATTTCGCAGCAGGGAACTTGCCCGTTTGCTCCCTTTCTATCTTCCTTCTTGCTCTGTTCTCTTGCTTAATTCATCCAGCGGCTAGTCTAGAGTGGCGGAACGCGTCTAGCCTCTACATCCTTACCAACGACTGTTCCAATAGCATTATTGTGtatGAGGCCGATGAAGTGATTCTGCGCACACCTGGCTGTGTACCTTGTGTTCAGGACGGTAATACATCCACGTGCTGGACTGAAGTGATTCCTACAGTGGCAGTCAAGTATGTCGGAGCAACCACCGCTTCAATACGCAGTCATGTGGACCTGTTATTGGGCGCGGCCACGATGTGCTCTGCGCTCTACGTGGGTGATATGTGTGGGGCCGTCTTTCTCACGGGAcAAACCTACGCGTTCGAACCTCGTCGTCACCAAACGGTCCAGACTTGTAACTGCTCGCTGTACCCAGGTCATCTTCCAGGACATCGAATGGCTTGGGATATGATGATGAATTGGTCCCCCGCTGTGGGTATGGTGGTGGCGCACGTCCTGCGGTTGCCTGAGACCTTGTTTGACATAATAGCCGGGGCCCACTGGGGCATCTTGGCGGGCCTAGCCTATTACTCCATACGGGGCAACTGGGCCAAGGTCGCTATCATCGCGGTTATGTTTTCGGGGGTCGACGCCACAACATACGTTTCCGGTGGCGCTGCGGCTCGTGATGCCAACTTCTTTACTAGGTTATTCAGTACGGGTGCCAACCAGAGACTGCAGCTGGTCAACGCCAATGGTTCGTGGCACATCAACAGCACTGCCCTGAACTGCAATGAGTCCGCAAACACCGGGTTCATAGCGGGGTTGATCTATTATCATAAGCTCAACTCTACTGGATGTCCTCAAAGGCTCAGCAGCTGCAAGCCCATCACTTCCTACGATCAGGGGTGGGGCCCCTTGACGAATGCTAACATCACTGGCTCTTCTAACGACAGACCGTACTGCTGGCACTATGCGCCTAAACCTTGTGATGTCGTCAAAGCATCAAGTGTCTGCGGCCCCGTGTACTACTTCACACCATCGCCGGTGGTCGTAGGCACTACTGATGCCAAGGGCGTGCCAACCTACGCTTGGGGTGATAACGAGTCAGATGTGTTCCTACTGAAGTCCCTGCGGCCTCCCAAAGGTCAGTGGTTTGGGTGTTCATGGATGAACTCCACGGGGTTTGTCAGGACATTTGGAGCTCCCCCTTGTAACATCTATGGGGGTGGGGATTCTCACAGGAGTACATCACTCTTCTGCCCTACCGACTGTTTTAGGAAACATCCCGAGGCCACATACAGCCGGTGTGGTGCGGGGCCTTGGTTAACACCTCGTTGCATGGTCGACTATCCATACCGGCTTTGGCATTACCCGTGTACAGTCAACTTTACATTGTTCAAGGTGAGAATGTTTGTGGTTAGGTTTGAGCACGAATTTAACGCTGCTTGCAACTGGACCAGGGGGGAGCGCTGTAATATCGAGGATCGAGACCGCAGCGAGCAGCATCCGCTGCTGCATTCAACAACTGAGCTTGCTATACTGCCTTGCTCTTTCACGCCCATGCCTGCATTGTCAACAGGTCTAATACACCTCCACCAAAACATCGTGGATGTCAATTACCTTTATGGTGTTGGATCCGGCATAGTGGGATGGGCGCTGAAATGgGAGTTCGTCGTCCTCGTTTTCCTCCTCCTAGCGGACGCACGCGTGTGCGTCGCCCTTTGGCTGATGCTGATGATATCACAAGCAGAAGCGGCCTTGGAGAACCTTGTCACGCTGAATCCCGTCGCTGCTGCTGGGACATATAGCATCGGTTGGTACCTGGTAGCCTTTTGCGCGGCGTGGTACGTGCGGGGTAAATTTGTCCCGCTGGTGACCTACGGACTGACAGGTCTTTGGTCCTTAGCGCTGCTCGTCCTCTTGCTCCCCCAACGAGCATATGCTTGGTCGGGTAAAGATAGTGCAACTCTCGGCGCTGGGGTCTTGGTCCTCTTCGGCTTCTTTACCTTATCACCCtgGTATAAGCAGTGGATCGGCCGTCTCATATGGTGGAACCAGTACACCATATTCaGATGCGAGTCTGCCCTTCAAGTATGGGTCCCCCCCATACTTGCACGCTGGGGTAGGGACGGTGTCATCTTGCTAACAAGCCTGCTTTATCCACCCTTAATTTTTGACATCACTAAGCTTTTGGTAGCAGTATTGGGCCCATTATACTTAATACAGGCCGCCATCACTGCCTCCCCCTGCTTTGTGCGTGCACATGTCCTGGTCCGCCTTTGCATGCTCGTGCGTTGCGTGATGGGGGGAAAATACTTCCAGATGATCATACTAAGCATTGGTAGATGGTTCAACACCTACCTATACGACCACCTAGCGCCAATGCAGCATTGGGCCGCAGCTGGCCTCAAAGACCTAACGGTGGCCACTGAACCTGTAATATTTAGTCCCATGGAAATCAAGATTATCACCTGGGGCGCGGATACAGCGGCTTGCGGAGATATCCTTTGCGGGCTGCCCGTCTCTGCGCGACTAAGGCGCGTGGTGTTGTTGGGACCTGCTGATGACTATCGGGAGATGGGTTGGCGTCTGTTGGCCCCGATTACAGCATACGCCCAGCAAACTAAGGGCCTTCTTGGGACTATTGTGACCAGCTTGACTGGCAGGGATAAGAACGTGGTGACCGGTGAAGTGCAGGTGCTTTTCACGGCCACCCAGACCTTCCTAGGTACAACGGTAAGGGGGGTTATGTGGACTGTTTACCATGTTGCAGGTTCGAGAACGCTCGCGGGCGCCAAACATCCTGCGCTCCAAATGTACACAAATGTGGATCAGGACCTCGTCGGGTGGCCAGCCCCTCCAGGGGCCAAGTCTCTGGAGCCGTGTGCTTGCGGGTCTGCAGACTTATACCTGGTTACCCACGACGCCGATGTTATCCCTGCTCGGCGTAGGGAGGACTCCACAGCGAGCTTGAACAGTCCTAGGCCTCTCGCCTGCCTCAAAGGCTCCTCTCGAGGTCCCGTTATGTGTCCTTCTGGGCATGTTGCGGGGATCTTTAGGGCTGCTGTGTGCACCAGAGGTGTGGCCAAAGCCCTACAGTTTATACCAGTAGAAACCCTTAGCACACAGGCTGGGTCTCCATCTTTCTCTGACAATTCAGCTCCTCCTGCTGTCCCACAGAGCTATCAAGTGGGATACCTTCATACCCCGACCGGCAGTGGCAGAAGTACAAAGGTCCCGGCCGCGTATGTAGCACAAGGATATAATGTTCTCGTGCTGAATCCATCCGTAGCGGCTACACTACCCCTCGGTTCTTTCATGTCACACGCCTATGGGATTGACCCTAACATCCGCACTGGGAACCGCACCGTTACAACTGGTGCTAAACTGACCTATTCCACCTACGGCAAGTTTCTCGCGGATGGGGTTTGCTCCGCGGGGGCGTATGATGTGATTATCTGTGATGAATGTCATGCCCAAGACGCTACTAGCATATTGGGTATAGGCACGATCTTAGATCAGGCTGAGACGGCTGGGGTGAGGCTGACGGTTTTGGCGACAGCAACTCCCCCAGGCAGCATCTTTGTGCCACACTCTAACATCGAAGAAGTGGCCCTGGGCTCTGAAGGCGAGATCCCTTTCTGTAGTAAGGCTATGCCGATAGCCCTACTCAAGGGAGGAAGGCACCTTATCTTCTGCCATTCCAAGAAAAAATGTGACGAAATAGCGTCCAAACTCAGAGGTATGGGGCTCAACGTTGTAGCGTACTACAAGAATCTCGATGTGTCCGTCATACCAACAACAGGAGATGTCGTAGTTTGTGCTACTGACGCCCTCATGACTGGATTCACCGGAGACTTCGATTCTGTCATAGGGTACAACGTAGCTGTTGAACAGTACGTTGACTTCAGCCTAGACCCCACCTTTTCCATCGAGACCCGCACTGCTCCCCAAGACGCGGTTTCCCGCAGCCAACGCCATTATTGTGCAGGCCGAGGTAGACTCGGTACGTATCGATATGTTGCCTCCGGCGAGAGACCGTCTGGAATGTTTGACTCGGTTGTTCTCTGTGAGTGCCATGACGCGGGCTGCTCGTGGTACGATGTGCAGCCCGCGGAGACCACAGTCAGACTGAGAACTTACTTGTCCACGCCCGGGTTACCAGTCTGTCAAGACCATCTAGACTTTTGGGAGAGCGTTTTCACTGGACTGACTCACATAGATGCTCACTTTCTGTCACAGACAAAGCAGCAGGGACTTAAGTTCTCGTACCTAACTGCCTACCAGGCCACTGTTTGCGCCCGCGCACAGGCCCCCCCTCCAGGTTGGGACGAGATATTGAAGTGTCTCGTGCGACTTAAACTAACATTACATGGACTTTCTGCCCTTCTATATCGGTTGGAACCTGTCCAAAATGAAATCTGCTTGACACACCCCATCACAAAATACGTCATGGCATGCATGTCATCCGATCTGGAAGTCCCTACCAGCACCTGGGTGTTGCTTGGAGGAGTCCTCGCGGCCCTGGCGACCCACTGCTTGTCAGTCGGCTGCGTTGCGATTGTGGTGCATATTGAACTAGGGGGCAAGCCGGCACTCGTTCCAGACAAAGAGGTGCTGTATCAACAATACGATGAAATGGAGGAATGCTCACAGGCTGCCCCATATATTGAACAAGCCCAGGCAATAACCCACCAGTTCAGGAAAAAAATCCTAAGATTCATGCAGCGAGCCGCCCAGCAAGAAGCTGTCATTGAGCCCATAGTAGTTTCCAACTGGCAAAAGCTTGAGGCCTTCTGGCACAAGCACATACGTAACTTTGTGAGTGGGATCCAATACCCAGCAGGCCTCTCCACTCTGCCTGGCAACCCCGCCGTGGCGTCTCTTGTAGCGTTCACTGCTTCAGTCACCAGTCCCCTGACGACCAACCAAACCATGTTTTCCAGCATACTCGGGGGGTGGGTTGCCACCCATTTGGCGGGGCCCCAGAGCTCTTCCGCGTTCGTAGTAAGCGGCTTGGCTGGCGCTGCCATAGGGGGTATAGGCCTGAGCAGGTTTTTGCTTGACATCCTGGCAGGATACGGGGCTAGTGTCTCAGGAGCTTTAGTGGCTTTTAAAATCATGGGAGGAGAATTCCTCACTGCTGAGGACATGGTCAACTTGTTGCCCGCCATACTATCTCCGGGTGCTATAATCGTCGGTGTGATATGCGCAGCTATACTACGTCGACACGTAGGTTCTAGGGAGGAGGCAGTACAGTGGATGAACAGGAACATAGCATTAGCATCCCGGGGCAACCACGTCTCACCAACGCACTATGTTCCCGAGAGCGATGCTGCAGCGAGGTCCACCgcAATACTGAGCTCTCTTGCAGTCACAAGCCAGCTTCGGCGGTTGCACCAGTGGATCAGTAAAGACTACCCAAGTCCTTGCAGCGGCGATTGGCTGCGAACCATCTGGGACTGGGTTTTCACAGTGTTGTCCGACTTCAAGGCATGGCTCTCTGCTAAGATTATGCCAGCGCTCCCTGGGCTGCCCTTCATCTCCTGTCAAAAGGGATACAAGGGCGTGTGGCGGAAGAACAGTGTAATATCGTCACGCTGTCCTTGCGGGGCAACAATAACTGGTCATGTGAAGAATGGGTCCATGCGGCTCGCAGGGCCGCGTACGTATGCTAACATGTGGCACAGTACTTTCCCTATCAATGAGTACACCACTGGACCCATTTTACCTTGCCCACCACCCAACTTCACTCGCGCGCTATGGCGCGTGGCTGTCAACAGCTACGTTGAGGTGCGCCGGGTGGGGGACTTCCATTACATTACGGGGGCTACAGAAGATGAGCTCAAGTGTCCGTGCCAAGTGCCGGCTGCTGAGTTCTTCACTGAGGTAGATAGGGTGAGACTCCACCGTTACGCCCCACCATGCAAGCCCTTGTTGAGAGATGAGATCACTTTTTCGGTAGGGTTAAGCTCCTACGCTATAGGATCTCAACTCCCCTGTGAACCAGAACCAGATGTCTCTGTACTGACCTCGATGTTGAGAGACCCTTCCCACATCACCGCCGAGACGGCAGCGCGCCGCCTTGCGCGGGGGTCCCCTCCATCAGATGCAAGCTCATCCGCCAGCCAACTTCCGGCTCCGTCGTTGAAGGCCACTTGCCGAACGCATAGGCCTCATCCAGACGCTGAGCTGGTGGACGCCAACTTGCTATGGCGGCAAGAGATGGGCAGCAACATTACACGGGTAGAGTCTGAAACAAAGGTTGTGATTCTTGATTCATTCGAACCTCTGAGGGCCAAAACTGACGACGCCGGGCTCTCGGTGGCTGCAGAGTGTTTCAAGAAGCCTCCCCAGAATCCTCCAGCCCTTCCCATCTGGGCTAGGCCTGACTATAACCCTCCATTGTTGGACCGTTGGAAAGCACCGGATTACGTACCACCGACTGTGCATGGATGTGCCTTACCACCACGGGGCGCTCCACCGGTGCCTCCCCCTCGGAGGAGAAGAACAATTCAGCTGAACGGCTCCAATGTGTCAGCGGCGTTAGCTGCGCTAGCTGAAAAATCATTCCCGTCCTCGAAACCACAGGAGGAGAATAGCTCATCCTCTGGGGTCGACACACAGTCAACCACTACTTCCAAGGTGTCCCCCCCTCAGGAAGGGGAGTCCGACTCAGAGTCATGCTCGTCTATGCCTCCTCTTGAGGGAGAGCCGGGCGATCCGAACTTGAGTTGCGACTCTTGGTCCACCGTTAGTGACAGCGAAGAGCGAAGCGTGGTCTGCTGTTCTATGTCGTACTCTTGGACCGGCGCCCTGATAACACCATGCAGTGCCGAGGAGGAGAAACTGCCCATCAGCCCACTCAGCAACTCTTTGTTGAGACATCGTAACCTAGTCTATTCAACGTCGTCTAGAAGCGCTACTCAGCGTCAGAGGAAGGTCACCTTCGACAGACTGCGGATGCTCGACGACCATTACAAGACTGCATTAAAGGAGGTAAAGGAGCGAGCGTCTAGGGTAAAGGCCCGCATGCTCACCATCGAGGAAGCGTGCGCGCTCGTCCCTCCTCACTCTGCCCGGTCGAGGTTTGGGTATAGTGCGAAGGACGTTCGCTCCTTGTCCATCAAGGCCATTAACCAGATCTGCTCCGTCTGGGAGGAGTTGCTGGAAGGCACCACAACTCCAATTCCAACCACCATCATGGCGAAGCAAGAGGTGTTCTGTGTGGACCCTGCTAAAGGGGCCTGCAAGCCCCCTCGCCTCATTGTGTACTCTGCCCTGGGGGTGCGTGTCTGTAAGAAACGCGCCCTATATGATATGATACAGAAGTTGTCAATTGAGACGGTGGGTGCTGCTTATGGATTTCAGTACTCACCTCAACAGCGGGTCGAACGTCTGCTGAAGATGTGGACCTCAAAGAAAACCCCCTTGGGGTTCTCGTATGACACCCGTTGTTTTGACTCAACTGTCACTGAACAGGACATCAGGGTAGAAGAGGAGATATACCAATATTGCAACCTTGAACCGGAGGCCAGAAAAGTGATCTCCTCCCTCACGGAGCGACTTTACTGCGGGGGCCCTATGTTCAACAGCAAGGGGGCCCAGTTTGGTTATCGCCGTTGCCGTGCCGGTGGAGTCTTGCCTACCAGCTTTGGCAACACAATCACTTGTTACATCAAGGCCACAGCGGCTGCGAAGGCTGCAGGCCTCCGGAACCCGGACTTTCTTGTCTGCGGAGGCGATCTGGTCGTGGTGGCAGAGAGTGATGGCGTCGATGAGGATGGAGCAGCCCTGAGAGCCTTCACGGAGGCTATGGCCAGGTATTCTGCTCCACCCGGAGATGCTCCACAGCCCACCTACGACCTTGAGCTCATTACATCTTGCTCCTCCAACGTCTCCGTGGCACGGGACGACAAGGGGAGGAGGTACTATTACCTCACCCGTGATGCTACTACTCCCCTAGCCCGTGCGGCTTGGGAAACAACCCGTCACACTCCAGTTAACTCCTGGTTGGGCAGCATCATCATGTACGCGCCTACCATCTgGGTGCGCATAGTAATAATGCCACATTTTTTCTTCATACTCCAATCCCCGGAGATACCAGATCGACCCCTTGACTTTGAAATGTCCGGGGCCACTTTCTCTGTCACTCCGCTGGATTTGCCAACAATCATTGAAAGACTCCATGGTCTTGGCGCGTTCACGCTCCACAGTTACTCTCCAGTAGAGCTCAATAGGGTGGCGGGGACACTCGGGAAACTTGGGTGCCCCCCCCTACGAGCCCCGGGGCATCGAGCACGAGCAGTGCGCGCCAGACTTATCGCCCAGGAAAGGAAAACTATCATCTGCGGC
>testHAP27
ATGAGCACACTTCCTAAACCCCAAAGAAAAACCAAAAGAAACACCATCCGTCGCCCACAGGACGTCAAGTTCCCGGGTGGCGGACAGATCGTTGGTGGAGTATACGTGTTACCGCGCCGGGGCCCACGGTTGGGTGTGCGCGCGACGCGTAAAACTTCTGAACGGTCACAGCCTCGCGGACGACGACAGCCTATCCCCAAGGCACGTTGGAGCGAAGGCCGGTCCTGGGCCCAGCCCGGGTACCCTTGGCCCCTCTATGGTAACGAGGGCTGCGGGTgGGCAGGGTGGCTCCTGTCCCCACGCGGCTCCCGTCCATCTTGGGGCCCAAATGACCCCCAGCGGAGGTCCCGCAATTTGGGTAAAGTCATGGATACCCTCGCTTGCGGATTCGCCGATCTCATGAGGTACATCCCGCTCGTCGGCGCTCCTGTAGGAGGTGTCGCAAGAGCCCTCGCGCATGGCGTGAGGGCCCTTGAAGACAGGATAAATTTCGCAACAGGGAACTTGCCCGGTTGCTCCTTTTCTATCTTCCTTCTTGCTCTGTTCTCTTGCTTAATTCATCCAGCAGCTAGTCTAGAGTGGCGGAACGCGTCTGGCCTCTACATCCTTACCAACGGCTGTTCCAATAGCAGTATTGTGTATGAGGCCGATGAAGTGATTCTGCACACACCTGGCTGTGTACCTTGTGTTCAGGACGGTAATACATCCACGTGCTGGACCCCAGTGACACCTACAGTGGCAGTCAAGTATGTCAGAGCAACCACCGCTTCAATACGCAGCCATGTGGACCTATTAGTGGGCGCGGCCACGatgTGCTCTGCGCTCTACGTGGGCGATATATGTGGGGCCGTCTTTCTCGTAGGACAAGCCTTCACATTCAGACCTCATCATCACCGAACGGTCCAGACTTGTAACTGCTTGCTGTACCCAGGTCATCTTTCAGGACATCAAATGGCGCAGGATATGATGATGAATTGGTCCCCCGCTGTGGGTATGGTTTTGGCGCACGTCCTGCGGTTGCTTcAGACCTTGTTTGACATAATAGCCGGGGCCCACTGGGGCATCTTGGCGGGCCTAGCCTATTACTCCATGCAGGGCAACTGGGCCAAGGTCGCTATCATCATAGTTATGTTTTCAGGGGTCGACGCCACAACATACGTTTCCGGTGGCGCTGCAGCTCGTGATGCCAACTTCTTTACTAGGTTATTCAGTACGGGTGCCAACCAGAGACTGCAGCTGGTCAACGCCAATGGTTCGTGGCACATCAACAGCACTGCCCTGAACTGCAACAGGTCCATAAACACCGGGTTCATAGCTGGGTTGATCTGCTATCATAAGTTCAACTCTACTGGATGTCCTCAAAGGCTCAGCAGCTGCAAGACCATCACTTCCTTGGGTCAGGGGTGGGGCCCCTTGGCAGATGCTAACATCACTGGCTCTTCTAACGACAGACCGTACTGCTGGCACTATGCGCCTAAACCTTGTGATGTCGTCAAAGCATCAAGTGTCTGCGGCCCCTTATGCTGCTTCACACCATCGCCAGTGGTCGTAGGCACTACTGATGCCAAGGGCGTGCTAGCCTACACTTGGGGTGATAATGAGTCAGATGTGTTCCTGCTGAAGTCCCTGCGGCCTCCCAAAGGTCGGTGGTTTGGGTGTTCGTGGATGGACTCCACGGGGTTTGTCAAGACGTGTGGAGCTCCCCCTTGTAACATCTATGGGGGTAAGGAGACTAACAGGAGTACATCACTCTTCTGCCCCACCGACTGTTTTAGGAAACATCCCGAGGCCACATACAGCCGGTGTGGTGCGGGGCCTTGTTTAACACCTCGTTGCATGGTCGACTATCCATACCGGCTTTGGCATTACCCGTGTACAGTCAACTTTACATTGTTCAAGGTGAGAATGTTTGTGGTTGGGTTTGAGCACCGATTTAACGCTGCTTGCAACTGGACCAGGGGGGAGCGCTGTAATATCGAGGATCGAGACCGCAGCGAGCAGCATCCGCTGCTGCATTCAACAACTGAGCTTGCTATACTGCCTTGCTCTTTCACGCCCATGCCTGCATTGTCAACAGGTCTAATACACCTCCACCAAAACATCGTGGATGTCCAGTACCTTTATGGTGTTGGATCCGGCATGGTGGGATGGGCGCTGAAATGGGAGTTCGTCGTCCTCGTTTTCCTCCTCCTAGCGGACGCATGCGTGTGCGTCGCCCTTTGgATGATGCTGATGATATCACAAGCAGAAGCGGCCTTAGAGAACCTTGTCACGCTGGATGCCGTCGCTGCTGCTGGGACACATGGCATCGGTTGGTACCTGGTAGCCTTTTGCGCGGCGTGGTACGTGCGGGGTAAATTTGTCCCGCTGGTGACCTACGGCCTGACGGGTCTTTGGTCCATAGCGCTGCTCGTCCTCTTGCTCCCCCAACGAGCATATGCTTgGTCGGGTGAAGATAGTGCAACTCTCGGCGCTGGGGTCTTGGTCCTCTTCAGCTTCTTTACCTTATCACCCTGGTATAAGCATTGGATCGCCCATCTCATATGGTGGAACCAGTACACCATATGCAGATGCGAGTCTCCCCTTCAAGTATACGTCCCCCCCTTACTTGCACGCGGGGGTAGGGACGGTGTCATCTTGCTAACAAGCCTGCTTAATCCATCCTTAATTTTTGACATCACTAAGCTGCTGATAGCAGTATTGGGCCCATTATACTTAATACAGGCCGCCATCACTGCCTCCCCCTACTTTGTGCGTGCACATGTATTGGTACGCCTTTGCATGCTCTTGCGTTCCGTGATGGGGGGAAAATACTTCCAGATGATCATATGCAGCATTGGTAGATGGTTCAACACCTACCTATACGACCACCTAGCGCCAATGCAGCATTGGGCCGCAGCCGGCCTCAAAGACCTAGCAGTGCCCACTGAACCTGTAATATTTAGTCCCATGGAAATCAAGGTCATCACCTGGGGCGCGGATACAGCGGCTTGCGGAGATATCCTTTGCGGGCTGCCCGTCTCCGCGCGACTAGGCCGTGAGGTGTTGTTGGGACCTGCTGGTAGCTATCGGGAGATGGGTTGGCGTCTGGTGGCCCCGATTACAGCAGCCGCCCAGCAAACTAGGGGCCTTCTTGGGACTATTGTGACCAGCTTGACTGGCAGGGATAAGAACGTGGTGACCGGTGAAGTGCAGGTGCTTTCCACGGCCACCCAGACCTTCCTAGTTACAACAGTAGGGGGGGTTATGTGGACTGCTTACCATGGTGCAGGTTCGAGAACGCTCGCGGGCGCCAAACATCCTGCGCTCCAAATGTACACAAATGTGGATCAGGACCTCGTCGGGTGGCCAGCCCCTCCAGGGGCCAAGTCTCTCGAACCGTGTGCTTGCGGGTCTGCAGACTTATACATGGTTACCCGCGACGCCGATGTCATCCCTGCTCGGCGTAGGGGGGACTCCACAGCGAGCTTGCTCAGTCCTAGGCCTCTCGCTTGCCTCAAAGGCTCCTCTGGAGGTCCCGTTATGTATCCTTCTGGGAATTTTGCGGGGATCTTTAGAGCTGCTGTGTGCACCAGAGGTGTGGCAAAAGCCCTACAGTTTATACCAGTAGAAACCCTTAGCACACAGGCTAGGTCTCCATCTTTCTCTGACAATTCAACTCCTCCTGCTGTCCCACTGAGCTATCAATTAGGATACCTTCTTGCCCCAACCGGCAGTGGCAAGAGCACAAAGGTCCCGGCCGCGTATGTAGCACAAGGATATAATGTTCTCGTGCTGAATCCATCCGTGGCGGCCACACTAGGCTTCGGTTCTTTCATGTCACACGCCTATGGGATTGGCCCTAACATCCGCACTGGGAACCGCGCCTTTACAACTGACGCTGGCTTTATTTCTTCCACCTGCGGCAAGTTTCTCGCGGATGGGGGTTGTTCCGGGGAGGCGTATGATATGATTATCTGTGATGAATGTCATGCCCAGGGCGCTACTAGCATATTGGGTATAGGCACGGTCTTAGATCAGGCTGAGACGGCTGGGGTGAGGCTGGCGGTTTTGGCGACAGCAACTCCCCCAGGCAGCATCACTGTGCCACACTCTAACATCGAAGAAGTGGCCCTGGGCTCTAAAGGCGAGATCCCTTTCTACGGTAAGGCTATACCGATAGCCCTACTCAAGCGGGGGAGGCACCTTATTTTCTGCAATTCCAAGAAAAAACGTGGCGAAATAGCGTCCAAACTCAGAGGTATGGGGCTCAACGCTGTAGCGTACTACAGGGGTCTCGATGTGTCCGTCATACCAGCAACAGGAGATGTCGTAGTTTGTGCTACTGACGCCCTCATGACTAGATTCACCGGAGACTTCGATTCTGTCATAGATTGCAACGTAGCTGTTAGACAGTACGTTGGCTTCAGCCTAGACCCCACCTTTTCCATCGAGACCCGCACCGCTCCCCAAGACGCGGTTTCCCGCAGCCAACGCCGTGGCCGTGCAGGCCAAGGGAGAGTCAGTACGTAtAGATATGTTGCCTCCGGCGAGAGACCGTCTGGAATGTTTGGGTCGGTTTTTCTCTGTGAGTGCTATGACGCGGGCTGCTCGTGGTACGAGTTGCAGCCCGCTGAGACCACAGTCAGACTGAGAGCTTACTTGTCCACACCCGGGTTACCAGTCTGTCAAGACCATCCAGACTTTTGGGAGAGCGTTTTCACTGGACTGGCTCACACAAATTCCCACTTACTGTCACAGACAAAGCAGCAGGAACTTAACTTCTCGTACCTAACTGCCTACCAGGCCACTGTTTGCGCCCGCGCACAGGCCCCCCCTCCAAGCTGGGACGAGATGTGGAAGTGTCCCGTGCGACTTAAACCAACATTACATGGACCTACGCCCCTTCTATATCGGTTGGGGCCTGTCCAAAATGAAATCTGCTTGACACACCCCGTCACAAAATACGTCATGGCATGCATGTCAGCCGATCTGGAAGTAACCACCAGCACCTGGGTGTTGCTTGGAGGAGTCCTCGCGGCCCTGGCGGCCTACTGCTTGTCAGTCGGCTGCGTTGTGATTATGGGTCATATTGAACTAGGGGGCAAGCCGGCGCTCGTTCCAGATAAAGAGGTGCTGTATCAACAGTACGATGAAATGGAGGAATGCTCACAGGCTGTTACATATATTGAACAAGCCCAGGCAATAGCCCACCAGTTCAAGGAAAAAATCCTTGGATTGATGCAGCGAGCCGCCCAGCAAGAAGCTGTCATTGGGCCCATAGTAGTTTCCAACTGGCAAAAGCTTGAGGCCTTCTGGCACAAGCACATGTGGAACTTTGTGAGTGGAATCCAATACCTAGCAGGCCTCTCCACTCTGCCTAGCAACCCCGCCATGGCGTCTCTTATGGCGTTCACTGCTTCAGTCACCAGTCCCCTGACGACCAACCAAACCATGTTTTTTAACATACTCGGGGGGCAGGTTGCCACCCATTTGGCAGGGCCCCAGAGCTCTTCCGCGTTCGTGGTAAGCGGCTTGGCTGGCGCTGCCATAGGGGGTATCGGCCTGGGCAAGGTTTTGCTTGACATCCTGGCAGGATACGGGGCTGGTGTCTCAGGAGCTTTAGTGGCTTTTAAAATCATGGGAGGAGAATTCCCCACTGCTGAGGACATGGTCAACTTGTTGCCCGCCATACTATCTCCGGGTGCTCTCGTCGTCGGTGTGATATGCGCAGCCATACTACGTCGACACGTAGGACCTGGGGAGGGGGCAGTACAGTGGATGAACAGGCTCATAGCATTCGCATCCCGGGGCAACCACGTCTCACCAACGCACTATGTTCCCGTGAGCGATGCTGCAGCGAGGGTCACCGCATTGCAGAGCTCTCTTACAGTCACAAGTCTGCTTCGGCGGTTACACCAGTGGATCAATGAAGACTACCCAAGTCCTTGCAGCGGCGATTGGCTGCGAACCATCTGGGACTGGGTTTCCACAGTGTTGTCCGACTTCAAGACATGGCTCTCTGCTAAGATTATGCCAACGCTCCCTGGGCTGCCCTTCATCTCCTGTCAAAAGGGATACAAGGGCGTGTGGCGGGGGGACGGTGTGATGTCGACACGCTGTCCTTGCGGGGCAGCAATAACTGGTCATGTGAAGAATGGGTCCATGCGGCTCGCGGGGCCGCTTACATGTGCTAACATGTGGCACGGTACTTTCCCCATCAATGAGTACACCACTGGACCCAGCACACCTTGCCCACCACCCAACTACACTCGCGCGCTATGGCGCGTGGCTGCCAACAGCTACGTTGAGGTGCGCCGGGTGGGGGACTTCCATTGCATTACGGGGGCTACAGAAGATGAGCTCAAGTGTCCGTGCCAAGTGCCGGCTGCTGGGTTCTTCACTGGGGTAGATGGGGTGAGACTCCACCATTACGCCCCACCATACAAGCCCTTGTTGAGAGATGAGATCACTTTTTCGGTAGGGTTAAGCTCCTACGCTATAGGATCTCAACTCCCCTGTGAACCAGAACCAGATGTCTCTGTACTGACCTCGATGTTGAGAGACCCTTCCCACATCACCGCCGAGTTGGCAGCGCGCCGCCTTGCGCGGGGGTCCCCTCCATCAGATGCAAGCTCATCCGCCAGCCAACTATCAGCTCCGTCGTTGAAGGCCGCTTGCCGAACGCATAGGCCTCATCCAGACGCTGAGCTGGTGGACCTTAACTTGCTATGGCGGCAAGAGATAGGCAGCAACATTACACGGGTAGAGTCTGAAACAAAGGCTGTGATTCCCAGTTCATTCGACACTCTGAGGCCCGAAACTGACGACGCCGAGCTCTCGGTGGCTGCAGAGTACTTCAAGAAGCCTCCCAAGTATCCTCCAGCCCTTCCCATCTGGGCTGGGCCTGACTATAACCCTCCATTGTTGGACCGTTGGAAAGCACCGGATTACGTACCACCGACTGTGCATGGATGTGCCTTACCACCACGGGGCGCTCCACCAGTGCCTCCCCCTCGGAGGAAGAGAACAATTCAGCTAGACGGCTCCAATGTGTCAGCGGCGTTGGCTGCGCTGGCTGAAAAATCATTCCCGTCCTCGAAACCACAGGAGGAGAATAGCTCATCCTCTGGGGTCGACACACAGTCCAGCACTACTTCCAAGGTGTCCCCCCCTCCGGAAGGGGAGTCCGACTCAGAGTCATGCTCGTCTATGCCTCCTCTTGAGGGAGAGCCGGGTGATCCGGACTTGAGTTGCGACTCTTGGTCCACCGTTAGTGACAGCGAAGAGCAGAGCGTGGTCTGTTGTTCTATGTCGTACTCTTGGACCGGCGCCCTATTAACACCATGCAGTGCCGAGGAGGAGAAACTGCCCATCAGCCCACTCAGCAGCTCTTTGTTGAGACATCATAACCTAGTCTATTCAACGTCGTCTAGAAGCGCTTCTCAGCGTCAGAGGAAGGTCACCTTCGACAGACTGCAGGTGCTCGACGACCGTTACCAGACTGCATTAAAGGAGGTAAAGGAGCAGGCGTCTAGGGTAAAGGCCCGCATGCTCACCATCGAGGAAGCGTGCGCGCTCGTCCCTCCTCACTCTGCCCGGTCGAGGTTCGGGTATAGTGCGAAGGACGTTCGCTCCCCGCCCAGCAAGGCCATTAACCAGATCTGCTCCGTCTGGGAGGACTTGCTGGAAGACACCACAACTCCAATTCCAACCACCATCTTGGCGAAGAACGAGGTGTTCTGTGTGGACCCTGCTAAAGGGGGCCGCAAGCCCGCTCGCCTCATTGTGTACCCTGACCTGGGGGTGCGTGTCTGTGAGAAACGCGCCCTATATGATGTGATACAGAAGTTGTCAATTAAGACGATGGGTGCTGCTTATGGATTTCATTACTCACCTCAACAGCAGGTCGAACGTCTGCAGAAGATGTGGACCTCAAAGAAAACCCCCTTGGGGTTCTCGTATGACACCCGCTGTTTTGGCTCAACTGTCACTGAACAGGACATCAGGGTAGAAGAGGAGATATACCAATGTTGTAACCTTGAACCGGAGGCCAGAAAAGTGATCTCCTCCCTCACGGAGCGGCTTTACTGCAGGGGCCCTAATTTCAACAGCAAGGGGGCCCAGTGTAGTTATCGCCGTTGCCGTGCCAGTGGAGTCTTGCCTACCAGCTTTGGCAACACAATCACTTGTTACATCAAGGCCACAGCGGCTGCGAAGGCTGCAGGCCTCCGGAACCCGGACTTTCTTGTCTGCGGAGACGATCTGGTCGTGGTGGCAGAGAGTGATGGCGTCGATGAGGATGGAGCAGCCCAAGGAGCCTTCACGGAGGCTATGACCAGGTATTCTGCTCCACCCGGAGATGCTCCACAGCCCACCTACGACCTTGGGCTCATTACATCTTGCTCCTCCAACGTCTCCGTGGCACGGGACGACAAGGGGAGGAGGTACTATTACCTCACCCGTGATGCTACTACTCCCCTAGCCCATGCGGCTTgGGAAACAGCCAATCACACTCCAGTTAACTCCTGGTTGGGCGACATCATCATGTACGCGCCTGCCATCTGGGTGCGCATGGTAATGATGACACATTTTTTCTCCATACTCCAATCCCAGGAGATGCTTGATCGACCCCTTGACTTTGAAATGTGCAGGGCCACTTACTCTGTCACTCCGCTGGATTTGCCAGCAATCATTGAAAGGCTCCATGGTCTTAGCGCGTTCACGCTCCACAGTTACTCTCCAGTAGGGCTCAATAGGGTGGCGGGGACACTCAGGAAGCTTGGTTGCCCCCCCCTACGAGCTTGGAGACATCAGGCACGAGCAGTGCGCGCCAGACTTATCGCCCAGGAGGGGAAGGCTAAAATATGCGGC
>testHAP28
ATGAGCACACTTCCTAAACCCCAAAGAAAAACCAAAAGAAACACCATCCGTCGCCCACAGGACATCAAGTTCCCGGGTGGCGGACAGATCGTTGGTGGAGTATACGTGTTACCGCGCAGGGGCCCACGGTTGGGTGTGCGCGCGACGCGTAAAACTTCTGAACGGTCACAGCCTCGCGGACGACGACAGCCTATCCCGAAGGCACGTTGGAGTGAAGGCCGGTCCTGGGCCCAGCCCGGGTACCCTTGGCCCCCCTATGGTAACGAGGGCTGCGGGTGGGCAGGGTGGCTCCTGTCCCCACGCGGCTCCCGTCCATCTTGGGGCCCAAATGACCCCCAGCGGAGGTCCCGCAATTTGGGTAAAGTCATCGATACCCTCACGTGCGGATTCGCCGATCTCAAGGGGTACATCCCGCTCGTCGGCGCTCCTGTAGGAGGTGTCGCAAGAGCCCTCGCGCATGGCGTGAGGGCCCTTGAAGACAGGATAAATTTCGCAACAGGGAACTTGCCCGGTTGCTCCTTTTCTATCTTTCTTCTTGCTCTGTTCTCTTGCTTAATTCATCCAGCAGCTAGTCCAGAGTGGCGGAACGCGTCTGGCCTCTACATCCTTACCAACGGCTTTTCCAATAGCGGTATTGTGTATGGGGCCGATGAAGTGAGTCTGCACTTACCTGGCTGTGTACCTTGTGTTCAGGACGGTAATACATCCACGTGCTGGACCCCAGTGACACCTACGGTGGCAGTCAAGTATGTCAGGGCAACCACCGCTTCAATACGCAGCCATGTGGACCTATTAGTGGGCGCGGCCACGATGTGCTCTACACTCTACGTGGGTGATATGTGTGGGGCCGTCTTTCTCTTGGGACAAGCCTTCACATTCAGACCTCATCGTCACCGAACGGTCCAGACTTGTAACTGCTCGCTGTACCCAGGTCATCTTTCAGGACATCGAATGGCTTGGGGTATGATGATGAAGTGGTCCCCCGCTGTGGGTATGGTGGTGGCGCACGTCCTGCGGTTGCCCCAGACCTTGTTTGACATAATAGCCGGGGCCCACTGGGGCATCTTGGCGGGCCTAGCCTATTACTCCATGCAGGGCAACTGGGCCAAGGTCGCTATCATCATAGTTATGTTTTCAGGGGTCGACGCCACAACATACGTTTCCGGTGGCGCTGCAGCTCGTGATGCCAACTACTTTCCTAGGTTATTCAGTACGGTTGCCAGCCAGAGACTGCAGCTGGTCAACGCCAATGGTTCGTGCCACATCAACAGCACTGCCCTGAACTGCAATGAGTCCATAAACACCGGGTTCATAGCTGGGTTGATCTATTATCATAAGTTCAACTCTACTGGATGTCCTCAAAGGCTCAGCAGCTGCAAGCCCATCACTTCCTTCGATCAGGGGTGGGGCCCCTCGGCAGATGCTAACATCACTGGCTCTTCTAACGACAGACCGTACTGCTGGCACTATGCGCCTAAACCTTGTGATGTCGTCAAAGCATCAAGTGTCTGCGGCCCCGTGTACTGCTTCACACCATCGCCAGTGGTCGTAGGCGCTACTGATGCCAAGGGCGTGCCAACCTACACTTGGGGTGATAATGAGTCAGATGTGTTCCTGCTGAAGTCCCTGCGGCCTCCCAAAGGTCGGTGGTTTGGGTGTTCGTGGATGAACTCCACGGGGTTTGTCAAGACGTGTGGAGCTCCCCCTTGTAACATCTATGGGGGTAAGGAGACTAACAGGGGTACATCACTCTTCTGCCCCACCGACTGTTTTAGGAAACATCCCGAGGCCACATACAGCCGGTGTGGTGCGGGAAATTGGTTAACACCTCGTTGCATGGTCGACTATCCATACCGGCTTTGGCATTACCCGTATACAGTCAACTTTACATTGTTCAAGGTGAGAATGTTTGTGGGTGGGTTTGAGCACCGATTTAACGCTGCTTGCAACTGGACCAGGGGGGAGCGCTGTAATATCGAGGATCGAGACCGCAGCGAGCAGCATCCGCTGCTGCATTCAACAACTGAGCTTGCTATACTGCCTTGCTCTTTCACGCCCATGCCTGCATTATCAACAGGTCTAATACACCTCCACCAAAACATCGTGGATGTCAAGTACCTTTATGGTGTTGGATCCGGCATGGTGGGATGGGCGCTGAAATGGGAGTTCGTCGTCCTCGTTTTCCTCCTCCTAGCGGACGCACGCGTGTGCGTCGCCCGCTGGCTGATGCTGATGATATCACAAGCAGAAGCAGCCTTGGAGAACCTTGTCACGCTGAATGCCGTCGCTGCTGCTGGGACACATGGCATCGGTTGGTACCTGGTAGCCATTTGCGGCGTGTGGTACGTGCGGGGTAAACTTGTCCCGTTGGTGACCTACGGCCTGACGGGTCTTTGGTCATtAGCGCTGCTCGTCCTCTTGCTCCCCCAACGAGCATATGCTTGGTCGGGTGAAGATAGTGCAACTCTCGGCGCTGGGGTCTTGGTCCTCTTCGGCTTCTTTACCTTATCACCCTGGTATAAGCATTGGATCGGCCGTCTCATATGGTGGAACCAGTACACCATATGCAGATGCGAGTCTGCCCTTCATGTATGGGTCCCCCCCTTACTTGCACGCGGGGGTAGGGACGGTGTCATCTTGCTAACAAGCCTGCTTTATCCATCCTTAATTTTTGGTATCACTAAGCTGCTGATAGCAGTATTGGGCCCATTATACTTAATACAGGCCGCCATCACTGCCTCCCCCTACTTTGTGCGTGCACATGTACTGGTCCGCCTTTGCATGCTCGTGCGTTCCGTGATGGGGGGAAAATACTTTCAGATGATCATACTAAGCATTGGTAGATGGTTCAACACCTACCTATACGACCACCTAGCGCCAATGCAGCATTGGGCCGCAGCCGGCCTCAAAGACCTAGCAGTGGCCACTGAACCTGTAATATTTAGTCCCATGGAAATCAAGGTCATCACCTGGGGCGCGGATACAGCGGCTTGCGGGGATATCCTTTGCGGGCTGCCAATCTCTGCGCGACTAGGCCGTGAGGTGTTGTTAGGACCTGCTGATGACTATCGGGAGATGGGTTGGCGTCTGTTGGCCCCGATTACAGCATACGCCCAGCAAGCTAGGGGCCTTCTTGGGACTATTGTGACCGGCTTGACTGGCAGGGATAAGAACGTGGTGACCGGTGAAGTGCAGGTGCTTTCCACGGCCACCCAGGCCTTCCTAGGTACAACAGTAGGGGGGGTTATGTGGACTGTTTACCATAGTGCGGGTTCGAGAACGCTCGCGGGCGCCAAACATCCTGCGCTCCAAATGTACACAAATGTGGATCAGGACCTCGTCGGGTGGCCAGCCCCTCCAGGGGCCAAGTCTCTCGAACCGTGTGCTTGCGGGTCTGCAGACTTATACCTGGTTACCCGCGACGCCGATGTCATCCCTGCTCGGCGTAGGGGGGACTCCACAGCGAGCTTGCTCAGTCCTAGGCCTCGCGCCTGCCTCAAAGGCTCCTCTGGAGGTCCCGTTATGTGTCCTTCTGGGCATGTTGCGGGGATCTTTAGGGCTGCTGTGTGCACCAGAGGTGTGGCAAAAGCCCTACAGTTTATACCAGTAGAAACCCTTAGCACACAGGCTAGGTCTCCATCTTTCTCTGACAATTCAACTCCTCCTGCTGTCCCACAGGGCTATCAATTGGGATACCTTCATGCCCCGACCGGCAGTGGCAGGAGCACAAAGTTCCCGGCCGCGTATGTAGCACAAGGATATAATGTTCTCGTGCTGGATCCAtccGTAGCGGCCACACTAGGCTTCGGTTCTTTCATGTCACACGCCTATGGGATTGACCCTAACATCCGCACTGGGAACCGCACCGTTACAACTGGTGCTAAACTGACCTATTCCACCTACGGCAAGTTTCTCGCGGATGGGGGTTGCTCCGGGGGGGCGTATGATGTGATTATCTGTGATGAATGTCATGCCCAAGACGCTACTAGCATATTGGGTATAGGCGCAGTCTTAGATCAGGCTGAGACGGCTGGGGTGAGGCTGACGGTTTTGGCGACAGCAACTCCCCCAGGCAGCATCCCTGTGCCACACTCTAACATCGAAGAAGTGGCCCTGGGCTCTGAAGGCGAGATCCCTTTCTACAGTAAGGCTATACCGATAGCCCTACTCAAGGGGGGCACGCACCTTATCTTCTGCCATTCCAAGAAAAAATGTGACGAAATAGCGTCCAAACTCAGAGGTATGGGGCTCAACGCTGTAGCGTACTACAGAGATCTCGATGTGTCCGTCATACCAACAACAGGAGATGTCGTAGTTTATGCTACTGACGCCCTCATGACTGGATTCACCGGAGACTTCGATTCTGTCATAGATTGCAACGTAGCTGTTGAACAGTACGTTGACTTCAGCCTAGACCCCACCTTTTCCATCCAGACCCGCACTGCTCCCCAAGACCCGGTTTCCCGCAGCCAACGCCGTGGCCGTACGGGCCGAGGTGGACTCGGGACGTATCGATATTTTGCCTCCGGCGGGCAAAAATCTGGAATGTTTGACTCGTTTGTTCTCTGTGATTGCTATGGCGCGGGCTGCTCGTGGTACGATTTGCAGCCCGCTGAGACCACAGTCAGACTGAGAGCTTACTTGTCCACGCCCGGGTTACCAGTCTATCAAGACCATCTAGACTTTTGGGAGAGCGTTTTCACTGGACTGGCTCACATAGATGCCCACTTTCTGTCACAGACAAAGCGGCAGGGACTTAACTTCTCGTACCTAACTGCCTACCAGGCCACTGTGTGCGCCCGCGCACAGGCCCCCCCTCCAAGTTGGGACGAGATGTGGAAGTGTCTCTTGCGACTTAAACCAACATTACATGGACCTACGCCCCTTCTATATCGGTTGGGGCCTGTCCAAAATAAAATCTGCTTGACACACCCCATCACAAAATATGTCATGGCATGCATGTCAGCCGATCTGGAAGTAACCACCAGCACCTGGGTGTTGCTTGGAGGAGTCCTCGCGGCCCTGGCGGCCTGCTGCTTGTCAGTCGGCTGCGTTGTGATTGTGGGTCATATTGAACTAGGGGGCAAGCCGGCACTCGTTCCAGACAAAGAGGTGCTGTATCAACATTACGATGAAATGGAGGAATGCTCACAGGCTGCCCCATACCTTGAACAAGCCCAGGCAATAGCCCACCAGTTCAAGGGAAAAATCCTCGGATTGATGCAGCGAGCCGCCCAGCAAGAAGCTGTCAGTGAGCCCATAGTAGTTTCCAACTGGCAAAAGCTTGGGGCCTTCTGGCACAAGCACATGTGGAACTTTGTGAGTGGAACCCAATACCTAGCAGGCCTCTCCACTCTGCCTGGCAGCCCCGCCGTAGCGTCTCTTATGGCGTTCACTGCTCAAGTGACCAGTCCCCTGACGACCAACCAAACCATGTTTTTTAACATACTCGGGGGGTGGGTTGCCATCCATTTGGCAGGGCCCCAGAGCTCTTCCGCGTTCGTGGTAAGCGGCTTGGCTGGCGCTGCCCCAGAGGCTATAGGCCTGGGCAAGGTTTTGCTTGACATCCTGGCAGGATACGGGGCTGGTGTCTCAGGAGCTTtAGTGGCTTTTAAAATCATGGGAGGAGAATTCCCCACTGCTGAGGACATGGTCAACTTGTTGCCCGCCATACTATCTCCGGGTGCTCTCGTCGTCGGTGTGATATGCGCAGCCATACTACGTCGACACGTAGGACCTGGGGAGGGGGCGGTACAGTGGATGAACAGGCTCATAGCATTCGCATCCCGGGGCAACCACGTCTCACCAACGCACTATGTTCCCGAGAGCAGTACTGCAGCGAGGGTCACCGCATTACTGAGCTCTCTTACAGTCACAAGTCTGCTTCGGCGGTTACACCAGTGGATCAATGAAGACTACCCAAGTCCTTGCAGCGGCGATTGGCTGCGAACCATCTGGGACTGGGTTTCCACAGTGTTGTCCGACTTCAAGACATGGCTCTCTGCTAAGATTATGCCAGCGCTCCCTGGGCTGCCCTTCATCTCCTGTCAAAAGGGATGCGAGGGCGTGTGGCGGGGGGACGGTGTGATGTCGACACGCTGTCCTTGCGGGGCAACAATAACTGGTCATGTGAGGAATGGGTCCATGCGGCTCGCAGGGCCGCGTACGTATGCTAACATGTGGCACAGTACTTTCCCCATCAATGAGTACACCACTGGACCCAGCACACCTTGCCCACCACCCAACTACACTCGCGCGCTATGGCGCGTGACTGCCAACAACTACGTTGAGGTGCGCCGCGTTGGGGACTTCCATTACATTACGGGGGCTACAGAAGATGAGCTCAAGTGTCCGTGCCAAGTGCCGGCTGCTGAGTTCTTCACTGAGGTAGATGGGGTGAGACTCCACCGTTACGCCCCACCATGCAAGCCCTTGTTGAGAGATGGGATCACTTTTTCGGTAGGGTTAAGCTCCTGCGCTATGGGATCTCAACTCCCCTGTGAACCAGAACCAGATGTCTCTGTACTGACCTCGATGTTGAGAGACCCTTCCCACATCACCGCCGAGACGGCGGCGCGCCGCCTTGCGCGGGGGTCCCCCCCATCAGATGCAAGCTCATCCGCCAGCCAACTATCGGCTCCGTCGTTGAAGGCCACTTGCCGAACGCATAGGCCTCATCCAGACGCTGAGCTGGTGGACGCCAACTTGCTATGGCGGCAAGAGATGGGCAGCAACATTACACAGGTAGAGTCTGAAACAAAGGTTGTGATTCTTGATTCATTCGAACCTCTGAGGGCCGAAACTGACGACGCCGAGCTCTCGGTGGCTGCAGAGTGCTTCAAGAAGCCTCCCAAGTATCCTCCAGCCCTTCCCATCTGGGCTAGGCCTGACTATAACCCTCCATTGTTGGACCGTTGGAAAGCACCGGATTACGTACCACCGACTGTGCATGGATGTGCATCACCACCACGGGGCGCTCCACCGGTGCCTCCCCCTCGGAGGAAGAGAACAATTCAGCTAGACGGCTCCAATGTGTCAGCGGCGTTAGCTGCGCTGGCTGAAAAATCATTCCCGTCCTCGAAACCACAGGAGGAGAATAGCTCATCCTCTGGGGTCGACACACAGTCCAGCACTACTTCCAAGTTGTCCCCCCCTCCGGAAGGGGAGTCCGACTCAGAGTCATGCTCGTCTATGCCTCCTCTTGAGGGAGAGCCGGGCGATCCGGACTTGAGTTGCGACTCTTGGTCCACCGTTAGTGACAGCGAAGAGCAGAGCGTGGTCTGCTGTTCTATGTCGTACTCTCGGACCGGCGCCCTGATAGCACCATGCAGTGCCGGGGAGGAGAAACTGCCCATCAGCCCACTCAGCAGCTCTTTGTTGAGACATCATAACCTAGTCTATTCAGCGTCGTCTAGAAGCGCTTCTCAGCGTCAGAGGAAGGTCACCTTCGACAGACTGCAGGTGCTCGACGACCATTACAAGACTGCGTtAAAGGAGGTAAAGGAGCGAGCGTCTAGGGTAAAGGCCCGCATGCTCACCATCGAGGAAGCGTGCGCGCTCGTCCCTCCTCACTCTGCCCGGTCGAGGTTCAGGTATAGTGCGAGGGCCGTTCGCTCCTTGTCCAGCAAGGCCATTAACCAGATCTGCTCCGTCTGGGAGGACTTGCTGGAAGACACCACAACTCCAATTCCAACCACCATCATGGCGAAGAACGAGGTGTTCTGTGTGGACCCTGCTAAAGGGGGCCGCAAGCCCGCTCGTCTCATTGTGTACCCTGACCTGGGGGTGCGTGTCTGTGAGAAACGCGCCCTATATGATGTGATACAGAAGTTGTCAATTGAGACGATGGGTGCTGCTTATGGATTTCAGTACTCACCACATCAACGGGTCGAACGTCTGCTGAAGATGTGGACCTCAAAGAAAACCCCCTTGGGGTTCTCGTATGACACCCGCTGTTTTGACTCAACTGTCACGGAACAGGACATCAGGGTAGAAGAGGAGATATACCAATGTTTTAGGCTTGAACCGGAGGCCAGAAAAGTGATCTCCTCCCTCACGGAGCGGCTTTACTGCGGGGGCCCTATGTTCAGCAGCAAGGGGGCCCAGTGTGGTTATCGCCGTTGCCGTGCCAGTGGAGTCTTGCTTACCAGCTTTGGCAACACAATCACTTGTTACATCAAGGCCACAGCGGCTGCGAAGGCTGCAGGCCTCCGGAACCCGGACTTTCTTGTCTGCGGAGACGATCTGGTCGTGGTGGCAGAGAGTGATGGCGTCGATGGGGATGGAGCAGCCCTGAGAGCCTTCACGGAGGCTATGACCAGGTATTCTGCTCCACCCGGAGATGCTCCACAGCCCACCTACGACCTTGAGCTCATTACATCTTGCTCCTCCAACGTCTCCGTGGCACGGGACGACAAGGGGAGGAGGTACTATTACCTCACTTGTGATGCTACTACTCCCCTAGCCCGTGCGGCTTGGGAAACAGCCAATCACACTCCAGTTAACTCCTGGTTGGGCAACATCATCATGTACGCGCCTACCATCTGGGTGCGCATGGTAATGATGACACATTTTCTCTCCATGCTCCAATCCGGGGAGATACTTGATCGACCCCTTGACTTTGAAATGTACGGGGCCACTTACTCTGTCACTCCGCTGGATTTGCCAGCAATCATTGAAAGACTCCATGGTCTTAGCGCGTTCACGCTCCACAGTTACTCTCCAGTAGAGCTCAATAGGGTGGCGGGGACACTCAGGAAGCTTGGGTGCCCCCCCCTACGAGCTTGGAGACATCAGGCACGAGCAGTGCGCGCCAGACTTATCACTTGGGGAGGGAAGGCTAAAATATGCGGC
>testHAP29
ATGAGCACACTTCCTAAACCCAAAAGAAAAACCAAAAGAAACACCATCCGTCGCCCACAGGACGTCAAGTTCCCGGGTGGCGGACAGATCGTTGGTGGAGTATACGTGTTACCGCGCAGGGGCCCACGGTTGGGTGTGCGCGCGACGCGTAAAACTTCTGAACGGTCACAGCCTCGCGGACGACGACAGCCTATCCCCAAGGCACGTTGGAGCGAAGGCCGGTCCTGGGCCCAGCCCGGGTACCCTTGGCCCCTCTATGGTAACGAGGGCTGCGGGTGGGCAGGGTGGCTCCTGTCCCCACGCGGCTCCCGTCCATCTTGGGGCCCAAATGACTCCCGGCGGAGGTCCCGCAATTTGGGTAAAGTCATCGATACCCTCACGTGCGGATTCGCCGATCTCATGGGGTACATCCCGCTCGTCGGCGCTCCTGTAGGAGGTGTCGCAAGAGCCCTCGCGCATGGCGTGAGGGCCCATGAAGACAGGATAAATTTCGCAACAGGGAACTTGCCCGGTTGCTCCTTTTCTATCTTCCTTCTTGCTCTGTTCTCTTGCTTAATTCATCCAGCAGCTAGTCTAGAGTGGCGGAACGCGTCTGGCCTCTACATCCTTACCAACGACTGTTCCAATAGCGGTATTGTGTATGAGGCCGATGAAGTGATTCTGCACACACCCGACTGTGTACCTTGTGTTCAGGACGGTAATACATCCACGTGCTGGACCCCAGTGACACCTACAGTGGCAGTCAAGTATGTCGGAGCAACCACCGCTTCAATACGCTGCCATGTGGACCTATTAGTGGGCGCGGCCACGATGTGCTCTGCGCTCTACGTGGGTGATATGTGTGGGGCCGTCTTTCTCGTGGGACAAACCTTCACTTTCAGACCTCGTCGTCACCAAACGGTCCAGACTTGTAACTGCTCGCTGTACTCAGGTCATCTTTCAGGACATCGAATGGCTTGGGATATGATGATGAATTGGTCCCCCGCTGTGGGTATGGTGGTGGCGCACGTCCTGCGGTTGCCCCAGACCTTGTTTGACATAATAGCCGGGGCCCACTGGGGCATCTTGGCGGGCCTAGCCTatTACTCCATGCAGGGCAACTGGGCCAAGGTCGCTATCATCATAGTTATGTTTTCAGGGGTCGACGCCACAACATACGTTTCCGGTAGCGCTGCAGCTCGTGATGCCAACTGTTTTACTGGGTTATTCAGTCTGGGTGCCAACCAGAGACTGCAGCTGGTCAACGCCAATGGTTCGTGGCACATCAACAGCACTTGCCTGAACTGCAATgAGTCCATAAACACCGGGTTCATAGCTGGGTTGATCTATTATCATAAGTTCAGCTCTACTGGATGTCCTCAAAGGCTCAGCAGCTACAAGCCCATCACTTCCTTCGATCAGGGGTGGGGCCCCTTGACGGATGCTAACATCTTTGGCTCTTCTAACGACAGACCGTACTGCTGGCACTATGCGCCTAAACCTTGTGATGTCGTCAAAGCATCAAGTGTCTGCGGCCCCGTGTACTGCTTCACACCATCGCCAGTGGTCGTAGGCACTACTGATGCCAAGGGCGTGCCAAGCTACACTTGGGGTGATAATGAGTCAGATGTGTTCCTGCTGAAGTCCCTGCGGCCTCCCGAAGGTCGATGGTTTGGGTGTTCGTGGATGAACTCCACGGGGTTTGTCAAGACGTGTGGAGCTCCCCCTTGTAACATCTATGGGGGTAAGGAGGCTAACAGGAGTACATCACTCTTCTGCCCCACCGACTGTTTTAGGAAACATCCCGAGGCCACATACAGCCGGTGTGGTGCGGGGCCTTgGTTAACACCTCGTTGCATGGTCGACTATCCATACCGGCTTTGGCATTACCCGTGTACAGTCAACTTTACATTGTTCAAGGTGAGAATGTTTGTGGGTGGGTTTGAGCACCGAGTTAACGCTGCTTGCAACTGGACCAGGGGGGAGCGCTGTAATATCGAGGATCGAGACCGCAGCGAGCAGCATCCGCTGCTGCATTCAACAACTGAGCTTGCTATACTGCCTTGCTCTTTCACGTCCATGCCTACATTGTCAACAGGTCTAATGCACCTCCACCAAAACATCGTGGATGTCCAGTACCTTTATGGTGTTGGATCCGGCATGGTGGGATGGGCGCTGAAATGGGAGTTCGTCGTCCTCGTTTTCCTCCTCCTAGCGGACGCACGCGTTTGCGTCGCCCTTTGGCTGATGCTGATGATATCACAAGCAGAAACAGCCTTGGAGAACCTTGTCACGCTGAATGCCGTCGCTGCTGCTGGGACACATGGCATCGGTTGGCACCTGGTAGCCTTTTGCGCGGCGTGGTACGTGCGGGGGAAATTTGTCCCGCTGGTGACCCCCGGCCTGACGGGTCTTTGgTCCTTAGCGCTGCTCGTCCTCTTGCTCCCCCAACGAGCATATGCTTGGTCGGGTGAAGATAGTGCAACTCTCGGCGCTGGGGTCTTGGTCCTCTTCGGCTTCTTTACCTTATCACCCTGGTATAAGCATTGGATCGGCCGTCTCATATGGTGGAACCAGTACACCATATGCAGATGCGAGTCTGCCCTTCAAGTATGGGTCCCCCCCTTACTTGCACGCGGGAGTAGGGACGGTGTCATCTTGCTAACAAGCCTGCTTTATCCATTCATAATTTTTGACATCACTAAGCTGCTGATAGCAGTATTGGGCCCAATATACTTAATACAGGCCGCCATCACTGCCTCCCCCTACTTTGTGCGTGCACATGTACTGGTCCGCCTTTGCGTACCATTGCGTTCCGTGATGGGGGGAAAATACTTCCAGATGATCATACTAAGCATTGGTAGATGGTTCAACACCTACCTATACGACCACCTAGCGCCAATGCAGCATTGGGCCGCAGCCGGCCTCAAAGACCTAGCAGTGGCCACTGAACCTGTAATATTTAGTCCCATGGAAATCAAGGTCATCACCTGgGGCGCGGATACAGCGGCTTGCGGGAATATCCTTTGCGGGCTGCCCGTCTCTGCGCGACTAGGCCGTGAGGTGTTGTTGGGACCTGCTGATGACTATCGGGAGATGGGTTGGCGTCTGTTGGCCCCGATTACAGCATACGCCCAACAAACTAGGGGCCTTCTTGGGACTGTTGTGACCAGCTTGACTGGCAGGGATAAGAACGTGGTGACCGGTGAAGTGCAGGTGCTTTCCACGGCCACCCAGACCTTCCTAGGTACAACAGTAGGGGGGGTTATGTGGACTGTTTACCATGGTGCAGGTTCGAGAACGCTCGCGGGCGCCAAACATCCTGCGCTCCAAATGTACACAAATGTGGATCGGGACCTCGTCGGGTGGCCAGCCCCTCCAGGGGCCAAGTCTCTCGAACCGTGTGCTTGCGGGTCTGCAGACTTATACCTGGTTACCCGCGACGCCGATGTCGTCCCTGCTCGGCGTAGGGGGGACTCCACAGCGAGCTTGCTCAGTCCTAGGCCTCTCGCCTGCCTCAAAGGCTCCTCTGGAGGTCCCGTTATGTGTCCTTCTGGGCATGTTGCGGGGATCTTTAGGGCTGGTTTGTGCACCAGAGGTGTGGCAAAAACCCTACAGTTTATACCAGTAGAAACCCTTAGCACACAGGCTAGGAATCCATCTTTCTCTGACAATTCAACTCCTCCTGCTGTCCCACAGGGCTATCAAGTGGGATACCTTCATGCCCCGACCGGCAGTGGCAAGAGCACAAAGGTCCCGGCCGCGTACCCAGCACAAGGATATAATGTTCTCGTGCTGAATCCATCCGTAGCGGCCACACTAGACTTCAGTTCTTTCATGTCACACGCCTATGGGATTGACCCTAACATCCGCACTGGGAACCGCACCGTTACAACTGGTGCTAAACTGACCTATTCCACCTACGGCAAGTTTCTCGCGGATGGGGGTTGCTCCGGGGAGGCGTATGATTTGATTATCTGTGATGAATGTCATGCCCAAGACGCTACTAGCATATTGGGTATAGGCACGATCTTAGATCAGGCTGAGACGGCTGGGGTGAGGCTGACGGTTTTGGCGACAGCAACTCCCCCAGGCAGCATCACTGTGCCACACTCTAACATCGAAGAAGTGGCCCTGGGCTCAGAAGGCGAGATTCCTTTCTACGGTAAGGCTATACCGATAGCCCTACTCAAGGGGGGGAGGCACCTTATCTTCTGCCATTCCAAGAAAAAATGTGACGAAATAGCGTCCAAACTCAGAGGTATGGGGCTCAACGCTGTAGCGTACTACAGGGGTCTCGATTTGTCCGTCATACCAACAACAGGAGATGTCGTAGTTTGTGCTACTGACGCCCTCATGACTGGATTCACCGGAGACTTCGATTCTGTCATAGATTGCAACGTAGCTGTTGAACAGTACGTTGACTTCAGCCTAGACCCCACCTTTTCCATCGAGACCCGCACAGCTCCCCAAGACGCGGTTTCCCGCAGCCAACGCCGTGGCCGTACGGGCCGAGGTAGACTCGGTACGTATCGATATGTTGCCTCCGGCGAGAGACCGTCTGGAATGTTTGACTCGGTTGTTCTCTGTGAGTGCTATGACGCGGGCTGCTCGTGGTACGATTTGCAGCCCGCTGAGACCACAGTCAGACTGAGAGCTTACTTGTCCACGCCCGGGTTACCAGTCTGTCAAGACCATCTAGACTTTTGGGAGAGCGTTTTCACTGGACTGACTCACATAGATGCCCACTTTCTGTCACAGACAAAGCAGCAGGGACTTAACTTCTCGTACCTAACTGCCTACCAGGCCACTGTGTGCGCCCGCGCACAGGCCCCCCCTCCAAGTTGGGACGAGATGTGGAAGTGTCTCGTGCGACTTAAACCAACATTACATGGACCTACGCCCCTTCTATATCGGTTGGGGCCTGTCCAAAATGAAATCTGCTTGACACACCCCATCACAAAATGCGTCATGGCATGCATGTCAGCCGATCTGGAAGTAACCACCAGCACCTGGGTGTTGCTTGGAGGAGTCCTCGCGGCCCTGGCGGCCTACTGCTTGTCAGTCGGCTGCGTTGTGATTGTGGGTCATATTGAACTAGGGGGCAAGCCGGCGCTCGTTCCAGACAAAGAGGTGCTGTATCAACAGTACGATGAAATGGAGGAATGCTCACAGGCTGCCCCATATATTGAACAAGAGCAGGCAATAGCCCACCAGTTCAAGGAAAAAATCCTTGGATTGATGCAGCGAGCCGCCCAGCAGAAAGCTGTCATTGAGCCCATAGTAGTTTCTAACTGGCAAAAGCTTGAGGCCTTCTGGCACAAGCACATGTGGAACTTTGTGAGTGGAATCCAATACCTGGCAGGCCTCTCCTCTctGCCTGGCAACCCCGCCATAGCGTCTCTTATGGCGTTCACTGCTTCAGTCAGCAGTCCCCTGACGACCGAGCAAACCATGTTTTTTAACATACTCGGGGGGTGGGTTGCCTGCCATTTGGCAGGGCCCCAGAGCTCTTCCGCGTTCGTGGTGAGCGGCTTGGCTGGCGCTGCCATAGGGGGTATAGGCCTGGGCAAGGTTTTGCTTGACATCCTGGCAGGATGCGGGGCTGGTGTCTCAGGAGCTTTAGTGGCTTTTAAAATCATGGGAGGAGAATTCCCCACTGCTGAGGACATGGTCAACTTGTTGCCCGCCATACTATCTCCAGGTGCTCTCGTCGTCGGTGTGATATGCGCAGCCATACTACGTCGACACGTAGGACCTGGGGAGGGGGCGGTCCTGTGGATGAACAGGCTCATAGCATTCGCATCCCGGGGCAACCACGTCTCACCAACGCACTATGTTCCCGAGAGCGATGCTGCAGCGAGGGTCACCGCATTACTGAGCTCTCTTACAGTCACAAGTCTGCTTCGGCGGTTACACCAGTGGATCAATGAGGACTACCCAAGTCCTTGCAGCGGCGATTGGCTGCGAACCATCTGGGACTGGGTTTCCACAGTGTTGTCCGACTTGAAGACATGGCTCTCTGCTAAGATTATGCCAGCGCTCCCTGGGCTGCCCTTCATCTCCTGTCCAAAGGGATACAGGGGCGTGTGGCGGGGGGACGGTGTGATGTCGACACACTGTCCTTGCGGGGCAACAATAACTGGTCATGTGAAGAATGGGTCCATGCGGCTCGCAGGGCCGCTTACATGTGCTAACATGTGGCACGGTACTTTCCCCACCAATGAGTACACCACTGGACCCAGCACACCTTGCCCACCACCCAACTACACTCGCGCGCTATGGCGCGTGGCTGCCAACAACTACGTTGAGGTGCGCCGGGTGGGGGACTTCCATTACATTACGGGGGCTACAGAAGATGAGCTCAAGTGTCCGTGCCAAGTGCCGGCTGCTGAGTTCTTCACTGAGGTAGATGGGGTGAGACTCCACCGTTACGCCCCACCATGCAAGCCCTTGTTGAGAGATGAGATCACTTTTTCGGTAGGTTTAAACTCCTACGCTATAGGATCTCAACTCCCCTGTGAACCAGAACCAGATGTCTCTGTACTGACCTCGATGTTGAGAGACCCTTCCCACATCACCGCCGAGACGGCAGCGCGCCGCCTTGCGCGGGGGTCCCCTCCATCAGATGCAAGCTCATCCGCCAGCCAACTATCGGCTCCGTCGTTGAAGGCCACTTGCCGAACGCTTAGGCCTCATCGAGACCCTGAGCTGGTGGACGCCAACTTGCTATGGCGGCAAGAGATGGGCAGCAACATTACACGGGTAGAGTCTGAAACAAAGGTTGTGATTCTTGATTCATTCGAACCTCTGAGGGCCGAAACTGACGACGCCGAGCTCTCGGTGGCTGCAGAGTGTTTCAAGAAGCCTCCCAAGTATCCTCCAGCCCTTCCCATCTGGGCTAGGCCTGACTATAACCCTCCATTGTTGGACCGTTGGAAAGCACCGGATTACGTACCGCCGACTGTGCATGGATGTGCCTTACCACCACAGGGCGCTCCACCGGTGCCTCCCTCTCGGAGGAAGAGAACAATTCAGCTAGACGGCTCCAATGTGTCAGCGGCGTTAGCTGCGCTAGCTGGAAAATCATTCCCGTCCTCGAAACCACAGGAGGAGGATAGCTCATCCTCTGGGGTCGACACACAGTCCAACACTACTTCCAAGGTGTCCCCCCCTCCGGAAGGGGAGTCCGACTCAGAGTCATGCTCGTCTATGCCTCCTCTCGAGGGAGAGCCGGGCGATCCGGACTTGGGTTGCGACTCTTGGTCCACCGTTAGTGACAGCGAAGAGCAGAGCGTGGTCTGCTGTTCTATGTCGTACTCTTGGACCAGCGCCCTGATAACACCATGCAGTGCCGAGGAGGAGAAACTGCTTATCAACCCACTCAGCAACTCTTTGTTGAGACATCATAACCTAGTCTATTCAACGTCGTCTAGAAGCGCTTCTCAGCGTCAGAGGAAGGTCACCTTCGACAGACTGCAGGTGCTCGACGACCATTACAAGACTGCATTAAAGGAGGTAAAGGAGCGAGCGTCTGGGGTAAAGGCCCGCATGCTCACCATCGAGGAAGCGTGCGCGCTCGTCCCTCCTCACTCTGCCCGGTCGAGGTTCGGGTATAGTGCGAAGGACGTTCGCTCCTTGTCCAGCAAGGCCATTAACCAGATCTGCTCCGTCTGGGAGGACTTGCTGGAAGACACCACAACTCCAATTCCAACTACCATCATGGCGAAGAACAGGGTGTTCTGTGTGGACCCTGCTAAAGGGGGCCGCAAGCCCGCTCGCCTCATTGTGTACCCTGACCTGGGGGTGCGTGTCTGTGAGAAACGCGCCCTATATGATGTGATACAGAAGTTGTCAGGTGAGACGATGGGTGCTGCCCATGGATTTCAGTACTCACCTCAACAGCGGGTCGAACGTCTGCTGAAGATGTGGACCTCAAAGAAAACCCCCTTGGGGTTCTCGTATGACACCCGCTGTTTTGACTCAACTGTCACTGAACAGGACATCAGGGTAGAAGAGGAGATATACCAATGTTGTAACAGCAGACCGGAGGCCAGAAAAGTGATCTCCTCCCTCACGGAGCGGCTCTACTGCGGGGGCCCTATGTTCAACAGCAAGGGGGCCCAGTGTGGTTATCGCCGTTGCCGTGCCGGTGGAGTCTTGCCTACCAGCTTTGGCAACACAATCACTTGTTACATCAAGGCCACAGCGGCTGCGAAGGCTGCAGGCCTCCGGAACCCGGACTTTCTTGTCTGCGGAGACGATCTGGTCGTGGTGGCAGAGAGTGATGGCGTCGATGAGGATGGAGCAGCCCTGAGAGCCTTCACGGAGGCTATGACCGGGTATTCTGCTCCACCCGGAGATGCTCCACAGCCCACCTACGACCTTGAGCTCATTACATCTTGCTCCTCCAACGTCTCCGTGGCACGGGACGACAAGGGGAGGAGGTACTATTACCTCACCCGTGATGCTACTACTCCCCTAGCCCGTGCGGCTTGGGAAACAACCCGTCACACTCCAGTTAACTCCTGGTTGGGCAACATCATCATGTACGCGCCTACCATCTGGGTGCGCATGGTAATGATGACACATTTTTTCTCCATGCTCCAATCCCAGGAGATGCTTGATCGACCCCTTGACTTTGAAATGTACGGGGCCACTTACTCTGTCACTCCGCTGGATTTGCCAGCAATCATTGAAAGACTCCATGGTCTTGGCGCGTTCACGCTCCGGAGTTACTCTCCCGGTGGGCTCAATAGGGTGGCGGGGACACTCAGGAAACTTGGGTGCCCCCCCCTGCGAGCTTGGAGACATCGGGCACGAGCAGTGCGCGCCAGACTTATCGCCCAGGGAGGGAAGGCTAAAATATGTGGC
>testHAP30
ATGAGCACACTTCCTAAAGCCCAAAGAAAAACCAAAAGAAACACCATCCGTCGCCCACAGGACGTCAAGTTCCCGGGTGGCGGACAGATCGTTGGTGGAGTATACGTGTTACCGCGCAGGGGCCCACGGTTGGGTGTGCGCGCGACGCGTAAAACTTCTGAACGGTCACAGCCTCGCGGACGACGACAGCCCATCCCAAAGGCACGTTGGAGCGAAGGCCGGTCCTGGGCCCAGCCAGGGTACCCTTGGCCCCTCTATGGTAACGAGGGCTGCGGGGGGGCAGGGTGGCTCCTGTCCCCACGCGGCTCCCGTCCATCTTGGGGCCCAAATGACCCCCGGCGGAGGTCCCGCAATTTGGGTAAAGTCATCGATACCCTCACGTGCGGATTCGCCGATCTCATGGGGTACATCCCGCTCGTCAGCGCTCCTGTAGGAGGTGTCGCAAGAACCCTCGCGCATGGCGTGGGGGCCCTTGAAGACAGGATAAATTTCGCAACAGGGAACTTGCCCGGTTGCTCCTTTTCTATCTTCCTTCTTGCTCTGTTCTCTTGCTTAATTCATCCAGCAGCTAGTCTAGAGTGGCGGAACGCGTCTGGCCTCTACATCCTTACCAACGATTGTTCCAATAGCAGTATTGTGTATGAGGCCGATGAAGTGATTCTGCACACACCTGGCTGTTTACCTTGTGTTCAGGACGGTAATACATCCACGTGCTGGACCCCAGTGCCACCTACAGTGGCAGTCAAGTATGTCGGAGCAACCACCGCTTCAATACGCAGCCATGTGGACCTATTGGTGGGCGCGGCCACGATGTGCTCTACGCTCTACGTGGGTGATATGTGTGGGCCCGTCTTTCTCGTGGGACAAGCCTTCACATTCAGACCTAATCGTCACCGGACGGTCCAGACTTGTAACTGCTCGCTGTACCCGGGTCATCTTTCAGGACATCGAATGGCTTGGGATATGATGATGGATTGGTCCCCCGCTGTGGGTATGGTGGTGGCTTGCGTCCTGCGGTTGCCCCAGACCTTGTTTGACATAATAGCCGGGGCCCACTGGGGCATCTTGGCGGGCCTAGCCTATTACTCCATGCAGAGCAACTGGGCCAAGGTCGCTATCATCATAGTTATGTTTTCAGGGGTCGACGCCACAACATACGTTTCCGGTAGCGCTGCAGCTCGTGATGCCAACTTCTTTACTAGGTTATTCAGTACGGGCGCCAACCAGAGACTGCGGCTGGTCAACGCCAATGGTTCGTGGCACATCAGCAGCACTGCCCTGAACTGCAGTAGGTCCATAAACACCGGGTTCATAGCCGGGTTGATCTATTATCATAAGTTCCGCTCTGCTGGATGTGCTCAAAGGCTCAGCAGCTGCAAGCCCATCACTTCCTTCGATCAGGGGTGGGGCCCCTTGACGAATGCCAACATCACTGGCTCTTCTAACGACAGACCGTACTGCTGGCACTATGCGCCTAAACCTTGTGATGTCGTCAAAGCATCAAGTGTCTGCGGCCCCGTGTGCTGCTTCACACCATCGCCAGTGGTCGTAGGCACTACTGATGCCAAGGGCGTGCCAACCTACACTTGGGGTGATAATGAGTCAGATGTGTTCCTGCTAAAGTCCCTGCGGCCTCCCAAAGGTCGGTGGTTTGGGTGTTCGTGGATGAACTCCACGGGGTTTGTCAAGACGTGTGGAGCTCCCCCTTGTAACATCTATGGGGGTGAGGAGACTAACAGGAGTACATCACTCTTCTGCCCCACCGACTGTTTTAGGAAACATCGAGAGCCCACATACAGCCGGTGTGGTGCGGGGCCTTGGTTAACACCTCGTTGCATGGTCGACTATCCATACCGGCTTTGGCATTACCCGTGTACAGTCAACTTTACATTGTTCAAGGTGAGAATGTTTGTGGGTGGGTTTGAGCACCGATTTAACGCTGCTTGCAACTGGACCAGGGGGGAGCGCTGTAATATCGAGGATCGAGACCGCAGCGAGCAGCATCCGCTGCTGCATTCAACAACTGAGCTTGCTATACTGCCTTGCTCTTTCACGCCCATGCCTGCATTGTCAACAGGTCTAATACACCTCCACCAAAACATCGTGGATGTCCAGTACCTTTATGGTGTTGGATCCGGCATGGTGGGATGGGCGTTGAAATGGGAGTTCGTCGTCCTCGTTTTCCTCCTCCTAGCGGACGCACGCGTGTGCGTCGCCCTGTGGCTGATGCTGATGATATCACAAGCAGAAGCGGCCTCGGAGAACCTTGTCACGCTGAATGCCGTCGCTGCTGCTGGGACACATGGCATCGGTTGGTACCTGGTAGCCTTTTGCGCGGCGTGGTACGTGCGGGGTAAATTTGTCCCGCTGGTGACCTACGGACTGACGGGTCTTTGGTCCTTAGCGCTGCTCGTCCTCTTGCTCCCCCAACGAGCATATGCTTGGTCGGGTGAAGATAGTGCAACTCTCGGCGCTGGGGTCTTGGTCCTCTTCGGCTTCTTTACCTTATCACCCTGGTATAAGCATTGGATCGGCCGTCTCATATGGTGGAACCAGTACACCATATGCAGATGCGAGTCTGCCCTTCAAGTATGGGTCCCCCCCTTACTTGCACGCGGGGGTAGGGACGGTGTCATCTTGCTAACAAGCCTGCTTTATCCATCCTtATTTTTTGACATCACTAGGCTGCTGATGGCAGTATTGGGGGTATTATACTTAATACAGGCCGCCATCACTGCCTCCCCCTACTTTGTGCGTGCACATGTACTGATCCGCCTTTGCATGCTCTTGCGTTCCGTGATGGGGGGAAAATACTTCCAGATGATCATACTAAGCATTGGTAGATGGTTCAACACCTACCTATACGACCACCTAGCGCCAATGCAGCCGTGGGCCGCAGCCGGCCTCAAAGACCTAGCAGTGGCCACTGAACCTGTAATATTTAGTCCCATGGAAATCAAGGTCATCACCTGGGGCGCGGATACAGCGGCTTGCGGAGATATCCTTTGCGGGCTGCCCGTCTCTGCGCGACTAGGCCGTGAGGTGTTGTTGGGACCTACTGATGACTATCGGGAGATGGGTTGGCGTCTGTTGGCCCCGATTACAGCATACGCCCAGCAAACTAGGGGCCTTCTTAGGACTATTGCGGCCAGCTTGACTGGCGGGGATAAGAACGTGGTGACCGGTGAAGTGCAGGTGCTTTCCACGGCCACCCAGACCTTCCTAGGTACAACAGTAGGGGGGGTTATGTGGACTGCTTACCATGGTGCAGGTTCGAGAACGCTCGCGGGCGCCAAATATCCTGCGCTCCAAATGTACACAAATGTGGATCAGGACCTCGTCGGGTGGCCAGCCCCTCCAGGGGCCAAGTCTCTCGAACCGTGTGCTTGCGGGTCTGCAGACTTATGCCTGGTTACCCGCGACGCCGATCTCATCCCTGCTCGGCGTAGGGGGGACTCCACAGCGAGCTTGCTCAGTCCTAGGCCTCTCGCCTGCCTCAAAGGCTCCTCTGGAGGTCCCGTTATGTGTCCTTCTGGGCATGTTGCGGGGATCTTTAGGGCTGCTGTGTGCACCAGAGGTGTGGCAAAAGCCCTACAGTTTATACCAGTAGAAACCCTTAGCACACAGGCTAGGTCTCCATCTTTCTCTGACAATTCAACTCCTCCTGCTGTCCCACAGAGCTATCAAGTGGGATACCTTCATGCCCCGACCGGCAGTGGCAAGAGCACAAAGGTCCCGGCCGCGTATGTAACACACCGATATAATGTTCTCGTGCTGAATCCATCCGTGGCGGCTACACTGAGCTTCGGTTCTTTCATGTCACACGCCTATGGGATTGACCCTAACATCCGCACTGGGAACCGCACCGTTACAACTGGTGCTAAACTGACCTATTCCACCTACGGCAAGTTTCTCGCGGATGGGGGTTGCTCCGGGGGGGCGTATGATGTGATTATCTGTGATGAATGTCATGCCCAAGACGCTACTAGCATATTGGGTATCGCCACCGTCTTAGATCAGGCTGAGACGGCTGGGGTGAGGCTGACGGTTTTGGCGACAGCAACTCCCCCAGGCAGCATCACTGTGCCACACTCTAACATCGAAGAAGTGGCCCTGGGCTCTGAGGGCGAGATCCCTTCCTACGGTAAGGCTATACCGATAGCCCTACTCAAGGGGGGGAGGCACCTTATCTTCTGCCATTCCAAGAAAAAATGTGACGAAATAGCGTCGAAACTCAGAGGTATGGGGCTCAACGCTGTAGCGTACTACAGGGGTCTCGATGTGTCCGTCATACCAACAACAGGAGATGTCGTAGTTTGTGCTACTGACGCCCTCATGACTGGATTCACCGGAGACTTCGATTCTGTCATAGATTGCAACGTAGCTGTTGAACAGTGCGTTGACTTCAGCctAGACCCCACCTTTGCCATCGAGACCCGCACTGCTCCCCAAGACGCGGTTTCCCGCAGCCAACGCCGTGGCCGTACGGGCCGAGGTAGACTCGGTACGTATCGATATATTGCCTCCGGCGAGAGACCGTCTGGAATGTTTGACTCGGTTGTTCTCTGTGAGTGCTATGACGCGGGCTGCTCGTGGTACGATTTGCAGCCCGCTGAGACCACAGTCAGACTGAGAGCTTACTTGTCCACGCCCGGGTTACCAGTCTGTCAAGACCATCTAGACTTTGGGGAGAGCGTTTTCACTGGACTGACTCACACAGATGCCCACTTTCTGTCACAGACAAAGCAGCAGGGACTTAACTTCTCGTACCTAACTGCCTACCAGGCCACTGTGTGCGCCCGCGCACAGGCCCCCCCTCCAAGTTGGGACGAGATGTGGAAGTGTCTCGTGCGACTTAAACCAACATTACATGGACCTACGCCCCTTCTATATCGGTTGGGGCCTGTCCAAAATGAAGTCTGCTTGACACACCCCATCACAAAATACGTCATAGCATGCATGTCAGCCGATCTGGAAGTAACCACCAGCACCTGGGTGTTGCTTGGAGGAGTCCTCGCGGCCCTGGCGGCCTACTGCTTATCAGTCGGCTGCGTTGTGATTGTGGGTCATATTGAACTAGGGGGCAAGCCGGCACTCGTTCCAGACAAAGAGGTGCTGTATCAACAGTACGATGAAATGGAGGAATGCTCACTGGCTGCCCCATATATTGAACAAGCCCAGGCAATAGCCCACCAGTTCAAGGAAAAAATCCTTGGATTGATGCAGCGAGCCGCCCAGCAAGAAGCTGTCATTGAGGCCATAGTAGTTTCCAACTGGCAAAAGCTTGAGGCCTTCTGGCACAAGCACATGTGGAACTTTGTGAGTGGAATCCAATACCTAGCAGGCCTCTCCACTCTGCCTGGCAACCCCGCCGTAGCGTCTCTCATGGCGTTCACTGCTTCAGTCACCAGTCCCCTGACGACCAACCAAACCATGTTTTTTAACATACTCGGGGGGTGGGTTGCCACCCATTTGGCAGGGCCCCAGAGCTCTTCCGCGTTCGTGGTAGGCAGCTTAGCTGGCGCTGCCATAGGGGGTATAGGCCTGGGCAAGGTTTTGCTTGACATCCTGGCAGGATACGGGGCCGGTGTCTCAGGGGCTTTAGTGGCTTTTAAAATCATGGGAGAGGAATTCCCCACTGCTGAGGACATGGTCAACTTGTTGCCCGCCATACTATCTCCAGGTGCTCTCGTCGTCGGTGTGATATGCGCAGCCATACTACGTCGACACGTAGGACCTGGGGAGGAGGCAGTACAGTGGATGAACAGGCTCATAGCATTCGCATCCCAGGGCAACCACGTCTCACCAACGCACTATGTTCCCGTGAGCGATGCTGCAGCGAGGGTCACCGCATTACTGAGCTCTCTTACAGTCACAAGTCTGCTTCGGCGTTTACACCAGTGGATCAATGAAGACTACCCAAGTCCTTGCAGCGGCGATTGGCTGCGGAGCATCTGGGACTGGGTTTCCACAGTGTTGTCCGACTTCAAGCTGTGGCTCTCTGCTAAGATTATGCCAGCGCTCCCTGGGCTGCCCTTCATCTCCTGTCAAAAGGGATACAAGGGCGTGTGGCGGGGGGACGGTGTGATGTCGACACGCTGTCCTTGCGGGGCAACAATAACTGGTCATGTGAAGAATGGGTCCATGCGGCTCGCAGGTACGCGTACATGTGCTAACATGTGGCACGGTACTTTCCCCATCAATGAGTACACCACTGGACCCAGTACACCTTGCCCACCACCCAACTACACTCGCGCGCTATGGCGCGTGGCTGATAACAGCTACGTTGAGGTGCGCCGGGTGGGGGACTTCCATTACATTACGGGGGCTACAGAAGATGAGCTCAAGTGTCCGTGCCAAGTGCCGGCTGCTGGGTTCTTCACTGAGGTAGATGGGGGGAGACTCCACCGTTACGCCCCACCATGCAAGCCCATGTTGAGAGATGAGATCACTTTTTCGGTAGGGTTAAACTCCTACGCTATAGGATCTCAACTCCCCTGTGAACCAGAACCAGATGTCTCTGTACTGACCTCGATGTTGAGAGCCGCTTCGCACATCACCGCCGAGACGGCAGCGCGCCGCCTTGCGCGGGGGTCCCCTCCATCAGATGCAAGCTCATCCGCCAGGCAACTATCGGCTCCGTCGTTTGAGGCCACTTGCCGAACGCATAGGCCTCATCCAGACGCTGAGCTGGTGGACGCCAACTTGCTATGGCGGCAAGAGATGGGCAGCAACATTACACGGGTAGAGTCTGAAACAAAGGTTGTGATTCTTGATTCATTCGACACTCTGAGGGCCGAAGCTGGCGACGCCGGGCTCTCGGTGGCTGCAGAGTGCTTCAAGAAGCCTCCCACGTATCCTCCAGCCCTTCCCATCTGGGCTAGGCCTGACTATAACCCTCCATTGTTGGACCGTTGGAAAGCACCGGATTACGTACCACCGATTGTGCATGGATGTACCTTACCACCACGGGGCGCTCCACCGATGCCTCCCCCTCGGAGGAAGAGAACAATTCAGCTAGACGGCTCCAATGTGTCAGCGGCGTTAGCTGCGCTAGCTGAAAAATCATTCCCGTCCTCGAAACCACAGGAGGAGAATAGCTCATCCTCTGGGGTCGACACACAGTCCAGCACTACTTCCAAGGTGTCCCCCCCTCCGGAAGGGGAGTCCGACTCAGAGTCATGCTCGTCTATGCCTCCTCTTGAGGGAGAGCCGGGCGATCCGGACTTGAGTTGCGACTCTTGGTCCACCGTTAGTGACAGCGAAAAGCAGAGCGTGGTCTGCTGTTCTATGTCGTACTCTTGGACCGGCGCCCTGATAACACCATGCAGTGCCGAGGAGGAGAAACTGCCCATCAGCCCACTCAGCAACTCTTTGTTGAGACATCATAACCTAGTCTATTCAACGCCGTCTAGAAGCGCTTCTCAGCGTCAGAGGAAGGTCACCTTCGACAGACTGCAGGTGCTCGACGGCCATTACAGAACTGCATTAAAGGAGGTAAAGGAGCGAGCGTCTAGGGTAAAGGCCCGCATGCTCACCATCGAGGAAGCGTGCGCGCTCGTCCCTCCTCACTCTGCCCGGTCGAGGTTCGGGTATAGTGCGAAGGACGTTCGCTCCTTGTCCAGCAAGGCCATTAACCAGATCTGCTCCGTCTGGGAGGACTTGCTGGAAGACACCACAACTCCAATTCCAACCACCATCATGGCGAAGAACGAGGTGTTCTGTGTGGACCCTGCAAAAGGGGGCCGCAAGCCCGCTCGCCTCATTGTTTACCCTGACCTGGGGGTGCGTGTCTGTGCGAAACGCGCCCTATATGATGTGATACAGAAGTTGTCAATTGAGACGATGGGTGCTGCTTATGGATTTCAGTACTCACCTCAACAGCGGGTCGAACATCTGCTGAAGATATGGACCTCAAAGAAAACCCCCTTGGGGTTCTCGTATGACACCCGCTGTTTTGACTCAACTGTCACTGAACAGGACATCAGGGTAGAAGAGGAGATATACCAATGTTGTAACCTTGAACCGGAGGCCAAAAAAGTGATCTCCTCCCTCACGGAGCGGCTTTACTGCGGGGGCCCTATGTTCAGCAGCAAAGGGGCCCTGTGTGGTTATCGCCGTTGCCGTGCCAGTGGAGTCTTGCCTACCAGCTTTGGCAACACAATCACTTGTTACATCAAGGCCACAGCGGCTGCGAAGGCTGCAGGCCTCCGGAACCCGGACTTTCTTGTCTGCGGAGACGATCTGGTCGTGGTGGCAGAGAGTGATGGCGTCGATGAGGATGGAGCAGCCCTGAGAGCCTTCACGGAGGCTATGACCAGGCATTCTGCTCCACCCGCAGGTGCTCCACAGCCCACCTACGACCTTGAGCTCATTACATCTTGCTCCTCCAGCGTCTCCGTGGCACGGGACGACAAGGGGAGGAGGTACTATTACCTCATTCGTGACGCTACTACTCCCCTAGCCCGTGCGGCTTGGGAAACAGACCGTCACACTCCAGTTAACTCCTGGTTGGGCAACATCATCATGTACGCGCCTACCATCTGGGTGCGCATGGTAATGATGACACATTTTTTCTCCATACTCCAATCCCAGGAGATACTTGATCGACCCCTTGACTTTGAAATGTACGGGGCCACTTACTCTGTCACTCCGCTGGATTTGCCAGCAATCATTGAAAGACTCCATAATCTTAGCGCGTTCACGCTCCACAGTTACTCTCCAGTAGAGCTCAATAGGGTGGCGGGGACACTCAGGAAGCTTGGGTGCCCCCCCCTACGAGCTTGGAGACATCGGGCACCAGCAGTGCGCGCCAGACTTATCGCCCAGGGAGGGAAGGCTAAAATATGCGGC
>testHAP31
ATGAGCACACTTCCTAAACCCCAAAGAAAAACCAAAAGAAACACCATCCGTCGCCCACAGGACATCAGGATTCCGGGTGGCGGACAGATCGTTGGTGGAGTATACGTGTTACCGCGCAGGGGCCCACGGTTGGGTGTGCGCGCGACGCGTAAAACTTCTGAACGGTCACAGCCTCGCGGACGACGACAGCCCATCCCCAAGGCACGTTGGAGCGAAGGCCGGTCCTGGGCTGGCCCCGGGTGCCCTTGGCCTCCCCATGGTAACGAGGGCTGCGGGTGGGCGGGGTGGCTCCTGTCCCCACGCGGCTCCCGTCCATCTTGGGGCCCAAATGACCCCCGGCGGAGGTCCCGCAATTTGGGTAAAGTCATCGATACCCTCACGTGCGGATTCGCCGATCTCATGGGGTACATCCCGCTCGTCGGCGCTCCTGTAGGAGGTGTCGCAAGAGCCCTCGCGCATGGCGTGAGGGCCCTTGAAGACGGGATAAATTTCGCAACAGGGAACTTGCCCGGTTGCTCCTTTTCTATCTTCCTTCTTGCTCTGTTCTCTTGcGAAATTCATCCAGCAGCTAGTCTAGAGTGGCGGAACGCGTCTGGCCTCTACATCCTTACCAACGACTGTTCCAATAGCGGTATTGTGTATGAGGCCGATGTAGTGATTCTGCACACACCTGGCTGTGTACCTTGTGTTCAGGACTTTAATACATCCACGTGCTGGACCCCAGTGACACCTAAATTAGCGGTCAAGCATGTCGGAGCAACCACCGCTTCAATACGCAGCCATGTGGACCTATTGGTGGGCGCAGCCACGATGTGCTCTGCGCTCTACTTGGGTGATATGTGTGGGGCCGTCTTTCTCGTGGGACAAGCCTTCACATTCAGACCTCGTCGTCACCGAACGGTCCAGACTTGTAACTGCTCGCTGTACCCAGGTCATCTTTCAGGACATCGAATGGCTTGGGATATGATGATGAGTTGGTCCCCCGCTGTGGGTATGGTGGTGGCGCACGTCCTGCGGTCGCCCCAGGGCTTATTTGACATAATAGCCGGGGCCCACTGGGGCATCTTGGCGCCCCTAGCCTATTACTCCATGCAGGGCAACTGGGCCAAGGTCGCTATCATCATAGTTATGTTTTCAGGGGTCGACGCCACAACATACGTTTCCGGTAGCGCTGCAGCTCGTGATGCCAACTTCTTTACTAGGTTATTCAGTACGGGTGCCAACCAGAGACTGCAGCTGGTCAACGCCAATGGTTCGTGGCACATCAACAACTTTGCCCTGAACTGCAATGAGTCCATAAACACCGGGTTCATAGCTGGGTTGATCTATTATCATAAGTTCAACTCTACTGGTTGTCCTCAAAGGCTCAGCAGCTGCAAACCCATCACTTCCTTCGATCAGGGGTGGGGCCCCTTGACAGATGCTAACATCACTGGCTCTTCTAACGACAGACCGTACTGCTGGCACTATGCGCCTAAACCTTGTGATGTCGTCAAAGCATCAAGTGTCTGCGGCCCATTGTACTGCTTCACACCATCGCCAGTGGTCGTAGGCACTACTGATGCCAAGGGCGTGCTAACCTACGCTTGGGGTGATAATAGGTCAGATGTGTTCCTACTGAAGTCCCTGCAGCCTCCCaAAGGTCGGTGGTTTGGGTGTTCGTGGATGAACTCCACGGGGTTTGTCAAGACGTGTGGAGCTCCCCCTTGTAACATCTATGGGGGTAAGGAGACTAACTGGGGTACATCACTCTTCTGCCCCACCGACTGTTTTAGGAAACATCCCGAGGCCACATACATCCGGTGTGGTGCGGGGCCTTGGTTGACACCTCGTTGCATGGTCGTTTATCCATGCCGGCTTTGGCATTACCCGTGTACAGTCAACTTTACATTGTTCAAGGTGAGAATGTTTGTGGGTGGGTTTGAGCACCGATTTAACGCTGCTTGCAACTGGACTAGGGGGGAGCGCTGTAATATCGAGGATCGAGACCGCAGCGAGCAGCATCCGCTGCTGCATTCAACAACTGAGCTTGCTATACTGCCTTGCTCTTTCACGCCCATGCCTGCATTGTCAACAGGTCTAATACACCTCCACCAAAACATCGTGGATGTCCAGTACCTTTATGGTGTTGGATCCGGCGTGGTGGGATGGGCGCTGAAATGGGAGTTCGTCGTCCTCGTTTTCCTCCTCCTAGCGGACGCACGCGTGTGCGTCGCCCTTTggCTGATGCTGATGATATCACAAGCAGAAGCAGCTTTGGAGAACCTTGTCACGCTGAATCCCGTCGCTGCTGCTGGGACACATGGCATCGGTTGGTACCTGATAGCCTTTTGCGCGGCGTGGTACGTGCGGGGTAAACTTGTCCCGCTGGTGACCTACGGCCTGACGGGTCTTTGGTCCTTAGCGCTGCTCGTCCTCTTGCTCCCCCAACGAGCATATGCTTGGTCGGGTGAAGATGGTGCAACTCTCGGCGCTGGGGTCTTGGTCCTCTTCGGCTTCTTTACCTTATCACCCTGGTATAAGCATTGGATCGGCCGTCTCATATGGTGGAACCAGTACACCATATGCAGATGCGAGTCTGCCCTTCTAACATGGGTCCCCCCCTTACTTGCACGCGGGGGTAGGGACGGTGTCATCTTGCTAACAAGCCTGCTTTATCCGTCCTTAATTTTTGACATCACTAAGCTGCTGATAACAGTAGTGGGCCCATTATACTTAATACAGGCCGCCATCACTGCCTCCCCCTACATTGTGCGTGCACATGTACTGGTCCACCTTTGCATGCTCGTGCGTTCCGTGATGGGGGGAAAATACTTCCAGATGATCATACTAAGCATTGGTAGATGGTTCAACACCTACCTATACGACCACCTGGCGCCAATGCAGCATTGGGCCGCAGCCGGCCTCAAAGACCTAGCGGTGGCCGCTGAACCTGTAATATTTAGTCCCATGGAAATCAAGGTCATCACCTGGGGCGCGGATACAGCGGCTTGCGGAGATATCCTTTGCGGGCTGCCCGTCTCTGCGCGACTAGGCCGTGAGGTGTTGTTGGGACCTGCTGATGACTATCGGGAGATGGGTTGGCGTCTGTTGGCCCGGATTACAGCATACGCCCAGCAAACTAGGGGCCTTCTTGGGACTATTGTGACCAGCTTGATTGGCAGGGATAAGAACGTGGTGACCGGTGAAGTGCAGGTGCTATCCACGGCCACCCAAACCTTCCTAGGTACAACAGTAGGGGAGGTTATATGGACTGTTTACCATGGTACAGGTTCGAGAACGCTCGCGGGCGATAAACATCCTGCGCTCCAAATGTACACAAATTTGGATCAGGACCTCGTCGGGTGGCCAGCCCCTCCAGGGGCCAAGTCTCTCGAACCTTGTGCTTGCGGGTCTGCAGACTTATACCTGGTTACCCGCGACGCCGATATCATCCCTGTTCGGCGTAGGGGGGACTCCACAGCGAGCTTGCTCAGTCCTAGGCCTCTCGCCTGCCTCAAAGGCTCCTCTGGAGGTCCCGTTATGTGTCCTTCTGGGCATGTTGCGGGGATCTGTAGGGCTGCTGTGTGCACCAGAGGTGTGGCAAAAGCCCTACAGTTTATACCAGTAGAAACCCTTAGCTTACAGGCTAGGTCTCCATCTTTCTCTGACAATTCAACTCCTCCTGCTGTCCCACAGAGCTATCAAGTGGGATACCTTCATGCCCCGACCGGCAGTGGCAAGAGCACAAAGGTCCCGGCCGCGTATGTAGCACAAGGATATAATGTTCTCGTACTGAATCCATCCGTGGCGGCCACACTAGGCTTCGGTTCTTTCATGTCACACGCCTATGGGATTGACCCTAACATCCGCACTGGGAACTGCACCGTTACAACTGGTGCTAAACTGACCTATTCCACCTACAGCAAGTTTCTCGCGGATGGGGGTTGCTCCGGGGGCGCGTGTGATGTGATTATCTGTGATGAATGTCATGCCCAAGACGCTACTAGCATATTGGGTATAGGCACGGTCTTGGATAAGGCTGAGACGGCTGGGGTGAGGCTGACGGTTTTGGCGACAGCAACTCCCCCAGGCAGCATCACTGTGCCACACTCTAACATCGAAGAAGTGGCCCTGGGCTCTGAAGGCGAGATCCCTTTCTACGGTAAGGCCATACCGATAGCCCTACTCAAGAAGGGGAGGCACCTTATCTTCTGCCATTCCAAGAAAAAATGTGACGAAATAGCGTCCAAACTCAGGGGTATGGGGCTCAACGCTGTAGCGTACTACAGGGGTCTCGATTTGTCCGTCATACCAGCAGCAGGAGATGTCGTAGTTTGTGCTACTGACGCCCTCATGACTGGATTCACCGGAGACTTCGATTCTGTCATAGATTGCAACGTAGCTGTTGAACAGTACGTTGACTTCAGCCGAGACCCCACCTTTTCAATAGAGACCCGCACTGCTCCCCAAGACGCGGTTTCCCGCAGCCAACGCCGTGGCCTTGCAGGCCGAGGTAGACTCGGTACGTATCGATATGTTGCCTCCGGCGAGAGACCGTCTGGAATGTTTGACTCGGTTGTTCTCTGTGAGTGCTATGACGCGGGCTGCTCGTGGTACGATTTGCAGCCCGCTGAGACCACAGTCAGACTGAGAGCTTACTTGTCCACGCCCGGGTTACCAGTCTGTCAAGACCATCTAGACTTTTTGGAAGGCGTTTTCACTGGACTGACTCACACAGATGCCCACTTTCTGTCACAGACAAAGCAGCGGGGACTTAACTTCTCATTGCTAACTGCCTACCAGGCCACTGTGTGCGCCCGCGCACAGGCCCCCCCTCCAAGTTGGGACGAGATGTGGAAATATCTCGTGCGACTAAAACCAACATTACATGGACCTACGCCCCTTCTATATCGGTTGGGGCCTGTCCAAAATGAAATCTGCTTGGCACACCCCATCACAAAATACGTCATGGCATGCATGTCAGCCGATCTGGAAGTAACCACCAGCACCTGGGTGTTGCTTGGAGGAGTCCTCGCGGCCCTGGCGGCCTACTGCTTGTCAGTCGGCTGCGTTGTGATTGTGGGTCATATTGAACTAGGGGGCAAGCCGGCACTCGTTCCAGACAAAGAGGTGCTGTATCAGCAGTACGATGAAATGGAGGAATGCTCACAGGCTGCCCCATATATTGAACAAGCCCAGGCAATGGCCCACCAGTTCAAGGAAAAAATCCTTGGATTGATGCGGCGAGCCGCCCGGCAAGAAGCTGTCATTGAGCCCATAGTAGTTAACAGCTGGCAAAAGCTTGAGGCCTTCTGgAACAAGCACATGTGGAACTTTGTGAGTGGAATCCAATACCTAGCAGGCCTCTCCACTCTGCCTGGCAACCCCGCCGTAGCGTCTCTTATGGCGTTCACTGCTTCAGTCACCTGTCCCCTGACGACCAACCAAACCATGTTTTTTAACATACTCGGGGGTTGGTTTGCCACCCATTTGGCAGGGCCCCAGAGCTCTTCCGCGTTCGTGGTAAGCGGCTTGGCTGGCGCTGCCATAGGGGATATAGGCCTGGGCAAGGTTTTGCTTGACATCCTGGCAGGATACGGGGCTGGTGTCTCAGGAGCTTTAGTGGCTTTTAAAATCATGGGAGGAGAATTCCCCACTGCTGAGGACATGGTCAACTTGTTGCCCGCTATACTATCTCCGGGTGCTCTCGTCGTCGGTGTGATATGCGCAGCCATACTACGTCGACACGTAGGTTCTGGGGAGGGCGAGCCACAGTGGATGAACAGGCTCATAGCATTCGCATCCCGGGGCAACCACGTCTCACCAACGCACTATGTTCCCGAGAGCGATGCTGCAGCGAGGGTCACCGCATTACTGAGCTCTCTTACAGTCACAAGTCTGCTTCGGCGGTTACACCAGTGGATCAATGAAGACTACCCAAGTCCTTGCAGCGGCGATTGGCTGCGAACCATCTGGGACTGGGTTTCCGCAGTGTTGTCCGACTTCAAGACATGGCTCTCTGCTAAGATTATGCCAGCGCTCCCTGGGCTGCCCTTCATCTCCTGTCAAAAGGGATACAAGGGCGTGTGGCGGGGGGACGGTGTGATGTCGACACGCTGTCCTTGCGGGGCAACAATAGCTGGTCATGTGAAGAATGGGTCCATGCGGCTCGCAGGGCCGTGCACATATGCTAACATGTGGCACGGTACTTTCCCCATCAATGGGTACACCACTGGACCCAGCACACCTTGCCCACCACCCAACTACACTCGCGCGCTATGGCGCGTGGCTGCCAACAACTACGTTGAGGTGCGCCGGGTGGGGGACTTCCATTACATTACGGGGGCTACAGAAGATGGGCTCAAGTGTCCGTGCCAAGTGCCGGCTGCTGAGTTCTTCACTGAGGTAGATGGGGTGAGACTCCACCGTTACGCCCCACCATACAAGCCCTTGTTGAGAGATGAGATCACTTTTTCGGTAGGGTTAAGCTCCTACGCTATAGGATCTCAACTCCCCTATGAACCAGAACCAGATGTCTCTATACTGACCTCGATGTTGAGAGCCCCTTCCCACATCACCGCCGAGACGGCAGCGCGCCGCCTTGCGCGGGGGTCCCCTCCATCAGATGCAGGCTCATCCGCCAGCCAACTATCGTCTCCGTCGTTGAAGGCCACTTGCCGAACGCATAGGCCTCATCCAGACGCTGAGCTGGTGGACGCCAACTTTATATGGCGGCAGGAGATGGGCAGCAACATTACACGGGTAGAGTCTGAAACAAAGGTTGTGATTCTTGATTCATTCGAACCTCTGAGGGCCGAAACTGACGACGCCGAGCTCTCGGTGGCTGCAGAGTGTTTCAAGAAGCCTCCCAATTATCCTCCAGCCCTTCCCATCTGGGCTAGGCCTGACTATAACCCTCCATTGTTGGACCGTTGGAAAGCACCGGATTACGTACCACCGACTGTGCATGGATGTGCCTTACCACCACGGGGCGCTCCACCGGTGCCTCCCCCTCGGAGGAAGAGAACAATTCAGCTAGACGGCTCCAATGTGTCAGCGGCGTTGGCTGCGCCAGCTGAAAAATCATTCCCGTCCTCGAAACCACAGGAGGAGAATAGCACATCCTCTGGGGTCGACACACAGTCCAGCACTACTTCCAGGGTGTCCCCCCCTCCGGAAGGGGAGTCCGACTCAGAGTCATGCTCGTCTATGCCTCCTCTTGAGGGAGAGCCGGGCGATCGAGACTTGAGTTGCGACTCTTGGTCCACCGTTAGTGACAGCGAAGAGCAGAGCGTGGTCTGCTGTGCTATGTCGTACTCTTGGACCGGCGCACAGTTAACACCATGCGGTGCCGAGGAGGAGAAACTGCCCATCAGCCCACTCAGCAACTCTTTGTTGAGACATCATAACCTAGTCTATTCAACGTCGTCTAGAAGCGCTTCTCAGCGTCAGAGGAAGGTCACCTTCGACAGACTGCAGGTGCTCGACGACCATTACAAGACTGCATTAAAGGAGGTAAAGGAGCAGGCGTCTGGGGTAAAGGCCCGCATGCTCACCATCGAGGAAGCGTGCGCGCTCGTCCCTCCTCACTCTGCCCGGTCGAGGTTCGGGTATAGTGCGAAGGACGTTCGCTCCTTGTCCAGCAAGGCCATTAACAAGATCTGCTCCGTCTGGGAGGACTTGCTGGAAGACACCACAACTCCAATTCCAACCACCATCATGGCGAAGAACGAGGTGTTCTGTGTGGACCCTGCTAAAGGGGGCCGCAAGCCCGCTCGCCTCATTGTGTACCCTGACCAGGGGGTGCGTGTCTGTGAGAAACGCGCCCTATATGATGTGATACAGAAGTTGTCAATTGAGACGATGGGTGCTGCTTATGGATTTCGGTACTCACCTCAACAGCGGGTCGAACGTCTGCTGAAGATGTGGACCTCAAAGAAGACCCCCTTGGGGTTCTCGTATGACACCCACTGTTTTGACTCAACTGTCACTGAACAGGACATCAGGGTAGAAGAGGAGATATACCAATTTTGTAACCTTGACCCGGAGGCCAGAAAAGTGATCTCCTCCCTCACGGAGCGGCTTTACTGCGGGGGCCCTATGTTCAGCAACAAGGGGGCCCAGTGTGGTTATCGCCGTTGCCGTGCAAGTGGAGTCTTGCCTACCAGCTTTGGCAACACAATCCCTTGTTACATCCAGCCCACAGCGGCTGCGAAGGCTACAGGCCTCCGGAACCCGGACTTTCTTGTCTGCGGAGACGATCTGGTCGTGGTGGCAGAGAGTGGTAGCGTCGATGAGGATGGAGCAGCCCTGAGAACCTTCACGGAGGCTATGACCAGATATTCTCCTCCACCCGGAGATGCTCAACAGCCCACCTACGACCTTGAGCTCATTACATCTTACTCCTCCAACGTCTCCGTGGCACGGGACGACAAGGGGAGGAGGTACTATTACCTCACCCGTGATGCTACTACTCCCCTAGCCCGTGCGGCTTGGGAAACAGCCCGTCACACTCCAGTTAACTCCTGGTTGGGCAACATCATCATGTACGCGCCTACCATCTGGGTGCGCATGGTAATGATGACACATTTTTTCTCCATACTCCAATCCCAGGAGATGCTTGATCGACCCCTTGACTTTGAAATGTACGGGGCCACTTACTCTGTCACTCCGCTGGATTTGCTGGCAATCATTGAAAGACTCCATGGTCTTAGCGCGTTCACGCTCCACAGTTACTCTCCAGTAGGGCTCAATGGGGTGGCGGGGACACCCAGGAAGCTTAGGTGCCCCCCCCTACGAGCTTGGAGACATCGGGCTGAAGCAGTGCGCGCCAGACTTATCGCCCAGGGAGGGAAGGCTAAAATATGCAGC
>testHAP32
ATGAGCACACTTCCTAAACCCCCAAGAAAAACCAAAAGAAACACCATCCGTCGCCCACAGGACGTCAAGTTCCCGGGTGGCGGACAGATCGTTGGTGGAGTATACGTGTTACCACGCAGGGGCCCACGGTTGGGTGTGCGCGCGACGCGTAAAACTTCTGAACGGTCACAGCCTCGCGGACGACGACAGCCCATCCCCAAGGCACGTTGGAGCGAAGGCCGGTCCTGGGCCCAGCCCGGGTACCCTTGGCTCCTCTATGGTAACGAGGGCTGCGGGTGGGCGGGGTGGCTCCTGTCCCCACGCGGCTCCCGTCCATCTTGGGGCCCAAATGACCCCCGGCGGAGGTCCCGCAATTTGGGTAAAGTCATCGATACCCTCACGTGCGGATTCGCCGATCTCATGGGGTACATCCCGCTCGTCGGCGCTCCTGTAGGAGGTGTCGCAAGAGCCCTCGCGAATGGCGTGAGGGCCCTTGAAGACAGGATAAATTTCGCAACAGGGAACTTGCCCGGTTGCTCCTTTTCTATCTTCCTTCTTGCTCTGTTCTCTTGCTTAATTCATCCAGCAGCTAGTCTAGAGTGGCGGAACGCGTCTGGCCTCTACATCCTTACCAACGACTGTTCCAATAGCGGTATTGTGTATGAGGCCGATGAAGTGATTCTGCACACACCTGGCTGTGTACCTTGTGTTCAGGACGGTAATACATCCACGTGCTGGACCCCAGTGACACCTACAGTGGCAGTCAAGTATGTCGGAGCAACCACCGCTTCAATACACAGCCATGTGGACCCACTAGTGGGCGCGGCCACGATGTGCTCTGCGCTCTACGTGGGTGATATGTGTGGGGCCGTCTTTCTCGTGGGACAAGCCTTCACATTCAGACCTCGTCGTCACCGAACGGTCCAGACTTGTAACTGCTCGCTGTACCCAGGTCATCTTTCAGGACATCGAATGGCTTGGGATATGATGATGAATTGGTCCCCCGCTGTGGGTATGGTGGTGGTGCACGTCCTGCGGTTGCCCCAGACCTTGTTTGACATAATAGCCGGGGCCCACTGGGGCATCTTAGCGGGCCTAGCCTATTACTCCATGCAGGGCAACTGGGCCAAGGTCGCTATCATCATGGTTATGTTTTCAGGGGTCGACGCCACAACATACGTTTCCGGTGGCGCTGCAGCTCGTGATGCCAACTTCTTTGCTAGGTTATTCAGTACGGGTGCCAACCAGAGACTGCAACTGGTCAACGCCAATGGTTCGTGGCACATCAACAGCATTGCCCTGAACTGCAATGAGTCCATAAACACCGGGTTCATAGCTGGGTTGATCTATTATCTTAAGTTCAGCTCTACTGGATGTCATCAGAGGCTCAGCAACTGCAAGCCCATCACTTCCTTCGATCAGGGGTGGGGCCCCTTGACAGATGCTAACATCACTGGCTCTTCTCACGACAGACCGTACTGCTGGCACTATGCGCCTAAACCTTGTGATGTCGTCGAAGCATCAAGTGTCTGCGGCCCCGTGTACTGCTTCACACCATCGCCAGTGGTCGTAGGCACTACCGATGCCCAGGGCGTGCCAACCTACACTTGGGGTGGTAATGAGTCAGATGTGTTCCTGCTGAAGTCCCTGCGGCCTCCCAAAGGTCGGTGGTTTGGGTGTTCGTGGATGAACTCCACGGGGTTTGTCAAGACGTGTGGAGCTCCCCCTTGTAACATCTATAGGGGTGAGGAGACTAACAGGATTACATCACTCTTCTGCCCCACCGACTGTTTTAGGAAACATCCCGAGGCCACATACAGCCGGTGTGGTGCGGGGCCTTGGTTAACACCTTGTTGCATGGTCGACTATCCATACCGGCTTTGGCGTTACCCGTGTACAATCAACTTTACATTGTTCAAGGTGAGAATGTTTGTGGGTGGGTTTGAGCACCGATTTAACGCTGCTTGCAACTGGACCAGGGGGGAGCGCTGTAATATCGGGGATCGGGGCCGCAGCGAGcAGCATCCGCTGCTGCATTCAACAACTGAGCTTGCTATACTGCCTTGCTCTTTCACGCCCATGCCTGCATTGTCAACAGGTCTGGCACACCTCCACCAAAACATCGTGGATGTCCAGTACCTTTATGGTGTTGGATCCGGCATGGTGGGATGGGCGCTGAAATGGGAGTTCGTCGTCCTCGTTTTCCTCCTCCTGGCGGACGCACGCGTGTGCGTCGCCCTTTggCTGATGCTGATGATATCACAAGCAGAAGCAGCCAGGAAGAACCTTGTCACGCTGAATGCCGTCGCTGCTGCTGGGACACATGGCATCGGTTGGTACCTGGTAGCCTTTTGCGCGGCGTGGTGCGTGCGGGGTAAATTTGTCCCGCTGGTGACCTACGGCCTGACGGATCTTTGGTCCTTAGCGCTGCTCGTCCTCTTGCTCCCCCAACGAGCATATGCTTGGTCGGGTGAAGATAGTGCAACTCTCGGCGCTGGGGTCTTGGTCCTCTTCGGCTTCTTTACCTTATCACCCTGGTATAAGCATTGGATCGGCCGTCTCATATGGTGGAACCAGTACACCATATGCAGATGCGAGTCTGCCCTTCAAGTATGGGTCCCCCCCTTACTTGCACGCGGGGGTAGGGACGGTGTCATCTTGCTGACAAGCCTGCTTTATCCATCCTTAATTTTTGACATCACTAAGCTGCTGATAGCAGTATTGGGCCCATTATACTTAATACAGGCCGCCATCACTGCCTCCCCCTACTTTGTGCGTGCACATATACTGATCCGCCTTTGCATGCTCGTGCGTTCCGTGATGGGGGGAAAATACTTCCAGATGATCATACTAAGCATTGGTAGATGGTTCAACACCTACCTATGCGACCACCTAGCGCCGATGCAGCATTGGGCCGCAGCCGGCCTCAAAGACCTAGCAGTGGCCACTGAACCTGTAATATTTAGTCCCATGGAAATCAAGGTCATCGCCTGGGGCGCGGATACAGCGGCTTGCGGAGATATCCTTTGCAGGCTGCCCGTCTCTGCGCGACTAGGCCGTGAGGTGTTGTTGGGACCTGCTGATGACTATCGGGAGATGGGTTGgCGTCTGTTGGCCCCGATTACAGCATACGCCCAGCAAACTAGGGGCCTTCTTGGGACTATTGTGACCAGCTTGGCTGGCAGGGATAAGAACGTGGTGACCGGTGGAGTGCAGGTGCTTTCCACGGCCACCCAGACCTTCCTAGGTACAACAGTAGGGGGGGTTATGTGGACTGTTTACCATGGTGCAGGTTCGAGAACGCTCGCGGGCGCCAAACATCCTGCGCTCCAAATGTACACAAATGTGGATCAGGGACTCATCGGGTGCCCAGCCCCTCCAGGGGCCAAGTCTCTCGAACCGTGTGCTTGCGGGTCTGCAGACTTATACCTGGTTACACGCGACGCCGATGTCATCCCTGCTCGGCGTAGGGGGGACTCCACAGCGAGCTTGCTCAGTCCTAGGCCTCTCGCCTGCCTCAAAGGCTCCTCTGGAGGTCCCGTTATGTGTCCTTCTGGGCATGTTGCGGGGATCTTTAGGGCTGCTGTGTGCACCAGAGGTGTGGCAAAAGCCCTACAGTTTATACCAGTAGAAACCCTTAGCACACAGGCTAAGTCTCCATCTTTCTCTGACAATTCAACTCCTCCTGCTGTCCCACAGAGCTATCAAGTGGGATACCTTAATGCCCCGACCGGCGGTGGCAAGAGCACAAAGGTCCCGGCCGCGTATGTAGCACAAGGATATAATGTTCTCGTGCTGGATCCATCCGTGGCGGCCACACTGAGCTTCGGTTCTTTCATGTCACACGCCTATGGGATTGACCCTAACATCCGCACTGGGAACCGCACCGTTACAACTGGTGCTAAACTGACCTATTCCACCTACGGCAAGTTTCTCGCGGATGGGGGTTGCTCCGGGGGGGCGTATGATGTGATTATCTGTGATGAATGTCATGCCCAAGACGCTACTAGCATATTGGGTATAGGCACGATCTTAGATCAGGCTGAGACGGCTGGGGTGAGGCTGACGGTTCTGGCGACAGCAACTCCCCCAGGCAGCATCACTATGCCACACTCTAACATCGAAGAAGTGGCCCTGGGCTCTGAAGGCGAGATCCCTTTCTACGGTAAGGCTATACCGATAGCCCTACTCAAGGGGGGGAGGCACCTTATCTTCTGCCATTCCAAGAAAAAATGTGACGAAATAGCGTGCAAACTCAGAGGTATGGGGCTCAACGCTGTAGCGTACTACAGGGGTCTCGATGTATCCGTCATACCAACAACAGGAGATGTCGTAGTTTGTGCTACTGACGCCCTCATGACTGGATTCACCGGAGACTTCGATTCTGTCATAGATTGCAACGTAGCCGTTGAACAGTACGTTGACTTCAGCCTAGACCCCACCTTTTCCATCCGGGGCCGCACTGCTCCCCAAGACGCGGTTTCCCGCAGCCAACGCCGTGGTTGTGCGGGCCGAGGTAGACTCGGTACGTATCGATATGTTGCCTCCGGCGAGAGACCATCTGGAATGTTTGACTCGGTTGTTCTCTGTGAGTGCTATGACGCGGGCTGCTCGTGGTACGATTTGCAGCCCGCTGAGACCACAGTCAGACTGAGAGCTTACTTGTCCACGCCCGGGTTACCAGTCTGTCAAGACCATCTAGACTTTTGGGAGAGCGTTTTCACTGGACTGACTCACATAGATGCCCACTTTCTGTCACAGACAAAGCAGCAGGGAGTTAACTTCTCATACCTAACTGCCTACCAGGCCACTGTTTGCGCCCGCGCACAGGCCCCCCCTCCAAGTTGGGACGAGATGTGGAAGTGTCTCGTGCGACTTAAACCAACATTACATGGACCTACGCCCCTTCTATATCGGTTGGGGCCTGTCCAAAATGAAATCTGCTTGACACACCCCATCACAAAATGCGTCATGGCATGCATGTCAGCCGATCTGGAAGTAACCACCAGCACCTGGGTGTTGCTTGGAGGAGTCCTAGAAGCCCTGGCGGCCTACTGCTTATCAGTCGGCTGCGTTGTGATTGTGGGTCATATTGAACTAGGGGGCAAGCCGGCACTCGTTCCAGACAAAGAGGTGCTGTATCGGCATTACGGTGAGATGGAGGAATGCTCACAGGCTGCCCCATATATTGAACAAGCCCAGGCAATAGCCCACCAGTTCAAGGGAAAAATCCTTGGATTGATGcAGCGAGCCGCGCAGCAAGAAGCTGTCATTGAGGCCATAGTAGTTTCCAACTGGCAACAGCTTGAGGCCTTCTGGCACAAGCACATGTGGAACTTTGTGAGTGGAGTCCAATACCCTGTAGGCCTCTCCACTCTGCCTGGCAACCCCGCCGTAGCGTCTCTTATGGCGTTCACTGCTTCAGTCACCAGTCCCCTGACGACCAAGCAAACCATGTTTTTTAACATACTCGGGGGGTGGGTTGCCACCCATTTGGCAGGGTCCCAGAGCTCTTCCGCGTTCGTGGTAAGCGGCTTGGCTGGCGCTGCCCCAGGGGGTATAGGCCTGGGCAAGGTTTTGCTTGACATCCTGGCGGGATGCAGGGCTGGTGTCTCAGGAGCTTTAGTGGCTTTTAAAATCATGGGAGGAGAATTCCCCACTGCTGAGGACATGGTCAACTTGTTGCCCGCCATACTATCTCCGGGTGCTCTCGTCGTCGGTGTGATATGCGCAGCCATACTACGTCGACACATAGGACCTGGGGAGGGGGCGGTACAGTGGATGAACAGGCTCATAGCATTCGCATCCCGGGGCAGCCACGTCTCACCAACGCACTATGTTCCCGAGAGCGATGCTGCAGCGAGGGTCACCGCATTACTGAGCTCTCTTACAGTCACAAGTCTGCTTCGGCGGTTACACCAGTGGATCAATGAAGACTACCCAAGTCCTTGCAGCGGCGATTGGCTGCGACCCATCTGGGACTGGGTTTACACAGTGTTGTCCGACTTCAAGACATGGCTCTCCGCTAAGTTTCTGCCAGCGCTCCCTGGGCTGCCCTTCATCTCCTGTCAAAAGGGATACAAGGGCGTGTGGCGGGGGGACGGTGTGATGTCGGCATGCTGTCCTTGCGGGGCAACAATAACTGGTCATGTGAAGAATGGGTCCATGTGGCTCGCAGGGCCGCGTACATGTGCTAACATGTGGCGCGGTACTTTCCCCATCAATGGGTACACCACTGGATTTAGCACACCTTGCCCACCACCCAACTACACTCGCGCGCTATGGCGCGTGGCTGCCAATAGCTTCGTTGAGGTGCGCCGGGTGGGGGACTTCCATTACATTGAAGGGGCTACAGAAGATGAGCTCAAGTGTCCGTGCCAAGTGCCGGCTGCTGAGTTCTTCACTGGGGTAGATGGGGTGGGACTCCACCGTTACGCCCCACCATGCAAGCCCTTGTTGAGAGATGAGATCACTTTTTCGGTAGGGTTAAACTCCTACGCTATAGAGTCTCAACTCCCCTGTGAACCAGAACCAAATGTCTCTGTACTGACCTCGATGTTGAGAGGCCCTTCCCACATCACCGCCGAGACGGCAGCGCGCCGCCTTGCGCGGGGGTCCCCTCCATCAGATGCAAGCTCATCCGCCAGCCAACTATCGGCTCCGTCGTTGAAGGCCACTTGCCGAACGCATAGGCCTCATCCAGGCGCTGAGCTGGTGGACGCCAACTTGCTATGGCGGCAAGAGATGGGCAGCAACATTACACAGGTAGAGTCAGAAGCAAAGGTTGTGATTCTTGATTCATTCGAACCTCTGAGGGCCGAAACTGACGACGCCGAGCTCTCGGTGGCTGCAGAGTATTTTCAGAAGCCTCCCAAGTATCCTCCAGCCCTTCCCATCCAGGCTAGGCCTGACTATAACCCTCCATTGTTGGACAGACGGAAAGCACCGGATTACGTACCACCGACTGTGCATGGATGTGCCTTACCACCACGGGGCGCTCCACCGGTGCCTCCCCCTCGGAGGAAGAGAACAATTCAGCTGAACGGCTCCAATGTGTCAGCGGCGTTAGCTGCGCTAGCTGAAAAATCATTCCCGTCCTCGAAACCACAGGAGGAGAATGGCTCATCCTCTGGGGTCGACACACAGTCCAGCACTACTTCCAAGGTGTCCCCCCCTCCGGAAGGGGAGTCCGACTCGGAGTCATGCTCGTCTATGCCTCCTCTTGAGGGAGAGCCGGGCGATCCGGACTTGAGTTGCGACTCTTGGTCCACCGTTAGTGACAGCGAAGAGCAGAGCGTGGTCCGCTGTTCTATGTCGTACTCTTGGACCGGCGCCCTGATAACACCATGCAGTGCCGAGGAGGAGAAACTGCCCATCAGCCCACTCAGCAACTCTTTGTTGAGACATCATAACCTAGTCTATTCAACGTCGTCTAGAAGCACCTCTCAGCGTCAGAGGAAGGTCACCTTCGGCAGACTGCAGGTGTTCGACGGCCAGTACAAGACTGCATTAAAGGAGGTAAAGGAGCGAGCGTCTAGGGTGAAGGCCCGCATGCTCACCATCGAGGAAGCGTGCGCGCTCGTCCGTCCTCACTCTGCCCGGCCGAGGTTCGGGTATGATGCGAAGGACGTTCGCTCCTTGTCCAGCAGGGCCATTAGCCAGATCTGCTCCGTCTGGGAGGACTTGCTGGAAGACTCCACAACTCCAATTCCAACCACCATCATGGCGAAGAACGGGGTGTTCTGTGTGGACCCTGCTAAAGGGGGCCGCAAGCCCGCTCGCCTCATTGTGTACCCTGACCTGGGGGTGCGTGTCTGTGAGAAACGCGCCCTATATGATGTGATACAGAAGTTGTCAATTGAGACGATGGGTGCTGCTTATGGATTTCAGTACTCACCTCAGCAGCGGGTCGAACGTCTGCTGAAGATGTGGACCTCAAAGAAACCCCCCCCGGGGTTCTCGTATGACACCCGCTGTTTTGACTCAACTGTCACTGAACAGGACATCAGGGTAGAAGAGGAGATATACCAAAGTTGTAACCTTGAACCGGAGGCCAGAAAAGTGATCTCCTCCCTCACGGAGCAGCTTTACTGCGGGGGCCCTATGTTCAACAGCAAGGGGGCCCAGTGTGGTTATCGCCGTTGCCGTGCCAGTGGAGTCTTGCCTACCAGCTTTGGCAACACAATCACTTGTTACATCAAGGCCACAGCGGCTGCGAAGGCTGCAGGCCTCCGGAACCCGGACTTTCTTGTCTGCGGAGACGATCTGGTCGTGGTGGCGAAGAGTGATGGCGTCGATGAGGATGGAGCAGCCCTGAGAGCCTTCACGGAGGCTATGACCGGGTATTCCGCTCCACCCGGAGATGCTCCACAGCCCACCTACGACCTTAGGCTCATTACATCGCGCTCCTCCAACGTCTCCGTGGCACGGGACGACAAGGGGAGGAGGTACTATTACCTCACCCGTGATGCTACTACTCCCCTAGCCCGTGCGGCTTGGGAAACAGCCCGTCACACTCCAGTTAACTCCTGGTTGGGCAACATCATCATGTACGCGCCTACCATCTGGGTGCGCATAGTAATGATGACACATTTTTTCTCCATACTCCAATCCCAGGAGATACTTGATCGACCCCTTGACTTTGAAATGTACGGGGCCACTTACTCTGTCACTCCGCTGGATTTGCCAGCAATCATTGAAAGACTCCATGGTCTTGGCGCGTTCACGCTCCACAGTTACTCTCCAGTAGAGCTCAATAGGGTGGCAGGGACACTCAGGAAGCTTGGGTGCCCCCCCCTACGAGCTTGGAGACATCGGGCACGAGCAGTGCGCGCCGGACTTATCGCCCAGGAAGGGAAGGCTAAAATATGCGGC
>testHAP33
ATGAGCACACTTCCTAAACCCCAAAGAAAAACCAAAAGCAACACCATCAGTCGCCCTcAGAACGTCAAGTTCCCGGGTGGCGGACAGATCGTTATTAGAGTATGCGTTTTACCGCGCAGGGGCCCACGGTTGGGTGTGCGCGCGACGCGTAAAACTTCTGAACAGTCACAGCCTCGCGGACGACGACAGCCTATCCCAAAGGCACGTTGGAGCGAAGGCCGGTCCTGGGCCCAGCCCAGGTACCCTTGGCCCCTCTATGGTAACGAGGGCTGCGGGTGGGCAGGGTGGCTCCTGTCCCCACGCGGCTCCCGTCCATCTTgGGGCCCAAATGACCCCCGGCGGAGGTCCCGCAATTTGGTTAAAGTCATCGATACCCTCACGTCCGGATCCGCCGATCTCATGGGGTACATCCCGCTCGTAGGCGCTCCTGTAGGAGGTGTCGCAGGAGCCCTCGCGCATGGCGTGAGGGCCCAAGAAGACGGGATAAATTTCGCAGCAAGGAACTTGCCCGGTTGCTCCTTTTCTATCTTCCTTCATGCTCTGTTCTCTTGCTCCATTCATCCGGCAGCTAGTCTAGAGTGGCGGAACGCGTCTGGCCTCTACATCCTTGCCAACGACTGTTCCAATAGCAGTGGCCCGTATGGGGCCGATGAAGTGATTCTGCACGCACCTGGCTGTGTACCTTGTGTTCAGGACGGTAATACATCCACTTACTGGACCCCGGTGACACCTACAGTGGCAGTCAAGTATGTCGGAGCAACCACCGCTTCAATGCGCAGCCATGTGGACCTATTAGTGGGCGCGGCCACGATGTGCTCTGCGCTCTACTTAGGTGATATGTGTGGGGCCGTCTTTCTCTTAGGACAAGCCTTCACATTCAGACCTCATCGTCACCGAACAGTCCAGACTTGTAACTGCTCGCTGTACCCAGGTCATCTTTCAGGACATCGAACGGCTTGGGATATGATGATAGATTGGTCCCCCGCTGTGGGTATGGTGGTGGCGCACGTCCTGCAGTTGCCCCAGACCTTGTTTGACATAATAGCCGGGGCCCACTGGGGAATCTTGGCGGGCCTAGCCTATTACTCCATGCAGGGCAACTGGGCCGAGGTCGCTATCATCATGGTTATGTTTTCAGGGGTCGACGCCGCAACATACGTTTCCGGTGGCGTTGCGGCTCGTCATGCCAACTTCTTTACTAGGTTATTCAGTACGGGTGCCAACCAGAGACTGCGGCTGGTCAACGCCAATGGTTCGTGGCACATCAACAGCACTGCCCTGAACTGCAATGAGTCCATAAACACCGGGTTCATAGCTGGGTTGATCTATTAtCAAAAGTTCAACTCTACTGGATGTCCTCAAAGGCTCAGCAGCTGCAAGCCCATCACTTCCTTCGATCAGGGGTGGGGGCCCTTGACAGATGCTAACATCACTGGCTCTTCTAACGACAGACCGTACTGCTGGCACTATGCGCCTAAACCTTGTGATGTCGTCAAAGCATCAAGTGTCTGCGGCCCCGTGTGCTGCTTCACACCATCGCCAGTGGTCATGGGCACTGCTGATGCCAAGGGCGTGCCAACCTACACTTGGGGTGATAATGAGTCAGATGTGTTCCTGCTGAAGTCCCTGCGGCCTCCCAAAGGTCGGTGGTTTGGGTGTTCGTGGATGAACTCCACGGGGTTTGTCAAGACGTGTGGAGCTCCCCCTTGTAACATCTATGGGGGTAAGGGGACTAATAGGAGTACATCACTCTTCTGCCCCACCGACTGTTTTAGGAAACATCCCGAGGCCACATACAGCCGGTGTGGTGCGGGGCCTTGGTTAACACCTCGTTGCATGGTCGACTATCCATACCGGCACTGGCATTACCCGTGTACAATCAACTTTACATTGTTCAAGGTGAGAATGTTTGTAGGTGGGTTTGAGCACCGATTTAACGCTGCTTGCAACTGGACCAGGGGGGAGCGCTGTAATATCGAGGATCGAGACCGCAGCGAGCGGCATCCGCTGCTGCATTCAACAACTGAGCTTGCTATACTGCCTTGCTCTTTCACGCCCATGCCTGCATTGTCAGCAGGTCTAATACACCTCCACCAAAACATCTTGGATGTCCAGTACCTTTATGGTTTTGGATCCGGCGTAGTGGGATGGGCGCTGGAATGGGAGTTCGTGGTCCTCGTTTTCCTCCTCCTAGCGGACGCACGCATGTGCGTCGCCCTTTggCTGATGCTGATGATATCACAAGCAGAAGCAGCCTTGGAAATTCTTGTCACGCTGAATGCCGTCGCTGCTGCTGGGACACATGGCATCGGTTGGTACCTGGTAGCCTTTTGCGCGGCGTGGTACGTGCGGGTTAAATTTGTCCCGCTGGTGACCCACGGCCTGACGGGTCTTTGGTCCATAGCACTGCTCGTCCTCTTGCTCCCCCAGCGAGCATAtGCTTGGTCAGGTGAAGATAGTGCAACTCTCAGCGCTGGGGTCTTGGTCCTCTTCGGCTTCTTTACCTTATCACCCTGGTATAAGCATTGGATCAGCCGTCTCATATGGTGGAACCAGTACACCATATGCAGATGCGAGTCTGCCCTTCAAGTATGGGTCCCCCCCTTGCTTGCGCGGGGGGGTAGGGACGGTGTCATCTTGCTAACAAGCCTGCTTTATCCATCCTTAATTTTTGGCATCACTAAACTGCTGATAGCAGTATTGGGCCCATTATACTTAATACAGGCCGCCATCACTGCCTCCCCCTACTTTGTGCGTGCACATGTACTGATCCGCCTTTGCATGCTCGTGCGTTCCGTGATGGGGGGAAAATACTTCCAGGTGATCATACTAAGCATTGGTAGATGGTTCAACACCTACCTATACGACCACCTAGCGCCAATGCAGCATTGGGCCGCAGCCGGCCTCAAAGACCTAGCAGTGGCCACTGAACCTGTAATATTTAGTCCCATGGAAATCAAGGTCATCACCTGGGGCGCGGATACAGCGGCTTGCGGAGATATCCTTTGCAGGCTGCCCGTCTCTGCGCGCCTAGGCCGTGAGGAATTATTGGGACCTGCTGATGACTATCGGGAGATGGGTTGGCGTCTGGTGGCCCCGATTACAGCATACGCCCAGCAAACTAGGGGCCTTCTTGGGACTATTGTGCCCAGCTTGACTGGCGGGGATAAGAACGTGGTGACCGGTGAAGTGCAGGTGCTTTCCACGGCCACGCAGACCAGCCTAGGTACAACAGTAGGGGGGGTTATGTGGACTGCTTACCATGGTGCAGGTTCGAGAACGCTCGCGGGCGCCAAACATCCTGCGCTCCAAATGTACACAAATGTGGATCAGGACCTCGTCGGGTGGCCAGCCCCTCCAGGGGCCAAGTCTCTCGAACCGTGTGTTTGCGGGTCTGCAGACTTATACCTGGTTACCCGCGACGCCGATGTCATCCCTGCTCGGCGTAGGGGGGACTCCACAGCGAGCTTACTCAGTCCTAGGCCTCTCGCCTGCCTCAAAGGCTCCTCTGGAGGTCCCGTTATGTGCCCTTCTGGGCATGTTGCGGGGATCTTTGGGGCTGCTGTGTGCACCAGAGGTGTGGCAAAAGCCCTGCAGTTTATACCAGTAGAACCCCCCAGCACACAGACTGGGTCTCCATCTTTCTCTGACAATTCAGCTCCCTCTGCTGTCCCACAGAGCTATCAAGTGGGATGCCTTCATGCCCCGACCGGCAGCGGCAAGAGCACAAAGGTCCCGGCCGCGTATGAAGCGCAAGGATATAATGTTCTCATGCTGAATCCATCCGTGGCGGCCACACTAGGCTTCGGTTCTTTCATATCCCACGCCTATGGGATTGGCCCTAACATCCGCACTGGGAACCGCACCGTTACTTCAGGTGCTAAACTGCCCTATTCCACCTACGGCAAGTTTCTCGCGGATGGGGGTTGCTCCGGGGGGGAATATGATGTGATTATCAGTGATGAATATCATGCCCAGGGCGCTACTAGCATATTGGGTATAGGCACGGTCTTAGATCAGGCTGAGACGGCTGGGGTGAGGCTGACGGTCTTGGCGACAGCAACTCCCCCAGGCAGCATCACTGTGCCACACTCTAACATCGAAGAAGTGGCCCTGGGCTCTGAAGGCGAGATCCCTTTCTACGGTAAGGCTATACCGATAGCCCTACTCAAGGGGGGGAGGCACCTTATCTCCTACCATTCCAAGAAAAAATGTGACGAAATAGCGTCCAAACTCAGAGGTATAGGGCTCAACGCTGTAGATTACTACAGGGGTCTCGATGTGTCCGTCATACCAACATCAGGAGATGTCGTAGTTTGTGCTACTGACGCCCTCATGACTGGATTCACCGGAGACTTCGATTCTGTCATAGATTGCAACATGGCTGTTGAACAGTACGTTGACTTCAGCCTAGACCCCCGCGGTTCCATCGAGACCCGCACTGCTCCCCAAGACGCGGTTTCCCGCAGCCAACGCCCGGGCCGTGCGGGCCGGGGTAGACTCAGTACGTATCGATATGTTGCCTCCGGCGAGAGACCGTCTGGAATGTTTGGCTCGGTTTTTCTCTGTGAGTGCTATGACGCGGGCTGCTCGTGGTACGATTTGCAGCCCGCTGAGACCACAGTCAGACTGAGAGCTTACTTATCCACGCCCGGGTTACCAGTCTGTCAAGTTAATCTGGACTTTTGGGAGAGCGTTTTCACTGGACTGGCTCACATAGATGCCCACTTTCTGTCACAGACAAAGCAGCAGGGACTTAACTTCTCATGCCTAACTCCCCACCAGGCCACTGTGTGCGCCCGCGCACAGGCCCCCCCTCCAGGTTGGGACGAGATGTGGAAGTGTCTCTTGCGGCTTAAAATAACAGTACATGGACCTACGCCCCTTCTATATCGTTTGGGGCCTGTCCAAAATAAAATCTGCTTGACACACCCCATCACAAAATGCATCATGGCATGCATGTCAACCGATCTGGAAGTAACCAGCAGCACCTGGGTGTTGCTTGGAGGAGTCCTCGCGGCCCTGGCGGCCTACTGCTTGTCAGTCGGCTGCGTTGTGATTATGGGTCATATTGAACTAGGGGGCAAGCCGGCACTCGTTCCAGACAAAGAGGTGCTGTATCAACAGTACGATGAAATGGAGGAATGCTCACAGGCTGCCCCATATATTGAACAAGCCCAGGCAATGGCCCACCAGTTCAAGGAAAAAATCCTTGGATTGATGCAGCGAGCCGCCCAGCAAGAAGCTGTCATTGGGCCCATAGTAGTTTCCAACTGGcAAAAGCTTGGGGCCTTCTGTCACAAGCACATGTGGAACTTTGTAGGTAGGATCCAATACCTAGCAGGCCTCTCCACTCCACCTGGCAACCCCGCCGTAGCATCTCTTATGGCATTCACTGCTTCAGTCACCAGTCCCCTGACGACCAACCAAACCATGTTTTTTAACATACTCGGGGGGTgGGTTGCCACCCATTTAGCGGGGCCCCAGAGCTCTTCCGCGTTCGTGGTAGGCGGCTTAGCTGGCGCTGCCATAGGGGGTATAGGCCTGGGCAAGGTTTTGCTTGACATCCTGGCAGGATGCAGGGCTGGTGTCTCAGGAGCTTTAGCGGCTTTTAAAATCATGGGAGGAGAATTCCCCACTGCTGAGGACATGGTCAACATGTTGCCCGCCATACTATCTCCGGGTGCTCTCGTCGTCGGTGTGATATGCGCAGCCATACTACGTCGACACGTAGGTCCTGGGGAGGGGGCAGTACAGTGGATGAACAGGCTCATAGCATTCGCATCCCGGGGCAACCACGTCTCACCAACGCACTATGTTCCCGAGGGCGATGCTGCGGCGAGGATCACCGCATTACTGAGCTCTATTACAGTCACAGAACAGCTTCGGCGGTTACACCAGTGGATCAGTGAAGACTGCCCAAGTCCTTGCAGCGGCGATTGGCTGCGAACCATCTGGGACTGGGTTTCCACAGTGTTGTCCGACTTCAAGACATGGCTCTCTGCTAAGATTATGCCACTGCTTCCTGGGCTGCCCTTCATCTCCTGTCAAAAGGGATACAAGGGCGTGTGGCGGGGGGACGGTGTGATGTCGACACGCTGTCCTTGCGGGGCAGCAATAACTAGTCATGTGAAGAATGGGTCCATGCGGCTCGCGGGGCCGCGTCCACGTGCTAACATGTGGCACGGTACTTTCCCCATCAGTAGGTACACCACTGGACCCAGCACACCTTGCCCACCACCCAACTACACTCGCGCTTTATGGCGCGTGGCTGCTAACAGCTACGTTGAGGTGCGCCGGGTGGGGGACTTCCATTACATTACAGGGGCTACAGAAGATGAGCTCAAGTGTCCGTGCCGAGTGCCGGCTGCTGAGTTCTTCACTGAAGTAGATGGGGTGAGACTCCACCATTACGCCCCACCATGCAAGCCCTTGTTGAGAGATAGGATCACTTTTTCAGTAGGGTTAAATTCCTGCGCTATAGGATCTCAACTCCCCTGTGAACCAGAACTAGATGTCTCTGTACTGACCTCGATGTTGAGAGACCCTTCCCACATCACCGCCGAGACGGCAGCGCGCCGCCTTGCGCGGGGGTCCCCTCCATCAGATGCAAGCTCATCCGCCAGCCAACTATCGGCTCCGTCGTTGAAGGCCACTTGCCGAACGCATAGGCCTCATCCAGACGCTGAGCTGGTGGACGCCAACTTGCTATGGCGGCAAGAGATGGGCAGCAACATTACACGGGTAGAGTCTCAAACAAAGGTTGTGATTCTTGATTCATTCGAACCTCTGAGGGCCGAAACTGGCGACGCCGAGCTCTCGGTGGCTGCAGAGTGTTTCAAGAAGCCTCCCAAGTATCCTCCAGCCCTTCCCATCTGGGCTAGGCCTGACTATAACCCTCCATTGTTGGACCGTTGGAAAGCACCGGATTACGTACCACCGACTGTGCATGGATGTGCCTTACCACCACGGGGCGCTCCACCGGTGCCTCCCCCTCGGAGGAAGAGAACAATTCAGCTGGACGGCTCCAATGTATCAGCGGCGTTGGCTGCGCTAGCTGAAAAATCATTCCCGTCCTCAGAGCCACAGGAGGAGAATAGCTCATCCTCTGGGGTCGACGCACGGTCCAGCTTTACTTCCAAGGTGTCCCCCCCTCCGGAAGGGGAGTCCGACTCAGAGTCATGCTCGTCTATGCCTCCTCTTGAGGGAGAGCCGGGCGATCCGGACTTGATTTGCGACTCTTGGTCCACCGTTAGTGACAGCGAAGAGCAGAGCGTAGTCTGCTGTTCTATGTCGTACTCTTGGACCGGCGCCCTATTAACACCATGCAGTACCGAGGAGGAGAAACTGCCCATCAGCCCACTCAGCAACTCTTTGTTGAGACATCATAACCTAGTCTATTCAGCGTCGTGCAGAAGCGCTTCTCAGCGTCAGAGGAAGGTCACCTTCGACAGACTGCAGGTGCTCGGCGACCATTACAAGACTGCATTAAAGGAGGTAAAGGGGCGAGCGTCTAGGGTAAAGGCCCGCATGCTCACCATCGAGGAAGCGTGCGCGCTCGTCCCTCCTCACTCTGCCCGGTCGAGGTTCGGGTATAGTGCGAAGGACGTTCGCTCCTTGTCCAGCAAGGCCATTAACCAGATCTGCTCCGTCTGGGAGGACTTGCTGGAGAACACCACAACTTCAATTCCAAGCTGCATCATGGCGAGGAACGGGGTGTTCTGTGTGGACCCTGCTAAAGGGGGCCGCAAGCCCGCTCGCCTCATTGTGTACCCTGACCTGGGGGTGCGTGTCTGTGAGAAACGCGCCCTATATGATGTGATACAGAAGTTGTCAATTGAGACGATGGGTGCTGCTTATAGATTTCAGTACTCACCTCAGCAGCAGGTCAGACGTCTGCTGAAGATGCGGACCTCAAAGAAAACCCCCTTGGGGTTCTCGTATGACACCCGCTGTTTTGACTCAGCTGTCACTGAACAGGATATCAGGGTAGAAGAGGAGATATACCAATGTTGTAACCTTGAACCGGAGGCCAGAAAAGTGATCTCCTCCCTCACGGGGCGGCTTTACTGCGGGGGCCCTATGTTCAGCAGCAAGGGGGCCCAGTGTGGTTATCGCCGTTGCCGTGCCGGTGGAGTCTTGCCTACCAGCTTTGGCAACACAATCACTTGTTACATCAAGGCCACAGCGGCTGCGAAGGCTGCAGGCCTCAGGAACCTGGACTTTCTTGTCTGCGGAGACGATCTGGTCGTGGTGGCAGAGAGTGATGGCGTCGATGAGGATGGAGCAGCCCTGAGAGCCTTCACGGAGGCTATGACCAGGTATTCTGCTCCACCCGGAGATGCTCCACAGCCCACCTACGACCTTGAGCTCAGTACATCTTGCTCCTCCAACGTCTCCGTGGCACGGGACGACAAGGGGAGGAGGTACTAtTACCTCACCCGTGATGCTACTACTCCCCTAGCCCGTGCGGCTTgGGAAACAACCCGTCACACTCCAGTTAACTCCTGGTTGGGCAACATCATCATGTACGCGCCTACCATCTGGGTGCGCATGGTAATGATGACACATTTTTTCTCCATACTCCAATCCCAGGAGATGCCTGATCGACGCCTTGACTTTGAAATGTACGGGGCCACTTATTCTGTCACTCCGCTGGATTTGCTAGCAATCATTGAAAGACTCCATGGTCTTGGCGCGTTCACGCTCCACAGTTACTCTCAAGTAGAGCTCAATAGGGTGGCGGGGACACTCAGGAGGCTTAGGTGCCCCCCCCTACAGGCTTGGAGACATCGGGCACGAGCAGTGCGCGCCAGACTTATCGCCCAGGGAGGGAAGGCTAAAATATGCGGC
>testHAP34
ATGAGCACACTTCCTAAACCCCAAAGAGAAACCAAAAGAAACTTCATCAGTCGCCCACAGGACGTCGAGTTCCCGGGTGGCGGACAGATCGTTGGTGGGATATGCGTGTTACCGCGCAGGGGCCCACGGTTGGGTGTGCGCGCGACGCGTAAAACTTCTGAACGATCACAGCCTCGCGGACGACGACAGCCTATCCCCAAGGCACGTTGGAGCGAAGGCCGGTCCTgGGCCCAGCCCGGGTACCCTTGGCCCCTCTATGGTAACGAGGGCTGCGGGTGGGCAGGGTGGCTCCTGTCCCCACGCGGCTCCCGTCCATCTTGGGGCCCAAATGACCCCCGGCGGAGGTCCCGCAATTTGGGTAAAGTCATCGATACCCTCACGTGCGGATTCGCCGATCTCATAAGGTACATCCCGCTCGTCGGCGCCCCTGTAGGAGGTGTCGCAAGAGCCCTCGCGCATGGCGTGAGGGCCCTTGAAGACGGGATAAATTTCGCAACCGGGAACTTGCCCGGTTGCTCCTTTTCTATCTTCCTTCTTGCTCTGTTCTCTTGCTTAATTCATCCAGCAGCTAGTCTAGAGTGGCGGAACGCGTCTGGCCTCTACATCCTTACCAACGGCTGTTCCAATAGCAGTATTGTGTATGAGGCCATTGAAGTGATTCTGCACACATCTGGCTGTGTACCTTGTGTTCAGGACGGTAATACATCCACGTGCTGGACCCCAGTGACGCCTCCAGTGGCAGTCAAGTATGTCAGCGCAACCACCGCTTCAATACGCAGCCATGTGGACCTATTAGTGGGCGCGGCCACGATGTGCTCTGCGCTCTACGTGGGTGATATGTGTGGGGCCGTCTTTCTCGTGGGACAAGCCTTCACGTTCAGACCTCGTCGTCACCGAACGGTCCAGACTTGTAACTGCTCGCTGTACCCAGGTCATCTTTCAGGACATCGAAAAGCTTGGGATATGATGATGAATTGGTCCCCCGCTGTGGGTATGGTGGTGGCGCACGTCCTGCGTTTACACcAGACCTTGTTTGACATAATAGCCGGGGCCCACTGGGGCATCTTGGCGGGCCTAGCCTATTACTCCATGCGGATCAACTGGGCCAAGGTCGCTATCATCATAGTTATGTTTTCGGGGGTCGACGCCACAACATACGTTTCCGGTGGCGCTGCAGCTCGTGATACCAACTTCTTTACTAGGTTATTCAGTACGGGTGCCAACCAGAGACTGCAGCTAGTCAACGCCAATGGTTCGTGGCACATCAACAGCACTGCCCTGAACTGCAATGAGTCCATAAACACCGGGTTCATAGCTGGTTTGATCTATTATCATAAGTTCAACTCTACTGGATGTCCTCAAAGGCTCAGCAGCTGCAAGCCCATCACTTCATTCGATCACGGGTGGGGCCCCTTGGCAGATGCTAACATCACTGGCTCTTCTAACGACAGGCCGTACTGCTGGCACTATGCACTTAAACCTTGTGATGTCTTCAAAGCATCAAGTGTCTACGGCCCCGTGTACTGCTTCACACCATCGCCAGTGGTCGAAAGCACTACTGATGCCAAGGGCGTGCCAACCTACACTTGGGGTGATAATGAGTCAGATGTGTTCCTGCTGAAGTCCCTGCGGCCTCCCAAAGGTCGGTGGTTTGGGTGTTCGTGGATGAGCTCCACGGGGTTTGTCAAGACGTGTGGAGCTCCCCCTTGTAACATCTATGGGGGTAAGGGGACTAACAGAATTTTATCACTCTTCTGCCCCACCGACTGTTTTAGGGAACATCCCGAGGCCGCATACAGCCGGTGTGGTGCGGGGCCTTGGTTTACACCTCGTTGCATGGTCGACTATCCATACCGGCTTTGGCATTACCCGTGTACAGTCAACTTTACATTGTTCAAGGTGAGAATGTTTGTGGGTGGGTTTGAGCACCGATTTAACGCTGCTTGCAACTGGACCAGGGGGGAGCGCTGTAATATCGAGGATCGAGACCGCACCGAGCAGCATCCGCACATGCATTCAACAACTGAGCTTGCTATACTGCCTTGCTCTTTCACGCCCATGCCTGCATTGTCAACAGGTCTAATACACTTCCACCAAAACATCGTGGATGTCCAGTACCTTTATGGTGTTGGATCCGGCATGGTGGGATGGGCGCTGAAATGGGAGTTCGTCGTCCTCGTTTTCCTCCTCCTAGCGGACGCACGCGTTTGCGTCGCCCTTTggCTGATGCTGATGATATGCCAAGCAGAAGCAGCCTTGGAGAACCTTGTCACGCTGAATGCCGTCGCTGCTGCTGGGACACATGGCATCAGTTGGTACCTGGTAGCCTTTTGTGCGGCGTGGTACGTGCGGGGTAAATTTGTCCCGATGGTGACCTACGGCCTGACGGGTCTTTGGTCATtAGCGCTGCTCGTCCTCTTGCTCCCCCAACGAGCATATGCTTGGTCAGGTGAAGATAGTGCAACTCTCGGCGCTGGGGTCTTGGTCCTCTTCGGCTTCTTTACCTTATCACCCTGGTATAAGCATTGgATCAGCCATCTCATATGGTGGAACCAGTACACCATATGCAGATGCGAGTCTGCCCTTCAAGTATGGGTCCCCCCCTTACTTGCACGCGGAAGTAGGGACGGTGTCATCTTGCTAACAAGCCTGCTTTATCCATCCTTAATTTTTGACATCACTAAGCTGCTGATAGCAGTATTGGGCCCATTATACTTACTACAGGCCGCCATCACTGCCTCCCCCTACTTTGTGCGTGCACATGTACTGGTCCGCCTTTGCATGCTCGTGCGTTCCGTGATGGGGGGAAAATACTTCCAGATGATCATACTAAGCATTGGTAGATGGTTCAACACCTACCTATACGACCACCTAAAGGCAATGCAGCATTGGGCCGCAGCTGGCCTCAAAGACCTAGCAGTGGCCACTGAACCTGTAATATTTAGTCCCATGGAAATCAAGGTCATCACCTGGGGCGCGGATACAGCGGCTTGCGGGGATATCCTTTGCGGGCTGCCCGTCTCTGCGCGACTAGGCCGTGAGGTGTTGTTGGGACCTGCTGATGACTATCGGGAGATGGGTTGGCGTCTGTTGGCCCCGATTACAGCATACGCCCAGCAAGCTAGGGGCCTTCTTGGGACTATTGTGACCGGCTTGACTGGCGGGGATAAGAACGTGGTGACCGGTGAAGTGCAGGTGCTTTCCACGGCCACCCAGACCCTCCTAGGTACAACAGTAGGGGGGGTTATGTGGACTGTTTACCATGGTGCAGGTTCGGGAGCGCTCGCGGGCGATAAACATCCTGCGCTCCAAATGTACACAAATGTGGATCAGGACCTCGCCGGGTGGCCAGCCCCTCCAGGGGCCAAGTCTCTCGAACCGTGTGCTCGCGGGTCTGCAGACTTATACCTGGTTACCCGCGACGCCGATGTTATCCCTGCTCGGCGTAGGGGGGACTCCACAGCGAGCTTGCTAAGTCCTAGGCCTCTCGCCTGCCCCAAAGGCTCCTCTGGAGGTCCCGTTATGTGTCCTTCTGGGCATGTTGCGGGGATCTTTAGGACTGCTGTGTGCACCAGAGGTGTGGCAAAAGCCCTACAGTTTATACCAGTAGAAACCCTTAGCACACAGGCTAGGTCTCCATCCTTCTCTGACAATTCAACTCCTCCTGCTGTCCCACAGAGCTATCAAGTGGGATACCTTCATGCCCCGACCGGCAGTGGCAAGAGCACAAAGGTCCCGGCCGCGTATGTAGCACAAGGATATAATGTTCTCGTGCTGAATGCATCCGTGGCGGCCACACTAGGCTTCGGTTCTTTCATGTCACACGCCTATGGGATTGACCCTAACATCCGCACTGGGAACCGCACCGTTACAACTGGTGCTAAACTGACCTATTCCACCTACGGCAAGTTTCTGCCGGATGGGGGTTGCTCCGGGGGGGCGTATGATGTGATTATCTGTGATGAATGTCATGCCCAACCCGCTACTAGCATATTGGGTATAGGCACGGTCTTAGATCAGGCTGAGACGGCTGTTGTAAGGCTGACGGTTTTGGCGACAGCAACTCCCCCAGGCAGCATCACTGTGCCACACTCTAACATCGAAGAAGTGGCCTGGGGCTCTGAAGGCGAGATCCCTTTCTGCGGTAAGGCTATACCGATGGCCCTACTCAAGGGGGGGAGGCACCTTATCTTCTGCCATTCCAAGAAAAAATGTGATGACACAGCGTCCAAACTCAGAGGTATGGGGCTCAACGCTGTAGCGTACTACAGGGGTCTCGATGTGTCCGTCATACCAGCAACAGGAGATGTCGTAGTTTGTGCTACTGACGCCCTCATGACTGGATTCACCGGAGACTTCGATTCTGTCTTAGATTGCAACGTGGCTGTTGAACGGTACGGTGACTTCAGCCTAGACCCCACCTTTTCCATCGAGACCCGCACTGCTCCCCAAGACGCGGTTTCCCGCCGCCAACGCCGTGGCCGTACGGGCCGAGGTAGACTCAGTACGTATCGATATGTTGCCTCCGGCGAGAGACCATCTGGAATGTTTGACTCGGTTGTTCTCTGTGGGTGCTATGACGCGGGCTGCTCATTTTACGATTTGCAGCCCGCTGGGACCACAGTCAGACTGAGAGCTTACTTGTCCACGCCCGGGTTACCAGTCTGTCAAGACCATCTAGACTTTGGGGAGAGCGTTTTCACTGGACTGACTCACATAGATGCCCGCTTTCTGTCACAGACAAAGCAGCAGGGACTCAACTTCTCATGCCTAACTGCCTACCAGGCCACTGTGTGCCGCCGCGCACAGGCCCCCCCTCCAAGTTGGGACGAGCTGTGGAAGTGTCTCGTGCGACTTAAACCAACACCACATGGACCTACGCCCCTTCTATATCGTTTGGGGCCTATCCAAAATGAAATCTACTTGACACACCCCATCACAAAATACGTCATGGCATGGATGTCAGCCGATCTGGAGGTAACCACCAGCACCTGGGTGTTGCTTGGAGGAGTCCTCGCGGCCCTGGCGGCCTACTCCCTGTCAGTCGGCTGCGTTGTGATTGTGGGTCATATTGAACTAGGGGGCAAGCCGGCGCTCGTTCCAGACAAAGAGGTGCTGTATCGGCAGTACGATGAAATGGAGGGCTGCTCACAGGCTGCCCCTTATATTGAACAAGCCCGGGCAATAGCCCACCAGTTCAAGGGAAAAATCCTTGGATTGATACAGCGAGCCGCCCAGCAAGAAGCTGTCATTGAGCCCATAGTAGTTTCCAACTGGCAAAAGCTGGAGCCCAGCTACAACAAGCACATGTGGAACTTTGTGAGTGGAATCCAATACCTAGCAGGCCTCTCCACTCTGCCTAGCAACCCCGCCGTAGCGTCTCTTATGGCGTTCACTGCTTCAGTCACCAGTCCCCTGACGACCAAGCAAACCATGTTTTTTAACATACTCGGGGGGTGGGTTGCCACCCATTTGGCAGGGCCCCAGAGCTCTTCCGCGTTCGTGGTAAGCGGCTTGGCTGGCGCTGCCTTAGGGGGTATAGGCCTGGGCAAGGTTTTGCTTGACATCCTGGCAGGATACGGGGCTGGTGTCTCAGGAGCTTTAGTGGCTTTTAAAATCATGGGAGGAGAATTCCCCACTGCTGAGGACACGGTCAACTTGTTGCCCGCCATACTATCTCCAGGTGCTCTCGTCGTCGGTGTGATATGCGCAGCCATACTACGTCGACACGTAGGACCTGGGGAGGGGGCAGTACAGTGGATGAACAGGCTCATAGCATTCGCATCCCGGGGCAACCACGTCTCACCAACGCACTATGTTCCCGAGAGCGATGCTGCAGCGAAGTCCACCACAGTACTGAGCTCTCTTACAGTCACAAGTCTGCTTCGGCGGTTACACCAGTGGATCAATGAAGACTACCCAATTCCTTGCAGCGGCGATTGGCTGCGAACCATCTGGGACTGGGTTTCCACAGTGTTGTCCGACTTCAGGACATGGCTCTCTGCTAAGATTATGCCAGCGCTCCCTGGGCTGCCCTTCATCTCACATCCAAAGGGATACAAGGGCGTGTGGCGGGGGGACGGTGTGATATCGACACGCTGTCCTTGCGGGGCGACAATAACTGGTCATGTGAAGAATGGGTCCATGCGGCTCGCAGGGCCGCGTACATGTTTTAACATGTGGCACGGTACTTTCCCCATCAATAGGTACACCACTGGACCCAGCACACCTTGCCCACCACCCAACTACACTCGCGCGCTATGGCGCGTGGCTGCCAACAGCTACGTTGAGGTGCGCCGGGTGGGGGACTTTTATTACATTACGGGGGCTACAGAAGATGAGCTCAAGTGTCCGTGCCAAGTGCCGGCTGCTGGGTTCTTCACTGGGGTAGATGGGGTGAGACTCCACCGTTACGCCCCACCATGCAAGCCCTTGTTGAGAGATGGGATCCCTTTTTCGGTAGGGTTAAACTCCTACGCTATGGGATCTCAACTCCCCTGTGAACCAGAACCAGATGTCTCTGTACTGACCTCGATGTTGAGAGACCCTTCCCACATCACCGCCGAGACGGCAGCGCGCCGCCTTGCGCGGGGGTCCCCTCCATCAGATGCAAGCTCATCCGCCAGCCAACTATCGGCTCCGTCGTTGAAGGCCACTTGCCGAACGCATAGGCCTCATCCAGACGCTGAGCTGGTGGACGCCAACTTGCTATGGCGGCAAGAGATGGGCAGCAACATTACACAGGTAGAGTCTCAAACAAAGGTTGTGATTCTTGATTCATTCCAACCTCTGAGGGCCGAAACTGGCGGCGCCGAGCTCTCGGTGGCTGCAGAGTATTTCAAGAAGCCTCCCAAGTATCCTCCAGCCCTTCCCATCTGGGCTAGGCCTGGCTATAACCCTCCATTTTTGGACCGTTGGAAAGCACCGGATTACATGCCACCGACTGTGCATGGATGTGCCTTACCACCACGGGGCGCTCCACCGGTGCCTCCCCCTCGGAGGAAGAGAACAATTCAGCTGGACGGCTCCAATGTGTCAGCGGCGTTAGCTGCGCTAGCTGAAAAATCGTTCCCGTCCTCGAAACCACAGGAGGAGAATAGCTCATCCTCTGGGGTCGACACACAGTCCAGCACTGCTTCCAAGGTGGCCCCCCCTCCGGAAGGGGTGTCCGACTCAGAGTCATGCTCGTCTGTGACTCCTCTTGAGGGAGAGCCAGGCGATCCGGACTTGAGTTGCGACTCTTGGTCCACCGTTAGTGACGGCGAAGAGCAGGGCGTGGTCTGCTGTTCTATGTCGTACTCTTGGACCAGCGCCCTGATAACACCATGCAGTGCCGAGGAGGAGAAACTGCCCATCAGCCCACTCAGCAGCTCATTGTTGAGACATCATAACCTAGTCTATTCAGCGTCGTCCaGAAGCGCTTCTCAGCGTCAGAGGAAGGTCACCTTCGACAGACTGCAGGTGCTCGACGACCATTACAAGACTTCATtAAAGGAGGTAAAGGAGCGAGCGTCTAGGGTAAAGGCCCGCATGCTCACCATCGAGGAAGCGTGCGCGCTCGTCCCTCCTCACTCTGCCCGGTCGGGGTTCGGGTATAGTGCGAAGGACGTTCGCTCCTTGTCCAGCAAGGCCATTAACCAGATCTGCTCCGTCTGGGAGGACTTGCTGGAAGACACCACAACTCCAGTTCCAACCACCATCATGGCGAAGAACGAGGTGTTCTGTGTGGACCCTGCTAAAGGGGGCCGCAAGCCCGCTCACCTCATTGTGTACCCTGACCTGGGGTTGCGTGTCTGTGAGAAACGCGCCCTATATGATGTGATACAGAAGTTGTCAGGTGAGACGATGGGTGTTGCTTATGGATTTCAGTACTCACCTCAACAGCAGGTCGAACGTCTGCTCAAGATGTGGACCTCAAAGAAAAACCCCTtGGGGTTCTCGTATAACACCCGCTGTTTTGACTCAACTGTCACTGAACGGGACATCAGGGTAGAAGAGGAGATATACCAATTTTGTAACCTTGAACCGGAGGCCAGAAAAGTGATCTCCTCCCTCACGGAGCGGCTTTACTGCGGGGGCCCTATGTTCAACAGCAAAGGGGCCCAGTGTGGTTATCGCCGTTGCCGTGCCAGTGGAATCTTGCCCACCAGCTTTGGCAACACAATCACTTGTTACATCAAGGCCACAGCGGCTGCGAAGGCTGCAGGCCTCCGGGACCCGGACTTTCTTGTCTGCGGAGATGATCTGGTCGTGGTGGCAGAGAGTGATGGTGTCGATGAGGATGGAGCAGCCCTGAGAGCCTTCACGGAGGCTATGACCAGGTATTCTGCTCCCACCGGAGATGCTCCACAGACCACCTACGACCTTGAGCTCAGTACATCTTGCTCCTCCAACGTCTCCGTGGCACAGGACGACAAGGGGAGGAAGTACTATTACCTCACCCGTGATGCTACTACTCCCCTAGCCCGTGCGGCTTGGGAAACAACCCGTCACACTCCAGTTAACTCCTGGTTGGGCAACATCATCATGTACGCGCCTACCATCTGGGTGCGCATGGTAATTATGACACATTTTTTCTCCATACTCCAATCCCAGGAGATGCTTGATCGACCCCTTGACTTTGAAATGTACGGGGCCACTTACTCTGTCACTCCGGTGGATTTGCCAGCAATCATTGAAAGACTCCATGGTCTTAGCGCGTTCACGCTCCACAGGGACTCTCCAGTAGAGCTCAATAGGGTGGCGAGGACACTCAGGAAGCTTAGGTGCCCCCCCCTACGAGCTTGGAGACATCAGGCACAAACAGTGCGCGCCAGACTTATCGCCCAGGGAGGGAAGGCTAAAATATGCAGC
>testHAP35
ATGAGCACACTTCCTAAGCCCCAAAGAAAAACCAAAAGAAACACCATCCGTCGCCCACAGGACGTCAAGTTCCCGGGTGGCGGACAGATCGTTGGTGGAGTATACGTGTTACCGCGCAGGGGCCCACGGTTGGGTGTGCGCGCGACGCGTAAAACTTCTGAACGGTCACAGCCTCGCGGACGGCGACAGCCTATCCCCAAGGCACGTTGGAGCGAAGGCCGGTCCTGGGCCCAGCCCAGGTACCCTTGGCCCCTCTATGGTAACGAGGGCTGCGGGTGGGCAGGGTGGCTCCTGTCCCCACGCGGCTCCCGTCCATCTTGGGGTccAAATGACCCCCGGCGGAGGTCCTGCAATGTGGGTAAAGTCATCGATACCCTCACGTGCGGATTCGCCGATCTCATGGGGTACATCCCGCTCGTCGGCGCTCCTGTAGGAGGTGTCGCAAGAGCCCTCGCGCATGGCGTGAGGGCCCTAGAAGACGGGATAAATTTCCCAACAGGGAACTTGCCCGGTTGCTCCTTTTCTATCTTCCTTCTTGCTCTGTTCTCTTGCTTAATTCATCCAGCAGCTAGTCTAGAGTGGCGGAACGCGTCTGGCCTCTACATCCTTACCAACGGCTGTTTCCGTAGCAGTATTGTGTATGAGGCCGATGAAGTGATTCTGCACACACCTGGCTGTGTACCTTGTGTTCAGGACGGTAATACATCCACGTGCTGGACCCCAGTGACACCTACAGTGGCAGTCAAGTATGTCGGAGCAACCACCGCTTCCATACGCAGTCATGTGGACCTATTAGTGGGCGCGGCCACGATGTGCTCTGCGCTCTACGTGGGTGATATGTGTGGGGCCGTCTTTCTCGTGGGACAAGCCTTCACATTCAGACCTCGTCGCCACCGAGCAGTCCAGACTTGTAACTGCTCGCTGTACCCGGGTCATCTTTCAGGACATCGAATGGCTTGGGATATGATGATGAATTGGTCCTCCGCTGTGGGTATGGTGGTGGCGCACGTCCTGCGGTTGCCCCAGACCTTGTTTGACATAATAGCCGGGGCCCACTGGGGCATCTTGGCGGGCCTAGCCTATTACTCCATGCAGGGCAACTGGGCCAAGGTCGCTATCATCATAGTTATGTTTTCGGGGGTCGACGCCACAACATACGTTTCCGGTGGCGCTGCGGCTCGTGATGCCAACTTCTTTACTAGGTTATTCAGTACGGGTGCCAACCAGAGACTGCAACTGGTCAACGCCCGTGGTCCGTGGCACATTAACGGCACTGCCCTGAACTGCAGTGAGTCCGCAAACACCGGGTTCATAGCTGGGTTGATCTATTATCATAAGTTCAACTCTACTGGATGTCCTCAAAGGCTCAGCAGCTGCAAACTTATCACTTCCTTCGATCAGGGGTGGGGCCCCTTGACAGATACTAACATCACTGGCTCTTCTAACGACAGACCGTACTGCTGGCACTATGCGCCTAAACCTTGTGATGTCGTCAAAGCATCAAGTGTCTGCGGCCCCGTGTACTGCTTCGCACCATCGCCAGTGGTCGTAGGCACTACTGATGCCAAGGGCGTGCCAACCTACACTTGGGGTGATAATGAGTCAGATGTGTTCCTGCTGAAGTCCCTGCGGCCTCCCAAAGGTCGGTGGTTTGGGTGTTCTTGGATGAACTCCACGGGGTTTGTCAAGACGTGTGGAGCTCCCCCTTGTAACATCTATGGGGGTGGGGAGACTAACAGGGGTACATCACTCTTCTGcCCCACCGACTGTTTAAGGAAACATCCCGAGGCCACATACAGCCGGTGTGGTGCGGGGCCTTGGTTAACACCTCGTTGCATGGTCGACTATCCATACCGGCTTTGGCATTACCCGTGTACAGTCAACTTTACATTGTTCAAGGTGAGAATGTTTGTGGGTGGGTTTGAGCACCGATTTAACGCTGCTTACAACTGGACCAGGGGGGAGCGCTGTAATATCGAGGATCGAGACCGCAGCGAGCAGCATCCGCTGCTGCATTcAACAACTGAGCTTGCTATACTGCCTTGCTCTTTCACGCCCATGCCTGCATTGTCAACAGGTCTAATACACCTCCACCAAAACATCGTGGATGTCCAGTACCTTTATGGTGTTGGATCCGGCATGGTGGGATGGGCGCTGAGGTGGGAGTTCGTCGTCATCGTTTACCTCCTCCTGGCGGGCGCACGCGTGTGCATCGCCCTTTGGCTGATGCTGATGATATCACAAGCAGAAGCAGCCTTGGAGAACCTTGTCACGCTGAATGCCGTCGCTGCTGCTGGGACACATAGCATCGGTTGGTACCTGGTAGCCTTCTGCGCGGAATGGTACGTGTGGGGTAAATCTGTCCCGCTGGTGACCTACGGCCTGACGGGTCTTTGGTCCTTAGCGCTGCTCGTCCTCTTGCTCCCCCAACGAGCGTATGCTTGGTCAGGTGAAGATAGTGCAACTCTCGGCGCTGGGGTCTTGGTCCTCATAGCCTTCTTTACCTTATCACCCTGGTATAAGCATTGGATCGGCCGTCTCATATGGTGGAACCAGTACACCATATGGAGATACGAGTCTGCCCTTCAAGTATGGGTCCCCCCCTTACTTGCACGCGGGGGTAGGGACGGTGTCATCTTGCTAACAAGCCTGCTTTATCCATCCCTAATTTTTGACATCACTAAGCTGCTGATAGCAGTATTGGGCCCATTATACTTAATACAGGCCGCCATCGCTGCCTCCCCCTACTTTGTGCGTGCATATTTACTGGTTCGCCTTTGCATGCTCGTGCGTTCCGTGATGGGGGGAAAATACTTCCAGATGATCATACTAAGCATTGGTAGATGGTTCAACACCTACCTATACGACTACCTAGCGCCAATGCAGCATTGGGCCGCAGCCGGCCTCAAAGACCTAGCAGTGGCCACTGAACCTGTAATATTTAGTCCCATGGAAATCAAGGTCATCACCTGGGGCGCGGATACAGCGGCTTGCGGAGATATCCTTTGCGGGCTGCCCGTCTCTGCGCGACTAGGCCGTGGGGTGTTGTTGGGACCTGCTGATGACTATCGGGAGATGGGTTGGCGTCTATTGTCCCCGATTACAGCAGCCGCCCAGCAAACTAGGGGCCTTCTTGGGACTATTGTGACCAGCTTGACTGGCAGGGATAAGAACGTGGTGACCGGTGAAGTGCAGGTGCTTTCCACGGCCACCCAGACCTTCCTAGGTACAACAGTAGGGGGGGTTATGTgGACTGTTTACCATGGTGCAGGTTCGAGAACGCTCGCGGGCGCCAAACATCCTGCGCTCCAAATGTGCACAAATGTGGATCAGGACCTCGTCGGGTGGCCAGCCCCTCCAGGGGCCAAGTCTCTCGAACCGTGTGCTTGCGGGTCTGCAGGCTTATACCTGGTTACCCGCGACGCCGATGTCATCCCTGCTCGGCGTAGGGGGGACTCCACAACGAGCTTGCTCAGTCCTAGGCCTCTCGCCTGCCTCAAAGGCTCCTCTGGAGGTCCCGTTATGTGTCCTTCTGGGCATGTTGCGGGGATCTTTAGGGCTGCTGTGTGCACCAGAGGTGTGGCAAAAGCCCTACAGTTTATACCAGTAGAAACCCTTAGCACACAGGCTAGGTCTCCATCTTTCTCTGACAATTCAACTCCTCCTGCTGTCCCACAGAGCTATCAAGTGGGATACCTTCATCCCCCGACCGGCGGTGGCAAGAGCACAAAGGTCCCGGCCGCGTATGTAGCACAAGGATATAATGTTCTCGTGCTGAATCCATCCGTAGCGGCCACACTAGGCTTCGGTTCTTTCATGTCACACGCCTATGGGATTGACCCTAACATCCACACTGGGAACCGCACCGTTACAACTGGTGCTAAACTGACCTATTCCACCTACGGCAAGTTTCTCGCGGATGGGGGTTGCTCCGGAGGGGCGTATGATGTGATTATCTGTGATGAATGTCATGCCCAAGACGCTACTAGCATATTGGGTATAGGCGCGGTCTTAGATCAGGCTGAGACGGCTGGGGTGGGGCTGACGGTTTCGGCGACAGCAACTCCCCCAGGCAGCATCACTGTGCCACACTCTAACATCGAAGAAGTGGCCCTGGGCTCTGAAGGCGAGATCCCTTTCTACGGTAAGGCTATACCGATAGCCCTACTCAAGGGGGGGAGGCACCTTATCTTCTGCCATTCCAAGAAAAAATGTGACGAAATAGCGTCCAAACTCAGAGGTATGGGGCTCAACGCTGTAGCGTACTACAGGGGTCTCGATGTGTCCGTCATACCAACAACAGGAGATGTCGTAGTTTGTGCTACTGACGCCCTCATGACTGGATTCACCGGAGACTTCGATTCTGTCATAGATTGCAGCGTAGCTGTTGAACAGTACGTTGACTTCAGCCTAGAGCCCACCTTTTCCATCGGGACCCGCACTGCTCCCCAAGACGCGGTTTCCCGCAGCCAACGCCGTGGCCGTACAGGCCGAGGTAGACTCGGTACGTATCGATATGTTACCTCCGGCGAGAGACCGTCTGGAATGTTTGACTCGTTTGTTCTCTGTGAGTGCTATGACGCGGGTTGCTCGTGTTTTGATTTGCAGCCCGCTGAGACCACAATCAGACTGAGAGCTTACTTGTCCACGCCCGGGTTACCAGTCTGTCAAGACCATCTAGACTTTTGGGAGAGCGTTTTCACTGGACTGACTCACATAGATGCCCACTTTCTGTCACAGACAAAGCAGCAGGGACTTAACTTCTCTTACCTAACTGCCTACCAGGCCACTGTGTGCGCCCGCGCACAGGCCCCCCCTCCAAGTTGGGACGAGATGTGGAAGTGTCTCGTGCGACTTAAACCAACATTACACGGACCTACGCCCCTTCTATATCGGTTGGGGCCTGTCCAAAATGAAATCTGCTTGACACGCCCCATCACAAAATACGTCATGGCATGCATGTCAGCCGATCTGGAAGTAACCACCAGCACCTGGGTGTTGCTTGGAGGAGTCCTCGCGGCCCTGGCGGCCTACTGCTTGTCGGTCGGCTGCGTTGTGATTGTGGGTCATATTGAACTAGGAGGCAAGCCGGCACTCGTTTCAGACAAAGAGGTGCTGTATCAACAGTACGATGAAATGGAGGAATGCTCACAGGCTGCCCCATATATTGAACAAGCCCAGGCAATAGCCCACCAGTTCAAAGAAAAAATCCTTGGATTGATGCGGCGAGCCGCCCAGCAAGAAGCTGTCATTGGGCCCATAGTAGTTTCCAACTGGCAAAAGCTTGAGGCCTTCTGGCACAAGCACATGTGGAACTTTGTGAGTGGAATCCAATACCTAGCGGGCCTCTCTACTCTGCCAAGCAACCCCGCCGTAGCGTCTCTTATGGCGTTCACTGCCTcAGTCGCCAGTCCCCTGACGACCAACCAAACCATGTTTTTTAACATACTCGGGGGGTGGGTTGCCACCCATTTGGCAGGGCCCCAGAGCTCTTCCGCGTTCGTGGTAAGCGGCTTGGCTGGCGCTGCCATAGGGGGTATAGGCCTGGGCAAGGTTTCGCTCGACATCCTGGCAGGATACGGGGCTGGTGTCTCAGGAGCTTTAGTGGCTTTTAAAATCATGGGAGGAGAATTCCCCATTGCTGAGGACATGGTCAACTTGTTGCCCGCCATACTATCTCCGGGTGCTCTCGTCGTCGGTGTGATATGCGCAGCCATACTACGTCGACACGTAGGACCTGGGGAGGGGGCGGTACAGTGGATGAACAGGCTCATAGCATTCGCATCCCGGGGCAACCACGTCTCACCAACGCACTATGTTCCCGAGAGCGATGCTGCAGCGAGGGTCACCGCATTACTGAGCTCTCTTACAGTCACAAGTCTGCTTCGGCGGTTACACCAGTGGATCAATGAAGACTACCCAAGTCCTTGCAGCGGCGATTGGCTGCGAACCATCTGGGACTGGGTTTCCACGGTGTTGTCCGACTTCAAGACATGGCTCTCTGCTAAGATTATGCCAGCGCTCCCTGGGCTGCCCTTCATCTCCTGTCAAAAGGGATACAAGGGCGTGTGGCGGGGGGACGGTGTGATGTCGACACGCTGTCCTTGCGAGACAACAATAACTGGTCATGTGAAGAATGGGTCCATGCGGCTCGCAGGGCCGCGTACATATGCTAACATGTGGCACGGTACTTTCCCCATCAATGAGTACACCACTGGACCCAGCACACCTTGCCCACCACCCAACTACACTCGCGCGCTATGGCGCGTGGCTGCCAACAGCTACGTTGAGGTGCGCCGGGTGGGGGACTTCCATTACATTACGGGGGCTACAGAAGATGAGCTCAAGTGTCCGTGCCAAGTGCCGGCTGCTGAGTTCTTCACTGAGGTAGATGGGGTGAGACTCCACCGTTACGCCCCACCATGCAAGCCCTTGTTGAGAGATAAGATCACTTTTTCGGTAGGGTTAAACTCCTACGCTATAGGATCTCAACTCCCCTGTGAACCAGAACCGAATGTCTCTGTACTGACCTCGATGTTGAGAGACCCTTCCCACATCACCGCCGAGACGGCAGCGCGCCGCCTTGCGCGGGGGTCCCCTCCATCAGATGCAAGCTCATCCGCCAGCCAACTATCGGCTCCGTCGTTGAAGGCCACTTGCCGAACGCATAGGCCTCATCCAGACGCTGAGCTGGTGGACCTTAACTTGCTATGGCGGCAAGAGATGGGCAGCAACATTACACGGGTAGAGTCTGAAACAAAGGTTGCGATTCTTGATTCATTCAAACCTCTGAGGGCCGAAGCTGACGACGCCGAGCTCTCGGTGGCTGCAGAGTGTTTCAAGAAGCCTCCCCAGTATCCTCCAGCCCTTCCCATCTGGGCTAGGCCTGACTATAACCCTCCATTGTTGGACCGTTGGAAAGCACCGGATTACGTACCACCGACTGTGCATGGATGTGCCTTACCACCACGGGGCGCTCCACCGGTGCCTCCCCCTCGGAGGAAGAGAACAATTCAGCTAGACGGCTCCAATGTGTCGGCGGCGTTAGCTGCGCTAGCTGAAAAATCATTCCCATCCTCGAAACCACAGGAGGAGAATAGCTCATCCTCTGGGGTCGACACACAGTCCAACACTGCTTCCAAGGTGTCCCCTCCTCCGGAAGGGGAGTCCGACTCAGAGTCATGCTCGTCTATGCCTCCTCTTGAGGGAGAGCCGGGCGATCCGGACTTGAGTTGCGACTCTTGGTCCACCGTTAGTGACGGCCTAGAGCAGAGCGTGGTCTGCTGTTCTATGTCGTACTCTTGGACCGGCGCCCTGATAACTTCATGCAGTGCCGAGGAGGAGAAACTGCCCATCAGCCCACTCAGCAACTCTTTGTTGAGACATCATAACCTAGTCTATTCAACGTCGTCTAGAAGCGCTTCTCAGCGTCAGAGGAGGGGCACCTTCGACAGACTGCAGGTGCTCGACGACCATTACAAGACTGCATTAAAAGAGGTAAAGGAGCGAGCGTCTAGGGTAAAGGCCCACATGCTCACCATTGAGGAAGCGTGCGCGCTCGTCCCTCCTCACTCTGCCCGGTCGAGGTTCGGGTATAGTGCGAAGGACGTTCGCTCCTTGTCCAGCAAGGCCATTAACCAGATCTGCTCCGTCTGGGAGGACTTGCTGGAAGACACCACAACTCCAATTCCAACTACCATCATGGCGAAGAACGAGGTGTTCCGTGTGGACCCTGCTAAAGGGGCCcGcAAGCCCGCTCGCCTCATTGTGTACCCTGACCTGGGGGCGCGTGTCTGTGAGAAACGCGCCCTATATGATATGATACAGAAGTTGTCAATTGAGACGATGGGTGCTGCTTATGGATTTCAGTACTCACCTCAACAGCGGGTCGAACGTCTGCTGAAGATGTGGACCTTAAAGAAAACCCCCTTGGGGTTCTCGTATGACACCCGCTGTTTTGACTCAACTGTCACTGAACAGGACATCAGGGTAGAAGAGGAGATATACCAATGTTGTAACCTCGAACCGGAGGCCAGAAAAGTGATCTCCTCCCTCACGGAGCGGCTTTACTGCGGGGGCCCTATGTTCAACAGCAAGGGGGCCCAGTGTGGTTATCGCCGTTGCCGTGCCAGTGGAGTCTTGCCTACCAGCTTTGGCAACACAATCACTTGTTACATCAAGGCCACAGCGGCTGCGAAGGCTGCAGGCCTCCGGAACCCGGACTTTCTTGTCTGCGGAGACGATCTGGTCGTGGTGGCAGAGAGTGATGGCGTCGATGAGGATGGAGCAGCCCTGAGAGCCTTCACGGAGGCTATGACCAGGTATTCTGCTCCACCCGGAGATGCTCCACAGCCCACCTACGACCTTGAGCTCATTACATCTTGCTCCTCCAACGTCTCCGTGGCACGGGACGACAAGGGGAGGAGGTACTATTACCTCACCCGTGATGCTACTACTCCCCTAGCCCGTGCGGCTTGGGAAACAACCCGTCACACTCCAGTTAACTCCTGGTTGGGCAACATCATCATGTACGCGCCTACCATCTGGGTGCGCATGGTAATATTGACACATTTTTTCTCCATACTCCAATCCCAGGAGATACTTGATCGACCCCTTGACTTTGAAATGTACGGGGCCACTTACTCTGTCACTCCGCTGGATTTGCCAGCAATCATTGAAAGACTCCATGGTCTTAGCGCGTTCACGCTCCACAGTTACTCTCCAGTAGAGCTCAATAGGGTGGCGGGGACACTCAGGAAGCTTGGGTGCCCCCCCCTACGAGCTTGGAGACATCGGGCACGAGCATTGCGCGCCAGACTTATCGCCCAGGGAGGGAAGGCTAAAATATGCAGC
>testHAP36
ATGAGCACGCTTCCTAAACCCCAAAGAAAAACCAAAAGAAACACCATCCGTCGCCCACAGGACGTCAAGTTCCCGGGTGGCGGACAGATCGTTGGTGGAGTATATGTGTTACCGCGCAGGGGCCCACGGTTGGGTGTGCGCGCGGCGCGTAAAACTTCTGAACGGTCACAGCCTCGCGGACGACGACAGCCTATCCCCAAGGCACGTTGGAGCGAAGGCCGGTCCTGGGCCCAGCCCGGGTACCCTTGGCCTCTCTATGGTAACGAGGGTTGCGGGTGGGCAGGGTGGCTACTGTCCCCACGCGGCTCCCGTCCATCTTGGAATTTAAATGACCCCCGGCGGAGGTCCCGCAATTTGGGTAAAGTCATCGATACCCTCACGTGCGGATTCGCCGATCTCATGGGGTACATCCCGCTCGTCGGCGCTCCTGTAGGAGGTGTCGCAAGAGCCCTCGCGCATGGCGTGAGGGCCCTTGAAGAGGGGATAAATTTCGCAACAGGGAACTTGCCCGGTTGCTCCTTTTCTATCTTCCTTCTTGCTCTGTTCTCTTGCTTAATTCATCCAGCAGCTAGTCTAGAGTGGCGGGTCGCGTCTGGCCTCTACATCCTTACCAACGACTGTTCCAATAGCAGTATTGTGTATGAGGCCGGTGAAGTGATTCTGCACACACCTGGCTGTGTACCTTGTGTTCAGGACGGTAATACATCCACGTGCTGGACCCCAGTGACACCTACATTGGCAGTCAAGTATGTCGGAGCAACCACCGCTTCAATACGCAGCCATGTGGACCTATTAGTGGGCGCGGCCACGATGTGCTCTGCGCTCTACGTGGGTGATATGTGTGGGGCCGTCTTTCTCGTGGGACAAGCCTTCACATTCAGACCTCGTCGTCACCGAACGGTCCAGACTTGTAACTGCTCGCTGTACCCAGGTCATCTTTCAGGACATCGAATGGCTTGGGATATGATGATGAATTGGTCCCCCGCTGTGGGTATGGTGGTGGCGCACGTCCTGCGGTTGCCCCAGACCTTGTTTGACATAATAGCCGGGGCCCACTGGGGCATCTTGGCGGGCCTAGCCTATTACTCCATGCGGGGCAACTGGGCCAAGGTCGCTATCATCATAGTTATGTTTTCAGGGGTCGACGCCACAACATACGTTTCCGGTGGCGCTGCAGCTCGTGATGCCAACTACTTTACTAGGTTATTCAGTACGGGTGCCAACCAGAGACTGCAGCTGGTCAACGCCAATGGTTCGTGGCACATCAACAGCACTGCCCTGAACTGCAGTGAGCCCATAAACACCGGGTTCATAGCTGGGTTGATCTATTATCATAAGTTCAACTCTACTGGATGTCCTCAAAGGCTCAGCAGCTGCAAACCCATCACTTCCTTCGATCAGGGGTGGGGCCCCTTGACGAATGCTAACATCACTGGCTCTTCTAACGACAGACCTTACTGCTGGCACTATGCGCCTAAACCTTGTGATGTCGTCAAAGCATCAAGTGTCTGCGGCCCCGTGTACTGCTTCACACCATCGCCAGTGGTCGTAGGCACTACTGATGCCAAGGGCGTGCCAACCTACACTTGGGGTGATAATAAGTCAGATGTGTTCCTGCTGAAGTCCCTGCGGCCTCCCAAAGGTCGGTGGTTTGGGTGTTCGTGGATGAACTCCACGGGGTTTGTCAAGACGTGTGGAGCTCCCCCTTGTAACATCTATGGGGGTAGGGAGACTAGCTGGGGTACATCACTCTTCTGCCCCACCGACTGTTTTAGGAAACATCCCGAGGCCACATACAGCCGGTGTGGTGCGGGGCCTTgGTTAACACCTCGTTGCATGGTCGACTATCCATACCGGCTTTGGCATTACCCGTGTACAGTCAACTTTACATTGTTCAAGGTGAGAATGTTTGTGGGTGGGTTTGGGCACCGATTTAACGCTGCTTGCAACTGGTCGAGGGGGGCGCGCTGTAATATCGAGGATCGAGACCGCAGCGAGCAGCATCCGCTGCTGCATTCAACAACTGAGCTTGCTATACTGCCTTGCTCTTTCACGCCCATGCCTGCATTGTCAACAGGTCTAATACACCTCCACCAAAACATCGTGGATGTCCAGTACCTTTATGGTGTTGGATCCGGCATGGTGGGATGGGCGCTGAAATGGGAGTTCGTCGTCCTCGTTTTCCTCCTCCTAGCGGACGCACGCATGTGCGTCGCCCTTTGGCTGATGCTGATGATATCACAAGCAGAAGCAGCCTTGGAGAACCTTGTCACGCTGAATGCCGTCGCTGTTGCTGGGACACATGGCATCGGTTGGTACCTGGTAACCTTTTGCGCGGCGTGGTACGTGCGGGGTAAATTTGTCCCGCTGGTGACCTACGGCCTGACGGGTCTTTGGTCCATAGCGCTGCTCGTCCTCTTGCTCCCCCAACGAGCATATGCTTGGTCGGGTGAAGATAGTGCAACTCTCGGCGATGGGGTCTTGGTCCTCTTCGGCTTCTTTACCTTATCACCCTGGTATAAGCATTGGATCGGCCGTCTCATATGGTGGAACCAGTACACCATATGCAGATGCGAGTCTGCCCTTCAAGTATGGGTCCCCCCCTTACTTGCACGCGGGGGTAGGGACGGTGCCATCTTGCTAACAAACCTGCTTTATCCATCCTTAATGTTTGACAGCACTAAGCTGCTGATAGCAGTATTGGGCTCATTATACTTAATACAGGCCGCCATCACTGCCTCCCCCTACTTTGTGCGTGCACATGTACTGGTCCGCCTTTGCATGCTCGTGCGTTCCGTGATGGGGGGAAAATACTTCCAGATGATCATACTAAGCATTGGTAGATGGTTCAACACCTACCTATACGACCACCTAGCGCCAATGCAGCAGTGGGCCGCAGCCGGCCTCAAAGGCCTAGCAGTGGCCACTGAACCTGTAATATTTAGTCCCATGGAAATCAAGGTCATCACCTGGGGCGCGGATACAGCGGCTTGTGGAGATATCCTTTGCGGGCTGCCCGTCTCTGCGCGACTAGGCCGTGAGGTGTTGTTGGGACCTGCTGATGACTATCGGGAGATGGGTTGGCGTCTGTTGGCCCCGATTACAGCCCACGCCCAGCAAACTAGGGGCCTTCTTGGGACTATTGTGACCAGCTTGACTGGCAGGGATAAGAACGTGGTGACCGGTGAAGTGCAGGTGCTTTCCACGGCCACCCAGACCTTCCTAGGTACAACAGTAGGGGGGGTTATGTGGACTGTTTACCATGGTGCAGGTTCGAGAACGTTCGCGGGCGTTAAACATCCTGCGCTCCAAATGTACACAAATGTGGATCAGGACCTCGTCGGGTGgCCAGCCCCTCCAGGGGCCAAGTCTCTCGAACCGTGTGCTTGCGGGTCTGCAGACTTATACCTGGTTACCCGCGACGCCGATGTCATCCCTGCTCGGCGTAGGGGGGACTCCACGGCGAGCTTGCTCAGTCCTAGGCCTCTCGCCTGCCTCAAAGGCTCCTCTGGAGGTCCCGTTATGTGTCCTTCTGGGCATGTTGCGGGGATCTTTAGGGCTGCTGTGTGCACCAGAGGTGTGGCAAAACCCCTACAGTTTATACCAGTAGAAACCCTTAGCACACAGGCTAGGTCTCCATCTTTCTCTGATAATTCAACTCCTCCTGCTGTCCCACAGAGCTATCAAGTGGGATACCTTCACCCCCCGACCGGCAGTGGCAAGAGCACAAAGGTCCCGGCCGCGTATGTAGCACAAGGATATAATGTTCTCGTGCTGAATCCATCCGTGGCGGCCACACTAGGCTTCGGTTCTTTCATGTCACACGCCTATGGGATTGACCCTAACATCCGCACTGGGAACCGCACCGTTACAACTGGTGCTAAACTGACCTATTCCACCCACGGCAAGTTTCTCGCAGTGGGGGGTTGCTCCCGGGGGACGTATGATGTGATTATCTGTGATGAGTGTCATGCCCAAGACGCTACTAGCATATTGGGTATAGGCACGGTCTTAGATCAGGCTGAGACGGCTGGGGCGGGGCTGACGGTTTTGGCGACAGCAACTCCCCCAGGCAGCATCACTGTGCCACACTCTAACATCGAAGAAGTGGCCCTGGGCTCTGAAGGCGAGATCCCTTTCTACGGTAAGGCTATAGCGGTAGCCCTACTCAAGGGGGGGAGGCACCTTATCTTCTGCCATTCCAAGAAAAAATGTGACGAAATAGCGTCCAAACTCAGAGGTATGGGGCTCAACGCTGTAGCGTACTACAGGGGTCTCGATGTGTCCGTCATACCAACAACAGGAGATGTCGTAGTTTGTGCTACTGACGCCCTCATGACTGGATTCACCGGAGACTTCGATTCTGTCATAGATTGCAACGTAGCTGGTGAACAGTACGTTGACTTCAGCCTAGATCCCACCTTTTCCATCGAGACCCGCACTGCTCCCCAAGACGCGGTTTCCCGCAGCCAACGCCGTGGCCGTACGGGCCGAGGTAGACTCGGTACGTATCGATATGTTGCCTCCGGCGAGAGACCGTCTGGAATGTTTGACTCGGTTGTTCTCTGTGAGTGCTATGACGCGGGCTGCTCGTGGTACGATTTGCAGCCCGCTGAGACCACAGTCAGACTGAGAGCTTACTTGTCCACGCCCGGGTTACCAGTCTGTCAAGACCATCTAGACTTTTGGGAGAGCGTTTTCACTGGACTGACTCACATAGATGCCCACTTTCTGTCACAGACAAAGCAGCAGGGACTTAACTTCTCGTACCTAACTGCCTACCAGGCCACTGTATTCGCCCGCGCACAGCCCCCCCCTCCAAGTTGGGACGAGATGTGGAAGTGTCTCGTGCGACTTAAACCAACATTACATGGACCTACGCCCCTTCTATATCGGTTGGGGCCTGTCCAAAATGAAATCTACTTGACACACCCCATCACAAAATACGTCATGGCATGCATGTCAACCGATCTGGAAGTAACCACCAGCACCTGGGTGTTGCTTGGAGGAGTCCTCGCGGCCCTGGCGGCCTACTGCTTGTCAGTCGGCTGCGTTGTGATTGTGGGTCATATTGAACTAGGGGGCAAGCCGGCACTCGTTCCAGACAAAGAGGTGCTGTATCAACAGTACGATGAAATGGAGGAATACTCACGGGCTGCCCCATATATTGAACAAGCCCAGGCAATAGCCCACCAGTTCAAGGAAAAAATCAGCGGATTGATGCAGCGAGCCGCCCAGCAAGAAGCTGTCAGTGAGCCCATAGTAGTTTCCAACTGGCAAAAGCTTGAGGCCTTCTGGCACAAGCACGCGTGGGACTTTGGCGGTGGAATCCAATACCTAGCGGGCCTCTCCACTCTGCCTGGCAACCCCGCCGTAGCGTTTCTTATGGCGTTCACTGCTTCAGTCACCAGTCCCCTGACGACCAACCAAACCATGTTTTTTAACATACTCGGGGGGTGGGTTGCCACCCATTTGGCAGGGCCCCAGAGCTCTTCCGCGTTCGTGGTAAGCGGCCTGGCTGGCGCTGCCATAGGGGCTATAGGCCTGGGCAAGGTTTTGCTTGACATCCTGGCAGGATACGGGGCTGGTGTCTCAGGAGCTTTAGTGGCTTTTAAAATCATGGGAGGAGAATTCCCCACTGCTGAGGACATGGTCAACTTGTTGCCCGCCATACTATCTCCGGGTGCTCTCGTCGTCGGTGTGATATGCGCAGCCATACTACGTCGGCACGTAGGACCTGGGGAGGGGGCGGTACAGTGGATGAACAGGCTCATAGCATTCGCATCCCGGGGCAACCACGTCTCACCAACGCACTATGTTCCCGAGAGCGATGCTGCAGCGAGGGTCACCGCATTACTGAGCTCTCGTACAGTCACAAGTCTGCTTCGGCGGTTGCACCAGTGGATCAATGAAGACTACCCAAGTCCTTACAGCGGCGATTGGCTGCGAACCATCTGGGACTGGGTTTCCACGGTGTTGTCCGACTCCAAGACATGGCTCTCTGCTAAGATTATGCCAGCGCTCCCTGGGCTGCCCTTCATCTCCTGTCAAAAGGGATACAAGGGCGTGTGGCGGGGGGACGGTGTGATGTCGACACGCTGTCCTTGCGGGGCAACAATAACTGATCATGTGAAGAATGGGTCCATGCGGCTCGCAGGGCCGCGTACATGTGCTAACATGTGGCACGGTACTTTCCCCATCAATGAGTACACCACTGGACCCAGCACACCTTGCCCACCACCCAACTACACTCGCGCGCTATGGCGCGTGGCTGCCAACAGCTACGTTGAGGTGCGCCGGGTGGGAGACTTCCATTACATTACGGGGGCTACAGAAGATGAGCTCAGGTGTCCTTGCCAAGTGCCGGCTGCTGAGTTCTTCACTGAGGTAGATGGGGTGAGACTCCACCGTTACGCCCCACCATGCAAGCCCTTGTTGAGAGATGAGATCACTTTTTCGGTAGGGTTAAACTCCTACACTATAGGATCTCAACTCCCCTGTGAACCAGAACCGAATGTCTCTGTACTGACCTCGATGTTGAGAGACCCTTCCCACATCACCGCCGAGACGGCAGCGCGCCGCCTTGCGCGGGGGTCCCCTCCATCAGATGCAAGCTCATCCGCCAGCCAACTATCGGCTCCGTCGTTGAAGGCCACTTGCCGAACGCCCAGGCCTCATCCAGACGCTGAGCTGGTGGACGCCAACTTGCTATGGCGGCAAGAGATGAGCAGCAACATTACACGGGTAGAGTCTGAAACAAAGGTTGTGATTCTTGATTCATTCGAACCTCTGAGGGCCGAAACTGACGACGCCGAGCTCTCGGTGGCTGCAGAGTGTTTCAAGAAGCCTCCCAAGTATCCTCCAGCCCTTCCCATCtgGGCTAGGCCTGACTATAACCCTCCATTGTTGGACCGTTGGAAAGCACCGGATTACGTACCACCGACTGTGCATGGATGTGCCTTACCACCACGGGGCGCTCCACCGGTGCCTCCCCCTCGAGGGAAGAGAACAATTCAGCTAGACGGCTCCAATGTGTCAGCGGCGTTAGCTGCGCTAGCTGAAAAATCATTCCCGTCCTCGAAACCACAGGAGGAGAATAGCTCATCCTCTGGGGTCGACACACAATCCAACACTACTTCCAAGGTGTCCCCCCCTCCGGAAGGGGAGTCCGACTCAGAGTCATGCTCGTCTATGCCTCCTCTTGAGGGAGAGCCGGGCGATCCGGACTTGAGTTGCGACTCTTGGTCCACCGTTAGTGACAGCGAAGAGCAGAGCGTGGTCTGCTGTTCTATGTCGTACTCTTGGACCGGCGCCCTGATAACACCATGCAGTGCCGAGGAGGAGAAACTGCCCATCAGCCCACTCAGCAACTCTTTGTTGAGACATCATAACCTAGTCTATTCAACGTCGTCTAGAAGCGCTTCTCAGCGTCAGAGGAAGGTCACCTTCGACAGACTGCAGGTGCTCGACGACCATTACAAGACTGCATTAAAGGAGGTAAAGGAGCGAGCGTCTAGGGTAAAGGCCCGCATGCTCACCATCGAGGAAGCGTGCGCGCTCGTCCCTCCTCACTCTGCCCGGTCGAGGTTCGGGTATAGTGCGAAGGACGTTCGCTCCTTGTCCAGCAAGGCCATTAACCAGATCTGCTCCGTCTGGGAGGACTTGCTGGAAGACACTACAACTCCAATTCCAGCCACCATCATGGCGAAGAGCGAGGTGTTCTGTGTGGACCCTGCTAAAGGGGGCCGCAAGCCCGCTCGCCTCATTGTGTACCCTGACCTGGGGGTGCGTGTCTGTGAGAAACGCGCCCTATATGATGTGATACAGAAGTTGTCAATTGAGACGATGGGTGCTGCTTATGGATTTCAGTACTCACCTCAACAGCGGGTCGAACGTCTGCTGAAGATGTGGACCTCAAAGAAACCCCCCTTGAGTTTCTCGTATGACCCCCGCTGTTTTGACTCAACTGTCACTGAACAGGACATCAGGGTAGAAGAGGAGATATACCAATGTTGTAACAGCGGACCGGAGGCCAGAAAAGTGATCTCCTCCCTCACGGAGCAGCTTTACTGCAGGGGGCCTATGTTCAACAGCAAGGGGGCCCAGTGTGGTTATCGCCGTTGCCGTGCCAGTGGAGTCTTGCCTACCAGCTTTGGCAACACAATCACTTGTTACATCAAGGCCACAGCGGCTGCGAAGGCTGCAGGCCTCCGGAACCCGGACTTTCTTGTCTGCGGAGACGATCTGGTCGTGGTGGCAGAGAGTGATGGCGTCGATGAGGATGGAGCAGCCCTGAGAGCCTTCACGGAGGCTATGACCAGATATTCTGCTCCACCCGGAGATGCTATACAATACACCTACGACCTTGAGCTCATTACATCTTGCTCCTCCAACGTCTCCGTGGCACGGGACGACAAGGGGAGGAGGTACTATTACCTCACCCGTGATGCCACTACTCCCCTAGCCCATGCGGCTTgGGAAACAGCCCGTCACACTCCAGTTAATTCCTGGTTGGGCAACATCATCATGTACGCGCCTACCATCTGGGTGCGCATGGTAATAATGACACATTTTGGATCCATACTCCAATCCCAGGAGATGCTTGATCGGCCCCTTGACTTTGAAATGTACGGGGCCACTTACTCTGTCGCTCCGCTGGATTTGCCAGCAATCATTGAAAGACTCCATGGTCTTAGCGCGTTCACGCTCCACAGTTACTCTCCAGTAGAGCTCAATGGGGTGGCGGGGACACTCAGGAAGCTTGGGTGCCCCCCCCTACGAGCTTGGAGACATCGGGCACAAGCAGTGCGCGGCAGACTTATCGCCCAGGGAGGGAAGGCTAAAATATGCGGC
>testHAP37
ATGAGCACACTTCCTAAACCCCAAAGAAAAACCAAAAGAAACACCATCCGTCGCCCACAGGACGTCAAGTTCCCGGGTGGCGGACAGATCGTTGGTGGAGTATACGTGTTACCGCGCAGGGGCCCACGGTTGGGTGTGCGCGCGACGCGTAAAACTTCTGAACAGTCACAGCCTCGCGGACGACGACAGCCTATCCCCAAGGCACGTTGGAGCGAAGGCCGGTCCTGGGCCCAGCCCGGGTACCCTTGGCCCCTCTATGGTAACGAGGGCTGCGGGTGGGCAAGTTGGCTCCTGTCCCCACGCGGCTCCCGTCCATCTTGGGGCCCAAATGACCCCCGGCGGAGGTCCCGCAATTTGGGTAAAGTCATCGATACCCTCACGTGCGGATTCGCCGATCTCATGGGGTACATCCCGCTCGTCGGCGCTCCTGTAGGAGGTGTCGCAAGAGCCCTCGCGCATGGCGTGAGGGCCCTTGAAGACGGGATAAATTCCGCAACAGGGAACTTGCCCGGTTGCTCCTTTTCTATCTTCCTTCTTGCTCTGTTCTCTTGCTTAATTAATCCAGCAGCTAGTCCAGAGTGGCGGAGCGCGTCTGGCCTCTACATCCTTACCAACGACTGTTCCAATAGCGGTATTGTGTATGAGGCCGATGAAGTGATTCTGCACACACCTGGCTGTGTACCTTGTGTTCAGGACGGTAATACATCCACGTGCCGGACCCCAGTGACACCTACGGTGGCAGTCAAGTATGTGGGGGCAACCACCGCTTCAATACGCAGCCATGTGGACCTATTAGTGGGCGCGGCCACGATGTGCTCTGCGCTCTGCGTGGGTGATATGCGTGGGGCCGTCTTTCACGTGGGACAAGCCTTTGCATTCAGACCTCGTCGTCACCGAACGGTCCAGACTTGTAACTGCTCGCTGTACCCAGGTCATCTTTCAGGACATCGAGTGGCTTGGGACATGATGATGAATTGgTACCCCGCTGTGGGTATGGTGGTGGCGCACGTCCTGCGGTTGCCCCAGGGCTTGTTTGACATAATAGCCGGGACCCACTGGGGCATCTTGGCGGGCCTAGCCTATTACTCCATGCAGGGCAACTGGGCAAAGGTCGCTATCATCATGGTTATGTTTTCAGGGGTCGACGCCACAACATACGTTTCCGGTGGCGCTGCAGCTCGTGATGCCAACTTCTTTACTAGGTTATTCAGTACGGGTGCCAACCAGAGGCTGCGGCTGGTCAACGCCAATGGTTCGTGGCACATCAACAGCACTGCCCTGAACTGCAATGAGTCCATAAACACCGGGTTCATAGCTGGGTTGATCTATTATCATAAGTTCAACTCTACTGGATGTCCTCAAAGGCTCAGCAGCTGCAAGTCCATCGCTTCCTTCCGTCAGGGGTGGGGCCCCTTGACGAATGCTAACATCACTGGCTCTTCTAACGACAGACCGTACTGCTGGCACTATGCGCCTAAACCTTGTGATGTCGTCAAAGCATCAAGTGTCTGCGGCCCCGTGTATTGCTTCACACCATCGCCAGTGGTCGTAGGCACTACTGATGCCAAGGGCGTGCCAACCTACGCTTgGGGTGATAATGGGTCAGATGTGTTCCTGCTGAAGTCCCTGCGGCCTCCCAAAGGTCGGTGGTTTGGGTGTTCGTGGATGAACTCCACGGGGTTTGTCAAGGCGTGTGGAGCTCCCCCTTGTAACATCTATGGGGGTAAGGAGACTAACAGGAGTACATCACTCTTCTGCCCCACCGACTGTTTTAGGAAACATCCCGAGGCCACATACAGCCGGTGTGGTGCGGGGCCTTGGTTAACACCTCGTTGCATGGTCGACTATCCATAcCGGCTTTGGCATTACCCGTGTACAGTCAGCTTCACATTGTTCAAGGTGAGAATGTTTGTGGGTGGGTTTGAGCACCGATTTAACGCTGCTTGCAGCTGGACCAGGGGGGAGCGCTGTAATATCGAGGATCGAGACCGCGGCGAGCAGCATCCGCTGCTGCATTCAACAACTGAGCTTGCTATACTGCCTTGCTCTTTCACGCCCATGCCTGCATTGTCAACGGGTCTAATACACCTCCACCAAAACATCGTGGATGTCCAGTACCTTTATGGTGTTGGATCCGGCATGGTGGGATGGGCGCTGAAATGGGAGTTCGTCGTCCTCGTTTTCCTCCTCCTAGCGGACGCACGCGTGTGCGTCGCCCTTTGGCTGATGCTGATGATATCACAAGCAGAAGCAGCCTTGGAGAACCTTGTCACGCTGAATGCCGTCGCTGCTGCTGGGACACATGGCATCGGTTGGTACCTGGTAGCCTTTTGCGCGGCGTGGTACGTGCGGGGTAAATTTGTCCCGCTGGTGACCTACGGCCTGACGGGTCTTTGGTCCTTAGCGCTGCTCGTCCTCTTGCTCCCCCAACGAGCATATGCCTGGTCGGGTGAAGATAGTGCAACTCTCGGCGCTGGGGTCTTGGTCCTCTTCGGCTTCTTTACCTTATCACCCTGGTATAAGCATTGGATCGGCCGTCTCATATGGTGGAACCCGTCCGCCATATGCAGATCCGAGTCTGCCCTTCAAGTATGGGTCCCCCCCTTGCTTGCACGCGGGGGTAGGGACGGTGTCATCTTGCTAACAAGCCTGCTTTATCCATCCttATTTTTTGACATCACTAAGCTGCTGATAGCAGTATTGGGCCCATTATACTTAATACAGGCCGCCAGCACTGCCTCTTTCTACTTTGTGCGTGCACATGTACTGATCCGCCTTTGCATGCTCGTGCGTTCCGTGATGGGGGGAAAATACTTCCAGATGATCATACTAAGCATTGGTAGATGGTTCAACACCTACCTATACGACCACCTAGCGCCAATGCAGCATTGGGCCGCAGCCGGCCTCAGAGACCCAGCAGTGGCCACTGAACCTGCAATATTTAGTCCCATGGAAATCAAGGTCATCACCTGGGGCGCGGATACAGCGGCTTGCGGAGATATCCTTTGCGGGCTGCCGGAATATGCAAAACTAGGCCGTGAGGTGTTGTTGGGACCTGCCGGTGACTATCGGGAGATGGGTTGGCGTCTGTTGGCCCCGATTACAGCATACGCCCAGCAAACTAGGGGCCTTCTTGGGACTATTGTGACCAGCTTGACTGGCAGGGATAAGAACGTGGTGACCGGTGAAGTGCAGGTGCTTTCCACGGCCACCCAGACCTTCCTAGGTACAACAGTAGGGGGGGTTATGTGGACTGTTTACCATGGTGCAGGTTCAAGAACGCTCGCGGGCGCCAAACATCCTGCGCTCCAAATGTACACAAATGTGGATCAGGACCTCGTCGGGTGGCCAGCCCCTCCAGGGGCCAAGTCTCTCGAACCGTGTGCTTGCGGGTCTGCAGACTTATACCTGGTTACCCGCGACGCCGATGTCATCCCTGCTCGGCGTAGGGGGGACTCCACAGCGAACTTGCTCAGTCCTAGGCCTCTCGCCTGCCTCAAAGGCTCCTCTGGAGGTCCCGTTATGTGTCCTTCTGGGCATGTTGCGGGGATCTTTAGGGCTGCTGTGTGCACCAGAGGTGTGGCAAAAGCCCTACAGTTTATACCAGTAGAAACCCTTAGCACACAGGCTAGGTCTCCATCTTTCTCTGACAATTCAGCTCCTCCTGCTGTCCCACAGGGCTATCAAGTGGGATACCTTCATGCCCCGACCGGCAGTGGCAAGAGCACAAAGGTCCCGGCCGCGTATGTAGCACAAGGATATAATGTTCTCGTGCTGAATCCATCCGTGGCGGCCACACTAGGCTTCGGTTCTTTCATGTCACACGCCTGTGGGATTGACCCTAACATCCGCACTGGGAACCGCACAGTTACAACTGGTGCTAAACTGACCTATTCCACCTACGGCAAGTTTCTCGCGGATGGGGGTTGCTCCGGGGGGGCGTACGATGTGATTATCTGTGATGAATGTCATACCCAAGACGCTACTAGCATATTGGGTATAGGCACGGTCTTAGATCAGGCTGAGACGGCTGGGGTGAGGCTGACGGTTCTGGCGACAGCAACTCCCCCAGGCAGCATCACTGTGCCACACTCTAACATCGAAGAAGTGGACCTGGGCTCTGAAGGCGAGATCCCTTTCTACGGTAAGGCTATACCGATAGCCCTACTCAAGGGGGGGAGGCACCTTGTCTTCTGCCATTCCAAGAAAAAATGTGACGAAACAGCGTCCAAACTCGGAAGTATGGGGCTCAACGCTGTAGCGTACTACAGGGGTCTCGATGTGTCCGTCATACCAACAACAGGAGATGTCGTAGTTTGTGCTGCTGACGCCCTCATGACTGGATTCACCGGAGACTTCGATTCTGTCATAGATTGCAGCGTAGCTGTTGAACAGTACGTTGACTTCAGCCAAGACCCCACCTTTTCCATCGAGACCCGCACTGCTCCCCAAGACGCGGTTTCCCGCAGCCAACGCCGTGGCCGCACGGGCCGGGGTAGACTCGGTACGTATCGATATGTTGCCTCCGGCGAGAGACCGTCTGGAATGTTTGACTCGGTTGTTCTCTGTGAGTGCTATGACGCGGGCTGCTCGTGGTACGATTTGCAGCCCGCTGAGACCACAGTCAGACTGAGGGCTTACTTGTCCACGCCCGGGTTACCAGTCTGTCAAGACCATCTAGACTTTTGGGAGAGCGTTTTCACTGGACTGACTCACATAGATGCCCACTTTCTGTCACAGACAAAGCAGCAGGGACTTAACTTCTCGTACCTAACTGCCTACCAGGCCACTGTGTGCGCCCGCGCACAGGCCCCCCCCTCAAGTTGGGACGAGATGTGGAGGTGTCTCGTGCGACTTAAACCAACATTACATGGACCTACGCCCCTTCTATATCGGTTGGGGCCTGTCCAAAATGAAATCTGCTTGACACACCCCATCACAAAATGCGTCATGGCATGCATGTCAGCCGATCTGGAAGTAACCACCAGCACCTGGGTGTTGCTTGGAGGAATCCTCGCAGCCCTGGCAGCCTACTGCTTGTCAGTCGGTTGCGTTGTGATTGTGGGTCATATTGAACTAGGGGGCAAGCCGGCACTCGTTCCAGACAAAGAGGTGCTGTATCAACAGTACGATGAAATGGAGGAATGCTCACAGGCTGCCCCAGCCGTGGTACAAGCCCAGGCAATAGCCCACCAGTTCAAGGGAAAAATCGCCCGATTGATGCAGCGAGCCGCCCAGCAAGAAGCTGTCATTGGGCCCATAGTAGTTTCCAACTGGCAAAAGCTTGAGGCCTTCTGGCACAAGCACATGTGGAACTTTGTGAGTGGAATCCAATACCTAGCAGGCCTCTCCACTCTACCTGGCAGCCCCGCCGTAGCGTCTCTTATGGCGTTCACTGCCTcAGTCACCAGTCCCCTGACGACCAAGCAAACCATGTTTTTTAACATACTCGGGGGGTGGGTTGCCACCCATTTGGCAGGGCCCCAGAGCTCTTCCGCGTTCGTGGTAAGCGGCTTGGCTGGCGCTGCCATAAAGGGTATAGGCCTGGGCAAGGTTTTGCTTGACATCCTGGCAGGATACGGGGCTGGTGTCTCAGGAGCTTTAGTGGCTTTTAAAATCATGGGAGGAGAATTCCCCACTGCTGAGGACATGGTCAACTTGTTGCCCGCCATACTATCTCCGGGTGCTCTCGTCGTCGGTGTGACATGCGCAGCCATACTACGTCGACACGTAGGACCTGGGGAGGGGGCGGTACAGTGGATGAACAGGCTCATAGCATTCGCATCCCGGGGCAACCACGTCTCACCAACGCACTATGTTCCCGAGAGCGATGCTGCAGCGAGGGTCACCGCATTACTGAGCTCTCTTACAGTCACAAGTCTGCTTCGGCGGTTACACCAGTGGATCAATGAAGACTACCCAAGTCCTTGCAGCGGCGATTGGCTGCGAACCATCTGGGACTGGGTTTCCACAGTGGTGTCCGACTTCAAGACGTGGCTCTCTGCTAAGATTATGCCAGCGCTCCCTGGGCTGCCCTTCATCTCCTGTCAAAAGGGATACAAGGGCGTGTGGCGGGGGGACGGTGTGATGTCGACACGCTGTCCTTGCGGGACAGCAATATCTGATCATGTGAGGAATGGGTCCATGCGGCTCGCAGGGCCGCGTACATGtACTAACATGTGGCACGGTACTTTCCCCATCAATGAGTACACCACTGGACCCAGCACACCTTGCCCACCACCCAACTACACTCGCGCGCTATGGCGCGTGGCTTATAACAGCTACGTTGAGGTGCGCCGGGTGGGGGACTTCCATTACATTACGGGGGCTACAGAAGATGAGCTCAAGTGTCCGTGCCAAGTGCCGGCTGCTGAGTTCTCCACTGAGGTAGATGGGGTGAGACTCCACCGTTACGCCCCACCATGCAAGCAGTTGTTGAGAGATGAGATCACTTTTTCGGTAGGGTTAAACTCCTACGCTATGGGATCTCAACTCCCCTGTGAACCAGAACCAGATGCCTCTGTACTGACCTCGATGTTGAGGGACCCTTCCCACATCACCGCCGAGACGGCAGCGCGCCGCCTTGCGCGGGGGTCCCCTCCATCAGATGCAAGCTCATCCGCCAGCCAACTATCAACTCCGTCGTTGAAGGCCACTTGCCGAACGTATAGGCCTCATCCAGACGCTGAGCTGGTGGACGCCAACTTGCTATGGCGGCAAGAGATGGGCAGCAACATTACACAGGTAGAGTCTGAAACAAAGGTTGTGATTCTTGATTCATTCGAACCTCTGAGGGCCGAAACTGGCGACGCCGAGCTCTCGGTGGCTGCAGAGTGTTTCAAGAAGCCTCCCAAGTATCCTCCAGCCCTTCCATTCTGGGCTAGGCCTGACTATAACCCTCCATTGTTGGACCGTTGGAAAGCACCGGATTACGTACCACCGACTGTGCATGGATGTGCCTTACCACCACGGGGCGCTCCACCGGTGCCTCCCCCTCGGAGGAAGAGAACAATTCAGCTAGACGGCTCCAATGTGTCAGCGGCGTTAGCTGCGCTAGCTGAAAAATCATTCCCGTCCTCGAAACCACAGGAGGAGAATAGCTCATCCTCTGGGGTCGACACACAGTCCAGCACTACTTCCAAGGTGTCCCCCCCTCCGGAAGGGGAGTGCGACTCAGAGTCATGCTCGTCTATGCCTCCTCTTGAGGGAGAGCCGGGCGATCCGGACTTGAGTTGCGACTCTTGGTCCACCGTTAGTGACAGCGAAGAGCAGGGCGTGGTCTGCTGTTCTATGTCGTACTCTTGGACCGGCGCCCTGATAACACCATGCAGTGCCGAGGAGGAGAAACTGCCTATCAGCCCACTCAGCAACTCTTTGTTGAGACATCATAACCTAGTCTATTCAACGTCGTCTAGAAGCGCTTCTCAGCGTCAGAGGAAGGTCACCTTCAGCAGACTGCAGGTGCTCGTTGACCATTACAAGGCTGCATTAAAGGAGGTAAAGGCGAGAGCGTCCAGGGTAAAGGCCCGCATGCTCACCATCGAGGAAGCGTGCGCGCTCGTCCCTCCTCACTCTGCCCGGTCGAGGTTCGGGTATAGTGCGAAGGACGTTCGCTCCTTGTCCAGCAAGGCCATTAACCAGATCTGCTCCGTCTGGGAGGACTTGCTGGGAGACACCACAACTCCAATTCCAACCACCATCATGGCGAAGAACGAGGTGTTCTGTGCGGACCCTGCTAAAGGGGGCCGCAAGCCCGCTCCCCTCATTGTGTACCCTGACCTGGGGGTGCGTGTCTGTGAGAAGCGCCCCCTATATGATGTGATACAAGAGTTGTCAATTGAGACGATGGGTGCTGCTTATGGATTTCAGTACTCACCTCAACAGCGGGTCGAACGTCTGCTGAAGATGTGGACCTCCAAGAAAACCCCCTTGGGGTTCTCGTATGACACCCGCTGTTTTGACTCAACTGTCACTGAACAGGACATCAGGGTAGAAGAGGAGATATACCAATGTTGTGACTTTGAACCGGAGGCCAGAAAAGTGATCTCCTCCCTCACGGAGCAGCTTTACTGCGGGGGCCCTATGTTCAACAGCAAGGGGGCCCTGGGTGGTTATCGCCGGTGCCGTGCCAGTGGAGTCTTGCCTACCAGCTTTGGCAACACAATCACTTGTTACATCAAGGCCACAGCGGCTGCGAAGGCTGCAGGCCTCCGGAAACCGGACTTTCTTGTCTGCGGGGACGATCTGGTCGTGGTGGCAGAGAGTGATGGTGTCGATGAGAGTGGAGCAGCCCTGAGTACCTTCACGGAGGCTATGACCAGGTATTCCGCTCCACCCGGAGATGCTCCACAGCCCACCTACGACTGTGAGCTCATTACATCTTGCTCCTCCAACGTCTCCGTGGCACGGGACGACAAGGGAAGGGGGTACTATTACCTCACCCGTGATGCTGCTACTCCCCTAGCCCGTGCGGCTTGGGAAACAGCCCGACACACTCCAGTTAACTCCTGGTTGGGCAACATCATCATGTACGCACCTACCATCTGGGTGCGCATGGTAATGATGACACATTTTTTCTCCATACTCCAATCCGAGGAGATACTTGATCGACCCCTTGACTTTGAAATGTACGGGGCCACTTGCTCTGTCACTCCGCTGGATTTGCCAGCAATCATTGAAAGACTCCATGGTCTTAGCGCGTTCACGATCCACAGTTACTCTCCAGTAGAGCTCAATGGGGTGGCGGGGACACTCAGGAAGCTTGGGTGCCCCCCCCTACGAGCTTGGAGACATCGGGCACGAGCAGTGCGCGCCAGACTTATCGCCCAGGGAGGGAAGGCTAAAATATGCGGC
>testHAP38
ATGAGCACACTTCCTAAACCCCAAAGAAAAGGCAAAAGAAACACCATCCGTCGCCCACAGGACATCAAGTTCCCGGGTGGCGGACAGATCGTTAGTGGAGTATACGTGTTACCGCGCAGGGGCCCACGGTTGGGTGTGCGCGCGACGCGTAAAACTTCTGAACGGTCACAGCCTCGCGGACGACGACAGCCTATCCCCAAGGCACGTTGGAGCGAAGGCCGGTCCTGGGCCCAGCCCGGGTACCCTTGGCCCCTCTATGGTAACGAGGGCTGCGGGTGGGCAGGGTGGCTCCTGTCCCCACGCGGCTCCCGTCCATCTTGGGGCCCAAATGACCCCCGGCGGAGGTCCCGCAATTTGGGTAAAGTCATCGATACCCTCACGTGCGGATTCGCCGATCTCATAGGGTACATCCCGCTCGTCAGCGATCCTGTGGGTGGTGTCGCAAGAGCCCTCGCGCATGGCGTGAGGGCCCTTGAAGACGGGATAAATTTCGCAACAGGGAACTTGCCCGGTTGCTCCTTTTCTATCTTCCTTCTTGCTCTGTTCTCTTGCTTAGTTCATCCAGCAGCTAGTCTAGAGTGGCGGAACGCGTCTGGCCTCTACATCCTTACCAACGACTGTTCCAATAGCAGTATTGTGTATGGGGCCGATGAAGTGATTCTGCACACACCTGGCTGTGTACCTTGTGTTCAGGACGGTAATACATCCACGTGCTGGACCCCAGTGACACCTACAGTGGCAGTCAAGTATGTCGGAGCAACCACCGCTTCAGTACGCGGCCATGTGGACCTATTAGTGGGCGCGGCCACGATGTGCTCTGCGCTCTACGTGGGTGATATATGTGGAACCGTCTTTCTCGTGGGACAAGCCTTCACATTCAGACCTCGTCGTCACCGAACGGTCCAGACTTGTAACTGCTCGCTGTACCCAGGTCATCTTTCAGGACATCGAATGGCTTGGGATATGATGATGAAGTGGTCCCCCGCTGTGGGTATGGTGGTGGCGCACGTCCTGCGGTTGCCCCAGACCTTGTTTGACATAATAGCCGGGGCCCACTGGGGCATCTTGGCGGGCCTAGGGCATTACTCCATGCAGGGCAACTGGGCCAAGGTCGCTATCATCATAGTTATGTTTTCAGGGGTCGACGCCACAACATACGTTTCCGGTGGCGCTGCAGCTCGTGATGCCAACTTCTTTACTAGGTTATTCAGTACGGGTGCCAACCAGGGACTGCAGCTGGTCAACGCCAATGGTTCGTGGCACATCAACAGCACTGCCCTGAACTGCAATGAGTCCATAAACACCGGGTTCATAGCTGGGTTGATCTATTATCATAAGTTCAACTCTACTGGATGTCCTCCAAGGCTCAGCAGCTGCAAGCCCATCCCTTCCTTCGATCAGGGGTGGGGCCCCTTGACGGTTGCTAACATCACTGGCTCTTCCAACGACAGACCGTACTGCTGGCACTATGCGCCTAAACCTTGTGATGTCGTCAAAACATCAAGTGTCTGCGGCCCCGTGTACTGCTTCACACCATCGCCAGTGGTCGTAGGCACTACTGATGCCAAGGGCGTGCCAACCTACACTTGGGGTGATAATGAGTCAGATGTGTTCCTGCTGAGATCCCTGCGGCCTCCCAAAGGTCGGTGGTTTGGGTGTTCGTGGATGAACTCCACGGGGTTTGTCAAGACGTGTGGAGCTCCCCCTTGTAACATCTATGGGGGTAAGGAGATTAACAGGAGTACATCACTCTTCTGCCCCACCGACTGTTTTAGGAAATATCCCGAGGCCACATACAGCCGGTGTGGTGCGGGGACATGGTTAACACCTCGTTGCATGGTCGACTATCCATACCGGCTTTGGCATTACCCGTGTACAGTCAACTTTACATTGTTCAAGGTGAGAATGTTTGTGGGTGGGTTTGAGCACCGATTTAACGCTGCTTGcAACTGGACCAGGGGGGAGCGCTGCAATATCGAGGATCGGGGCCGCAGCGAGCAGCATCCGCTGCTGCATTCAACAACTGAGCTTGCTATACTGCCTTGCTCTTTCACGCCCATGCCTGCATTGTCAACAGGTCTAATACACCTCCACCAAAACATCGTGGATGTCCAGTACCTTTATGGTGTTGGATCCGGCATGGTGGGATGGGCGCTGAAATGGGAGTTCGTCGTCCTCGTTTTCCTCCTCCTAGCGGACGCACGCGTGTGCGTCGCCCTTTggCTGATACTGATGATATCACAAGCAGAAGCAGCCTTGGAGAACCTTGTCACGCTGAATGCCGTCGCTGCTGCTGGGACACATGGCATCGGTTGGTACCTGGTAGCCTTTTGCGCGGCGTGGTACGTGCGGGGTAAATTTGTCCCGCTGTTGACCTACGGCCGGGCGGGTCTTTGGTCCATAGCGCTGCTCGTCCTCTTGCTCCCCCAACGAGCATATGCTTGGTCGGGTGAAGATAGTGCAACTCTCGGCGCTGGGGTCTTGGTCCTCTTCGGCTTCTTTACCTTATCACCCTGGTATAAGCATTGGATCGGCCGTCTCATAGGGTGGAACCAGTACACCATATGCAGATGCGAGTCTGCCCTTCAAGTATGGGTCCCCCCCTTACTTGCACGCGGGGGTAGGGACGGTGTCATCTTGCTAACAAGCCTGCTTTATCCATCCTTAATTTTTGACATCACTAAGCTGCTGATAGCATTATTGGGCCTATTATACTTAATACAGGCCGCCATCACTGCCTCCCCCTACTTTTTGCGTGCACATGTACTGGTCCAGCTTTGCATGCTCGTGCGTTCCGTGATGGGGGGAAAATACTTTCAGATGATCATACTAAGCATTGGTAGATGGTTCAACACCTACCTATACGACCACCTAGCGCCAATGCAGCATTGGGCCGCAGCCGGCCTCAAAGACCTAGCGGTGGCCACTGAACCTGTAATATTTAGTCCCATGGAAATCAAGGTCATCACCTGGGGCGCGGATACAGCGGCCTGCGGAGATATCCTTTGCGGGCTGCCCGTCTCTGCGCGACTAGGCCGTGAGGTGTTGTTGGGACCTGCTGATGACTATCGGGAGATGGGTTGGCGTCTGTTGGCCTCGATTACAGCATACGCCCAGCAAACTAGGGGCCTTCTTGGGACTATTGTGGCCAGCTTGACTGGCAGGGATAAGAACGTGGTGACCGGTGAAGTGCAGGTGCTTTCCACGGCCACCCAGACCTTCCTAGGTACAACAGTAGGGGGGGTTATGTGGACTGTTTACCATGGTGCAGTTTCGAGCACGCTCGCGGGCGCCAAACATCCTGCGCTCCAAATGTACACAAATGTGGATCAGGACCTCGTCGGATGGCCAGCCCCTCCAGGGGCCAAGTCTCTCGAACCGTGTGCTTGCGGGTCTGCAGACTTATACCTGGTTACCCGCGACGCCGATGTCATCCCTGCTCGGCGTAGGGGGGACTCCACAGCGAGCTTGCTCAGTCCTAGGCCTCTCGCCTGCCTCAAAGGCTCCTCTGGAGGTCCCGTTATGTGTCCTTCTGGGCATGTTGCGGGGATCTTTAGGGCTGCTGTGTGCACCAGAGGTGTGGCAAAAGCCCTACAGTTTATACCAGTAGAAGCCCTTAGCACACAGGCTAGGTCTCCATCTTTCTCTGATAATTCGACTCCTCCTGCTGTCCCACAGAGCTATCAAGTGGGATACCTTCATGCCCCGACCGGCAGTGGTAAGAGCACAAAGGTCCCGGCCGCGTATGTAGCACAAGGATATAATGTTCTCGTGCTGAATCCATCCGTGGCGGCCACACTAGGCTTCGGTTCTTTCATGTCACACGCCTATGGGATTGACCCTAACATCCGCACTGGGAACCGCACCGTTACAACTGGTGCTAAACTGACCTATTCCACCTACGGCAAGTTTCTCGCGGATGGGGGTTGCTCCGGGGGGGCGTATGGTGTGATTATCTGGCATGAGTGTCATGCCCAAGACGCTCCTAGCATATTGGGTATAGGCACGGTCTTAGATCAGGCTGAGACGGCTGGGGCGAGGCTGACGGTTTTGGCGACAGCAACTCTCCCAGGCAGCATCACTGTGCCACACTCTAACATCGAAGAAGTGGCCCTGGGCTCTGAAGGCGAGATCCCTTTCTACGGTAAGGCTATACCGATAGCCCTACTCAAGGGGGGGAGGCACCTTATCTTCTGCCATTCCAAGAAAAAATGTGACGAAATAGCGTCCAAACTCAGAGGTATGGGGCTCAACGCTGTAGCGTACTACAGGAATCTCGATGTGTCCGTCATACCAACAACAGGAGATGTCGTAGTTTGTGCTACTGACGCCCGCATGACTGGATTCACCGGAGACTTCGATTCTGTCATAGATTGCAGCGTAGCTGTTGGGCAGTACGTTGACTTCAGCCTAGACCCCACCTTTTCCATCGAGACCCGCACTGCTCCCCAAGACGCGGTTTCCCGAAGCCAACGCCGTGGCCGTACGGGCCGAGGTAGACTCGGTACGTATCGATATGTTGCCTCCGGCGAGAGACCGTCTGGAATGTTTGACTCGGTTGTTCTCTGTGAGTGCTATGACGCGGGCTGCTCGTGGTACGATTTGCAACCCGCTGAGACCACAGTCAGACTGAGAGCTTACTTGTCCACGCCCGGGTTACCAGTCTGTCAAGACCATCTAGAACTTTGGGAGAGCGTTTTCGCTGGACTGACTCACATAGATGCCCACTTTCTGTCACAGACAAAGCAGCAGGGACTTAACTTCTCGTACCTAACTGCCTACCAGGCCACTGTGTGCGCCCGCGCACAGGCCCCCTCTCCAAGTTGGGACGAGATGTGGAAGTGTCTCGTGCGACTTAAACCAACATTACATGGACCTACGCCCCTTCTATATCGGTTGGGGCCTGTCAAAAATGAAATCTGCTTGACACACCCCATCACAAAATACGTCGTAGCATGCATGTCAGCCGATCTGGAAGTAACCACCAGCACCTGGGTGTTGCTTGGAGGAATCCTCGCGGCCCTGGCGGCCTACTGCTTGTCAGTCGGCTGCGTTGTGATTGTAGGTCATGTTGAACCAAGGGGCAAGCCGGCACTCTTTCCAGACAAAGAGGTGCTGTACCAACAGTACGATGAAATGGAGGAATGCTCACAGGCTGCCCCTTATGATGAACAAGCCCAGGCAATAGCCCACCAGTTCAAGGGAAAAATCCGCGGATTGATGCAGCGAGCCGCCCAGCAAGAAGCTGTCATTGAGCCCATAGTAGTTTCCAACTGGCAAAAGCTTGAGGCCTTCTGGCACAAGCACATGTGGAACTTTGGCGGTGGAATCCAATACCTAGCAGGCCTCTCCACTCTGCCTGGCAACCCCGCCGTAGCTTCTCTTATGGCGTTCACTGCTTCAGTCACCAGTCCCCTGACGACCAAGCAAACCATGTTTTTTAACATACTCGGGGGGTGGGTTGCCACCCATTTGGCAGGGCCCCAGAGCTCTTCCGCGTTCGTGGTAAGCGGCTTGGCTGGCGCTGCCATAGGGGGTATAGGCCTGGGTAAGGTGTTGCTTGACATCCTGGCAGGATTTGGGGCTGGTGTCTCAGGAGCTTTAGTGGCTTTTAAAATCATGGGAGGAGAATTCCCCACTGCTGAGGACTTGGTCAACTTGTTGCCCGCCATACTATCTCCGGGTGCTCTGGTATTCGGTGTGATATGCGCAGCCATACTACGTCGACACGTAGGACCTGGGGAGGGTGACACACAGTGGATGAACAGGCTCATAGCATTCGCATCCCGGGGCAACCACGTCTCACCAACGCACTATGTTCACGAGAGCGATGCTGCAGCGAGGGTCACCACATTACTGAGCTCTCTTACAGCCACAAGTCTGCTTCGGCGGTTACACCAGTGGATCAATGAAGACTACCCAAGTCCTTGCAGCGGCGATTGGCTGCGGGCCATCTGGGACTGGGTTTCCACAGTGTTGTCCGACTTCAAGACATGGCTCTCTGCTAAGATTATGCCAGCGCTCCCTGGGCTGCCCTTCATCTCCTGTCAAAAGGGATACAAGGGCGTGTGGCGGGGGGACGGTGTGATGTCGACACTTTGTCCTTGCGGGGCAACAATAACTGGTCATGTGAAGAATAGGTCCATGCGGCTCGCAGGGCCGCGTACATGTGCTAACATGTGGCACGGTACTTTCCCCATCAATGGGTACACCACTGGACCCAGCACACCTTGCCCACCACCCAACTACACTCGCGCGCTATGGCGCGTAGCTGATAACAGCTACGTTGAGGTGCGCCGGGTGGGGGACTTCCATTACATTACGGGGGCTACAGAAGATGAGCTCAAGTGTCCGTGCCAAGTGCCGGCTGCTGAGTTCTTCACTGAGGTAGATGGGGTGAGACTCCACCGTTACGCTTCACCATGCAAGCCCTTGTTGAGAGATGAGATCCGCTTTTCGGTAAGGTTAAACTCCTACGCTATAGGATCTCAACTCCCCTGTGAACCAGAACCAGATGTCTCTGTACTGACCTCGATGTTGAGAGACCCTTCCCACATCACCGCCGAGACGGCAGCGCGCCGCCTTGCGCGGGGGTCCCCTCCATCAGATGCAAGCTCATCCACCAGCCAACTATCGGCTCCGTCGTTGAAGGCCACTTGCCGAACGCATAGGCCTCATCCAGACGCTGAGCTGGTGGACGCCAACTTGCTATGGCGGCAAGAGATGGGCGGCAACATTACACGGGTAGAGTCTGAAACAAAGGTTGTGATTCTTGATTCATTCGAACCTCTGAGAGCCGAAACTGACGACGCCGAGCTCTCGGTGGCTGCAGAATGTTTCAAGAAGCCTCCCAAGTATCCTCCAGCCCTTCCCATCTGGGCTAGGCCTGACTATAACCCTCCATTGTTGGACCGTTGGAAAGCACCGGATTACGTACCACCGACTGTGCATGGATGTGCCTTACCACCACGGGGCGCTCCACCGGTGCCTCCCCCTCGGAGGAAGAGAGCAATTCAGCTAGACGGCTCCAATGTGTCAGCGGCGTTAGCTGCGCTAGCTGAAAAATCATTCCCGTCCTCGAAACCACAGGAGGAGAATAGCTCATCCTCTGGGGTCGACACACAGTCCAACACTACTTCAAAGGTGTCCCCCCCTCCGGAAGGGGAGTCCGACTCAGAGTCATGCTCGTGTAGCCCTCCTCTTGAGGGAGAGCCGGGCGATCCGGACTTGAGTTGCGACTCTTGGTCCACCGTTAGTGACAGCGAAGAGCAGAGCGTGGTCTGCTGTTCTATGTCGTACTCTTGGACCGGCGCCCTGATAACACCATGCATTGCCGAGGAGGAGAAACTGCCCATCAGCCCACTCAGCAACTCTTTGTTGAGACATCATAACCTAGTCTATTCAACGTCGTCTAGAAGCGCTTCTCAGCATCAGAGGGAGGTCACCTTCGACAGACTGCAGGTGCTCGACGACCATTACAAGACTGCATTAAAGGAGGTAAAGGAGCGAGCGTCTAGGGTAAAGGCCCGCATGCTCACCATCGAGGAAGCGTGCGCGCTCGTCCCTCCTCACTCTGCCCGGTCGAGGTTCGGGTATAGTGCGAGGGACGTTCGCTCCTTGTCCAGCAAGGCCATTAACCAGATCTGCTCCGTCTGGGAGGACTTGCTGGAAGACACCACAACTCCAATTCCAACCCCCATCATGGCGAAGAACGAGGTGTTCTGTGTGGACCCTGCTAAAGGGGGCCGCAAGCCCGCTCGCCTCATTGTGTACCCTGACCTGGGGGTGCGTGTCTGCGAGAAACGCGCCCTATATGATGTGATACAGAAGTTGTCAATTGAGACGATGGGTGCTGCTTATGGATTTCAGTACTCACCTCAGCAGCGGGTCGAACGCCTGCTGAAGATGCGGACCTCAAAGAAAACCCCCTTGGGGTTCTCGTATGACACCCGCTGTTTTGACTCAACTGTCACTGAACAGGACATCAGGGTAGAAGAGGAGATATACCAATGTTGTAACCTTGAACCGGAGGCCAGAAAAGTGATCTCCTCCCTCACGGAGCGGCTTTACTGCGGGGGCCCTATGTTCAACAGCAAGGGGGCCCAGTGTGGTTATCGCCGTTGCCGTGCCAGTGGAGTCTTGCCTACCAGCTTTGGCAACACAATCACTTGTTACATCAAGGCCACAGCGGCTGCGAAGGCTGCAGGCCTCCGGAACCTGGACTTTCTTGTCTGCGGAGACGATCTGGTCGTGGTGGCAGAGAGTGATAGCGTCGATGAGGATGGAGCAGCCCTGAGAGCCTTCACGGAGGCTATGACCAGGTATTCTGCTCCCACCGGAGATGCTCCACAGCCCACCTACGACCTTGAGCTCATTACATCTTGCTCCTCCAACGTCTCCGTGGCACGGGACGACAAAGGGAGGAGGTACTATTACCTCACCCGTGATGCTACTACTCCCCTAGCCCGTGCGGCAGGGGAGGCAGCCCGTCACACTCCAGTTAACTCCTGGTTGGGCAACATCATCATGTACGCGCCTACCATCTGGGTGCGCATGGTAATATTGACACATTTTTTCTCCATACTCCAATCCCAGGAGATACTTGATCGACCCCTTGACTTTGAAATGTGCGGGGCCACTTACTCTGTCACTCCGCTGGATTTGCCAGCAATCATTGAAAGACTCCATGGTCTTGGCGCGTTCACGCTCCACAGTTACTCTCCAGTAGAGCTCAATAGGGTGGCGGGGACACTCAGGAAGCTTGGGTGCCCCCCCCTACGAGCTTGGAGACATCGGGCACGAGCAGTGCGCGCGGGGCTTAGCGCCCAGGGAGGGAAGGCTAAAATATGCGGC
>testHAP39
ATGAGCACACTTCACAAACCCCAAAGAAAAACCAAAAGAAACACCATCCGTCGCCCACAGGACGTCAAGTTCCCGGGTGGCGGACAGATCGTTGATTGGGTATACGTGTTACCGCGCAGGGGCCCACGGTTGGGTGTGCGCGCGACGCGTAAAACTTCTGAACGGTCACAGCCTCGCGGACGACGACAGCCTATCCCCAAGGCACGTTGGAGCGAAGGCCGGTCCTGGGCCcAGACCGGGTACCCTTGGCCCCTCTATGGTAACGAGGGCTGCGGGTGGGCAGGATGGCTCCTGTCCCCACGCGGCTCCCGTCCATCTTgGGGCCCAAATGACCCCCGGCGGAGGTCCCGCAATTTGGGTAAAGTCATCGATACCCTCACGTGCGGATTCGCCGATCTCATAGGGTACATCCCGCTCGTCGGCGCTCCTGTAGGAGGTGTCGCAAGAGCCCTCGCGCATGGCGTGAGGGCCCTTGAAGACAGGATAAATTTCACTGTAGGGAACTTGCCTGGTTGCTCCTTTTCTATCTTCCTTCTTGCTCTGTTCTCTTGCTTAATTCATCCAGCAGCTAGTCTAGAGTGGCGGAACGCGTCTGGCCTCTACATCCTTACCAACGACTGTTCCAATAGCAGTATTGTGTATGAGGCCGATGAAGTGATTCTGCACACACCTGGCTGTGTACCTTGTGTTCAGGACGGTAATACATCCACGTGCTGGACCCCAGTGACACCTACAGTGGCAGTCAAGTATGTCGGAACAACCACCGCTTCAATACGCAGTCATGTGGACCTATTAGTGGGCGCGGCCACGATGTGCTCTGCGCTCTACGTGGGTGATATGTGTGGGGCCGTCTTTCTCGTGGGACAAGCCTTCGCATTCAGACATCGTCGTCACCGAACGGTCCAGACTTGTAACTGCTCGCTGTACCCAGGTCATCTTTCAGGACATCGAATGGCTTGGGATATGATGATGAATTGGTCCCCCGCTATGGGTATGGTGGTGGCGCACGTCCTGCGGCTGCCCCAGACCTTGTTTGACATAATAGCCGGGGCCCACTGGGGCATCTTGGCGGGCCTAGCCTAtTACTCCATGCATGACAGCTGGGCCAAGGTCGCTATCATCATAGTTATGTTTTCAGGGGTCGACGCCACAACATACGTTTCCGGTGGCGCTGCAGCTCGTGATGCCAACTTCTTTACTAGTTTATTCAGTAGGGTTGCCAACCAGAGGCTGCAGCTGGTCAACGCCAATGGTTcGTGGCACATTAACAGCACTGCCCTGAACTGCAATGAGTCCATAAACACCGGGTTCATAGCTGGGTTGATCTATTATCATAAGTTCAACTCTACTGGATGTCCTCAAAGGCTCAGCAGCTGCAAATTCATCACTTCCTTCGATCAGGGGTGGGGCCCCTTGATAGATGCTAACATCACTGGCTCTTCTAACGACAGACCGTACTGCTGGCACTATGCGCCTAAACCTTGTGATGTCGTCAAAGCATCAAGTGTCTGCGGCCCCGTGTACTGCTTCACACCATCGCCAGTGGTCGTAGGCACTACTGATGTCAAGGGCGTGCCAACCTACACTTGGGGTGATAATGAGTCAGATGTGTTCCTGCTGAAATCCCTGCGGCCTCCCCCAGGTCGGTGGTTTTGGAGTTCAAGGATGAACTCCACGGGGTTTGTCAAGACGTGTGGAGCTCCCCCTTGTAACATCTATGGGGGTAAGGAGACTAACAGGAGTGCATCACTCTTCTGCCCCACCGACTGTTTTAGGAAACATCCCGAGGCCACATACAGCCGGTGTGGTGCGGGGCCATGGTTAACACCTCGTTGCATGGTCGACTATCCATACCGGCTTTGGCATTACCCGTGCACAGTCAACTTTACATTGTTCAAGGTGAGAATGTTTGTGGGTGGGTTTGAGCACCGATTTAACGCTGCTTTCAACTGGACCAGGGGGGAGCGCTGTAATATCGGGGATCGAGACCGCAGCGAGCAGCATCCGCTGCTGCATTCAACAACTGAGCTTGCTATACTGCCTTGCTCTTTCACGCCCATGCCTGCATTGTCAACAGGTCTAATACACCTCCACCAAAACATCGTGGATGTCCAGTACCTTTATGGTGTTGGATCCGGCATGGTGGGATGGGCGCTGAAATGGGAGTTCGTCGTCCTCGTTTTCCTCCTCCTGGCGGACGCACGCGTGTGCGTCGCCCTTTGGCTGATGCTGATGATATCACAAGCAGAAGCGGCCTTGGAGAACCTTGTCACGCTGAATGCCGTCGCTGCTGCTGGGACACATGGCATCGGTTGGTACCTGGTAGCCTTTTGCGCGGCGTGGTACGTGCAGGGTAAATTTGTCCCGCTGGTGACCTACGGCCTGACGGGTCTTTGGTCCATAGCGCTGCTCGTCCTCTTGCTCCCCCAACGAGCATATGCTTGGTCGGGTgaAGATAGTGCAACTCTCGGCGCTGGGGTCTTGGTCCTCTTCGGCTTCTTTACCTTATCACCTGGGTATAAGCATTGGATCGGCCGTCTCTTATGTTGGAACCAGTACACCATATGCAGATGCGAGTCTGCCCTTCGAGTATGGGTCCCCCCCTTGCTTGCACGCGGGGGTAGGGACGGTGTCATCTTGCTAACAAGCCTGCTTTATCCATCCTTAATTTTTGACATCACTAAGCTGCTGATAGCAGTATTGGGCCCATTATACTTAATACAGGCCGCCATCACTGCCTCCCCCTACTTTGTGCGTGCACATGTACTGATCCGCCTTTGCATGCTCGTGCGTTCCGTGATGGGGGGAAAATACTTCCAGATGATCATACTAAGCATTGGTAGATGGTTCAACACCTACCTATACGACCACCTAGCGCCAATGCAGCATTGGGCCGCAGCCGGCCTCAAAGACCTAGCAGTGGCCACTGAACCTGTAATATTTAGTCCCATGGAAATCAAGGTCATCACCTGGGGCGCGGATACAGCGGCTTGCGGAGATATCCTTTGCGGGCTGCCCGTCTCTGCGCGACTAGGCCGTGAGGTGTTGTTGGGACCTGCTGATGACTATCGGGAGATGGGTTGGCGTCTGTTGGCCCCGATTACAGCATACGCCCAGCAAACTAGGGGCCTTCTTGGGACTATTGTGACCAGCTTATTTGACAGGGATAAGAACGTGGCGACCGGTGAAGTGCAGGTGCTTTCCACGGCCACCCAGACCTTCCTAGGTACAACGGTAGGGGGGGTTATGTGGACTGTTTACCATGGTGCAGGTTCGAGAACGCTCGCGGGCGCCAAACATCCTGCGCTCCAAATGTACACAAATGTGGATCAGGACCTCGTCGGGTGGCCAGCCCCTCCAGGGGCCAAATCTCTCGAACCGTGTGCTTGCGGGTCTGCAGACTTATACCTGGTTACCCGCGACGCCGATGTCATCCCTGCTCGGCGTAGGGGGGACTCCACAGCGAGCTTGCTCAGTCCTAGGACTCTCGCACGCCTCAAAGGCTCCTCTGGAGGTCCCGTTATGTGTCCTTCTGGGCATGTTGCGGGGATCTTTAGGGCTGCTGTGTGCACCAGAGGTGTGGCAAAAGCCCTACAGTTTATACCAGTAGAAACCCTTAGCACACAGGCTAGGTCTCCATCTTTCTCTGACAATTCAACACCTCCTGCTGTCCCACAGAGCTATCAAGTGGGATACCTTCATACCCCGACCGGCAGTGGCAAGAGCACAAAGGTCCCGGCCGCGTATGTAGCACAAGGATATAATGTTCCCGTGCTGAATCCATCCGTGGCGGCCACACTAGGCTTCGGTTCTTTCATGTCACACGCCTATGGGATTGACCCTAACATCCGCACTGGGAACCGCACCGTTACAACTGGTGCTAAGCTGACCTATTCCACCTACGGCAAGTTTCTCGCGGATGGGGGTTGCTCCGGGGGGGCGTATGATGTGATTATCTGTGATGAATGTCATGCCCAAGACGATACTAGCATATTGGTTATAGGCACGGTCTTAGATCAGGCTGAGACGGCTGGGGTGAGGCTGACGGTTTTGGCGACAGCAACTCCCCCAGGCAGCATCACTGTACCACACTCTAACATCGAAGAAGTGGCCCTGGGCTCTGAAGGCGAGATCCCTTTCTACGGTAAGGCTATACCGATAGCCCTACTCCAGGGGGGGAGGCACCTTATCTTCTGCCATTCCAAGAAAAAATGTGACGAAATAGCGTCCAAACTCAGAGGTATGGGGCTCAACGCTGTAGCGTACTACAGGGGTCTCGATTTGTCCGTCATACCAACAACAGGAGATGTCGTAGTTTGTGCTACTGACGCCCTCATGACTGGATTCACCGGAGACTTCGATTCTGTCATAGATTGCAACGTAGCTGTTGAACAGTACGTTGACTTCAGCCTAAACCCCACCTTTTCCATCGAGACCCGCACTGCTCCCCAAGACGCGGTTTTCCGCAGCCAACGCCGTGGCCGTACGGGCCGAGGTAGACTCGGTACGTATCGATATGTTGCCTCCGGCGAGAGACCGTCTGGAATGTTTGACTCGGTTGTTCTCTGTGAGTGCTATGACGCGGGCTGCTCGTGGTACGATTTGCAGCCCGCTGAGACCACAGTCAGACTGAGAGCTTACTTGTCCACGCCCGGGTTACCAGTCTGTCAAGACCATCTAGACTTTTGGGAGAGCGTTTTCACTGGACTGACTCACATAGATGCCCACTTTCTGTCGCAGACAAAGCAGCAGGGACTTAGCTTCTCGTACCCAACTGCCTACCAGGCCACTGTGTGCGCCCGCGCACAGGCCCCCCCTCCAAGTTGGGACGAGATGTGGAAGTGTCTCGTGCGACTTAAACCAACATTACATGGACCTACGCCCCTTCTATATCGGTTGGGGCCTGTCCAAAATGAAATCTGCTTGACACACCCCATCACAAAATACGTCATGGCATGCATGTCAGCCGATCTGGAAGTAACCACCAGCACCCGGTTGTTGCTTGGAGGAGTCCTCGTGGCCCTGGCGGCCTACTGCTTGTCGGTCGGCTGCGTTGTGATTGTGGGTCATATTGAACTAGGGGGCAAGCCGGCACTCGTTCCAGACAAAGAGGTGCTGTATCAACAGTACGATGAAATGGAGGAATGCTCACAGGCTGCCCCTTATGATGAAcAAGCCCAGGCAATAGCCCACCAGTTCAAGGAAAAAATCCTTGGATTGATGCAGCGAGCCGCCCAGCAAGAAGCTGTCATTGAGCCCATAGTAGTTTCCAACTGGCGAAAGCTTGAGGCCTTCTGGCACAAGCACATGTGGAACTTTGTGAGTGGAATCCAATACCTGGCAGGCCTCTCCACTCTGCCTGGCAACCCCGCCGTAGCGTCTCTTATGGCGTTCACTGCTTCAGTCAGCAGTCCCCTGACGACCAAGCAAACCATGTTTTTTAACATCCTCGGGGGGTGGGTTGCCACCCATTTGGCAGGGCCCCAGAGCTCTTCCGCGTTCGTGGTAAGCGGCTTGGCTGGCGCTGCCATAGGGGGTATAGGCCTGGGCAAGGTTTTGCTTGACATCCTGGCAGGATGCGGGGCTGGTGTCTCAGGAGCTTTAGTGGCTTTTAAAATCATGGGAGGAGAATTCCCCACTGCTGAGGACATGGTCAACTTGTTGCCCGCCATACTATCTCCGGGTGCTCTCGTCGTCGGTGTGATATGCGCAACCATACTACGTCGACACGTGGGACCTGGGGAGGGGGCGGTACAGTGGATGAACAGGCTCATAGCATTCGCATCCCGGGGCAACCACGTCTCACCAACGCACTATGTTCCCGAGAGCGATGCTGCAGCGAGGGTCACCGCATTACAGAGCTCTCTTACAGTCACAAGTCTGCCTCGGCGGTTACGCCAGTGGATCAATGAAGACTACCCAAGTCCTTGCAGCGGCGATTGGCTGCGAGCCATCTGGGACTGGGTTTCCGCAGTGTTGTCCGACTTCAAGACATGGCTCTCTGCTAAGATTATGCCAGCGCTCCCTGGGCTGCCCTTCATCTCCTGTCAAAAGGGATACAAGGGCGTGTGGCGGGGGGACGGTGTGATGTCGACACGCTGTCCTTGCGGGGCAACAATAACTGGTCATGTGAAGAATGGGTCCATGCGGCTCGCAGGGCCGCGTACGTATGCTAACATGTGGCACGGTACTTTCCCCATCAATGAGTACACCACTGGACCCAGCACACCTTGCCCACCACCCAACTACACTCGCGCGCTATGGCGCGTAACTACCTTTAACTACGTTGAGGTGCGCCGGGTGGGGGACTTCCATTACATTACGGGGGCTACAGAAGATGAGCTCAAGTGTCCGTGCCAAGTGCCGGCTGCTGAGTTCTTCACTGAGGTAGATGGGGTGAGACTCCACCTTTACGCCCCACCATACAAGCCCTTGTTGAGAGATGAGATCACTTTTTCGGTAGGGTTAAGCTCCTACGCTCTGGGATCTCAACTCCCCTGTGAACAAGAACCAGATGTCTCTGTACTGACCTCGATGTTGAGAGACCCTTCCCACATCACCGCCGAGACGGCATTGCGCCGCCTTGCGCGGGGGTCCCCTCCATCAGATGCAAGCTCATCCGCCAGCCAACTATCGGCTCCGTCGTTGAAGGCCACTTGCCGAACGCATAGGCCTCATCCAGACGCTGAGCTGGTGGACGCCAACTTGCTATGGCGGCAAGAGATGGGCAGCAACATTACACGGGTAGAGTCAGAAACAAAGGTTGTGATTCTTGATTCATTCGAACCTCTGAGGGCCGAAACTGACGACGCCGAGCTCTCGGTGGCTGCAGAGTGTTTCAAGAAGCCTCCCAAGTATCCTGCAGCCCTTCCCATCTGGGCTAGGCCTGACTATAACCCTCCATTGTTGGACCGTTGGAAAGCACCGGATTACGTACCACCGACTGTGCATGGATGTGCCTTACCACCACGGGGCGCTCCCCCAGTGCCTCTCTTTTGGCGGAAGAGAACAATTCAGATAGACGGCTCCAATGTGTCAGCGGCGTTAGCTGCActAGCTGAAAAATCATTCCCGTCCTCGAAACCACAGGAGGAGAATAGCTCATCCTCTGGGGTCGACACACAGTCCAGCACTACTTCCAAGGTGTCCCCCCCTCCGGAAGGGGAGTCCGACTCAGAGTCATGCTCGTCTATGCCTCCTCTTGAGGGAGAGCCGGGCGATCCGGACTTGAGTTGCGACTCTTGGTCCACCGTTAGCGACAGCGAAGAGCAGAGCGTGGTCTGCTGTTCTATGTCGTACTCTTGGACCGGCGCCCTGATAACACCATGCAGTGCCGAGGAGGAGAAACTGCCCATCAGCCCACTCAGCAACTCTTTGTTGAGACATCATAACCTAGTCTATTCAGCGTCGTCTAGAAGCGCTTCTCAGCGTCAGAGGAAGGTCACCTTCGACAGACTGCCGGTGCTCGACGACCATTACAAGACTGCATTAAAGGAGGTAAAGGAGCGAGCGTCTAGGGTAAAGGCCCGCATGCTCACCATCGAGGAAGCGTGCGCGCTCGTCCCTCCTCACTCTGCCCGGTCGAGGTTCGGGTATAGTGCGAAGGACGTTCGCTCCTTGTCCAGCAAGGCCATTAACCAGATCTGCTCCGTCTGGGAGGACTTGCTGGAGAACACCACAACTCCAATTCCAACCACCATCATGGCGAAGAACGAGGTGTTCTGTGTGGACCCTGCTAAAAGGGGCCGCAAGCCCGCTCGCCTCATTGTGTACCCTGACCTGGGGGTGCGTGTCTGTGAGAAACGCGCCCTATATGATGTGATACAGAAGTTGTCAATTGAGACGATGGGTGCTGCTTATGGATTTCAGTACTCACTTCAACAGCGGGTCGAACGTCTGTTGAAGATGTGGACCTCAAAGAAAACCCCCTTAGGGTTCTCGTATGACACCCGCTGTTTTGACTCAACTGTCACTGAACAGGACATCAGGGTAGAAGAGGAGATATACCAATGTTGTAACCTTGAACCGGAGGCCAGAAAGGTGATCTCCTCCCCCACGGAGCGGCTTTACTGCGGGGGCCCTATGTTCAACAGCAAGGGGGCCCAGTGTGGTTATCGCCGTTGCCGTGCCAGTGGAGTCTTGCCTACCAGCTTTGGCAACACAATCACTTGTTACATCAAGGCCACAGCGGCTGCGAAGGCTGCAGGCCTCCGGAACCCGGACTCTCTTGTCTGCGGAGACGATCTGGTCGTGGTGGCAGAGAGTGATGGCGTCGATGAGGATGGAGTAGCCCTGAGAGGCTCCACGGAGGCTATGACCAGGTATTCTGCTCCACCCGGAGATGCTCCACAACCCACCTACGACCTTGAGCTCATTACATCTTGCTCCTCCAACGTCTCCGTGGCACGGGACGACAAGGGGAGGAGGTACTATTACCTCACCCGTGATGCTACTACTCCCCTAGCCCGTGCGGCTTGGGAAACAGCCCGTCACACTCCAGTTAACTCCTGGTTGGGCAACATCATCATGTACGCGCCTACCATCTGGGTGCACATGGTAATGATGACACATTTTTTCTCCATACTCCAATCCCAGGAGATACTTGATCGACCCCTTGACTTTGAAATGTACGGGGCCACTTACTCTGTCACTCCGCTGGATTTGCCAGCAATCATTGAAAGACTCCATGGTCTTGGCGCGTTCACGCTCCACAGTTACTCTCGAGGAAGGCTCAATAGGGTGGCGGGGACACTCAGGAAGCTTGGGTGCCCCCCCCTACGAGCTTGGAGACATCGGGCACGAGCAGTGCGCATGAGACTTATCGCCCAGGGAGGGAAGGCTAAAATATGCGGC
>testHAP40
ATGAGCACACTTCCTAAACCCCAAAGAAAAACCAAAAGAAACACCATCCGTCGCCCACAGGACGTCAAGTTCCCGGGTGGCGGACAGATCGTTGGTGGAGTATACGTGTTACCGCGCAGGGGCCCACGGTTGGGTGTGCGCGCGACGCGTAAAACTTCTGAACGGTCACAGCCTCGCGGACGACGACAGCCTATCCCAAAGGCACGTTGGAGCGAAGGCCGGTCCTGGGCCCAGCCCGGGTACCCTTGGCTTCTCTATGGTAACGAGGGCTGCGGGTGGGCAGGGTGGCTCCTGTCCCCACGCGATATCCGTCCATCTTGGGGCCCAAATGACCCCCGGCGGAGGTCCCGCAATTTGGGTAAAGTCATCGATACCCTCACGTGCGGATTCGCCGATCTCATGGGGTACATCCCGCTCGTAGGCGCTCCTGTAGGAGGTGTCGCAAGAGCCCTCGCGCATGGCGTGAGGGCCCTTGAAGACGGGATAAATTTCGCAACAGGGAACTTGCCCGGTTGCTCCTTTTCTATCTTCCTTCTTGCTCTGTTCTCTTGCTTAATTCATCCAGCAGCTAGTCTAGAGTGGCGGAACGCGTCTGGCCTCTACATCCTTACCAACGACTGTTCCAATAGCGGTATTGTGTATGAGGCCGATGAAGTGATTCTGCACACACCTGGCTGTGTACAGCGTGTTCAGGACGGTAATACATCCACGTGCTGGACCCCAGTGACACCTACAGTGGCAGTCAAGTATGTCGGAGCAACCACCGCTTCAATACGCAGCCATGTGGACCTATTAGTGGGCGCGGCCACGATGTGCTCTGCGCTCTACGTGGGTGATATGTGTGGGGCCGTCTTTCTCGTGGGACAAGCCTTCACATTCAGACCTCGTCGTCACCGGACGGTCCAGACTTGTAACTGCTCGCTGTACCCAGGTCATCTTTCAGGACATCGAATGGCTTGGGATATGATGATGAAGTGGTCCCCCGCTGTGGGTATGGTGGTGGCGCACGTCCTGCGGTTGCCCCAGACCTTGTTTGACATAATAGCCGGGGCCCACTGGGGCATCTTGGCGGGCCTAGCCTATTACTCCATGCAGGGCAACTGGGCCAAGGTCGCTATCATCATGGTTATGTTTTCAGGGGTCGACGCCACAACATACGTTTCCGGTGGCGCTGCAGCTCGTGATGCCAACTTCTTTACTAGGTTATTCAGTACGGGTGCCAACCAGAGACTGCAGCTGGTCAACGCCAATGGTTCGTGGCACATCAACAGCACTGCCCTGAACTGCAATGAGTCCATAAACACCGGGTTCATAGCTGGGTTGATCTATTATCATAAGTTCAACTCTACTGGATGTTCTCAAAGGCTCAGCAGCTGCAAGCCCATCACTTCCTTCGATCAGGGGGTGGGCCCCTTGACAGATGCTAACATCACTGGCTCTTCTAACGACAGACCGTACTGCTGGCACTATGCGCCTAAACCTTGTGATGTCGTCAAAGCATCAAGTGTCTGCGGCCCCGTATGCTGCTTCACACCATCGCCAGTGGTCGTAGGCACTACTGATGCCAAGGGCGTGCCAACCTACACTTGGGGTGATAATGAGTCAGATGTGTTCCTGCTGAAGTCCCTGCGGCCTCCCAAAGGTCGGTGGTTTGGGTGTTCGTGGATGAACTCCACGGGGTTTATCAAGACGTGTGGAGCTCCCCCTTGTAACATCTATGGGGGTAGGGAGACTAACAGGAGTACATCACTCTTCTGCCCCACCGACTGTTTTAGGAAACATCCCGAGGCCACATACAGCCGGTGTGGTGCGAGACCTTgGTTAACACCTCGTTGCATGGTCGACTATCCATACCGGGCTTGGCATTACCCGTGTACAGTCAACTTTACATTGTTCAAGGTGAGAATGTTTGTGGGTGGGTTTGAGCACCGATTTAACGCTGCTTGCAACTGGACCAGGGGGGCGCGCTGGCATATCGAGGATCGGGGCCGCAGCGAGCAGCATCCGCTGCTGCATTCAACAACTGAGCTTGCTATACTGCCTTGCTCTTTCACGCCCATGCCTGCATTGTCAACAGGTCTAATACACCTCCACCAAAACATCTTGGATGTCCAGTACCTTTATGGTGTTGGATCCGGCATGGTGGGATGGGCGCTGAAATGGGAGTTCGTCGTCCTCGTTTTCCTCCTCCTAGCGGACGCACGCGTGTGCGTCGCCCTTTGGCTGATGCTGATGATATCACAAGCAGAAGCGGCCTTGGAGAACCTTGTCACGCTGAGTGCCGTCGCTGCTGCTGGCTCACATGGCATCGGTTGGTACCTGGTAGCCTTTTGCGCGGCGTGGTACGTGCGGGGGAAATTTGTCCCGCTGGTGACCTACGGCCTGACGGGTCTTTGGTCCTTAGCGCTGCTCGTCCTCTTGCTCCCCCAACGAGCATATGCTTGGTCGGGTGAAGATAGTGCAACTCTCGGCGCTGGGGTCTTGGTCCTCTTCGGCTTCTTTACCTTATCACCCTGGTATAAGCATTGGATCAACCGTCTCATATGGTGGAACCAGTACACCATATGCAGATACGAGTCTGCCCTTCAAGTATGGGTCCCCCCCTTACTTGCACGCGGGGGTAGGGACGGTGTCATCTTGCTAACAAGCCTGCTTTATCCATCCTTAATTTTTGACATCACTAAGCTGCTGATAGCAGTAGTGGGCCCATTATACTTAATACAGGCCGCCATCACTGCCCTCCCCTACTTTGTGCGTGCACATGTACTGATCCGCCTTTGCATGCTCGTGCGTTCCGTGATGGGGGGAAAATAcCACCAGATGATCATACTAAGCATTGGTGGGTGTTCCAGCACCTACCTATACGACCACCTGGCGCCAATGCAGCATTGGGCCGCAGCCGGCCTCAAAGACCTAGCAGTGGCCACTGAACCTGTAATATTTAGTCCCATGGAAATCAAGGTCATCACCTGGGGCGCGGATACAGCGGCTTGCGGAGATATCCTTTGCGGGCTGCCCGTCTCTGCGCGACTAGGCCGTGAGGTGTTGTTGGGACCTGCTGATGACTATCGGGAGATGGGTTGGCATCTGTTGGCCCCGATTACAGCATACGCCCAGCAAACCAAAGGCCTTCTTGGGACTATTGTGACCAACCTGACTGGCAGGGATGAGAACGTGTTGACCGGTGAAGTGCAGGTGCTTTCCACGGCCACCCAGACCTTCCTAGGTACAGCAGTATGGGGGGTTATGTGGACTGTTTACCATGGTGCAGGTTCGAGAACGCTCGCGGGCGCCAAACATCCTGCGCTCCAAATGTACACAAATGTGGATCAGGACCTCGTCGGGTGGCCAGCCCCTCCAGGGGCCAAGTCTCTCGAACCGTGTGCTTGCGGGTCTGCAGACTTATACCTGGTTACCCGCGACGCCGATGTCATCCCTGCTCGGCGTAGGGGGGACTCCACAGCGAGCTTGCTCAGTCCTAGGCCTCTCGCCTGCCTCAAAGGCTCCTCTGGAGGTCCCGTTATGTGTCCTTCTGGGCATGTTGCGGGGATCTTTAGAGCTGCTGTGTGCACCAGAGGTGTGGCAAAAGCCCTACAGTTTATACCAGTAGAAACCCTTAGCACACAGGCTAGGTCTCCATCTTTCTCCGGCAATTCAACTCCTCCTGCTGTCCCACAGAGCTATCAAGTGGGATACCTTCATGCCCCGACCGGCAGTGGCAAGAGCACAAAGGTCCCGGCCGCGTATGTAGCACAAGGATATAATGTTCTCGTGCTGAATCCATCCGTGGCGGCCACACTAGGCTTCGGTTCTTTCATGTCACACGCCTATGGGATTGACCCTAACATCCGCACTGGGAACCGCACCGTTACAACTGGTGCTAAACTGACCTATTCCACCTACGGCAAGTTTCTCGCGGATGGGGGTTGCTCCGGGGGGGCGTATGATGTGATTATCTGTGATGAATGTCATGCCCAAGACGCTACTAGCATATTGGGTATAGGCACGGTCTTAGATCAGGCTGAGACGGCTGGGGTGAGGCTGACGGTTTTGGCGACAGCAACTCCCCCAGGCAGCATCACTGTGCCACACTCTAACATCGAAGAAGTGGCCCTGGGCTCTGAAGGCGAGATCCCTTTCTACGGTAAGGCTATACCGATAGCCCTACTCAAGGGGGGGAGGCACCTTATCTTCTGCCATTCCAAGAAAAAATGTGACGAAATAGCGTCCAAACTCAGAGGTATGGGGCTCAACGCTGTAGCGTACTACAGGGGTCTCGATGTGTCCGTCATACCAACAACAGGAGATGTCGTAGTTTGTGCTACTGACGCCCTCATGACTGGATTCACCGGAGACTTCGATTCTGTCATAGATTGCAACGTATCCGTTGAACAGTACGTTGACTTCAGCCTAGACCCCACCTTTTCCATCGAGACCCGCACTGCTCCCCAAGACGCGGTTTCCCGCAGCCAACGCCGTGGCCGTACGGGCCGAGGTAGACTCGGTACGTATCGATATGTTGCCTCCGGCGAGAGACCGTCTGGAATGTTTGACTCGTTTGTTCTCTGTGAGTTCTATGACGCGGGCTGCTCGTGGTACGATTTGCAGCCCGCTGAGACCACAGTCAGACTGAGAGCTTACTTGTCCACGCCCGGGTTACCAGTCTGTCAAGACCATCTAGACTTTTgGGAGAGCGTTTTCACTGGACTGACTCACATAGATGCCCACTTTCTGTCACAGACAAAGCGGCAGGGACTTAACTTCTCGTACCTAACTGCCTACCAGGCCACTGTGTGCGCCCGCGCACAGGCCCCCCCTCTAAGTTGGGACGAGATGTGGAAGTGTCTCGTGCGACTTAAACCAACATTACATGGACCTACGCCCCTTCTATATCGGTTGGGGCCTGTCCAAAATGAAATCTGCTTGACATACCCCATCACAAAATACGTCATGGCATGCATGTCAGCCGATCTGGAAGTAACCACCAGCACCTGGGTGTtGCTTGGAGGAGTCCTCGCGGCCCTGGCGGCCTACTGCTTGTCAGTCGGCTGCGTTGTGATTGTGGGTCATGCTGAACTAGGGGGCAAGCCGGCACTCGTTCCAGACAAAGAGGTGCTGTATCAACAGTACGATGAAATGGAGGAATGCTCACAGGCTGCCCCATATAATGAACAAGCCCAGGCAGTAGCCCACCAGTTCAAGGAAAAAATCCTTGGATTGATGCGGCGAGCCGCCCAGCAAGAAGCTGTCATTGGGCCCATAGTAGTTTCCAACTGGCAAAAGCTTGAGGCCTTCTGGCACAAGCACATGTGGAACTTTGTGAGTGGAATCCAATACCTAGCAGGCCTCTCCACTCTGCCTGGCAACCCCGCCGTAGCGTCTCTTATGGCGTTCACTGCTTCAGTCACCAGTCCCCTGACGACCAACCAAACCATGTTTTTTAACATACTCGGGGGGTGGGTTGCCACCCATTTGGCAGGGCCCCAGAGCTCTTCCGCGTTCGTGGTAAGCGGCTTGGCTGGCGCTGCCATAGGGGGTATAGGCCTGGGCAAGGTTTTGCTTGACATCCTGGCAGGATACGGGGCTGGTGTCTCAGGAGCTTTAGTGGCTTTTAAAATCATGGGAGGAGAATTCCCCACTGCTGAGGACATGGTCAACTTGTTGCCCGCAATACTATCTCCGGGTGCTCTCGTCGTCGGTGTGATATGCGCAGCCATACTACGTCGGCACGTAGGACCTGGGGAGGGGGCGGTACAGTGGATGAACAGGTTCATAGCATTCGCATCCCGGAGACGCCACGTCTCACCAACGCACTATGTTCCCGGGAGCGATGCTGCAGCGAGGGTCACCGCATTACTGAGCTCTCTTACAGTCACAAGTCTGCTTCGGCGGTTACACCAGTGGATCAATGAAGACTACCCAAGTCCTTGCAGCGGCGATTGGCTGCGAACCATCTGGGACTGGGTTTCCACAGTGTTGTCCGACTTCAAGACATGGCTCTCTGCTAAGATTATGCCAGCGCTCCCTGGGCTGCCCTTCATCTCCTGTCAAAAGGGATACAAGGGCGTGTGGCGGGGGGACGGTGTGATGTCGACACGCTGTCCTTGCGGGGCAACAATAACTGGTCATGTGAAGAATGGGTCCATGCGGCTCACGGGGCAGCGTACATGTGCTAACATGTGGCACGGTACATTCCCCATCAATGAGTACACCACTGGACCCAGCACACCTTGCCCACCACCCAACTACACTCGCGCGCTACGGCGCGTGGCTGCTAACAGCTACGTTGAGGTGCGCCGGGTGGGGGACTTCCATTACATTACGGGGGCTACAGAAGATGAGCTCAAGTGTCCGTGCCAAGTGCCGGCTGCTGAGTTCTTCACTGAGGTAGATGGGGTGAGACTCCACCGTTACGCCCCACCATGCAAGCCCTTGTTGAGAGATGAGATCCCTTTTTCGGTAGGGTTAAGCTCCTACGCTATAGGATCTCAACTCCCCTGTGAACCAGAACCAGATGTCTCTGTACTGGCCTCGATGTTGAGGGCCCCTTCCCACATCACCGCCGAGACGGCAGCGCGCCGCCTTGCGCGGGGTTCCCCTCAATCAGATGCAAGCTCGTCCGCCAGCCAACTATCGGCTCCGTCGTTGAAGGCCGCTTGCCGAACGCATAGGCCTCATCCAGACGCTGAGCTGGTGGACGCCAACTTGCTGTGGCGGCAAGAGATGGGCAGCAACATTGCACGGGTAGAGTCTGAAACAAAGGTTGTGATTCTTGATTCATTCAGAGCTCTGAGGGCCGAAACTGACGACGCCGAGCTCTCGGTGGCTGCAGAGTGTTTCAAGAAGCCTCCCAAGTATCCTCCAGCCCTTCCCATCTGGGCTAGGCCTGACTATAACCCTCCATTGTTGGTCCGTTGGAAAGCACCGGATTACGTACCACCGACTGTGCATGGATGTGCCTTACCACCACGGGGCGCTCCACCGGTGCCTCCCCCTCGGAGGAAGAGAACAATTCAGCTAGACGGAACCAATGTGTCAGCGGCGTTAGCTGCGCTAGCTGAAAAATCATTCCCGTCCTCGAAACCACAGGAGGACAATAGCTCATCCTCCAAGGTCGACACACAGTCCAGCACTACTTCCAAGGTGTCCCCCCCTCCGGAAGGGGAGTCCGACTCAGAGTTATGCTCGTCTATGCCTCCTCTTGAGGGAGAGCCGGGCGATCCGGACTTGAGTTGCGACTCTTGGTCCACCGTTAGTGACAGCGAAGAGCAGAGCGTGGTCTGCTGTTCTATGTCGTACTCTTGGACCGGCGCCCTGATAACACCATGCAGTGCCGAGGAGGAGAAACTGCCCATCAGCCCACTCAGCAACTCTTTGTTGAGACATCATAACCTAGTCTATTCAACGTCGTCTAGAAGCGCTTCTCAGCGTCAGAGGAAGGTCACCTTCGACGGACTCCGGGTGCTCGACGACCATTACAAGACTGCATTAAAGGAGGTAAAGGAGCGAGCGTCTGGGGTAAAGGCCCGCATGCTCACCATCGAGGAAGCGTGCGCGCCCGTCCCCCCTCACTCTGCCCGGTCGAGGTTCGGGTATAGTGCGAAGGACGTTCGCTCCTTGTCCAGCAAGGCCATTAACCAGATCTGCTCCGTCTGGGAAGACTTGCTGGAAGACACCACAACTCCAATTCCAACCACCATCATGGCGAAGAACGAGGTGTTCTGTGTGGACCCTGCTAAAGGGGGCCGCAAACCCGCTCGCCTCATTGTGTACCCTGACCTGGGGGTGCGTGTCTCTGTGAAACGCGCCCTATATGATGTGATACAGAAGTTGTCAATTGAGACGATGGGTGCTGCTTATGGATTTCAGTACTCACCTCAACAGCGGGTCGAACGTCTGCTGAAGATGTGGACCTCAAAGAAACCCCCCTTGGGGTTCTCGTATGACACCCGCTGTTTTGACACAACTATCACTGAACAGGACATCAGGGTAGAAGAGGAGATATACCAATGTTGTAACCTTGACCGGGAGGCCAGAAAAGTGATCTCCTCCCTCACGGAGCGGCTTTACTGCGGGGGCCCTATGTTCAACAGCAAGGGGGCCCGGTGTGGTTATCGCCGTTCCCGTGCCAGTGGAGTCTTGCCTACCAGCTTTGGCAACACAATCACTTGTTACATCAAGGCCACAGCGGCTGCGAAGGCTGCAGGCCTCCGGAACCCGGACTTTCTCGTCTGCGGAGACGATCTGGCCGTGGTGGCAGAGAGTGATGGCGTCGATGAGGATGGAGCAGCCCTGAGAGCCTTCACGGAGGCTATGACCAGGTATTCTGCTCCACCCGGAGATGCTCCACAGCCCACCTACGACCTTGAGCTCATTACATCTTGCTCCTCCAGCGTCTCCGTGGCACGGGACGACAAGGGGAGGAGGTACTTTTACCTCACCCGTGATGCTACTACTCCCCTAGCCCGTGCGGCTTGGGAAACAGCCAATCACACTCCAGTTAACTCCTGGTTGGGCAACATCATCATGTACGCGCCTACCATCTGGGTGCACATGGTAATGATGACACATTTTTTCTCCATACTCCAATCCCAGGAGATACGTGATCGACCCCTTGACTTTGAAATGTGCAGGGCCACTTACTCTGTCACTCCGCTGGATTTGCCAGCAATCATTGAAAGACTCCATGGTCTTAGCGCGTTCACGCTCCACAGTTACTCTCCAGTAGAGCTCAATAGGGTGGCGGGGACACTCAGGAAGCTTAGGTGCTGCCCCCTACGAGCTTGGAGACATCGGGCACGAGCAGTGCGTGCCAGACTTATCGCCCAGGGAGGGAAGGCTAAAATATGCGGC
>testHAP41
ATGAGCACACTTCCTAAACCCCAAAGAAAAACCAAAAGAAACACCATCCGTCGCCCACAGGACGTCAAGTTCCCGGGTGGCGGACAGATCGTTGGTGGAGTATACGTGTTACCGCGCAGGGGCCCACGGTTGGGTGTGCGCGCGACGCGTCAAACTTCTGAACGGTCACAGCCTCGCGGACGGCGACAGCCTATCCCCAAGGCACGTTGGAGCGAAGGCCGGTCCTGGGCCCAGCCCGGGTACCCTTGGCCCCTCTATGGTAACGAGGGCTGCGGGTGGGCAGGGTGGCTCCTGTCCCCACGCGGCTCCCGTCCATCTTGGGGCCCAAATGACCCCCGGCGGAGGTCCCGCAATTTGGGTAAAGCCATCGATACCCTCACGTGCGGATTCGCCGATCTCATGGGGTACATCCCGCTCGTCGGCGCTCCTGTAGGAGGTGTCGCAAGAGCCCTCGTGCATGGCGTGAGGGCCCTTGAAGACGGGATAAATTTCGCAACAGGGAACTTGCCCGGTTGCTCCTTTTCTATCTTCCTTCTTGCTCTGTTCTCTTGCTTAATTCATCCAGCAGCTAGTCTAGAGTGGCGGAACGCGTCTGGCCTCTACATCCTTACCAACGACTGTTCCAATAGCAGTATTGTGTATGAGGCCGATGAAGTGATTCTGCACACACCTGGCTGTGTACCTTGTATTCAGGTTGGTAATACATCCACGTGCTGGACCCCAGTGACACCTACAGTGGCAGTCAAGTATGTCGGAGCAACCACCGCTTCAATACGCAGCCATGTGGACCTATTAGTGGGCGCGGCCACGATGTGCTCTAAGCTCTACGTGGGTGATATGTGTGGGGCCGTCTTTCTCGTGGGACAAGCCTTCACATTCAGACCTCGTCGTCACCAGACGGTCCAGACTTGTAACTGCTCGCTGTACCCAGGTCATCTTTCAGGACGTCGAATGGCTTGGGACATGATGATGAATTGGTCCCCCGCTGTGGGTATGGTGGTGGCGCACGTCCTGCGGTTGCCCCAGACCTTGTTTGACATAATAGCCGGGGGCCACTGGGGCATCTTGGCGGGCCTAGCCTATTACTCCATGCAGGGCAACTGGGCCAAGGTCGCTATCATCATAGTTATGTTTTCAGGGGTCGACGTCACAACATACGTTTCCGGTGGCGCTGCAGCTCGTGATGCCAACTTCTTTACTAGGTTATTCAGTACGGGTGCCAACCAGAGACTGCAGCTGGTCAACGCCAATGGTTCGTGGCACATCAACAGCACTGCCCTGAACTGCAATGAGTCCATAAACACCGGGTTCATAACTGGGTTGATCTATTATCATAAGTTCAACTCTACTGGATGTCCTCAAAGGCTCAGCAGCTGCAAGCCCATCACTTCCTTCGATCAGGGGTGgGGCCCCTTGACAGATGCTAACATCACTGGCTCTTCTAACGACAGACCGTACTGCTGGCACTATGCGCCTAAACCTTGTGATGTCGTCAAAGCATCAAGTGTCTGCGGCCCCGTGTACTGCTTCACACCATCGCCAGTGGTCGTAGGCACTACTGATGCCAAGGGCGTGCCAACCTACACTTGGGGTGATAATGAGTCAGATGTGTTCCTGCTGAAGTCCCTGCGGCCTCCCAAAGTTCGGTGGTTTGGGTGTTCGTGGATGAACTCCACGGGGTTTATCAAGACGTGTGGAGCTCCCTTTTGTAACATCTATGGGGGTAAGGAGAATAACAGGAGTACATCACTCTTCTGCCCCACCGACTGTTTTAGGAAACATCCCGAGGCCACATACAGCCGGTGTGGTGCGGGGCCTTgGTTAACACCTCGTTGCATGATCGACTATCCATACCGGCTTTGGCATTACCCGTGTACAGTCAACTTTACATTGTTCAAGGTGAGAATGTTTGTGGGTGGGTTTGAGCACCGATTTAACGCTGCTTGCAACTGGACCAGGGGGGAGCGCTGTAATATCGAGGATCGAGACCGCGGCGAGTTGCATCCGCTGCTACATTCAACAACTGAGCTTGCTATACTGCCTTGTTCTTTCGCCCACATGCCTGCATTGTCAGCAGGTCTAATACACCTCCACCAAAACATCGTGGATGTCCAGTACCTTTATGGTGTTGGATCCGGCATGGTGGGATGGGCGCTGAAATGGGAGTTCGTCGTCCACGTTTTCCTCCTCCTAGCGGACGCACGCGTGTGCGTCGCCCTTTATTTGATGCTGATGATATCACAAGCAGAAGCGGCCTTGGAGAACCTTGTCACGCTGAATACCGTCGCTGCTGCTGGGACACATGGCATCGGTTGGTACCTGGTAGCCTTTTGCGCGGCGTGGTACATGCGGGGTAAATTTGTCCCGCTGGTGACCTACGGCCTGACGGGTCTTTGGTCCTTGGCGCTGCTCGTCCTCTTGCTCCCCCAACGAGCATATGCTTGGTCGGGTGAAGATAGTGCAACTCTCGGCGCTGGGGTCTTGGTCCTCTTCGGCTTCTTTACCTTATCACCCTGGTATAAGCATTGGATCAGCCGTCTCATATGGTGGAACCAGTACACCATATGCAGATGCGAGTCTGCCCTTCAAGTATGGGTCCCCCCCTTACTTGCACGCGGGGGTAGGGACGGTGTCATCTTGCTAACAAGCCTGCTTTATCCATCCTTAATTTTTGACATCACTAAAATGCTGATAGCAGTATTGGGCCCAATATACTTAATACAGGCCGCCATCACTGCCTCCCCCTACTTTGTGCGTGCACATGTACTGGTCCGCCTTTGCATGCTCGTGCGTTCCGTGATGGGGGGAAAATACTTCCAGATGATCATACTAAGCATTGGTAGATGGTTCAACACCTACCTATACGACCACCTAGCGCCAATGCAGCATTGGGCCGCAGCCGGCCTCAAAGACCTAGCAGTGGCCACTGAACCTGTAATATTTAGTCCCATGGAAATCAAGGTCATCACCTGGGGCGCGGATACAGCGGCTTGCGGAGATATCCTTTGCGGGCTGCCCGTCTCTGCGCGACTAGGCCGTGAGGTGTTGTTGGGACCTGCTGATGACTATCGGGAGATGGGTTGGCGTCTGTTGGCCCCGATTACAGCATACGCCCAGCAAATTAGGGGCCTTCTTGGGACTATTGTGACCAGCTTGACTGGCGGGGATAAGAACGTGGTGACCGGTGAAGTGCAGGTGCTTTCCACGACCACCCAGACCTTCCTAGGTACAACAGTAGGGGGGGTTATGTGGACTGTTTACCATGGTGCAGGTTCGAGAACGCTCGCGGGCGCCAAACATCCTGCGCTCCAAATGTACACAAATGTGGATCAGGACCTCGTCGGGTGGCCAGCCCCTCCAGGGGCCAAGTCTCTCGAACCGTGTGCTTGCGTTTCTGCAGACTTATACCTGTTTACCCGCGACGTCAATATCATCCCTGCTCGGCGTAGGGGGGACTCCACAGCGAGCTTGCTGAGTCCTAGGCCTCTCGCCTGCCTCAAAGGCTCCTCTGGAAGTCCCGTTATGTGTCCTTCTGGGCATGTTGCGGGGATCTTTAGGGCTGCTGTGTGCACCAGAGGTGTGGCAAAAGCCCTACAGTTTATACCAGTAGAAGCCCTTAGCACACAGGCTGGGTCTCCATCTTTCTCTGACAATTCAACTCCTCCTGCTGTCCCACAGAGCTATCAAGTGGGACACCTTCATGCCCCGACCGGCAGTGGCAAGAGCACAAAGGTCCCGGCCGCGTATGTAGCACAAGGATATAATGTTCTCGTGCTGAATCCATCCGTGGCGGCCACACTAGGCTTCGGTTCTTTCGTATCACACGCCTATGGGATTGACCCTAACATCCGCACTGGGAACCGCACCGTTACAACTGGTGCTAAACTGACCTATTCCACCTACGGCAAGTTTCTCGCGGATGGGGGTTGCTCCGGGGGGGCGTATGATGTGATTATCTGTGATGAATGTCATACCCAAGACGCTACTAGCATATTGGGTATAGGCGCAGTCTTAGATCAGGCTGAGACGGCTGGGGTGAGGCTGACGGTTTTGGCGACAGCAACTCCCCCAGGCAGCATCACTGTGCCACACTCTAACATCGAAGAAGTGGCCCTGGGCTCTGAAGGCGAGATCCTTTTCTACGGTAAGGCTATACCGATAGCCCTACTCAAGGGGGGGAGGCACCTTATCTTCTGCCATTCCAAGAAAAAATGTGACGAAATAGCGTCCAAACTCAGAGGTATGGGGCTCAACGCTGTAGCGTACTACAGGGGTCTCGATTTGTCCGTCATACCAACAACAGGAGATGTCGTAGTTTGTGCTACTGACGCCCTCATGACTGGATTCACCGGAGACTTCGATTCAGCCATAGATTGCAGCGTAGCTGTTGAACAGTACGTTGACTTCAGCCTAGACCCCACCTTTTCCATCGAGACCCGCACTGCTCCCCAAGACGCGGTTTCCCGCAGCCAACGCCGTGGCCGTACGGGCCGAGGTAGACTCGGTACGTATCGATATGTTGCCTCCGGCGAGGGCAAATCTGGAATGTTTGACTCAGTTGTTCCCTGTGAGTGCTATGACGCGGGCTGCTCGTGGTACGATTTGCAGCCCGCTGAGACCACAGTCAGACTGAGAGCTTACTTGTCCACGCCCGGGTTACCAGTCTGTCAAGACCATCTAGACTTTTGGGAGAGCGTTTTCACTGGACTGACTCACATAGATGCCCACTTTCTGTCACAGACAAAGCAGCAGGGACTTAACTTCTCGTACCTAACTGCCTACCAGGCCACTGTGTGCGCCCGCGCACAGGCCCCCCCTCCAAGTTGGGACGAGATGTGCAAGTACCTCGTGCGACTTAAACCAACATTACATGGACCTACGCCCCTTCTATATCGGTTGGGGCCTGTCCAAAAAGAAATCTGCTTGACACACCCCATCACAAAATACGTCATGGCATGCATGTCAGCCGATCTGGAAGTAACCACCAGCACCTGGGTGTTGCTTGGAGGAGTCCTCGTGGCCCTGGCGGCCTACTGCCTGTCAGTCGGCTGCGTTGTGATTGTGGGTCATATTGAACTAGGGGGCAAGCCGGCACTCGTTCCAGACAAAGAGGTGCTGTATCAACAGTACGATGAAATGGAGGAATGCTCACAGGCTGCCCCATATATTAGGcAAGCCCAGGCAATAGCCCACCAGTTCAAGGAAAAAATCCTTGGATTGATGCAGAGAGCCGCCCAGCAAGAAGCTGTCAGTGAGCCCATAGTAGGTTCCAACTGGCAAAAGCTTGAGGCCTTCTGGCACAAGCACATGTGGAACTTTGTGAGTGGAATCCAATACCTAGCAGGCCTCTCCACTCTGCTAGGCAACCCCGCCGTAGCGTCTCTTATAGCGTTCACTGCTTCAGTCACCAGTCCCCTGACGACCAACCAAACCATGTTTTTTAACATACTCGGGGGGTGGGTTGCCACCCATTTGGCAGGGCCCCAGAGCTCTTCCGCGTTCGTGGTCAGCGGCTTGGCTAGCGCTGCCATAGGGGGTATAGGCCTGGGCAAGGTTTTGCTTGACATCCTGGCAGGATACGGGGCTGGTGTCTCAGGAGCTTTAGTGGCTTTTAAAATCATGGGAGGAGAATTCCCCACTGCTGGGGACATGGTCAACTTTTTGCCCGCCATACTATCTCCGGTTACTCTCGTCGTCGGTGTGATATGCGCAGCCATACTACGTCGACACGTAGGACCTAGGGAGGGGGCAGTACAGTGGATGAACAGGCTCATAGCATTCGCATCCCGGGGCAACCACGTCTCACCAACGCACTATGTTCCCGAGAGCGATGCTGCAGCGAGGGTCACCGCATTACTGAGCTCTCTTACAGTCACAAGTCTGCTTCGGCGGTTACACCAGTGGATCAATGAAGACTACCCAAGTCCTTGCAGCGGCGATTGGCTGCGAACCATCTGGGACTGGGTTTCCACAGTGTTGTCCGACTTCAAGACATGGCTCTCTGCTAAGATTATGCCAGCGCTCCCTGGGCTGCCCTTCATCTCCTGTCAAAAGGGATACAAGGGCGTGTGGCGGGGGGACGGTGTGATGTCGACACGCTGTCCTTGCGGGGCAACAATAACCGGTCATGTGAAGAATGGGTCCATGCGGCTCGCAGGGCCTCGTACATGTGCTAACATGTGGCACGGTACTTTCCCCATCAATGAGTACACCACTGGACCCAGCACACCTTGCCCACCACCCAGCTACACTCGCGCGCTATGGCGCGTGGCTGCTAACAGCTACGTTGAGGTGCGCCGGGTGGGGGACTTCCATTACATTACGGGGGCTACAGAAGATGAGCTCAAATGTCCGTGCAAAGTGCCGGCTGCTGAGTTCTTCACTGAGGTAGATGGGGTGAGACTCCACCGTTACGCCCCACCATGCAAGCCCTTGTTGAGAGATGAGATCACTTTTTCGGTAGGGTTAAACTCCTACGCTATAGGATCTCAACTCCCCTGTGAACCAGAACCAGATGTCTCTGTACTGACCTCGATGTTGAGAGACCCTTCCCACATCACCGCCGGGGCGGCAGCGCGCCGCCTTGCGCGGGGGTCCCCTCCATCAGATGCAAGCTCATCCGCCAGCCAACTATcgACTCCGTCGTTTGAGGCCACTTGCCGAACGCATAGGCCTCATCCAGACGCTGAGCTGGTGGACGCCAACTTGCTATGGCGGCAAGAGATGGGCAGCAACATTACACGGGTAGAGTCTGAAACAAAGGTTGTGATTCTTGATTCATTCGGACCTCTGAGGGCCGAAACTGACGACGCCGAGCTCTCGGTGGCTGCAGAGTGCTTCAAGAAGCCTCCCAAGTATCCTCCAGCCCTTCCCATCTGGGCTAGGCCTGGCTATAACCCTCCATTGTTGGACCGTTGGAAAGCACCAGATTACGTACCACCGACTGTGCATGGATGTGCCTTACCACCACGGGGCGCCCCACCGGTGCCTCCCCCTCGGAGGAAGAGAACAATTCAGCTAGACGGCTCCAGTATGTCAGCGGCGTTAGCTGCGCTAGCTGAAAAATCATTCCGGTCCTCGAAACCACAGGAGGAGAATAGCTCATCCTCTGGGGTCGACACACAGTCCAGCACTACTTCCAAGGTGTCCCCCCCTCCGGAAAGGGAGTCCAACTCAGAATCATGCTCGTCTATGCCTCCTCTTGAGGGAGAGCCGGGCGATCCGGACTTGAGGTGCGACTCTTGGTCCACCGTTAGTGACAGCGAAGAGCAGAGCGTGGTCTGCTGTTCTATGTCGTACTCTTGGACCAGCGCCCTGATAACACCATGCAGTGCCGAGGAGGAGAAACTGCCCATCAGCCCACTCAGCAACTCTTTGTTGGGACATCATAACCTAGTCTATTCAGCTTcGTACAGAAACGCTTCTCAGCGTCAGAGGAAGGTCACCTTCGACAGACTGCGGGTGCTCGACGACCATTACAAGACTGCATTAAAGGAGGTAAAGGAGCGAGCGTCTAGGGTAAAGGCCCGCATGCTCACCATCGAGGAAGCGTGCGCGCTCGTCCCTCCTCACTCTGCCCAGTCGAGGTTCGGGTATAGTGCGAAGGACGTTCGCTCCTTGTCCAGCAAGGCCATTAACCAGATCTGCTCCGTCTGGGAGGACTTGCTGGGAGACACCACAACTCCAATTCCAACCACCATCATGGCGAAGCAGGAGGTGTGCTGTGTGGACCCTGCTAAAGGGGCCcGcAAGCCCGCTCGCCTCATTGTGTACCCTGACCTGGGGGTGCGTGTCTGTGAGCAACGCGCCCTATATGATGTGATACAGAAGTTGTCAATTGAGACGATGGGTGCTGCTTATGGATTTCATCACTCACCTCAACAGCGATTGGAGCATCCGCTGAAGATGTGGACCTCAAAGAAAACCCCCTTGGGGTTCTCGTATGACAGCCGCTGTTTTGACTCAACTGTCACTGAACAGGACATCAGGGTAGAAGAGGAGATATGCCAATGTTGTAACCTTGAACCGGAGGCGAGAAAAGTGATTTACTCCCTCACTGGGCGGCTTTACTGCGGGGGCCCTGTGTTTAACAGCAAGTTTGCCCAGTGTGGTTATCGCCGTTGCCGTGCCAGTGGAGTCTTGCCTACCAGCTTGGGCGACACAATCACTTGTTACATCAAGGCCACAGCGGCTGCGAAGGCTGCAGGCCTCCGGAACCCGGAGTTTCTTGTCTGCGGAGACGATCTGGTCGTGGTGGCAGAGAGTGATGGCGTCGATGAGGATGGAGCAGCCCTGAGAGCCTTCACGGAGGCTATGACCAGGTATTCAGCTCCACCCGGAGATGCTCCACAGCCCACCTACGACCTTGAGCTCATTACATCTTGCTCCTCCAACGTCTCCGTGGCACGGGACGACAAGGGGAGGAGGTACTATTACCTCACCCGTGATGCTACTACTCCCCTAGCCCTTGCGGCTAGGGAAACAGCCAATCACACTCCAGTTAACTCCTGGTTGGGCAGCATCATCATGTACGCGCCTACCATCTGGGTGCGCATGGTAATGATGACACATTTTTTCTCCATACTCCAATCCCGGGAGATACTTGATCGACCCCTTGACTTTGAAATGTACGGGGCCACTTACTCTGTCACTCCGCTGGATTTGCCAGCAATCATTGAAAGACTCCATGGTCTTAGCGCGTTCACGCTCCACAGTTACTCTCCAGTAGAGCTCAATAGGGTGGCAGGGCCACTCAGGAAGCTTGGGTGCCCCCCCCTACGAGCTTGGAGACATCGGGCACGAGCAGTGCGCGCCAGACTTATCGCCCAGGGAGGGAAGGCTAAAATATGCGGC
>testHAP42
ATGAGCACACTTCCTAAACCCCCAAGAAAAACCAAAAGAAACACCATCCGTCGCCCACAGGACGTCAAGTTCCCGGGTGGCGGACAGATCGTTGGTGGAGTATACGTGTTACCGCGCAGGGGCCCACGGTTGGGTGTACGCGCGACGCGTAAAACTTCTGAACGGTCACAGCCTCGCGGACGACGACAGCCTATCCCAAAGGCACGTTGGAGCGAAGGCCGGTCCTGGGCCCAGCCCGGGTACCCTTGGCCCCTCTATGGTAACGAGGGCTGCGGGTGGGCAGGGTGGCTCCTGTCCCCACGCGGCTCCCGTCCATCTTGGGGCCCAAATGACCCCCGGCGGAGGTCCCGCAATTTGGGTAAGGTCATCGATACCCTCACGTGCGGATTCGCCGATCTCATGGGGTACATCCCGCTCGTCGGCGCTCCTGTAGGAGGTGTCGCAAAACTCCTCTTGCATGGCGTGAGGGCCCTTGAACACGGGATAAATTTCGCAACAGGGAACTTGCCCGGTTGCTCCTTTTCTATCTTCCTTCTTGCTCTGTTCTCTTGCTTAATTCATCCAGCAGCTAGTCTAGAGTGGCGGAACGCGTCTGACCTCTACATCCTTACCAACGACTGTTCCAATAGCAGTATTGTGTATGAGGCCGATGGAGTGATTCTGCACACACCTGGCTGTGTACCTTGTGTTCAGGACGGTAATACATCCACGTGCTGGACCCCGGTGACACCTACAGTGGCAGTCAAGTATGTCGGAGCAACCACCGCTTCAATACGCAGTCATGTGGACCTATTAGTGGGCGCGGCCACGATGTGCTCTGCGCTCTACGTGGGTGACATGTGTGGGGCCGTCTTTCTCGTGGGACAAGCCTTCACATTCAGACCTCGTCGTCACCGAACAGTCCAGACTTGTAGCTACTCGCTGTACCCAGGTCATCTTTCAGGACATCGAatGCCTTGGGATATGATGATGAATTGGTCCCCCGCTGTGGGTATGGTGGTGGCGCACGTCCTGCGTTTACCCCAGGCCTTGTTTGACATAATAGGCGGGGCCCACTGGGGCATCTTGGCGGGCCTAGCCTATTACTCCATGCAGGGCAACTGGGCCAAGGTCGATATCATCATAGTTATGTTTTCAGGGGTCGACGCCACAACATACGTTTCCGGTGGCGCTGCAGCTCGTGATGCCAACTTCTTTACTAGGTTATTCGGTACGGGTGCCAACCAGAGACTGCAGCTGGTCAACGCCAATGGTTCGTGGCACATCAACAGCACTACCCTGAACTGCAATGAGTCCGCAAACACCGGGTTCATAGCTGGGTTGATCTATTATCATAAGTTCAACTCTACTGGATGTTCTCAAAGACTCAGCAGCTGCAATCCCATCACTTCCTTCGATCAGGGGTGGGGCCCCTTGACGGATGCTAACATCACTGGCTCTTCTAACGACAGACCGTACTGCTGGCACTATGCGCCTAAACCTTGTGATGTCGTCAAAGCATCAAGTATCTGCGGCCCCGTGTACTGCTGCACACCATCGCCAGTGGTCGTAGGCACTACTGATGCCAAGGGCGTGCCAACCTACACTTGGGGTGATAATGAGTCAGATGTGTTCCTGCTGAAGTCCCACAAAACTCCCAAAGGTCGGTGGTTTGGGTGTTCGTGGATGAACTCCACGGGGTTTGTCAAGACGTGTGGAGCTCCCCCTTGTAACATCTATGGGGGTGAGGAGACTAACAGGAGTACATCACTCTTCTGCCCCACCGACTGTTTTAGGAAACATCCAGGGGCCACTTACGGCCGGTGTGGTGCGGGGCCTTGGTTAACACCTCGTTGCATGGTCGACTATCCATACCGGCTTTGGCATTACCCGTGTACAGTCAACTTTACATTGTTCGAGGTGAGAATGTTTGTGGGTAGGTTTGAGCACCGATTTAACGCTGCTTCCGGCTGGACCAGGGGGGAGCGCTGTAATATCGAGGATCGAGACCGCAGCGAGCGGCATCCGCTGCTGCATTCAACAACTGAGCTTGCTATACTGCCTTGCTCTTTCACGCCCATGCCTGCATTGTCAACAGGTCTAATACACCTCCACCAAAACATCGCGGACGTCCAGTACCTTTATGTTTTTGGATCCGGCATGGTGGGATGGGCGCTGAAATGGGAGTTCGTCGTCCTCGTTTTCCTCCTCCTAGCGGACGCACGCGTGTGCGTCGCCCTTTGGCTGATGCTGATGATATCACAAGCAGAAGCGGCCACGGAGAACCCTGTCACGCTGAATGCCGCCGCTGCTGCTGGGACACATGGCATCGGTTGGTACCCGGTAGCCTTTTGCGCGGCGTGGTACGTGCAGGGTAAATTTGTCCCGCTGGTGACCTACGGCCTGACGGGTCTTTGGTCCTTAGCGCTGCTCATCCTCTTGCTCCCCCAACGAGCATATGCTTGGTCGGGTGAAGATAGTGCAACTCTCGGCGCTGGGGTCTTGGTCCTCTTCGGCTTCTTTACCTTATCACCCTGGTATAAGCATCGGATCGGCCGTCTCATATGGTGGAACCAGTACACCATATGCAGATGCGAGTCTGCCCCTCAAGTATGGGTCCCCCCCTTACTTGCACGCGGGGGTAGGGACGGTGTCATCTTGCTAACAAGCCTGCTTTATCCATCCTTAATTTTTGACATCACTAAGCTGCTGATAGCAGTATTGGGCCCATTATACTTAATACAGGCCGCCATCACTGCCTCCCCCTACTTTGTGCGTGCACATGTACTGGTCCGGCTTTGCATGCTCGTGCGTTCCGTGATGGGGGGAAAATACTTCCAGATGATCATACTAAGCATTGGTAGATGGTTCAACACCTACCTATACGACCACCTAGCGCCAATGCAGCATTGGACCGCAGCCGACCTCAAGGACCTAGCAGTGGCCACTGAACCTATAATATTTAGTCCCATGGAAATCAAGGTCATCACCTGGGGCGCGGATACAGCGGCTTGCGGAGATATCCTTTGCGGGCTGCCCGTCTCCGCGCGACTAGGCCGTGAGGTGTTGTTGGGACCTGCTGATGACTATCGGGAGATGGGTTGGTGTCTGTTGGCCTCGATTACAGCATACGCCCAGCAAACTAGGGGCCTTCTTGGGACTAATGTGGCCAGAATGACTGGCAGGGATAAGAACGTGGTGACCGGTGAAGTGCAGGTGCTTTCCACGGCCAGCGAGACCTTCCTAGGTACAACAGTAGGAGGGGTTATGTGGACTGTTTAcAATGGTGCAGGTTCGAGGACGCTCGCGGGCGCCAAACATCCTGCGCTCCAAATGTACACAAATGTGGATCAGGACCTCGTCGAATgGCCAGCCCCTCGAGGGGCCAAGTCTCTCGAACCGTGTGCTTGCGGGTCTGCAGACTTATACCTGGTTACCCGCGACGCCGATGTCATCCCTGCTCGGCGTAGGGGGGACTCCACAGCGAGTTTGCTCAGTCCTAGGCCTCTCGCCTGCCTCAAAGGCTCCTCTGGAGGTCCCGTTATGTGTCCTTCTGGGCATGTTGCGGGGATCTTTAGGGCTGCTGTGTGCACCAGAGGTGTGGCAAAAGCCCTACAGTTTATACCAGTAGAAACCCTTAGCGCACAGGCTGGGTCTCCATCTTTCTCTGATAATTCAACTCCTCCTGCTGTCCCACAGAGCTATCAAGTGGGATACCTTCATGCCCCGACCGGCAGTGGCAAGAGCACAAAGGTCCCGGCCGCGTATGTAGCACAAGGATATAATGTTCTCGTGCTGAATCCATCCGTGGCGGCCACACTAAACTTCGGTTCTTTCATGTCACACGCCTATGGGATTGACCCTAACATCCGCACTGGGAACCGCACCGTTACAACTGGTGCTAAACTGACCTATTCCACCTACGGCAAGTTTCTCGCGGATGGGGGTTGCTCCGGGGGGGCGTATGATGTGATTATCCGTGATGAGTGTCATGCCCAAGGCGCTACTAGCATATTGGGTATAGGCACGGTCTTAGATCAGGCTGAGACGGCTGGGGCGAGGCTGACGGTTTTGGCGACAGCAACTCCCCCAGGCAGCATCACTGTGCCACACTCTAACATCAAAGAAGTGGCCCTGGGCTCTGAAGGCGAGATCCCTTTCTACGGTAAGGCTATACCATTAGCCCTACTCAAGGGGGGGAGGCACCTTATCTTCTGCCATTCCAAGAAAAAATGTGACGAAATAGCGTCCAAACTCAGAGGTATGGGGCTCAGCACTGTAGCGTACTACAGGGGTCTCGATGTGTCCGTCATACCAACAACAGGAGATGTCGTAGTTTGTGCTACTGACGCCCTCGTGACTGGATTCACCGGAGACTTCGATTCTGTCATAGATTGCAGCGTAGCTGTTGAACGGTACGTTGACTTCAGCCTAGACCCCACCTTTTCCATCGAGACCCGCACTGCTCCCCAAGACGCGGTTTCCCGCAGCCAACGCCGTGGCCGTACGGGCCGAGGTAGACTCGGTACGTATCGATATGTTGCCTCCGGCGAGAGACCGTCTGGAATGTTTGACTCGGTTGTTCTCTGGGAGTGCTATGGCGCGGGCTGCTCGTGGTACGATTTGCAACCCGCTGAGACCACAGTCAGACTGAGAGCTTACTTGTCCACGCCCGGGTTACCAGTCTGTCAAAGTCATCTAGACTTTTGGGAGAGCGCTTTCACTGGACTGACTCACATAGATGCCCACTTTCTGTCACAGACAAAGCAGCAGGGACTTAACTTAAAGCACCTAACTGCCTACCAGGCCACTGTGTGCGCCCGCGCACAGGCCCCCCCTCAAAGTTGGGACGAGATGTGGAAGTGTCTCGTGCGACTTAAACCAACATTACATGGACCCACGCCCCTTCTATATCGGTTGGGGCCTGTCCAAAATGAAATCTGCTTGACACACCCCATCACAAAATACGTCATGGCATGCATGTCAGCCGATCTGGAAGTAACCACCAGCACCTGGGTGTTGCTTGGAGGAGTCCTCGCGGCCCTGGCGGCCTACTGCTTGTCAGTCGGCTGCGTTGTGATTGTGGGTCATATTGAACTAGGGGGCAGGCCGGTACTCATTCCAGACAAAGAGGTGCTGTATCAACAGTACGATGAAATGGAGGAATGCTCACAGGCTGCCCCATATATTGAACAAGCCCAGGCAATAGCCCACCAGTTCAAGGGAAAAATCCTTGGATTGATGCAGCGAGCCGCCCAGCAAGAAGCTGTCATTGAGCCCATAGTAGTTTCCAACTGGCAAAAGCTTGAGGCCTTCTGGCACAAGCACATGTGGAACTTTGTGAGTGGAATCCAATACCTAGCAGGCCTCTCCACTCTGCCTGGCAACCCCGCCGTAGCGTCTCTTATAGCGTTCACTGCTTCAGTCACCAGTCCCCTGACGACCAACCAAACCATGTTTTTTAACATACTCCGGGGGTGGGTTGCCACCCATTTAGCAGGGCCCCAGAGCTCTTCCGCGTTCGTGGTAAGCGGCTTGGCTGGCGCTGCCATAGGGGGTATAGGCCTGGGCAAGGTTTTGCTTGACATCCTGGCGGGATACGGGGCTGGTGTCTCAGGAGCTTTGGTGGCTTTTAAAATCATGGGAGGAGAATTCCCCACTGCTGAGGACATGGTCAACTTGTTGCCCGCCATACTATCTCCGGGTGCTCTCGTCGTCGGTGTGATGTGCGCAGCCATACTACGTCGACACGTGGGACCTGGGGAGGGGGCAGTACAGTGGATAAACAGGCTCATAGCATTCGCATCCCGGGGCAACCACGTCTCACCAACGCACTATGTTCCCGAGAGCGATGCTGCAGCGAGGGTCACCGCATTACTGAGCTCTCTTACAGTCACAAGTCTGCTTCGGCGGTTACAGCAGTGGATCAATGAAGACTACCCAAGTCCTTGCGGCGGCGATTGGCTGCGAACCATCTGGGACTGGGTTTCCACAGTGTTGTCCGACTTCAAGACATGGCTCTCTGCTAAGATTATGCCAGCGCTCCCTGAACTGACCTTCATCTCCTGTCAAAAGGGATACAAGGGCGTGTGGCGGGGGGACGGTGTGATGTCGACACGCTGTCCTTGCGGGGCAACAATAACTGGTCATGTGAAGAATGGGTCCATACGGCTCGCAGGGCCGCGTACATGTGCTAACATGTGGCACAGTACGGTCCCCATCAATGAGTACACCACTGGACCCAGCACACCTTGCCCACCACCCAACTACACTCGCGCGCTATGGCGCGTAGCTGCCAACAGCTACGTTGAGGTGCGCCGGGTGGGGGACTTCCATTACATTACGGGGGCTACAGAAGATGAGCTCAATTATTCGTGCCAAGTGCTGGCTGCTGAGTTCTTCACTGAGGTAGATAGGGTGAGACTCCACCGTTACGCCCCACCATGCAAGCCCTTGTTGAGAGATGAGATCACTTTTTCGGTAGGGTTAAACTCACACGCTATAGGATCTCAACTCCCCTGTGAACCAGAACCAGATGTCTCTGTACTGACCTCGATGTTGAGAGACCCTTCCCACATCACCGCCGAGACGGCAGCGCGCCGCCTTGCGCGGGGGTCCCCTCCATCAGATGCAAGCTCATCCGCCAGCCAACTATCGGCTCCGTCGTTGAAGGCCACTTGCCGAACGCATAGGCCTCATCCAGACGCTGAGCTGGTGGACGCCAACTTGCTATGGCAGCGCGAGATGGGCAGCAACATTACACGGGTGGAGTCTGAAACAAAGGTTGTGATTCTTGATTCATTCGAACCTCTGAGAGCCGAAACTGACGACGCCGAGCTCTCGGTGGCTGCAGAGTGTTTCAAGAAGCCTCCCAAGTATCCTCCAGCCCTTCCCATCTGGGCTAGGCCTGACTATAACCCTCCATTGTTGGACCGTTGGAAAGCACCGGATTACGTACCACCGACTGTGCATGGATGTGCCTTACCACCACGGGGCGCTCCACCGGTGCCTCCCCCTCGGAGGAAGAGAACAATTCAGCTAGACGGCTCCAATGTGTCAGCGGCGTTAGCTGCGCTGGCTGAAAAATCATTCCCGTCCTCGAAACCACAGGAGGAGAATAGCTCATCCTCTGGGGTCGACACACAGTCCAGCACTACTTCCAAGGTGTCCCCCCCTCCGGAAGGGGAGTCCGACTCAGAGTCATGCTCGTCTATGCCTCCTCTTGAGGGAGAGCCGGGCGATCCGGACTTGGTTTGCGACTCTTGGTCCACCGTTAGTGACAGCGAAGAGCAGAGCGTGGTCTGCTATTCTATATCGTACTCTTGGACCAGCGCCCTGATAACACCATGCAGTGCCGAGGAGGAGAAACTGCCCATCAGCCCACTCAGCAACTCTTTGTTGAGACATCATAACCTAGTCTATTCAACGTCGTCTAGAAGCGCTTCTCAGCGTCAGAGGAAGGTCACCTTCGACAGACTGCAAGTACTCGACGACCATTACGAGACTGCATTAAAGGAGGTAAAGGGGCAGGCGTCTGGGGTAAAGGCCCGCATGCTCACCATCGAGGAAGCGTGCGCGCTCGTCCCTCCTCACTCTGCCCGGTCGAGGTTCGGGTATAGTGCGAAGGACGTTCGCTCCTTGTCCAGCAAGGCCATTAACCAGATCTGCTCCGTCTGGGAGGACTTGCTGGAAGACACCACAACTCCAATTCCAACCACCATCATGGCGAAGAACGGGGTGTTCTGTGTGGACCCTGCTAAAGGGGGCCGCAAGCCCGCTCGCCTCATTTTGTACCCTGACCTGGGGGTGCGTGTCTGTGAGAAACGCGCCCTATATGATGTGATACAGAAGTTGTCAATTGAGACGATGGGTGCTGCTTATGGATTTCAGTACTCACCTCAACAGCGGGTCGAACGTCTGCTGAAGATGTGGACCTCAAAGAAAACCCCCTTGGGGTTCTCGTATGACACCCGCTGTTTTGACTCAACTGTCACTGAACAGGACATCAGGGTAGAAGAGGAGATATACCAATGTTGTCGCCTTGAACCGGAGGCCAGAAAAGTGATCTCCTCCCTCACGGAGCGGCTTTACTGCGGGGGCCCTATGTTCAACAGCAAGGGGGCCCAGTGTGGTTATCGCCGTTGCCGTGCCAGTGGAGTCTTGCCTACCAGCTTTGGCAACACAATCACTTGTTACATCAAGGCCACAGCGGCTGCGAAGGCTGCAGGCCTCCGGAACCCGGACTTTCTTGTCTGCGGAGACGATCTGGTCGTGGTGGCAGAGGGTGATGGCGTCGATGAGGATGGAGCAGCCCTGAGAGCCTTCACGGAGGCTATGACCAGGTATTCTGCTCCACCCGGAGATGCTCCACGGCCCACCTACGACCTTGAACTCATTACATCTTGCTCCTCCAACGTCTCCTTGGCACGGGACGACAAGGGGAGGAGGTACTAtTACCTCACCCGTGATGCTACTACTCCCCTAGCCCTTGCGGCTTGGGAAACAGACCGTCACACTCCAGTTAACTCCTGGTTGGGCAACATCATCATGTACGCGCCTACCATCTGGGTGCGCATGGTAATGATGACACATCTTTTCTCCATACTCCAATCCCAGGAGATACTTGATCGACCCCTTGACTTTGAAATGTGCAGGGCCACTTACTCTGTCACTCCGCTGGATTTGCCAGCAATCATTGAAAGACTCCATGGTCTTAGCGCGTTCACGCTCCACAGTTACTCTCCAGTAGAGCTCAATAGGGTGGCGGGGACACTCAGGAAGCTTGGGTGCCCCCCCCTACGAGCTTGGAGACATCAGGCACGAGCGGTGCGCGCCAGACTTATCGCCCAGGGAGGGAAGGCTAAAATATGCGGC
>testHAP43
ATGAGCGCACTTCCTAAACCCCAAAGAAAAACCAAAAGACACACCATCAGTAGCCCACAGGACGTCAAGTTCCCGGGTGGCGGACAGATCGTTGGTGGAGTATACGTGTTACCGCGCAGGGGCCCACGGTTGGGTGTGCGCGCGACGCGTAAAACTTCTGAACAGTCACAGCCTCGCGGACGACGACAGCCTATCCCCAAGGCACGTTGGAGCGAAGGCCGGTCCTGGGCCCAGCCCGGGTACCCTTGGCCCCTCTATGGTAACGAGGGCTGCGGGTGGGCAGGGTGGCTCCTGTCCCCACGCGGCTCCCGTCCATCTTGGGGCCCAAATGACCCCCAGCGGAGGTCCCGCAATGTGGGTAAAGTCATCGATACCCTCACGTGCGGATTCGCCGATCTCATGAAATTTATCCCGCTCGTCGGCACTCCTGTGGGAGGTGTCGCAAGAGCCCTCGCGCATGGCGTGAGGGCCCTTGAAGACAGGATAAATTTCGCAACAGGGAACTTGCCCGGTTGCTCCCTTTCTATCTTCCTTCTTGCTCTGTTCTCTTGCTTAATTCATCCAGCAGCTAGTCTAGAGTGGCGGAACGCGTGCGGCCTCTACATCCTTACCAACGACTGTTCCAATAGCAGTATTGTGTATGGGGCCGATGAAGTGATTCTGCACACACCTGGCTGTGTACCTTGTGTTCAGGACGGTAATACATCCACGTGCTGGACCCCAGTGACACCTACAGTGGCAGTCAAGTATGTCGGAGCAACCACCGCTTCAATACGCAGCCATGTGGACCTATTAGTGGGCGCGGCCACGATGTGCTCTGCGCTCTATGTGGGTGATATGTGTGGGGCCGTCTTTCTCGTGGGACAAGCCTTCACATTCAGACCTCGTCGTCACCGAACGGTCCAGACTTGTAACTGCTCGCTGTACCCAGGTCATCTTTCAGGACATCGAATGGCTTGGGATATGATGATGAATTGGTCCCCCGCTGTGGGTATGGTGGTGGCGCACGTCCTGCGGTTACCCCAGACCTTGTTTGACATAATAGCGGGGGCCCACTGGGGCATCTTGGCGGGCCTGGCCTACTACTCCATGCAGGGCAGCTGGGCCAAGGTCGCTATCATCCCAGTTATGTTTTCAGGGGTCGACGCCACAACATACGTTTCCGGTGGCGCTGCAGCTCGTGATGCCGACTTCTTTACCAGGTTATTGAGTACGGGTGCCAACCAGAGACTGCAGCTGGTCAACGCTAATGGTTCGTGGTACATCAACAGCACTGCCCTGAACTGCAATGAGTCCATAAACACCGGGTTCATAGCTGGGTTGATCTATTATCATAAGTTCAACTCTACTGGATGTCCTCAAAGGCTCAGCAGCTGCAATTACATCACTTCCTTCGATCAGGGGTGGGGCCCCTTGACAGATGCTAACATCACTGGCTCTTCTAACGACAGACCGTACTGCTGGCACTATGCGCCTAAACCTTGTGATGTCGTCAAAGCATCAAGTGTCTGCGGCCCCGTGTACTGCTTCACACCATCGCCAGTGGTCGTAGGCACTACTGATGCCAAGGGCGTGCCAACCTACACTTGGGGTGATAACGAGTCAGATGTGTTCCTGCTGAAGTCCCTGCGGCCTCCCAAAGGTCGGTGGTTTGGGTGTTCGTGGATGAACTCCACGGGGTTTGTCAAGACGTGTGGAGCTCCCCCTTGTAACATCTATGGGGGTAAGGAGACTAGCAGGAGTACATCACTCTTCTGCCCCACCGACTGTTTTAGGAAACATCCCGAGGCCACATACAGCCGGTGTGGTGCGGGGCCTTGGTTAACACCTCGTTGCATGGTCGACTATCCATACCGGCTTTGGCATTACCCGTGTACAGTCAGCTTTACATTGTTCAAGGTGAGAATGTTTGTGGGTGGGTTTGAGCACCGATTTAACGCTGCTTGCAACTGGACCAGGGGGGAGCGCTGTAATATCGAGGATCGAGACCGCAGCGAGCAGCATCCGCTGCTGCATTCAACAACTGAGCTTGCTATACTGCCTTGCTCTTTCACGCCCATACCTGCATTGTCAACAGGTCTAATACACCTCCACCAAAACATCGTGGATGTCCAGTACCTTTATGGTGTTGGATCCGGCATGGTGGGATGGGCGCTGAAATGGGAGTTCGTCGTCCTCGTTTTCCTCCTCCTAGCGGACGCACGCGTGTGCGTCGCCCTTTGGCTGATGCTGATGATATCACAAGCAGAAGCAGCCTTGGAGAACCTTGTCACGCTGAATGCCGTCGCTGCTGCTGGGACACATGGCATCGGTTGGTACCTGGTAGCCTTTTGCGCGGCGTGGTACGTGCGGGGTAAATTTGTCCCGCTGGTGACCTACGGCCTGACGGGTCTTTGGTCCATAGCGCTGCTCGTCCTCTTGCTCCCCCAACGAGCATATGCTTGGTCAGGTGAAGATAGTGCAACTCTCGGCGCTGGGGTCTTGGTCCTCTTCGGCTTCTTTACCTTATCACCCTGGTATAAGCATTGGATCGGCCGTCTCATATGGTGGAACCAGTACACCATATGCAGATGCGAGTCTGCCCTTCAAGTATGGGTCCCCCCCTTACTTACACTTGGGGGTAGGGACGGTGTCATCTTGCTAACAAGCCTGCTTTATCCATCCTTAATTTTTGACATCACTAAGCTGCTGATAGCAGTATTGGGCCTATTATACTTAATACAGGCCGCCATCACTGCCTCCCCCTACTTTGTGCGTGCACATGTACTGGTCCACCTCTGCATGCTCGTGCGTTCCGTGATGGGGGGAAAATACTTCCAGATGATCATACTAAGCATTGGTGGATGGTTCAACACCTACCTATACGACCACCTAGCGCCAATGCAGCATTGGGCCGCAGCCGACCTCAAAGACCTAGCAGTGGCCACTGAACCTGTAATATTTAGTCCCATGGAAATCAAGGTCATCACCTGGGGCGCGGATACAGCGGTTTGCGGAGTTATCCTTTGCGGGCTGCCCGTCTCTGCGCGACTAGGCCATGAGGTGTTGTTGGGACCTGCTGATGACTATCGGGAGATGGGTTGGCGTCTGTTGGCCCCGATTACAGCATACGCCCAGCAAACTAGGGGCCTTCTTGGGACTATTGTGACCAGCTTGACTGGCAGGGATAAGAACGTGGTGACCGGTGAAGTGCAGGTGCTTTCCACGGCCACGCAGACCTTCCTAGGTACAACAGTAGCAGGGGTTATGTGGACTGTTTACCATGGTGCAGGTTCGAGAACGTTCGCGGGAGCCAAACATCCTGCGCTCCAAATGTACACAAATGTGGATCAGGACCTCGTCGGGTGGCCAGCCCCTCCAGGGGCCAAGTCTCTCGAACCGTGTGCTTACGGGTCTGCAGACTTATACCTGGTTACCCGCGACGCCGATGTCATCCCTGCTCGGCGTAGGGGGGACTCCACAGCGAGTTTACTCAGTCCTAGGCCTCTCGCCTGCCTCAAAGGCTCCTCTGGAGGTCCCGTTATGTGTCCTTCTGGGCATGTTGCGGGGATCTTTAGGGCTGCTGTGTGCACCAGAGGTGTGGCAAAAGCCCTACAGTTTATACCAGTAGAAACCCTTAGCACACAGGCTAGGTCTCCATCTTTCTCTGACAATTCAACTCCTCCTGCTGTCCCACAGAGCTATCAAGTGGGATACCTTCATGCCCCGACCGGCGGTGGCAAGAGCACAAAGGTCCCGGCCGCGTATGTAGCACAAGGATATAATGTTCTCGTGCTGAATCCATCCGTGGCGGCCACACTAGACGTCGGTTCTTTCATGTCACACGCCTATGGGATTGACCCTAACATCCGCACTGGGAACCGCACCGTTACAACTGGTGCTAAGCTGGCCTATTCCACCTACGGCAAGTTTCTCGCGGATGGGGGTTGCTCCGGGGGGGCGTATGATGTGATTATCTGTGATGAATGTCATGCCCAGAACGCTACTAGGTTGTTGGGTATAGGCACGGTCTTAGATCAGGCTGAGACGGCTGGGGTGAGGCTGACGGTTTTGGCGACAGCAACTCCCCCAGGCAGCATCACTGTGCCACACTCTAACATCGAAGAAGTGGCCCTGGGCTCTGAAGGCGAGATCCCTTTCTACGGTAAGGCTATACCGATAGCCCTACTCAAGGGGGGGAGGCACCTTATCTTCTGCCATTCCAAGAAAAAATGTGACGAAATAGCGTCCAAACTCAGAGGCATGGGGCTCAACGCTGTAGCGTACTACAGGGGTCTCGATGTGTCCGTCATACCAACAACAGGAGATGTCGTAGGTTGTGCTACTGACGCCCTCATGACTGGGTTCACCGAAGACTTCGATTCTGTCATAGATTGCAACGTAGCTGTTGAACAGTACGTTGACTTCAGCCTAGACCCCACCTTTTCCATCGAGACCCGCACTGCTCCCCAAGACGCGGTTTCCCGCAGCCAACGCCGTGGCCGTACGGGCCGAGGTAGACTCGGTACGTATCGATATGTTGCCTCCGGCGAGAGACCGTCTGGAATGTTTGACTCGGTTGTTCTCTGTGAGTGTTATGACGCGGGCTGCTCGTGgTACGATTTGCAGCCCGCTGAGACCACAGTCAGACTGAGAGCTTACTTGTCCACGCTCGGGTTACCAGTCTGTCAAGACCATCTAGACTTTGGGGAGAGCGTTTTCACTGGACTGACTCACATGGATGCCCACTTTCTGTCACAGACAAAGCAGCAGGGACTTAACTTCTCGTACCTAACTGCCTACCATGCCACTATGTGCGCCCGCGCGCAGGCCCCCCCTCCAAGTTGGGACGAGATGTGGAAGTGTCTCGTGCGACTTAAACCAACATTACATGGACCTACGCCCCTTCTATATCGGTTGGGGCCTGTCCAAAATGAAATCTGCTTGACACACCCCATCACAAAATACGTCATGGCATGTATGTCAGCCGATCTGGAAGTAACCACCAGCATCTGGGTGTTGCTTGGAGGAATCCTCGTGGCCCTGGCGGCCTACTGCTTGTCAGTCGGCTGCGTTGTGATTTTAGGTCATATTGAACTAGGGGGCAAGCCGGCACTCGTTCCAGACAAAGAGGTGCTGTATCAACAATACGATGAAATGGAGGAATGCTCACAGGCTGCCCCATATATTGAACAAGCCCAGGCAATAGCCCACCAGTTCAAGGAAAAAATCAGCGGATTGATGCAGCAAGCCGCCCAGCAAGAAGCTGTCATTGAGGCCATAGTAGTTTCCAACTGGCAAAAGCTTGAGGCCTTCTGGCACAAGCACATGTGGAACTTTGTGAGTGGAATCCAATACCTAGCAGGCCTCTCCACTCTGCCTGGCAACCCCGCCGTAGCGTCTCTTATGGCGTTCACTGCTTCAATGCCCAGTCCCCTGACGACCAACCAAACCATGTTTTTTAACATACTCGGGGGGTGGGTTGCCACCCATTTGGCGGGGCCCCAGGGCTCTTCCGCGTTCGTATTAAGCAGCTTAGCTGGCGCTGCCATAGGGGGTATAGGCCTAGGCAAGGTTTTGCTTGACATCCTGGCAGGATACGGGGCTGGTGTCTCAGGAGCTTTAGTGGCATTAAAAATCATGGGAGGAGAATTCCCCACTGCTGAGGACATGGTCAACTTGTTGCCCGCCATACTATCTCCGGGTGCTCTCGTCGTCGGTGTGATATGCGCAGCCATACTACGTCGACACGTAGGACCTGGGGAGGGAGCGGTACAGTGGATGAACAGGCTCACAGCATTCGCATCCCGGGGCAACCACGTCTCACCAACGCACTATGTTCCCGAGAGCGATGCTGCAGCGAGGGTCACCGCATTACTGAGCTCTCTTACAGTCACAAGTCTGCTTCGGCGGTTACACCAGTGGATCAATGAAGACTACCCAAGTCCTTGCAGCGGCGATTGGCTGCGAACCATCTGGGACTGGGTTTCCACAGTGTTGTCCGACTTCAAGACATGGCTCTCTGCTAAGATTATGCCAGCGCTCCCTGGGCTGCCCTTCATCTCCTGTCAAAAGGGATACAAGGGCGTGTGGCGGGGGGACGGTGTGATGTCGACACGCTGTCCTTGCGGGGCAACAATAACTGGTCATGTGAAGAATGGGTCCATGCGGCTCGCAGGGCCGCGTACATGTGCTAACATGTGGCACGGTACTTTCCCCATCAATGAGTACACCACTGGACCCAGCACACCTTGCCCACCACCCAACTACACTCGCGCGCTATGGCGCGTGGCTGCCATCAACTACGTTGAGGTGCGCCGGGTGGGGGACTTCCATTACATTACGGGGGCTACAGAAGATGAGCTCAAGTGTCCGTGCCAAGTGCCGGCTGCTGAGTTCTTCACTAAGGTAGATGGGGTGAGACTCCACCGTTACGCCCCACCATGCAAGCCCTTGTTGAGAGATGAGATCACTTTTTCGGTAGGGTTAAACTCCTACGCTATAGGATCTCAACTCCCCTGTGAACCAGAACCAGATGTCTCTGTACTGGCCTCGATGTTGAGAGACCCTTCTAACATCACCGCCGAGACGGCAGCGCGCCGCCTTGCGCGGGGGTCCCCTCCATCAGATGCAAGCTCATCCGCCAGCCAACTATCGGCTCCGTCGTTGAAGGCCACTTGCCGAACGCATAGGCCTCATCCAGACGCTGAGCTGGTGGACGCCAACTTGCTATGGCGGCAAGAGATGGGCAGCAACATTACACAGGTAGAGTCTGAAACAAAGGTTGTGATTCTTGATTCATTCGAACCTCTGAGGGCCGAAACTGACGACGCCGAGCTCTCGGTGGCTGCAGGGTGTTTCAAGAAGCCTCCCAAGTATCCTCCAGCCCTTCCCATCTGGGCTAGGCCCGGCTATAACCCTCCATTGTTGGACCGTTGGAAAGCACCGGATTACGTACCACCGACTGTGCATGGATGTGCCTTACCACCACGGGGCGCTCCACCGGTGCCTCCCCCTCGGAGGAAGAGAACAATTCAGCTAGACGGCTCCAATGTGTCAGCGGCGTTAGCTGCGCTAGCTGAAAAATCATTCCCGTCCTCGAAACCACAGGAGGAGAATAGCTCATCCTCTGGGGTCGACACACAGTCCAGCACTACTTCCAAGGTGTCCCCCCCTCCGGAAGGGGAGTCCGACTCAGAGTCATGCTCGTCTATGCCTCCTCTTGAGGGAGAGCCGGGCGATCCGGACTTGAGTTGCGACTCTTGGTCCACCGTTAGTGACAGCGAAGAGCAGAGCGTGGTCTGCTGTTCTATGTCGTACTCTTGGACCGGCGCCCTGATAACACCATGCAGTGCCGAGGAGGAGAAACTGCCCATCAGCCCACTCAGCAACTCTTTGTTGAGACATCATAACCTAGTCTATTCAACGTCGTCTAGAAGCGCTTCTCAGCGTCAGAGGAAGGTCACCTTCGACAGACTGCAGGTGCTCGACGACCATTACAAGACTGCATTAAAGGAGGTAAAGGAGCAGGCGTCTAGGGTAAAGGCCCGCATGCTCACCATCGAGGAAGCGTGCGCGCTCGTCCCTCCTCACTCTGCCCGGTCGAGGTTCGGGTATAGTGCGAAGGACGTTCGCTCCTTGTCCAGCAAGGCCATTAACCAGATCTGCTCCGTCTGGGAGGACTTGCTGGAAGACACCACAACTCCAATTCCAACCACCATCATGGCGAAGAACGAGGTGTTCTGTGTGGACCCTGCTAAAGGGGGCCGCAAGCCCGCTCGCCTCATTTTGTACCCTGACCTGGGGGTGCGTGTCTGTGAGAAACGCGCCCTATATGATGTGATACAGAAGTTGTCAATTGAGACGATGGGTGCTGCTTATGGATTTCAGTACTCACCTCAACAGCGGGTCGAACGTCTGCTGAAGATGTGGACCTCAAAGAAAGCCCCCTTGGGGTTCTCGTATGACACCCGCTGTTTTGACTCAACTGTCGCTGAACAGGACATCAGGGTAGAAGAGGAGGTATACCAATGTTGTAACCTCGAACCGGAGGCCAGAAAAGTGATCTCCTCCCTCACGGAGCGGCTTTACTGCGGGGGCCCTATGTTCAACAGCAAGGGGGCCCAGTGTGGTTATCGCCGTTGCCGTGCCAGTGGAGTCTTGCCTACCAGCTTCGGCAACACAATCACTTGTTACATCAAGGCCACAGCGGCTGCGAAGGCTGCAGGCCTCCGGAACCCGGACTTTCTTGTCTGCGGAGACGATCTGGTCGTGGTGGCGAAGAGTGGTGGCGTCGATGAGGATGGAGCAGCCCTGAGAGCCTTCACGGAGGCTATGACCAGGTATTCTACTCCACCCGGAGATGCTCCACAGCCCACCTACGACCTTGAGCTCATTACATCTTGCTCCTCCAACGTCTCCGTGGCACGGGACGACAAGGGGAGGAGGTACTATTACCTCACCCGTGATGCTACTACTCCCCTAGCCCGTGCGGCTTGGGAAACAGCCCGTCACACTCCAGTTAACTCCTGGTTGGGCAACATCATCATGTACGCGCCTACCATCTGGGTGCGCATAGTAATGTTGACACATTTTTTCTCCATACTCCAATCCCAGGAGATACTTGATCGACCCCTTGACTTTGAAATGTACGGGGCCACTTACTCTGTCACTCCGCTGGATTTGCCAGCAATCATTGAAAGACTCCACGGTCTTAGCGCGTTCACGCTCCACAGTTACTCTCCAGTAGAGCTCAATAGGGTGGCGGGGACACTCAGGAAGTTTGGGTGCCCCCCCCTACGAGCTTGGAGACATCGGGCACGAGCAGTGCGCGCCAGGCTTATCGCCCAGGGAGGGAAGGCTAAAATATGCGGC
>testHAP44
ATGAGCACACTTCCTAAACCCCAAAGAAAAACCAAAAGAAACACCATCCGTCGCCCACAGGACGTCAAGTTCCCGGGTGGCGGACAGATCGTTATTGGAGTATACGTGTTACCGCGCAGGGGCCCATGGTTGGGTGTGCGCGCGACGCGTAAAACTTCCGAACGGTCGCAGCCTCGCGGACGACGACAGCCTATCCCCAAGGCACGTTGGAGCGAAGGCCGGTCTAAGGCCCAGCCCGGGTACCCTTGGCCCCTCTATGGTAACGAGGGCTGCGGGTgGGCAGGGTGGCTCCTGTCCCCACGCGGCTCCCGTCCATCTTGGGGCCCAAATGACCCCCGGCGGAGGTCCCACAATTTGGGTAAAGTCATCGATACCCTCACGTGCGGATTCGCCGATCTCATGGGGTACATCCCGCTCGTCGGCGCTCCTGTAGGAGGTGTCGCAAGAGCCCTCGCGCATGGCGTGAGGGCCCTTGAAGACAGGATAAATTTCCCAACAGGGAACTTGCCCGGTTGCTCCTTTTCTATCTTCCTTCTTGCTCTGTTCTCTTGCTTAATTCATCCAGCAGCTGGTCTAGAGTGGCGGAACGCGTCTGGCCTCTACATCCTTACCGACGACTGTTCCAATAGCAGTATTGTGTATGGGGCCGATGAAGTGATTCTGCACACACCTGGCTGTGTACCTTGTATTCAGGACGGTAATACATCCACGTGCTGGACCCCGGTGACACCTACAGTGGCAGTCAAGTATGTAAGAGCAACCACCGCTTCAATCCGCGGCCATGTGGACCTATTAGTGGGCGCGGCCACGATGTGCTCTGCGCTCTACGTGGGTGACATGTGTGGGGCCGTCTTTCTCGTGGGACAAGCCTCCACTTTCAGACCTCGTCGTCACCGAACAGTCCAGACTTGCAACTGCTCGCTGTACCCAGGTCATCTTTCAGGACATCGAATGGCTTGGGATATGATGATGAATTGGTCCCCCGCTGTGGGTATGGTGGTGGCGCACGTCCTGCGGTTGCCCCAGACCTTGTTTGACATAATAGCCGGGGCCCACTGGGGCATCCTGGCGGGCCTGGCCTATTACTCCATGCAGGACAGCTGGGCCAAGGTCGCTATCATCGTAGTTATGTTTTCAGGGGTCGACGCCACAACATACGTTTCCGGTGGCGCTGCAGCTCGTGATGCCAACTTCTTTACCAGGTTATTCAGTACGGGTGCCAACCAGAGGCTGCAGCTGGTCAACGCCAATGGTTCGTGGCACATCAACAGCACTGCCCTGAACGGCAGTGAGTCCATAAACACCGGGTTCATAGCTGGGTTGATCTATTATCATAAGATCAACTCTACTGGATGTCCTCAAAGGCTCAGCAGCTGCAATCCCATCACTTCCTTCGATCAGGGGTGGGGCCCCTTGACGAATGCCAACATCACTGGCTCTTCTAACGACAGACCGTACTGCTGGCACTATGCGCCTAAACCTTGTGATGTCGTCAAAGCATCAAGTGTCTGCGGCCCCGTGTACTGCTTCACACCATCGCCAGTGGTCGTAGGCACTACTGATGCCAAGGGCGTGCCAACCTACACTTGGGGTGATAATGAGTCAGATGTGTTCCTGCTGAAGTCCCTGCGGCCTCCAAAAGGTCGGTGGTTTGGGTGTTCGTGGATGAACTCCACGGGGTTTGTCAAGACGTGTGGAGCTCCCCCTTGCAACATCTATGGGGGTAAGGAGACTAACAGAATTACATCACTCTTCTGCCCCACCGACTGTTTTAGGAAACATCCCGAGGCCACATACAGCCGGTGTGGTGCAGGGCCTTGGTTAACACCTCGTTGCATGGTCGACTATCCATACCGGCTTTGGCATTACCCGAGTACATCCAACTTTACATTGTTCAAGGTGAGAATGTTTGTGGGTGGGTTTGAGCACCGATTTAACGCTGCTTGCAACTGGACCAGGGGGGAGCGCTGTAATATCGAGGATCGAGACCGCGGCGAGCAGCATCCGCTGCTGCATTCAACAACTGAGCTTGCTATACTGCCTTGCTCTTTCACGCCCATGCCTGCATTGTCAACAGGTCTAATACACCTCCACCAAAACATCGTGGATGTCCAGTACCTTTATGGTGTTGGATCCGGCATGGTGGGATGGGCGCTGAAATGGGAGTTAATCGTCCTCGTTTTCCTCCTCCTGGCGGACGCACGCGTGTGCGTCGCCCTTTggCTGATGCTGATGGTATCACAAGCAGAAGCAGCCTTGGAGAACCTTGTCACGCTGAATGCCGTCGCTGCTGCTGGGACACATGGCATCAGTTGGTACCTGGTAGCCTTTTGCGCGGCGTGGTACGTGCGGGGTAAATTTGTCCCGCTGGTGACCTACGGCCTGACGGGTCTTTGGTCCATAGCGCTGCTCGTCCTCTTGCTCCCCCAGCGAGCATATGCTTGGTCAGGTGAGAATGGTGCAACTCTCGGCGCTGGGGTCTTGGTCCTCTTCGGCTGCTTTACCTTATCACCCTGGTATAAGCATTGGATCGAAAGTCTCATATGGTGGAACCAGTACACCATATGCAGATGCGAGTCTGCCCTTCAAGTATGGGTCCCCCCCTTACTTGCACGCGGGGGTAGGGACGGTGTCATCTTGCTAACAAGCCTGCTTTATCCATCCTTAATTTTTGACATCACTAAGCTGCTGATAGCAGTATTGGGCCCATTATACTTAATACAGGCCGCCATCACTGCCTCCCCCTACTTTGTGCGTGCACATGTGCTGGTCCGCCTTTGCATGCTCGTGCGTTCCGTGATGGGGGAAAAATACTTCCAGATGATCATACTAAGCATTGGTAGATGGTTCAACACCTACCTATACGACCACCTAGCGCCAATGCAGCATTGGGCCGCAGCCGGCCTCAAAGACCTAGCAGTGGCCACTGAACCTGTAATATTTAGTCCCATGGAAATCAAGGTCATCACCTGGGGCGCGGATACAGCAGCTTGCGGAGATATCCTTTGCGGGCTGCCCGTCTCTCTGCGACTAGGCCGTGAGGTGTTGTTGGGACCTGCTGATGACTATCGGGAGATGGGTTGGCGTCTGTTGGCCCCGATTACAGCATACGCCCAGCAAACTAGGGGCCTTCTTGGGACTATTGTGACCAGCTTGACTGGCAGGGATAAGAACGTGGTGACCGGTGAAGTGCAGGTGCTTTCCACGGCCACCCAGACCTTCCTAGGTACAACAGTAGGGGGGGTTATGTGGACTGTTTACCATGGTGCAGGTTCGAGAACGCTCGCGGGCGCCAAACATCCTGCACTCCAAATGTACACAAATGTGGATCAGGACCTCGTCGGGTGGCCAGCCCCTCCAGGGGCCAAGTCTCTCGAACCGTGTCCTTGCGGGTCTGCAGACTTATACCTGGTTACGCGCGACGCCGATGTCATCCCTGCTCAGCGTAGGGGGGACTCCACAGCGAGCTTGCTCAGTCCTAGGCCTCTCGCCTGCCTCAAAAGCTCCTCTGGAGTTTACGTTATGTGTCCTTCTGGGCATGTTGCGGGGATCTTTAGGACTGCTGTGTGCACCAGAGGTGTGGCAAAAGCCCTACAGTTTATACCAGTAGAAACCCTTAGCACACAGGCTAGGTCTCCATCTTTCTCTGACAATTCAACTCCTCCTGCTGTCCCCTGGAGCTATCAAGTGGGATACCTTCATCCCCCGACCGGCAGTGGCAAGAGCACAAAGGTCCCGGCCATGTATGTAGCACAAGGATATAATGTTCTCGTGCTGAATCCATCCGTGGCGGCCACACTAGGCTTCGGTTCTTTCATGTCACACGCCTATAGGATTGACCCTAGTATCCGCACTGGGAACCGCACCGTTACAACTGGTGCTAAACTGACCTATTCCACCTACGGCAAGTTTCTCGCGGATGGGGGTTGCTCCGCGGGGGCGTATGGTGTGATTATCTGTGATGAATGTCATGCCCAAGACGCTACTAGCATATTGGGTATGGGCACGGTCTTAGATCAGGCTGAGACGGCTGGGGTGAGGCTGACGGTTTTGGCGACAGCAACTCCCCCAGGCAGCATCACTGTGCCACACTCTAACATCGAAGAAGTGGCCCTGGGCTCTGAAGGCGAGATCCCTTTCTACGGTAAGGCTATACCGATAGCCCTACTCAAGGGGGGGAGGCACCTTATCTTCTGCCATTCCAAGAAAAAATGTGACGAAATAGCGTCCAAACTCAGAGGTATGGGGCTCAACGATGTAGCGTACTACAGGGGTCTCGATGTGTCCGTCATACCAACAACAGGAGATGTCGTAGTTTGTGCTACTGACGCCCTCATGACTGGATTCACCGGAGACTTCGATTCTGTCATAGGTTGCGGCGTAGCTGTTGAACAGTACGTTGACTTCAGCCTAGACCCCACCTTTTCCATCGAGACCCGCACTGCTCCCCAAGACGCGGTTTCCCGCAGCCAACGCCGTGGCCGTGCGGGCCGAGGTAGACTCGGTACGTATCGATATGTTGCCTCCGGCGAGAGACCATCTGGAATGTTTGACTCGGTTGTTCTCTGTGAGTGCTATGACGCGGGCTGCTCGTGGTACGATTTGCAGCCCGCTGAGACCACAGTCAGACTGGGAGCTTACTTGTCCACGCCCGGGCTACCAGTCTGTCAAGACCATCTAGACTTTTGGGAGAGCGTTTTCACTGGACTGACTCACATAGATGCCCACTTTCTGTCACAGACAAAGCGGCAGGGACTTAGCTTCTCGCACCTAACTGCCTACCAGGCCACTGTGTGCGCCCGCGCACAGGCCCCCCCTCCAAGTTGGGACGAGATGTGGAAGTGTCTCGTGCGACTTAGGCCAACATTACATGGACCTACGCCCCTTCTATATCGGTTGGGGCCTGTCCAAAATGAAATCTGCTTGACACACCCCATCACAAAATACGTCATGGCATGCATGTCAGCCGATCTGGAAGTAACCACCAGCACCTGGGTGTTGCTTGGAGGAGTCCTCGCGGCCCTACCGGCCTACTGCTTATCAGTCGGCTGCGTTGTGATTGTGGGTCATATTGAACTAGGGGGCAAGCCGGCACTCGTTCCAAACAAAGAGGTGCTGTATCAACAGTACGATGAAATGGAGGAATGCTCACAGGCTGCCCCATATATTGAACAAGCCCAGGCAATAGCCCACCAGTTCAAGGAAAAAATCCTTGGATTGATGCAGCGAGCCGCCCAGCAAGAAGCTGTCATTGAGGCCATAGTAGTTTCCAACTGGCAAAAGCTAGGGGCCTTCTGGCACAAGCATATGTGGAATTTTGTGAGTGGAATCCAATACCTAGCAGGACTCTCCACTCTGCCTGGCAACCCCGCCGTAGCGTCTCTTATGGCGTTCACTGCTTCAGTCACCAGTCCCCTGACGACCAACCAAACCATGTTTTTAAACATACTCGGGGGGTGGGTTGCCACCCATTTGGCAGGGCCCCAGAGCTCTTCCGCGTTCGTGGTAAGCGGCTTGGCTGGCGCTGCCATAGGGGCTATAGGCCTGGGCAAAGTTTTGCTTGACATCCTGGCAGGATGCGGGGCTGGTGTCTCAAGAGCTTTGGTAGCTCTTAAAATCATGGGAGGAGAATTCCCCACTGCTGAGGACATGGTCAACTTGTTGCCCGCCATACTATCTCCGGGTGCTCTCGTCGTCGGTGTGATATGCGCAGCCATACTACGTCGACACGTAGGACCTGGGGAGGGGGCAGTACAGTGGATGAACAGGCTCATAGCATTCGCATCCCGGGGCAACCACGTCTCACCAACGCACTATGTTCCCGAGGGCGATGCTGCAGCGAGGGTCACCGCATTACTGGGCTCTCTTACAGTCACAAGTCTGCTTCGGCGGATTTACCAGTGGATCAATGAAGACTACCCAAGTCCTTGCAGCGGCGATTGGCTGCGAACAATCTGGGACTGGGTTTCCACAGTGTTGTCCGACTTCAAGACATGGCTCTCTGCTAAGATTATGCCAGCGCTCCCTGGGCTGCCCTTCTTCTCCTGTCAAAAGGGATGCAAGGGCGTGTGGCGAGAGGACGGTGTGATGTCGACACACTGTCCTTGCGGCGCAACAATAACTGGTCGTGTGAAGGATGGGTCCATGCGGCTCGCAGGGCCGCGTACGTATGCTAACATGTGGCACGGTACTTTCCCCATCAATGAGTACACCACTGGACCCAGCACACCTTGCCCACCACCCAACTACACTCGCGCGCTATGGCGCGTGGCTGCTAACAGCTACATTGAGGTGCGCCAGGTGGGGGACTTCCATTACATTACGGGGGCTACAGAAGATGAGCTCAAGTGTCCGTGCCAAGTGCCGGCTGCTGAGTTCTTCACTGAGGTAGATGGGGTGAGACTCCACCGTTACGCCCCACCATGCAAGCCCTTGTTGAGAGATGAGATCACTTTTTCGGTAGGGTTAAGCTCCTACGCTATAGGATCTCAACTCCCCTATGAACCAGAACCAGATGTCTCTGTACTGACCTCGATGTTGAGAGACCCTTCCCACATCACCGCCGAGACGGCAGCGCGCCGCCTTGCGCGGGGGTCCCCTCCATCAGATGCAAGCTCATCCGCCAGCCAACTATCGGCTCCGTCGTTGAAGGCCACTTGCCGAACGCATAGGCCTCATCCAGACGCTGAGCTGGTGGACGCCAACTTGCTATGGCGGCAAGAGATGGGCAGCAACATTACACAGGTAGAGTCTGAAACAAGGGTTGTGATTCTTGATTCATTCGAACCTCTGAGGGCCGAAACTGACGACGCCGAGCTCTCGGTGGCTGCAGAGTGCTTCAAGAAGCCTCCCAAGTATCCTCCAGCCCTTCCCATCTGGGCTGGGCCTGACTATAACCCTCCATTGTTGGACCGTTGGAAAGCACCGGATTACGTACCACCGACTGTGCATGGATGTGCCTTACCACCACGGGGCGCTCCACCGGTGCCTCCCCCTCGGAGGAAGAGAACAATTCAGCTAGACGGCTCCAAAGTGTCAGCGGCGTTAGCTGCGCTAGCTGAAAAATCGTTCCCGTCCTCGAAACCACAGGAGGAGAATAGCTCATCCTCTGGGTTCGACACACAGATCAACACTACTTCCGAGGTGTCCCCCCCTCCGGAAGGGGAGTCCGACTCAGAGTCATGCTCGTCTATGCCTCCTCTTGAGGGAGAGCCGGGTGATCCGGACTTGAGTTGCGACTCTTGGTCCACCGTTAGTGACAGCGAAGAGCAGAGCGTGGTCTGCTGTTCTATATCGTACTCTTGGACCGGCGCCCCGATAACACCATGCAGTGCCGAGGAGGAGAAACTGCCCATCAGCCCACTCAGGCACTCTTTGTTGAGACATCATAACCTAGTCTATTCAACGTCGTCTAGAAGCGCTTCTCAGCGTCGGAGGAAGGTCACCTTCGACGGGCTGCGGGTGCTCGACGACCATTACAAGACTGCATTAAAGGAGGTAAAGGGGCGAGCGTCTGGGGTAAAGGCCCGCATGCTCACCATCGAGGAAGCGTGTACGCTCGTCCCTCCTCACTCTGCCCGGTCGGGTTTGGGGTATAGTGCGAAGGACGTTCGCTCCTTGTCCAGCAAGGCCATTAACCAGATCTGCTCCGTCTGGGAGGACTTGCTGGAAGACACCACAACTCCAATTCCAACCACCATCATGGCGAAGAACGAGGTGTTCTGGGTGGACCCTGCTAAAGGGGGCCGCAAGCCCGCTCGCCTCATTGTGTACCCTGACCTGGGGGTGCGTGTCTGTGAGAAACGCGCCCTATATGATGTGATACAGAAGTTGTCAATTGAGACGATGGGTGCTGCTTATGGATTTCAGTACTCACCTCAACAGCGGGTCGAACGTCTGCTGAAGATTTGGACCTCAAAGAAAACCCCCTTGGGGTTCTCGTATGACACCCGCTGTTTTGACTCAACTGTCACTGAACAGGACATCAGGGTAGAAGAGGAGATATACCAATTTTGTAACCTTGAACCGGAGGCCAGAAAAGTGATCTCCTCCCTCACGGAGCGGCTTTACTGCGGGGGCCCTATGTTCAACAGCAAGGGGGCCCAGTGTGGTTATCGCCGTTGCCGTGCCAGTGGAATCTTGCCTACCAGCTTTGGCAACACAATCACTTGTTACATCAAGGCCACAGCGGCTGCGAAGGCTGCAGGCCTCCGGAACCCGGACTTTCTTGTCTGCGGAGACGATCTGGTCGTGGTGGCGGTCAGTGATGGCGTCGATGAGGATGGAGCAGCCCTGAGAGCCTTCACGGAGGCTATGACCAGGTATTCTGCTCCACCCGGAGATGCTCCACAGCCCACCTACGACCTTGAGCTCACTACATCTTGCTCCTCCAACGTCTCCGTGGCACGGGACGACCAGGGGAGGAGTTACTATTACCTCACCCGTGATGCTACTTCTCTCCTAGCCCGTGCGGCTTGGGAAACAACCAGTCACACTCCAGTTAACTCCTGGTTGGGCAACATCATCATGTACGCGCCTACCATCTGGGTGCGCATGGTAATGATGACACATTTTTTCTCCATACTCCAATCCCAGGAGATACTTGATCGACCCCTTGACTTTGAAATGTACGGGGCCACTTACTCTGTCACTCCGCTGGATTTGCCAGCAATCATTGAAAGACTCCATGGTCTTAGCGCGTTCACGCTCCACAGTCACTCTCCAGTAGAGCTCAATAGGGTGGCGGGGACACTCAGGAAGCTTGGGTGCCCCCCCCTACGAGCTTGGAGACATCAGGCACGAGCAGTGCGCGCCAGACTTATCGCCCAGGGAGGGAAGGCTAAAATATGCGGC
>testHAP45
[truncated: 16,323,127 more chars]
