# Supplementary material for: Adaptation of Oxford Nanopore technology for hepatitis C whole genome sequencing and identification of within-host viral variants
Source: BMC Genomics. 2021 Mar 2;22:148. doi: 10.1186/s12864-021-07460-1 (PMC7923462; doi:10.1186/s12864-021-07460-1)
Supplement: Supplementary file 4 — Additional file 4: Supplementary file 7. GenBank accession numbers of consensus sequences shown in Fig. 4. [file 12864_2021_7460_MOESM4_ESM.xlsx]

## Sheet: Sheet1
Subject ID in supplementary file 6	Genbank
1	KX621433
2	KX621422
3	KX621424
4	KX621426
5	KX621427
6	KX621428
7	KX621434
8	KX621435
9	Submitted to Genbank (ID - 2429631)
10	KX621436
11	KX621437
12	KX621429
13	Submitted to Genbank (ID - 2429631)
14	KX621430
15	KX621431
16	KX621432
17	KX621467
18	KX621468
19	KX621457
20	KX621460
21	KX621469
22	KX621470
23	KX621546
24	KX621472
25	KX621547
26	KX621473
27	KX621474
28	KX621549
29	KX621455
30	KX621443
31	KX621451
32	KX621444
33	KX621453
34	KX621461
35	KX621445
36	KX621446
37	KX621447
38	KX621448
39	KX621452
40	KX621462
41	KX621449
42	KX621450
43	KJ437307
44	Submitted to Genbank (ID - 2429631)
45	Submitted to Genbank (ID - 2429631)
46	KX621535
47	KX621423
48	KX621425
49	KX621548
50	KX621550
51	Submitted to Genbank (ID - 2429631)
52	Submitted to Genbank (ID - 2429631)
