# Supplementary material for: Adaptation of Oxford Nanopore technology for hepatitis C whole genome sequencing and identification of within-host viral variants
Source: BMC Genomics. 2021 Mar 2;22:148. doi: 10.1186/s12864-021-07460-1 (PMC7923462; doi:10.1186/s12864-021-07460-1)
Supplement: Supplementary file 5 — Additional file 5: Supplementary file 8. Within-host variants generated using Nano-Q tool for subjects in Fig. 4. [file 12864_2021_7460_MOESM5_ESM.txt]

>Subject1_0_0.0973
ATGAGCACACTTCCTAAACCCCAAAGAAAAACCAAAAGAAACACCATCCGTCGCCCACAGGACGTTAGGTTCCCGGGTGGCGGACAGATCGTTGGTGGAGTATACGTGTTGCCGCGCAGGGGCCCACGATTGGGTGTGCGCGCGACGCGTAAAACTTCTGAACGGTCACAGCCTCGCGGACGGCGACAGCCTATCCCCAAGGCGCGTCAGAGCGAAGGCCGGTCCTGGGCTCAGCCCGGGTACCCCTGGCCCCTCTATGGTAACGAGGGTTGCGGGTGGGCAGGGTGGCTTCTGTCCCCACGCGGCTCCCGTCCATCTTGGGGCCCAAATGACCCCCGGCGAAGGTCCCGCAATTTGGGTAAAGTCATCGATACCCTCACATGCGGATTCGCCGACCTCATGGGGTACATCCCGCTTGTCGGCGCTCCCGTAGGAGGCGTCGCAAGAGCCTTAGCGCATGGCGTGAGGGCCCTTGAAGACGGGATAAATTTTGCAACAGGGAATTTGCCTGGTTGCTCCTTTTCTATCTTCCTTCTTGCTCTGTTCTCTTGCTTAGTCCATCCAGCAGCCGGTTTAGAGTGGCGGAACACGTCTGGCCTCTACATCCTTACCAACGACTGCCCCAATAGCAGTATTGTGTATGAGGCCGATGACGTTATTCTGCACACACCCGGCTGCATACCTTGTGTTCAAGAGACCAATGCGTCCAAGTGTTGGACCCCAGTGACACCTACAGTGGCAGTCAGGTACGTCGGAGCAACCACCGCTTCGATACGCAGTCATGTGGACCTGCTAGTGGGCGCGGCCACGATGTGCTCTGCGCTCTACGTGGGTGATATGTGTGGGGCCGTTTTCCTCGTGGGACAAGCCTTCACATTCAGACCTCGTCGCCATCAAACGGTCCAGACTTGTAACTGCTCGCTGTACCCAGGCCATCTTACAGGACATCGAATGGCTTGGGATATGATGATGAATTGGTCCCCCGCTGTGGGTATGGTGGTAGCGCACGTCCTGCGTCTGCCCCAGACCTTGTTTGACATAATAGCTGGGGCCCATTGGGGCATCTTAGCGGGCCTAGCCTATTACTCCATGCAGGGCAACTGGGCCAAGGTCGCTATCATCATGGTTATGTTTTCAGGGGTTGATGCCGACACACGCACCGTCGGTGGCACCATAGCTCATAGTACCCGTGGGCTCACTGACCTTTTCAAACTGGGCCCCCGGCAGAACCTGCAGTTGGTTAACACCAGTGGCTCGTGGCACATCAATAGGACTGCCCTGAACTGCAATGATTCCCTAAAAACAGGGTTCATAGCCGGGTTGATCTACCATCATAAGTTCGACTCTACCGGGTGTCCTCACAGGCTCAGCAACTGCAAGCCCATCACTCACTTCAGGCAGGGATGGGGTTCCTTGACAGAAGCTAACATCTCTGGACCCTCTGATGACAAACCGTACTGCTGGCACTACCCACCTAGACCTTGTGGAACTATCCCAGCATTACGTGTCTGCGGCCCTGTGTACTGCTTCACGCCATCGCCAGTCGTTGTAGGCACTACTGATGCTAAGGGCGCCCCAACTTACACCTGGGGTGCGAATGAGACAGACGTGTTCCTGCTGGATTCTCTGCGGCCTCCCGGAGGTCGGTGGTTCGGGTGCACATGGATGAACTCCACGGGGTTTACCAAGACGTGCGGAGCTCCCCCTTGTAACATCTATGGGGGTGGGGGGGATCCCGGCAATGGATCAGACCTCTTTTGCCCCACCGACTGCTTCAGGAAGCATCCTGAGGCCACATACAGCCGGTGTGGTGCGGGGCCCTGGTTGACACCTCGATGCATGGTCGACTATCCATACCGGCTTTGGCACTACCCGTGTACAGTCAACTTTACTTTGTTCAAGGTGAGGATGTTTGTGGGTGGGTTTGAGCACCGGTTTACCGCTGCTTGCAATTGGACCAGGGGGGAGCGTTGCGACATCGAGGATCGTGATCGCAGCGAGCAACATCCGCTGCTGCATTCGACAACTGAGCTTGCTATACTGCCTTGCTCCTTCACGCCCATGCCTGCACTGTCGACAGGCCTGATACACCTCCACCAAAACATCGTGGATGTCCAATACCTTTATGGTGTTGGATCCGGCATGGTAGGATGGGCGTTGAAATGGGAGTTCGTCGTCCTCGTTTTCCTCCTCCTGGCGGACGCACGCGTGTGCGTTGCCCTTTGGCTGATGCTGATGATATCACAAGCAGAAGCAGCCTTGGAGAACCTTGTCACGCTGAACGCCGTCGCTGCTGCCGGAACACATGGTATCGGCTGGTACCTGGTGGCCTTTTTCGCGGCGTGGCACGTGCGGGGTAAGCTTGTCCCGCTGGTGACCTACAGCTTGACGGGTCTTTGGTCCTTAGCATTGCTCGTCCTCTTGCTCCCCCAACGGGCGTACGCTTGGTCGGGTGAAGACAGCGCTACTCTCGGCGCTGGGATCCTGGTCCTCTTCGGCTTCTTTACCTTATCACCTTGGTATAAGCATTGGATCGGCCGCCTCATGTGGTGGAACCAGTACACCATATGTAGATGCGAGGCCGCCCTCCAAGTGTGGGTCCCCCCCCTGCTCGCACGCGGGGGTAGGGACGGTGTCATCCTGCTAGCAAGCCTGCTTCATCCATCTTTAGTTTTTGACATCACTAAGCTGCTAATAGCAGTATTGGGCCCATTATACTTGATACAGGTTGCTGTCACCACCACCCCCTACTTTGTGCGTGCACATGTACTGGTCCGCCTTTGCATGCTCGTGCGTTCTGTGATGGGGGGAAAATACTTCCAGATGATCATACTGAACATTGGCAGATGGTTTAACACTTACCTATACGACCACCTAGCGCCAATGCAACATTGGGCCGCAGCTGGCCTCAAAGACCTAGCAGTGGCCACTGAACCTGTGATATTTAGTCCCATGGAAATCAAGGTCATCACCTGGGGCGCGGATACGGCAGCTTGCGGAGATATTCTTTGCGGGCTGCCTGTCTCTGCGCGATTAGGCCGTGAGGTGTTGCTGGGACCTGCTGATGACTATCGGGAGATGGGTTGGAGTCTGTTGGCCCCGATCACAGCATACGCCCAGCAAACTAGAGGCCTTCTTGGGACTATTGTGACCAGCTTGACTGGCAGGGACAAGAACGTGGTGACTGGTGAAGTGCAGGTGCTTTCCACGGCTACTCAAACCTTCCTAGGTACATCAATAGGGGGGGTTATGTGGACTGTTTACCATGGTGCAGGTTCGAGGACACTTGCGGGCGCTAAACATCCTGCGCTCCAAATGTACACAAATGTGGATCAGGACCTCGTTGGGTGGCCAGCCCCTCCAGGGGCTAAGTCTCTTGAACCATGCACCTGCGGGTCTGCAGACTTGTACTTGGTCACCCGCGATGCTGATGTCATCCCTGCTCGGCGCAGGGGGGACTCCACAGCGAGCTTGCTCAGTCCTAGGCCTCTCGCCTGTCTTAAGGGTTCCTCTGGAGGCCCTGTTATGTGCCCTTCGGGGCATGTTGCGGGGATCTTTAGGGCTGCTGTGTGCACCAGAGGTGTAGCAAAAGCCCTACAGTTCGTACCAGTGGAAATCCTTAGCACGCAGGCTAGGTCGCCATCTTTCTCTGACAATTCAACTCCCCCTGCCGTCCCACAGAGCTATCAAGTAGGGTACCTCCATGCCCCGACCGGCAGTGGTAAGAGCACAAAGGTTCCGGCCGCTTATGTAGCACAGGGATACACTGTTCTCGTGTTGAATCCATCGGTAGCGGCCACACTAGGCTTTGGCTCCTACATGTCGCGTGCTCATGGGATCGACCCCAACATCCGCACTGGGAACCGCACCGTTACAACTGGTGCTAGTCTGACCTATTCCACCTACGGTAAGTTTCTTGCGGACGGGGGCTGCTCCGGGGGAGCATATGATGTGATTATCTGTGATGAATGTCATGCCCAAGACGCTACTAGCATATTGGGTATAGGCACAGTCTTAGATCAGGCTGAGACGGCTGGGGTGAGGCTGACGGTTTTAGCGACAGCAACTCCCCCAGGCAGCATCACCGTGCCACATTCTAACATCGAAGAAGTGGCCCTAGGTTCTGAAGGTGAGATCCCTTTCTACGGTAAGGCTATACCAATAGCCCAACTCAAGGGGGGGAGGCACCTTATCTTTTGTCATTCCAAGAAAAAATGTGATGAGATAGCATCCAAACTCAGAGGCATGGGGCTCAACGCTGTAGCGTACTATAGGGGTCTTGATGTGTCCGTCATACCAACAACTGGAGACGTCGTGGTTTGCGCTACTGACGCCCTCATGACTGGATTCACCGGAGACTTCGATTCTGTCATAGATTGCAACGTGGCTGTTGAACAGTACGTTGACTTCAGCCTGGACCCCACCTTTTCCATTGAGACTCGCACTGCTCCCCAAGACGCGGTTTCCCGCAGCCAACGTCGTGGCCGTACGGGCCGGGGTAGACTCGGTACATACCGATATGTCACCCCGGGTGAGAGACCGTCTGGAATGTTTGACTCGGTTGTTCTCTGTGAGTGCTATGACGCGGGCTGCTCGTGGTACGATCTGCAGCCCGCTGAGACCACAGTCAGACTGAGAGCTTACTTGTCCACGCCGGGGCTACCTGTCTGCCAAGACCATTTGGACTTCTGGGAGAGCGTCTTCACTGGACTAACTCACATAGATGCTCACTTTCTGTCACAGACTAAGCAGCAGGGGCTCAACTTCTCGTACCTGACTGCTTATCAAGCCACTGTGTGCGCTCGCGCGCAGGCTCCTCCCCCAAGTTGGGACGAGACGTGGAAATGCCTCGTGCGGCTCAAGCCAACACTACATGGACCCACGCCCCTCCTATATCGGTTGGGGCCCATCCAAAATGAAATCTGCTTGACACACCCTGTCACAAAATACATCATGGCATGCATGTCAGCTGACCTGGAAGTAACCACCAGCACCTGGGTGTTGCTTGGAGGGGTCCTCGCGGCCCTAGCGGCCTACTGTTTGTCAGTCGGCTGCGTTGTGATTGTGGGTCATATTGAGCTGGGGGGCAAGCCGGCACTCGTTCCAGACAAAGAGGTGTTGTATCAACAATATGATGAGATGGAGGAGTGCTCGCAAGCCGCCCCATATATCGAACAAGCTCAGTTAATAGCCCACCAGTTCAAGGAGAAGATCCTTGGATTGATGCAGCGAGTTACCCAACAACAAGCTGTCATTGAGCCCATAGTAGCTACCAATTGGCAAAAGCTTGAGGTCTTTTGGCACAAGCATATGTGGAATTTTGTGAGTGGGATCCAGTACCTGGCGGGCCTCTCCACTCTGCCTGGCAACCCTGCTGTGGCGTCTCTTATGGCGTTCACTGCTTCAGTTACCAGTCCCCTGACGACCAACCAGACCATGTTTTTCAACATACTCGGGGGGTGGGTTGCCACCCATTTGGCAGGGCCCCAGAGCTCTTCCGCATTCGTGGTAAGTGGCTTGGCCGGCGCTGCCATAGGGGGCATAGGCCTGGGCAGAGTCTTGCTTGACATCCTGGCAGGATACGGAGCTGGTGTCTCAGGCGCCTTGGTGGCTTTTAAGATCATGGGAGGAGAATTCCCCACTGCTGAGGACATGGTCAACCTGTTGCCCGCCATACTATCTCCGGGCGCTCTCGTCGTCGGTGTGATATGCGCTGCCATACTACGTCGACACGTAGGACCTGGGGAGGGGGCGGTGCAGTGGATGAACAGGCTCATCGCATTCGCGTCCCGGGGTAACCACGTCTCGCCAACGCACTATGTCCCCGAGAGCGATGCTGCAGCGAGGGTAACTGCATTGCTGAGTTCTCTAACTGTCACAAGTCTGCTCCGGCGGTTGCACCAGTGGATCAATGAAGACTACCCAAGTCCTTGCAGCGGTGATTGGCTGCGTGACATCTGGGACTGGGTTTGCACGGTGTTGTCTGACTTCAAGACATGGCTCTCTGCTAAGATTATGCCAGCGCTCCCTGGGTTGCCTTTTATTTCCTGTCAGAAGGGGTACAAGGGCGTGTGGCGGGGGGACGGTGTGATGTCAACACGCTGTCCTTGCGGAGCGCCAATAACCGGCCATGTGAAGAATGGGTCCATGCGGCTCGCAGGGCCGCGTACATGTGCCAACATGTGGTATGGTACTTTTCCCATCAATGAGTACACCACTGGACCCAGCACACCTTGCCCATCACCCAACTACACTCGCGCGCTATGGCGTGTGGCTGCTAACAGCTACGTTGAGGTGCGCCGGGTGGGGGACTTCCATTACATTACAGGGGCCACAGAAGATGAGCTCAAGTGTCCATGCCAAGTGCCGGCCGCTGAGTTCTTCACTGAAGTGGATGGGGTAAGACTCCACCGTTACGCCCCTCCATGTAGGCCCTTGTTGAGGGATGAAATCACTTTCATGGTGGGGTTGAATTCCTATGCAATAGGATCCCAACTCCCCTGTGAGCCCGAACCAGATGTCTCTGTGTTGACCTCGATGTTGAGAGACCCTTCCCATATTACCGCCGAGACGGCAGCGCGCCGTCTTGCGCGCGGGTCCCCTCCATCAGAGGCAAGCTCATCCGCCAGCCAACTATCAGCTCCGTCGTTGAAGGCCACTTGCCAGACACATAGGCCCCATCCAGACGCTGAGCTAGTGGACGCCAACTTGTTATGGCGGCAAGAGATGGGCAGCAACATTACACGGGTGGAGTCTGAAACAAAGGTTGTGATTCTTGATTCATTCGAACCTCTGAGAGCCGAAGCCGATGACGCCGAGCTCTCGGTGGCCGCAGAGTGTTTCAAGAAACCTCCCAAGTATCCTCCGGCCCTTCCTATCTGGGCTAGGCCAGATTACAACCCTCCACTGTTGGACCGCTGGAAAGCACCGGATTATGTACCACCAACTGTCCATGGATGCGCTTTACCACCACGGGGCGCGCCGCCGGTGCCTCCCCCTCGGAGGAAAAGAACGGTTCAACTGGACGGCTCCAGTGTATCCGTAGCGCTGGCCGCGCTAGCGGAAAAGTCATTCCCTTCCTCGAAACCGCAGGAAGAGAGTAGCTCATCCTCAGGGGTCGACACGCAGTCCAGCACTACTTCCAAGGTGCCCCCTTCTCCGGAGAGGGAGTCCGACTCAGAGTCATGCTCATCCATGCCTCCTCTCGAGGGAGAGCCGGGCGATCCGGACTTGAGTTGCGACTCTTGGTCCACCGTTAGTGACAGCGAGGAGCAGAGCGTGGTCTGCTGCTCTATGTCGTACTCTTGGACGGGCGCCTTGATAACACCATGTAGTGCTGAGGAGGAGAAACTACCCATCAGCCCACTCAGCAACTCCTTATTGAGACATCATAACCTAGTTTATTCAACGTCGTCTAGAAGCGCTTCTCTGCGTCAGAAGAAGGTCACCTTCGACAGGCTGCAAGTGCTCGACGACCATTACAAGATTGCATTAAAGGAGGTAAAGGAGCGAGCGTCAAAAGTAAAGGCTCGCATGCTCACCGTCGAGGAAGCGTGCGCGCTCGTCCCTCCCCACTCTGCCCGTTCAAAGTTCGGGTATAGTGCGAAGGACGTTCGCTCCTTGTCCAGCAAGGCCATTGACCGGATCCGCTCCGTCTGGGAGGACTTGCTGGAAGACACCACAACTCCAATTCCAACCACCATCATGGCGAAGAACGAGGTGTTTTGCGTGGATCCCGTCAAAGGGGGTCGCAAGCCCGCTCGCCTTATTGTATACCCTGACCTGGGGGTGCGTGTCTGTGAGAAACGCGCCCTATATGACGTGATACAGAAGTTGTCAACTGCGACGATGGGCTCCGCTTATGGATTCCAATACTCGCCTCAGCAGCGGGTCGAACGTCTGTTAAAGATGTGGACCTCAAAGAAAACCCCCTTGGGGTTCTCGTATGACACCCGCTGCTTTGACTCTACTGTCACTGAACAGGATATCAGGGTGGAAGAGGAGATATACCAATGCTGTGACCTCGAACCGGAGGCCAGAAAAGTGATTTCCTCCCTCACGGAGCGGCTTTACTGCGGGGGCCCTATGTTTAACAGCAAAGGGGCCCAGTGTGGTTATCGCCGTTGCCGTGCTAGTGGAGTTCTGCCTACCAGTTTCGGCAATACAATCACTTGTTACATCAAGGCCACAGCGGCTGCGAGGGTCGCAGGCCTCCGGAACCCGGACTTTCTTGTCTGCGGAGATGACTTAGTCGTGGTGGCTGAGAGTGATGGCGTTGACGAGGATAGAGCAGCCCTGAGAGCCTTCACGGAGGCTATGACCAGGTATTCTGCTCCACCCGGAGACGCTCCGCAGCCTACCTATGACCTTGAGCTCATTACATCGTGCTCCTCTAACGTCTCCGTGGCACGGGACAACAAGGGGAAGAGGTACTACTACCTCACCCGTGATGCCACTACTCCCCTGGCCCGTGCGGCTTGGGAAACAGCTCGTCACACTCCAGTTAACTCCTGGTTGGGCAACATCATCATGTACGCGCCTACCATCTGGGTGCGCATGGTAATGCTGACACATTTTTTCTCCATACTCCAATCCCAGGAGATACTTGATCGACCCCTTGACTTTGAAATGTACGGGGCCACTTACTCTGTCACTCCGCTGGAT
>Subject1_1_0.0107
ATGAGCACACTTCCTAAACCCCAAAGAAAAACCAAAAGAAACACCATCCGTCGCCCACAGGACGTTAGGTTCCCGGGTGGCGGACAGATCGTTGGTGGAGTATACGTGTTGCCGCGCAGGGGCCCACGATTGGGTGTGCGCGCGACGCGTAAAACTTCTGAACGGTCACAGCCTCGCGGACGGCGACAGCCTATCCCCAAGGCGCGTCAGAGCGAAGGCCGGTCCTGGGCTCAGCCCGGGTACCCCTGGCCCCTCTATGGTAACGAGGGTTGCGGGTGGGCAGGGTGGCTTCTGTCCCCACGCGGCTCCCGTCCATCTTGGGGCCCAAATGACCCCCGGCGAAGGTCCCGCAATTTGGGTAAAGTCATCGATACCCTCACATGCGGATTCGCCGACCTCATGGGGTACATCCCGCTTGTCGGCGCTCCCGTAGGAGGCGTCGCAAGAGCCTTAGCGCATGGCGTGAGGGCCCTTGAAGACGGGATAAATTTTGCAACAGGGAATTTGCCTGGTTGCTCCTTTTCTATCTTCCTTCTTGCTCTGTTCTCTTGCTTAGTCCATCCAGCAGCCGGTTTAGAGTGGCGGAACACGTCTGGCCTCTACATCCTTACCAACGACTGCCCCAATAGCAGTATTGTGTATGAGGCCGATGACGTTATTCTGCACACACCCGGCTGCATACCTTGTGTTCAAGAGACCAATGCGTCCAAGTGTTGGACCCCAGTGACACCTACAGTGGCAGTCAGGTACGTCGGAGCAACCACCGCTTCGATACGCAGTCATGTGGACCTGCTAGTGGGCGCGGCCACGATGTGCTCTGCGCTCTACGTGGGTGATATGTGTGGGGCCGTTTTCCTCGTGGGACAAGCCTTCACATTCAGACCTCGTCGCCATCAAACGGTCCAGACTTGTAACTGCTCGCTGTACCCAGGCCATCTTACAGGACATCGAATGGCTTGGGATATGATGATGAATTGGTCCCCCGCTGTGGGTATGGTGGTAGCGCACGTCCTGCGTCTGCCCCAGACCTTGTTTGACATAATAGCTGGGGCCCATTGGGGCATCTTAGCGGGCCTAGCCTATTACTCCATGCAGGGCAACTGGGCCAAGGTCGCTATCATCATGGTTATGTTTTCAGGGGTTGATGCTGACACACGCACCGTCGGTGGCACCATAGCTCATAGTACCCGTGGGCTCACTGACCTTTTCAAACTGGGCCCCCGGCAGAACCTGCAGTTGGTTAACACCAGTGGCTCGTGGCATATCAATAGGACTGCCCTGAACTGCAATGATTCCCTAAAAACAGGGTTCATAGCCGGGTTGATCTACCATCATAAGTTCGACTCTACCGGGTGTCCTCACAGGCTCAGCAACTGCAAGCCCATCACTCACTTCAGGCAGGGATGGGGTTCCTTGACAGAAGCTAACATCTCTGGACCCTCTGATGACAAACCGTACTGCTGGCACTACCCACCTAGACCTTGTGGAACTATCCCAGCATTACGTGTCTGCGGCCCTGTGTACTGCTTCACGCCATCGCCAGTCGTTGTAGGCACTACTGATGCTAAGGGCGCCCCAACTTACACCTGGGGTGCGAATGAGACAGACGTGTTCCTGCTGGATTCTCTGCGGCCTCCCGGAGGTCGGTGGTTCGGGTGCACATGGATGAACTCCACGGGGTTTACCAAGACGTGCGGAGCTCCCCCTTGTAACATCTATGGGGGTGGGGGGGATCCCGGCAATGGATCAGACCTCTTTTGTCCCACCGACTGCTTCAGGAAGCATCCTGAGGCCACATACAGCCGGTGTGGTGCGGGGCCCTGGTTGACACCTCGATGCATGGTCGACTATCCATACCGGCTTTGGCACTACCCGTGTACAGTCAACTTTACTTTGTTCAAGGTGAGGATGTTTGTGGGTGGGTTTGAGCACCGGTTTACCGCTGCTTGCAATTGGACCAGGGGGGAGCGTTGCGACATCGAGGATCGTGATCGCAGCGAGCAACATCCGCTGCTGCATTCGACAACTGAGCTTGCTATACTGCCTTGCTCCTTCACGCCCATGCCTGCACTGTCGACAGGCCTGATACACCTCCACCAAAACATCGTGGATGTCCAATACCTTTATGGTGTTGGATCTGGCATGGTAGGATGGGCGTTGAAATGGGAGTTCGTCGTCCTCGTTTTCCTCCTCCTGGCGGACGCACGCGTGTGCGTTGCCCTTTGGCTGATGCTGATGATATCACAAGCAGAAGCAGCCTTGGAGAACCTTGTCACGCTGAACGCCGTCGCTGCTGCCGGAACACACGGTATCGGCTGGTACCTGGTGGCCTTTTTCGCGGCGTGGCACGTGCGGGGTAAGCTTGTCCCGCTGGTGACCTACAGCTTGACGGGTCTTTGGTCCTTAGCATTGCTCGTCCTCTTGCTCCCCCAACGGGCGTACGCTTGGTCGGGTGAAGACAGCGCTACTCTCGGCGCTGGGATCCTGGTCCTCTTCGGCTTCTTTACCTTATCACCTTGGTATAAGCATTGGATCGGCCGCCTCATGTGGTGGAACCAGTACACCATATGTAGATGCGAGGCCGCCCTCCAAGTGTGGGTCCCCCCCCTGCTCGCACGCGGGGGTAGGGACGGTGTCATCCTGCTAGCAAGCCTGCTTCATCCATCTTTAGTTTTTGACATCACTAAGCTGCTAATAGCAGTATTGGGCCCATTATACTTGATACAGGTTGCTGTCACCACCACCCCCTACTTTGTGCGTGCACATGTACTGGTCCGCCTTTGCATGCTCGTGCGTTCTGTGATGGGGGGAAAATACTTCCAGATGATCATACTGAACATTGGCAGATGGTTTAACACTTACCTATACGACCACCTAGCGCCAATGCAACATTGGGCCGCAGCTGGCCTCAAAGACCTAGCAGTGGCCACTGAACCTGTGATATTTAGTCCCATGGAAATCAAGGTCATCACCTGGGGCGCGGATACGGCAGCTTGCGGAGATATTCTTTGCGGGCTGCCTGTCTCTGCGCGATTAGGCCGTGAGGTGTTGCTGGGACCTGCTGATGACTATCGGGAGATGGGTTGGAGTCTGTTGGCCCCGATCACAGCATACGCCCAGCAAACTAGAGGCCTTCTTGGGACTATTGTGACCAGCTTGACTGGCAGGGACAAGAACGTGGTGACTGGTGAAGTGCAGGTGCTTTCCACGGCTACTCAAACCTTCCTAGGTACATCAATAGGGGGGGTTATGTGGACTGTTTACCATGGTGCAGGTTCGAGGACACTTGCGGGCGCTAAACATCCTGCGCTCCAAATGTACACAAATGTGGATCAGGACCTCGTTGGGTGGCCAGCCCCTCCAGGGGCTAAGTCTCTTGAACCATGCACCTGCGGGTCTGCAGACTTGTACTTGGTCACCCGCGATGCTGATGTCATCCCTGCTCGGCGCAGGGGGGACTCCACAGCGAGCTTGCTCAGTCCTAGGCCTCTCGCCTGTCTTAAGGGTTCCTCTGGAGGCCCTGTTATGTGCCCTTCGGGGCATGTTGCGGGGATCTTTAGGGCTGCTGTGTGCACCAGAGGTGTAGCAAAAGCCCTACAGTTCGTACCAGTGGAAATCCTTAGCACGCAGGCTAGGTCGCCATCTTTCTCTGACAATTCAACTCCCCCTGCCGTCCCACAGAGCTATCAAGTAGGGTACCTCCATGCCCCGACCGGCAGTGGTAAGAGCACAAAGGTTCCGGCCGCTTATGTAGCACAGGGATACACTGTTCTCGTGTTGAATCCATCGGTAGCGGCCACACTAGGCTTTGGCTCCTACATGTCGCGTGCTCATGGGATCGACCCCAACATCCGCACTGGGAACCGCACCGTTACAACTGGTGCTAGTCTGACCTATTCCACCTACGGTAAGTTTCTTGCGGACGGGGGCTGCTCCGGGGGAGCATATGATGTGATTATCTGTGATGAATGTCATGCCCAAGACGCTACTAGCATATTGGGTATAGGCACAGTCTTAGATCAGGCTGAGACGGCTGGGGTGAGGCTGACGGTTTTAGCGACAGCAACTCCCCCAGGCAGCATCACCGTGCCACATTCTAACATCGAAGAAGTGGCCCTAGGTTCTGAAGGTGAGATCCCTTTCTACGGTAAGGCTATACCAATAGCCCAACTCAAGGGGGGGAGGCACCTTATCTTTTGTCATTCCAAGAAAAAATGTGATGAGATAGCATCCAAACTCAGAGGCATGGGGCTCAACGCTGTAGCGTACTATAGGGGTCTTGATGTGTCCGTCATACCAACGACTGGAGACGTCGTGGTTTGCGCTACTGACGCCCTCATGACTGGATTCACCGGAGACTTCGATTCTGTCATAGATTGCAACGTGGCTGTTGAACAGTACGTTGACTTCAGCCTGGACCCCACCTTTTCCATTGAGACTCGCACTGCTCCCCAAGACGCGGTTTCCCGCAGCCAACGTCGTGGCCGTACGGGCCGGGGTAGACTCGGTACATACCGATATGTCACCCCGGGTGAGAGACCGTCTGGAATGTTTGACTCGGTTGTTCTCTGTGAGTGCTATGACGCGGGCTGCTCGTGGTACGATCTGCAGCCCGCTGAGACCACAGTCAGACTGAGAGCTTACTTGTCCACGCCGGGGCTACCTGTCTGCCAAGACCATTTGGACTTCTGGGAGAGCGTCTTCACTGGACTAACTCACATAGATGCTCACTTTCTGTCACAGACTAAGCAGCAGGGGCTCAACTTCTCGTACCTGACTGCTTATCAAGCCACTGTGTGCGCTCGCGCGCAGGCTCCTCCCCCAAGTTGGGACGAGACGTGGAAATGCCTCGTGCGGCTCAAGCCAACACTACATGGACCCACGCCCCTCCTATATCGGTTGGGGCCCATCCAAAATGAAATCTGCTTGACACACCCTGTCACAAAATACATCATGGCATGCATGTCAGCTGACCTGGAAGTAACCACCAGCACCTGGGTGTTGCTTGGAGGGGTCCTCGCGGCCCTAGCGGCCTACTGTTTGTCAGTCGGCTGCGTTGTGATTGTGGGTCATATTGAGCTGGGGGGCAAGCCGGCACTCGTTCCAGACAAAGAGGTGTTGTATCAACAATATGATGAGATGGAGGAGTGCTCGCAAGCCGCCCCATATATCGAACAAGCTCAGTTAATAGCCCACCAGTTCAAGGAGAAGATCCTTGGATTGATGCAGCGAGTTACCCAACAACAAGCTGTCATTGAGCCCATAGTAGCTACCAATTGGCAAAAGCTTGAGGTCTTTTGGCACAAGCATATGTGGAATTTTGTGAGTGGGATCCAGTACCTGGCGGGCCTCTCCACTCTGCCTGGCAACCCTGCTGTGGCGTCTCTTATGGCGTTCACTGCTTCAGTTACCAGTCCCCTGACGACCAACCAGACCATGTTTTTCAACATACTCGGGGGGTGGGTTGCCACCCATTTGGCAGGGCCCCAGAGCTCTTCCGCATTCGTGGTAAGTGGCTTGGCCGGCGCTGCCATAGGGGGCATAGGCCTGGGCAGAGTCTTGCTTGACATCCTGGCAGGATACGGAGCTGGTGTCTCAGGCGCCTTGGTGGCTTTTAAGATCATGGGAGGAGAATTCCCCACTGCTGAGGACATGGTCAACCTGTTGCCCGCCATACTATCTCCGGGCGCTCTCGTCGTCGGTGTGATATGCGCTGCCATACTACGTCGACACGTAGGACCTGGGGAGGGGGCGGTGCAGTGGATGAACAGGCTCATCGCATTCGCGTCCCGGGGTAACCACGTCTCGCCAACGCACTATGTCCCCGAGAGCGATGCTGCAGCGAGGGTAACTGCATTGCTGAGTTCTCTAACTGTCACAAGTCTGCTCCGGCGGTTGCACCAGTGGATCAATGAAGACTACCCAAGTCCTTGCAGCGGTGATTGGCTGCGTGACATCTGGGACTGGGTTTGCACGGTGTTGTCTGACTTCAAGACATGGCTCTCTGCTAAGATTATGCCAGCGCTCCCTGGGTTGCCTTTTATTTCCTGTCAGAAGGGGTACAAGGGCGTGTGGCGGGGGGACGGTGTGATGTCAACACGCTGTCCTTGCGGAGCGCCAATAACCGGCCATGTGAAGAATGGGTCCATGCGGCTCGCAGGGCCGCGTACATGTGCCAACATGTGGTATGGTACTTTTCCCATCAATGAGTACACCACTGGACCCAGCACACCTTGCCCATCACCCAACTACACTCGCGCGCTATGGCGTGTGGCTGCTAACAGCTACGTTGAGGTGCGCCGGGTGGGGGACTTCCATTACATTACAGGGGCCACAGAAGATGAGCTCAAGTGTCCATGCCAAGTGCCGGCCGCTGAGTTCTTCACTGAAGTGGATGGGGTAAGACTCCACCGTTACGCCCCTCCATGTAGGCCCTTGTTGAGGGATGAAATCACTTTCATGGTGGGGTTGAATTCCTATGCAATAGGATCCCAACTCCCCTGTGAGCCCGAACCAGATGTCTCTGTGTTGACCTCGATGTTGAGAGACCCTTCCCATATTACCGCCGAGACGGCAGCGCGCCGTCTTGCGCGCGGGTCCCCTCCATCAGAGGCAAGCTCATCCGCCAGCCAACTATCAGCTCCGTCGTTGAAGGCCACTTGCCAGACACATAGGCCCCATCCAGACGCTGAGCTAGTGGACGCCAACTTGTTATGGCGGCAAGAGATGGGCAGCAACATTACACGGGTGGAGTCTGAAACAAAGGTTGTGATTCTTGATTCATTCGAACCTCTGAGAGCCGAAGCCGATGACGCCGAGCTCTCGGTGGCCGCAGAGTGTTTCAAGAAACCTCCCAAGTATCCTCCGGCCCTTCCTATCTGGGCTAGGCCAGATTACAACCCTCCACTGTTGGACCGCTGGAAAGCACCGGATTATGTACCACCAACTGTCCATGGATGCGCTTTACCACCACGGGGCGCGCCGCCGGTGCCTCCCCCTCGGAGGAAAAGAACGGTTCAACTGGACGGCTCCAGTGTATCCGTAGCGCTGGCCGCGCTAGCGGAAAAGTCATTCCCTTCCTCGAAACCGCAGGAAGAGAGTAGCTCATCCTCAGGGGTCGACACGCAGTCCAGCACTACTTCCAAGGTGCCCCCTTCTCCGGAGAGGGAGTCCGACTCAGAGTCATGCTCATCCATGCCTCCTCTCGAGGGAGAGCCGGGCGATCCGGACTTGAGTTGCGACTCTTGGTCCACCGTTAGTGACAGCGAGGAGCAGAGCGTGGTCTGCTGCTCTATGTCGTACTCTTGGACGGGCGCCTTGATAACACCATGTAGTGCTGAGGAGGAGAAACTACCCATCAGCCCACTCAGCAACTCCTTATTGAGACATCATAACCTAGTTTATTCAACGTCGTCTAGAAGCGCTTCTCTGCGTCAGAAGAAGGTCACCTTCGACAGGCTGCAAGTGCTCGACGACCATTACAAGATTGCATTAAAGGAGGTAAAGGAGCGAGCGTCAAAAGTAAAGGCTCGCATGCTCACCGTCGAGGAAGCGTGCGCGCTCGTCCCTCCCCACTCTGCCCGTTCAAAGTTCGGGTATAGTGCGAAGGACGTTCGCTCCTTGTCCAGCAAGGCCATTGACCGGATCCGCTCCGTCTGGGAGGACTTGCTGGAAGACACCACAACTCCAATTCCAACCACCATCATGGCGAAGAACGAGGTGTTTTGCGTGGATCCCGTCAAAGGGGGTCGCAAGCCCGCTCGCCTTATTGTATACCCTGACCTGGGGGTGCGTGTCTGTGAGAAACGCGCCCTATATGACGTGATACAGAAGTTGTCAACTGCGACGATGGGCTCCGCTTATGGATTCCAATACTCGCCTCAGCAGCGGGTCGAACGTCTGTTAAAGATGTGGACCTCAAAGAAAACCCCCTTGGGGTTCTCGTATGACACCCGCTGCTTTGACTCTACTGTCACTGAACAGGATATCAGGGTGGAAGAGGAGATATACCAATGCTGTGACCTCGAACCGGAGGCCAGAAAAGTGATTTCCTCCCTCACGGAGCGGCTTTACTGCGGGGGCCCTATGTTTAACAGCAAAGGGGCCCAGTGTGGTTATCGCCGTTGCCGTGCTAGTGGAGTTCTGCCTACCAGTTTCGGCAATACAATCACTTGTTACATCAAGGCCACAGCGGCTGCGAGGGTCGCAGGCCTCCGGAACCCGGACTTTCTTGTCTGCGGAGATGACTTAGTCGTGGTGGCTGAGAGTGATGGCGTTGACGAGGATAGAGCAGCCCTGAGAGCCTTCACGGAGGCTATGACCAGGTATTCTGCTCCACCCGGAGACGCTCCNCAGCCTACCTATGACCTTGAGCTCATTACATCGTGCTCCTCTAACGTCTCCGTGGCACGGGACAACAAGGGGAAGAGGTACTACTACCTCACCCGTGATGCCACTACTCCCCTGGCCCGTGCGGCTTGGGAAACAGCTCGTCACACTCCAGTTAACTCCTGGTTGGGCAACATCATCATGTACGCGCCTACCATCTGGGTGCGCATGGTAATGCTGACACATTTTTTCTCCATACTCCAATCCCAGGAGATACTTGATCGACCCCTTGACTTTGAAATGTACGGGGCCACTTACTCTGTCACTCCGCTGGAT
>Subject1_2_0.1198
ATGAGCACACTTCCTAAACCCCAAAGAAAAACCAAAAGAAACACCATCCGTCGCCCACAGGACGTTAGGTTCCCGGGTGGCGGACAGATCGTTGGTGGAGTATACGTGTTGCCGCGCAGGGGCCCACGATTGGGTGTGCGCGCGACGCGTAAAACTTCTGAACGGTCACAGCCTCGCGGACGGCGACAGCCTATCCCCAAGGCGCGTCAGAGCGAAGGCCGGTCCTGGGCTCAGCCCGGGTACCCCTGGCCCCTCTATGGTAACGAGGGTTGCGGGTGGGCAGGGTGGCTTCTGTCCCCACGCGGCTCCCGTCCATCTTGGGGCCCAAATGACCCCCGGCGAAGGTCCCGCAATTTGGGTAAAGTCATCGATACCCTCACATGCGGATTCGCCGACCTCATGGGGTACATCCCGCTTGTCGGCGCTCCCGTAGGAGGCGTCGCAAGAGCCTTAGCGCATGGCGTGAGGGCCCTTGAAGACGGGATAAATTTTGCAACAGGGAATTTGCCTGGTTGCTCCTTTTCTATCTTCCTTCTTGCTCTGTTCTCTTGCTTAGTCCATCCAGCAGCCGGTTTAGAGTGGCGGAACACGTCTGGCCTCTACATCCTTACCAACGACTGCCCCAATAGCAGTATTGTGTATGAGGCCGATGACGTTATTCTGCACACACCCGGCTGCATACCTTGTGTTCAAGAGACCAATGCGTCCAAGTGTTGGACCCCAGTGACACCTACAGTGGCAGTCAGGTACGTCGGAGCAACCACCGCTTCGATACGCAGTCATGTGGACCTGCTAGTGGGCGCGGCCACGATGTGCTCTGCGCTCTACGTGGGTGATATGTGTGGGGCCGTTTTCCTCGTGGGACAAGCCTTCACATTCAGACCTCGTCGCCATCAAACGGTCCAGACTTGTAACTGCTCGCTGTACCCAGGCCATCTTACAGGACATCGAATGGCTTGGGATATGATGATGAATTGGTCCCCCGCTGTGGGTATGGTGGTAGCGCACGTCCTGCGTCTGCCCCAGACCTTGTTTGACATAATAGCTGGGGCCCATTGGGGCATCTTAGCGGGCCTAGCCTATTACTCCATGCAGGGCAACTGGGCCAAGGTCGCTATCATCATGGTTATGTTTTCAGGGGTTGATGCCGACACACGCACCGTCGGTGGCACCATAGCTCATAGTACCCGTGGGCTCACTGACCTTTTCAAACTGGGCCCCCGGCAGAACCTGCAGTTGGTTAACACCAGTGGCTCGTGGCACATCAATAGGACTGCCCTGAACTGCAATGATTCCCTAAAAACAGGGTTCATAGCCGGGTTGATCTACCATCATAAGTTCGACTCTACCGGGTGTCCTCACAGGCTCAGCAACTGCAAGCCCATCACTCACTTCAGGCAGGGATGGGGTTCCTTGACAGAAGCTAACATCTCTGGACCCTCTGATGACAAACCGTACTGCTGGCACTACCCACCTAGACCTTGTGGAACTATCCCAGCATTACGTGTCTGCGGCCCTGTGTACTGCTTCACGCCATCGCCAGTCGTTGTAGGCACTACTGATGCTAAGGGCGCCCCAACTTACACCTGGGGTGCGAATGAGACAGACGTGTTCCTGCTGGATTCTCTGCGGCCTCCCGGAGGTCGGTGGTTCGGGTGCACATGGATGAACTCCACGGGGTTTACCAAGACGTGCGGAGCTCCCCCTTGTAACATCTATGGGGGTGGGGGGGATCCCGGCAATGGATCAGACCTCTTTTGCCCCACCGACTGCTTCAGGAAGCATCCTGAGGCCACATACAGCCGGTGTGGTGCGGGGCCCTGGTTGACACCTCGATGCATGGTCGACTATCCATACCGGCTTTGGCACTACCCGTGTACAGTCAACTTTACTTTGTTCAAGGTGAGGATGTTTGTGGGTGGGTTTGAGCACCGGTTTACCGCTGCTTGCAATTGGACCAGGGGGGAGCGTTGCGACATCGAGGATCGTGATCGCAGCGAGCAACATCCGCTGCTGCATTCGACAACTGAGCTTGCTATACTGCCTTGCTCCTTCACGCCCATGCCTGCACTGTCGACAGGCCTGATACACCTCCACCAAAACATCGTGGATGTCCAATACCTTTATGGTGTTGGATCCGGCATGGTAGGATGGGCGTTGAAATGGGAGTTCGTCGTCCTCGTTTTCCTCCTCCTGGCGGACGCACGCGTGTGCGTTGCCCTTTGGCTGATGCTGATGATATCACAAGCAGAAGCAGCCTTGGAGAACCTTGTCACGCTGAACGCCGTCGCTGCTGCCGGAACACATGGTATCGGCTGGTACCTGGTGGCCTTTTTCGCGGCGTGGCACGTGCGGGGTAAGCTTGTCCCGCTGGTGACCTACAGCTTGACGGGTCTTTGGTCCTTAGCATTGCTCGTCCTCTTGCTCCCCCAACGGGCGTACGCTTGGTCGGGTGAAGACAGCGCTACTCTCGGCGCTGGGATCCTGGTCCTCTTCGGCTTCTTTACCTTATCACCTTGGTATAAGCATTGGATCGGCCGCCTCATGTGGTGGAACCAGTACACCATATGTAGATGCGAGGCCGCCCTCCAAGTGTGGGTCCCCCCCCTGCTCGCACGCGGGGGTAGGGACGGTGTCATCCTGCTAGCAAGCCTGCTTCATCCATCTTTAGTTTTTGACATCACTAAGCTGCTAATAGCAGTATTGGGCCCATTATACTTGATACAGGTTGCTGTCACCACCACCCCCTACTTTGTGCGTGCACATGTACTGGTCCGCCTTTGCATGCTCGTGCGTTCTGTGATGGGGGGAAAATACTTCCAGATGATCATACTGAACATTGGCAGATGGTTTAACACTTACCTATACGACCACCTAGCGCCAATGCAACATTGGGCCGCAGCTGGCCTCAAAGACCTAGCAGTGGCCACTGAACCTGTGATATTTAGTCCCATGGAAATCAAGGTCATCACCTGGGGCGCGGATACGGCAGCTTGCGGAGATATTCTTTGCGGGCTGCCTGTCTCTGCGCGATTAGGCCGTGAGGTGTTGCTGGGACCTGCTGATGACTATCGGGAGATGGGTTGGAGTCTGTTGGCCCCGATCACAGCATACGCCCAGCAAACTAGAGGCCTTCTTGGGACTATTGTGACCAGCTTGACTGGCAGGGACAAGAACGTGGTGACTGGTGAAGTGCAGGTGCTTTCCACGGCTACTCAAACCTTCCTAGGTACATCAATAGGGGGGGTTATGTGGACTGTTTACCATGGTGCAGGTTCGAGGACACTTGCGGGCGCTAAACATCCTGCGCTCCAAATGTACACAAATGTGGATCAGGACCTCGTTGGGTGGCCAGCCCCTCCAGGGGCTAAGTCTCTTGAACCATGCACCTGCGGGTCTGCAGACTTGTACTTGGTCACCCGCGATGCTGATGTCATCCCTGCTCGGCGCAGGGGGGACTCCACAGCGAGCTTGCTCAGTCCTAGGCCTCTCGCCTGTCTTAAGGGTTCCTCTGGAGGCCCTGTTATGTGCCCTTCGGGGCATGTTGCGGGGATCTTTAGGGCTGCTGTGTGCACCAGAGGTGTAGCAAAAGCCCTACAGTTCGTACCAGTGGAAATCCTTAGCACGCAGGCTAGGTCGCCATCTTTCTCTGACAATTCAACTCCCCCTGCCGTCCCACAGAGCTATCAAGTAGGGTACCTCCATGCCCCGACCGGCAGTGGTAAGAGCACAAAGGTTCCGGCCGCTTATGTAGCACAGGGATACACTGTTCTCGTGTTGAATCCATCGGTAGCGGCCACACTAGGCTTTGGCTCCTACATGTCGCGTGCTCATGGGATCGACCCCAACATCCGCACTGGGAACCGCACCGTTACAACTGGTGCTAGTCTGACCTATTCCACCTACGGTAAGTTTCTTGCGGACGGGGGCTGCTCCGGGGGAGCATATGATGTGATTATCTGTGATGAATGTCATGCCCAAGACGCTACTAGCATATTGGGTATAGGCACAGTCTTAGATCAGGCTGAGACGGCTGGGGTGAGGCTGACGGTTTTAGCGACAGCAACTCCCCCAGGCAGCATCACCGTGCCACATTCTAACATCGAAGAAGTGGCCCTAGGTTCTGAAGGTGAGATCCCTTTCTACGGTAAGGCTATACCAATAGCCCAACTCAAGGGGGGGAGGCACCTTATCTTTTGTCATTCCAAGAAAAAATGTGATGAGATAGCATCCAAACTCAGAGGCATGGGGCTCAACGCTGTAGCGTACTATAGGGGTCTTGATGTGTCCGTCATACCAACAACTGGAGACGTCGTGGTTTGCGCTACTGACGCCCTCATGACTGGATTCACCGGAGACTTCGATTCTGTCATAGATTGCAACGTGGCTGTTGAACAGTACGTTGACTTCAGCCTGGACCCCACCTTTTCCATTGAGACTCGCACTGCTCCCCAAGACGCGGTTTCCCGCAGCCAACGTCGTGGCCGTACGGGCCGGGGTAGACTCGGTACATACCGATATGTCACCCCGGGTGAGAGACCGTCTGGAATGTTTGACTCGGTTGTTCTCTGTGAGTGCTATGACGCGGGCTGCTCGTGGTACGATCTGCAGCCCGCTGAGACCACAGTCAGACTGAGAGCTTACTTGTCCACGCCGGGGCTACCTGTCTGCCAAGACCATTTGGACTTCTGGGAGAGCGTCTTCACTGGACTAACTCACATAGATGCTCACTTTCTGTCACAGACTAAGCAGCAGGGGCTCAACTTCTCGTACCTGACTGCTTATCAAGCCACTGTGTGCGCTCGCGCGCAGGCTCCTCCCCCAAGTTGGGACGAGACGTGGAAATGCCTCGTGCGGCTCAAGCCAACACTACATGGACCCACGCCCCTCCTATATCGGTTGGGGCCCATCCAAAATGAAATCTGCTTGACACACCCTGTCACAAAATACATCATGGCATGCATGTCAGCTGACCTGGAAGTAACCACCAGCACCTGGGTGTTGCTTGGAGGGGTCCTCGCGGCCCTAGCGGCCTACTGTTTGTCAGTCGGCTGCGTTGTGATTGTGGGTCATATTGAGCTGGGGGGCAAGCCGGCACTCGTTCCAGACAAAGAGGTGTTGTATCAACAATATGATGAGATGGAGGAGTGCTCGCAAGCCGCCCCATATATCGAACAAGCTCAGTTAATAGCCCACCAGTTCAAGGAGAAGATCCTTGGATTGATGCAGCGAGTTACCCAACAACAAGCTGTCATTGAGCCCATAGTAGCTACCAATTGGCAAAAGCTTGAGGTCTTTTGGCACAAGCATATGTGGAATTTTGTGAGTGGGATCCAGTACCTGGCGGGCCTCTCCACTCTGCCTGGCAACCCTGCTGTGGCGTCTCTTATGGCGTTCACTGCTTCAGTTACCAGTCCCCTGACGACCAACCAGACCATGTTTTTCAACATACTCGGGGGGTGGGTTGCCACCCATTTGGCAGGGCCCCAGAGCTCTTCCGCATTCGTGGTAAGTGGCTTGGCCGGCGCTGCCATAGGGGGCATAGGCCTGGGCAGAGTCTTGCTTGACATCCTGGCAGGATACGGAGCTGGTGTCTCAGGCGCCTTGGTGGCTTTTAAGATCATGGGAGGAGAATTCCCCACTGCTGAGGACATGGTCAACCTGTTGCCCGCCATACTATCTCCGGGCGCTCTCGTCGTCGGTGTGATATGCGCTGCCATACTACGTCGACACGTAGGACCTGGGGAGGGGGCGGTGCAGTGGATGAACAGGCTCATCGCATTCGCGTCCCGGGGTAACCACGTCTCGCCAACGCACTATGTCCCCGAGAGCGATGCTGCAGCGAGGGTAACTGCATTGCTGAGTTCTCTAACTGTCACAAGTCTGCTCCGGCGGTTGCACCAGTGGATCAATGAAGACTACCCAAGTCCTTGCAGCGGTGATTGGCTGCGTGACATCTGGGACTGGGTTTGCACGGTGTTGTCTGACTTCAAGACATGGCTCTCTGCTAAGATTATGCCAGCGCTCCCTGGGTTGCCTTTTATTTCCTGTCAGAAGGGGTACAAGGGCGTGTGGCGGGGGGACGGTGTGATGTCAACACGCTGTCCTTGCGGAGCGCCAATAACCGGCCATGTGAAGAATGGGTCCATGCGGCTCGCAGGGCCGCGTACATGTGCCAACATGTGGTATGGTACTTTTCCCATCAATGAGTACACCACTGGACCCAGCACACCTTGCCCATCACCCAACTACACTCGCGCGCTATGGCGTGTGGCTGCTAACAGCTACGTTGAGGTGCGCCGGGTGGGGGACTTCCATTACATTACAGGGGCCACAGAAGATGAGCTCAAGTGTCCATGCCAAGTGCCGGCCGCTGAGTTCTTCACTGAAGTGGATGGGGTAAGACTCCACCGTTACGCCCCTCCATGTAGGCCCTTGTTGAGGGATGAAATCACTTTCATGGTGGGGTTGAATTCCTATGCAATAGGATCCCAACTCCCCTGTGAGCCCGAACCAGATGTCTCTGTGTTGACCTCGATGTTGAGAGACCCTTCCCATATTACCGCCGAGACGGCAGCGCGCCGTCTTGCGCGCGGGTCCCCTCCATCAGAGGCAAGCTCATCCGCCAGCCAACTATCAGCTCCGTCGTTGAAGGCCACTTGCCAGACACATAGGCCCCATCCAGACGCTGAGCTAGTGGACGCCAACTTGTTATGGCGGCAAGAGATGGGCAGCAACATTACACGGGTGGAGTCTGAAACAAAGGTTGTGATTCTTGATTCATTCGAACCTCTGAGAGCCGAAGCCGATGACGCCGAGCTCTCGGTGGCCGCAGAGTGTTTCAAGAAACCTCCCAAGTATCCTCCGGCCCTTCCTATCTGGGCTAGGCCAGATTACAACCCTCCACTGTTGGACCGCTGGAAAGCACCGGATTATGTACCACCAACTGTCCATGGATGCGCTTTACCACCACGGGGCGCGCCGCCGGTGCCTCCCCCTCGGAGGAAAAGAACGGTTCAACTGGACGGCTCCAGTGTATCCGTAGCGCTGGCCGCGCTAGCGGAAAAGTCATTCCCTTCCTCGAAACCGCAGGAAGAGAGTAGCTCATCCTCAGGGGTCGACACGCAGTCCAGCACTACTTCCAAGGTGCCCCCTTCTCCGGAGAGGGAGTCCGACTCAGAGTCATGCTCATCCATGCCTCCTCTCGAGGGAGAGCCGGGCGATCCGGACTTGAGTTGCGACTCTTGGTCCACCGTTAGTGACAGCGAGGAGCAGAGCGTGGTCTGCTGCTCTATGTCGTACTCTTGGACGGGCGCCTTGATAACACCATGTAGTGCTGAGGAGGAGAAACTACCCATCAGCCCACTCAGCAACTCCTTATTGAGACATCACAACCTAGTTTATTCAACGTCGTCTAGAAGCGCTTCTCTGCGTCAGAAGAAGGTCACCTTCGACAGGCTGCAAGTGCTCGACGACCATTACAAGATTGCATTAAAGGAGGTAAAGGAGCGAGCGTCAAAAGTAAAGGCTCGCATGCTCACCGTCGAGGAAGCGTGCGCGCTCGTCCCTCCCCACTCTGCCCGTTCAAAGTTCGGGTATAGTGCGAAGGACGTTCGCTCCTTGTCCAGCAAGGCCATTGACCGGATCCGCTCCGTCTGGGAGGACTTGCTGGAAGACACCACAACTCCAATTCCAACCACCATCATGGCGAAGAACGAGGTGTTTTGCGTGGATCCCGTCAAAGGGGGTCGCAAGCCCGCTCGCCTTATTGTATACCCTGACCTGGGGGTGCGTGTCTGTGAGAAACGCGCCCTATATGACGTGATACAGAAGTTGTCAACTGCGACGATGGGCTCCGCTTATGGATTCCAATACTCGCCTCAGCAGCGGGTCGAACGTCTGTTAAAGATGTGGACCTCAAAGAAAACCCCCTTGGGGTTCTCGTATGACACCCGCTGCTTTGACTCTACTGTCACTGAACAGGATATCAGGGTGGAAGAGGAGATATACCAATGCTGTGACCTCGAACCGGAGGCCAGAAAAGTGATTTCCTCCCTCACGGAGCGGCTTTACTGCGGGGGCCCTATGTTTAACAGCAAAGGGGCCCAGTGTGGTTATCGCCGTTGCCGTGCTAGTGGAGTTCTGCCTACCAGTTTCGGCAATACAATCACTTGTTACATCAAGGCCACAGCGGCTGCGAGGGTCGCAGGCCTCCGGAACCCGGACTTTCTTGTCTGCGGAGATGACTTAGTCGTGGTGGCTGAGAGTGATGGCGTTGACGAGGATAGAGCAGCCCTGAGAGCCTTCACGGAGGCTATGACCAGGTATTCTGCTCCACCCGGAGACGCTCCNCAGCCTACCTATGACCTTGAGCTCATTACATCGTGCTCCTCTAACGTCTCCGTGGCACGGGACAACAAGGGGAAGAGGTACTACTACCTCACCCGTGATGCCACTACTCCCCTGGCCCGTGCGGCTTGGGAAACAGCTCGTCACACTCCAGTTAACTCCTGGTTGGGCAACATCATCATGTACGCGCCTACCATCTGGGTGCGCATGGTAATGCTGACACATTTTTTCTCCATACTCCAATCCCAGGAGATACTTGATCGACCCCTTGACTTTGAAATGTACGGGGCCACTTACTCTGTCACTCCGCTGGAT
>Subject1_3_0.2167
ATGAGCACACTTCCTAAACCCCAAAGAAAAACCAAAAGAAACACCATCCGTCGCCCACAGGACGTTAGGTTCCCGGGTGGCGGACAGATCGTTGGTGGAGTATACGTGTTGCCGCGCAGGGGCCCACGATTGGGTGTGCGCGCGACGCGTAAAACTTCTGAACGGTCACAGCCTCGCGGACGGCGACAGCCTATCCCCAAGGCGCGTCAGAGCGAAGGCCGGTCCTGGGCTCAGCCCGGGTACCCCTGGCCCCTCTATGGTAACGAGGGTTGCGGGTGGGCAGGGTGGCTTCTGTCCCCACGCGGCTCCCGTCCATCTTGGGGCCCAAATGACCCCCGGCGAAGGTCCCGCAATTTGGGTAAAGTCATCGATACCCTCACATGCGGATTCGCCGACCTCATGGGGTACATCCCGCTTGTCGGCGCTCCCGTAGGAGGCGTCGCAAGAGCCTTAGCGCATGGCGTGAGGGCCCTTGAAGACGGGATAAATTTTGCAACAGGGAATTTGCCTGGTTGCTCCTTTTCTATCTTCCTTCTTGCTCTGTTCTCTTGCTTAGTCCATCCAGCAGCCGGTTTAGAGTGGCGGAACACGTCTGGCCTCTACATCCTTACCAACGACTGCCCCAATAGCAGTATTGTGTATGAGGCCGATGACGTTATTCTGCACACACCCGGCTGCATACCTTGTGTTCAAGAGACCAATGCGTCCAAGTGTTGGACCCCAGTGACACCTACAGTGGCAGTCAGGTACGTCGGAGCAACCACCGCTTCGATACGCAGTCATGTGGACCTGCTAGTGGGCGCGGCCACGATGTGCTCTGCGCTCTACGTGGGTGATATGTGTGGGGCCGTTTTCCTCGTGGGACAAGCCTTCACATTCAGACCTCGTCGCCATCAAACGGTCCAGACTTGTAACTGCTCGCTGTACCCAGGCCATCTTACAGGACATCGAATGGCTTGGGATATGATGATGAATTGGTCCCCCGCTGTGGGTATGGTGGTAGCGCACGTCCTGCGTCTGCCCCAGACCTTGTTTGACATAATAGCTGGGGCCCATTGGGGCATCTTAGCGGGCCTAGCCTATTACTCCATGCAGGGCAACTGGGCCAAGGTCGCTATCATCATGGTTATGTTTTCAGGGGTTGATGCCGACACACGCACCGTCGGTGGCACCATAGCTCATAGTACCCGTGGGCTCACTGACCTTTTCAAACTGGGCCCCCGGCAGAACCTGCAGTTGGTTAACACCAGTGGCTCGTGGCACATCAATAGGACTGCCCTGAACTGCAATGATTCCCTAAAAACAGGGTTCATAGCCGGGTTGATCTACCATCATAAGTTCGACTCTACCGGGTGTCCTCACAGGCTCAGCAACTGCAAGCCCATCACTCACTTCAGGCAGGGATGGGGTTCCTTGACAGAAGCTAACATCTCTGGACCCTCTGATGACAAACCGTACTGCTGGCACTACCCACCTAGACCTTGTGGAACTATCCCAGCATTACGTGTCTGCGGCCCTGTGTACTGCTTCACGCCATCGCCAGTCGTTGTAGGCACTACTGATGCTAAGGGCGCCCCAACTTACACCTGGGGTGCGAATGAGACAGACGTGTTCCTGCTGGATTCTCTGCGGCCTCCCGGCGGTCGGTGGTTCGGGTGCACATGGATGAACTCCACGGGGTTTACCAAGACGTGCGGAGCTCCCCCTTGTAACATCTATGGGGGTGGGGGGGATCCCGGCAATGGATCAGACCTCTTTTGCCCCACCGACTGCTTCAGGAAGCATCCTGAGGCCACATACAGCCGGTGTGGTGCGGGGCCCTGGTTGACACCTCGATGCATGGTCGACTATCCATACCGGCTTTGGCACTACCCGTGTACAGTCAACTTTACTTTGTTCAAGGTGAGGATGTTTGTGGGTGGGTTTGAGCACCGGTTTACCGCTGCTTGCAATTGGACCAGGGGGGAGCGTTGCGACATCGAGGATCGTGATCGCAGCGAGCAACATCCGCTGCTGCATTCGACAACTGAGCTTGCTATACTGCCTTGCTCCTTCACGCCCATGCCTGCACTGTCGACAGGCCTGATACACCTCCACCAAAACATCGTGGATGTCCAATACCTTTATGGTGTTGGATCCGGCATGGTAGGATGGGCGTTGAAATGGGAGTTCGTCGTCCTCGTTTTCCTCCTCCTGGCGGACGCACGCGTGTGCGTTGCCCTTTGGCTGATGCTGATGATATCACAAGCAGAAGCAGCCTTGGAGAACCTTGTCACGCTAAACGCCGTCGCTGCTGCCGGAACACATGGTATCGGCTGGTACCTGGTGGCCTTTTTCGCGGCGTGGCACGTGCGGGGTAAGCTTGTCCCGCTGGTGACCTACAGCTTGACGGGTCTTTGGTCCTTAGCATTGCTCGTCCTCTTGCTCCCCCAACGGGCGTACGCTTGGTCGGGTGAAGACAGCGCTACTCTCGGCGCTGGGATCCTGGTCCTCTTCGGCTTCTTTACCTTATCACCTTGGTATAAGCATTGGATCGGCCGCCTCATGTGGTGGAACCAGTACACCATATGTAGATGCGAGGCCGCCCTCCAAGTGTGGGTCCCCCCCCTGCTCGCACGCGGGGGTAGGGACGGTGTCATCCTGCTAGCAAGCCTGCTTCATCCATCTTTAGTTTTTGACATCACTAAGCTGCTAATAGCAGTATTGGGCCCATTATACTTGATACAGGTTGCTGTCACCACCACCCCCTACTTTGTGCGTGCACATGTACTGGTCCGCCTTTGCATGCTCGTGCGTTCTGTGATGGGGGGAAAATACTTCCAGATGATCATACTGAACATTGGCAGATGGTTTAACACTTACCTATACGACCACCTAGCGCCAATGCAACATTGGGCCGCAGCTGGCCTCAAAGACCTAGCAGTGGCCACTGAACCTGTGATATTTAGTCCCATGGAAATCAAGGTCATCACCTGGGGCGCGGATACGGCAGCTTGCGGAGATATTCTTTGCGGGCTGCCTGTCTCTGCGCGATTAGGCCGTGAGGTGTTGCTGGGACCTGCTGATGACTATCGGGAGATGGGTTGGAGTCTGTTGGCCCCGATCACAGCATACGCCCAGCAAACTAGAGGCCTTCTTGGGACTATTGTGACCAGCTTGACTGGCAGGGACAAGAACGTGGTGACTGGTGAAGTGCAGGTGCTTTCCACGGCTACTCAAACCTTCCTAGGTACATCAATAGGGGGGGTTATGTGGACTGTTTACCATGGTGCAGGTTCGAGGACACTTGCGGGCGCTAAACATCCTGCGCTCCAAATGTACACAAATGTGGATCAGGACCTCGTTGGGTGGCCAGCCCCTCCAGGGGCTAAGTCTCTTGAACCATGCACCTGCGGGTCTGCAGACTTGTACTTGGTCACCCGCGATGCTGATGTCATCCCTGCTCGGCGCAGGGGGGACTCCACAGCGAGCTTGCTCAGTCCTAGGCCTCTCGCCTGTCTTAAGGGTTCCTCTGGAGGCCCTGTTATGTGCCCTTCGGGGCATGTTGCGGGGATCTTTAGGGCTGCTGTGTGCACCAGAGGTGTAGCAAAAGCCCTACAGTTCGTACCAGTGGAAATCCTTAGCACGCAGACTAGGTCGCCATCTTTCTCTGACAATTCAACTCCCCCTGCCGTCCCACAGAGCTATCAAGTAGGGTACCTCCATGCCCCGACCGGCAGTGGTAAGAGCACAAAGGTTCCGGCCGCTTATGTAGCACAGGGATACACTGTTCTCGTGTTGAATCCATCGGTAGCGGCCACACTAGGCTTTGGCTCCTACATGTCGCGTGCTCATGGGATCGACCCCAACATCCGCACTGGGAACCGCACCGTTACAACTGGTGCTAGTCTGACCTATTCCACCTACGGTAAGTTTCTTGCGGACGGGGGCTGCTCCGGGGGAGCATATGATGTGATTATCTGTGATGAATGTCATGCCCAAGACGCTACTAGCATATTGGGTATAGGCACAGTCTTAGATCAGGCTGAGACGGCTGGGGTGAGGCTGACGGTTTTAGCGACAGCAACTCCCCCAGGCAGCATCACCGTGCCACATTCTAACATCGAAGAAGTGGCCCTAGGTTCTGAAGGTGAGATCCCTTTCTACGGTAAGGCTATACCAATAGCCCAACTCAAGGGGGGGAGGCACCTTATCTTTTGTCATTCCAAGAAAAAATGTGATGAGATAGCATCCAAACTCAGAGGCATGGGGCTCAACGCTGTAGCGTACTATAGGGGTCTTGATGTGTCCGTCATACCAACAACTGGAGACGTCGTGGTTTGCGCTACTGACGCCCTCATGACTGGATTCACCGGAGACTTCGATTCTGTCATAGATTGCAACGTGGCTGTTGAACAGTACGTTGACTTCAGCCTGGACCCCACCTTTTCCATTGAGACTCGCACTGCTCCCCAAGACGCGGTTTCCCGCAGCCAACGTCGTGGCCGTACGGGCCGGGGTAGACTCGGTACATACCGATATGTCACCCCGGGTGAGAGACCGTCTGGAATGTTTGACTCGGTTGTTCTCTGTGAGTGCTATGACGCGGGCTGCTCGTGGTACGATCTGCAGCCCGCTGAGACCACAGTCAGACTGAGAGCTTACTTGTCCACGCCGGGGCTACCTGTCTGCCAAGACCATTTGGACTTCTGGGAGAGCGTCTTCACTGGACTAACTCACATAGATGCTCACTTTCTGTCACAGACTAAGCAGCAGGGGCTCAACTTCTCGTACCTGACTGCTTATCAAGCCACTGTGTGCGCTCGCGCGCAGGCTCCTCCCCCAAGTTGGGACGAGACGTGGAAATGCCTCGTGCGGCTCAAGCCAACACTACATGGACCCACGCCCCTCCTATATCGGTTGGGGCCCATCCAAAATGAAATCTGCTTGACACACCCTGTCACAAAATACATCATGGCATGCATGTCAGCTGACCTGGAAGTAACCACCAGCACCTGGGTGTTGCTTGGAGGGGTCCTCGCGGCCCTAGCGGCCTACTGTTTGTCAGTCGGCTGCGTTGTGATTGTGGGTCATATTGAGCTGGGGGGCAAGCCGGCACTCGTTCCAGACAAAGAGGTGTTGTATCAACAATATGATGAGATGGAGGAGTGCTCGCAAGCCGCCCCATATATCGAACAAGCTCAGTTAATAGCCCACCAGTTCAAGGAGAAGATCCTTGGATTGATGCAGCGAGTTACCCAACAACAAGCTGTCATTGAGCCCATAGTAGCTACCAATTGGCAAAAGCTTGAGGTCTTTTGGCACAAGCATATGTGGAATTTTGTGAGTGGGATCCAGTACCTGGCGGGCCTCTCCACTCTGCCTGGCAACCCTGCTGTGGCGTCTCTTATGGCGTTCACTGCTTCAGTTACCAGTCCCCTGACGACCAACCAGACCATGTTTTTCAACATACTCGGGGGGTGGGTTGCCACCCATTTGGCAGGGCCCCAGAGCTCTTCCGCATTCGTGGTAAGTGGCTTGGCCGGCGCTGCCATAGGGGGCATAGGCCTGGGCAGAGTCTTGCTTGACATCCTGGCAGGATACGGAGCTGGTGTCTCAGGCGCCTTGGTGGCTTTTAAGATCATGGGAGGAGAATTCCCCACTGCTGAGGACATGGTCAACCTGTTGCCCGCCATACTATCTCCGGGCGCTCTCGTCGTCGGTGTGATATGCGCTGCCATACTACGTCGACACGTAGGACCTGGGGAGGGGGCGGTGCAGTGGATGAACAGGCTCATCGCATTCGCGTCCCGGGGTAACCACGTCTCGCCAACGCACTATGTCCCCGAGAGCGATGCTGCAGCGAGGGTAACTGCATTGCTGAGTTCTCTAACTGTCACAAGTCTGCTCCGGCGGTTGCACCAGTGGATCAATGAAGACTACCCAAGTCCTTGCAGCGGTGATTGGCTGCGTGACATCTGGGACTGGGTTTGCACGGTGTTGTCTGACTTCAAGACATGGCTCTCTGCTAAGATTATGCCAGCGCTCCCTGGGTTGCCTTTTATTTCCTGTCAGAAGGGGTACAAGGGCGTGTGGCGGGGGGACGGTGTGATGTCAACACGCTGTCCTTGCGGAGCGCCAATAACCGGCCATGTGAAGAATGGGTCCATGCGGCTCGCAGGGCCGCGTACATGTGCCAACATGTGGTATGGTACTTTTCCCATCAATGAGTACACCACTGGACCCAGCACACCTTGCCCATCACCCAACTACACTCGCGCGCTATGGCGTGTGGCTGCTAACAGCTACGTTGAGGTGCGCCGGGTGGGGGACTTCCATTACATTACAGGGGCCACAGAAGATGAGCTCAAGTGTCCATGCCAAGTGCCGGCCGCTGAGTTCTTCACTGAAGTGGATGGGGTAAGACTCCACCGTTACGCCCCTCCATGTAGGCCCTTGTTGAGGGATGAAATCACTTTCATGGTGGGGTTGAATTCCTATGCAATAGGATCCCAACTCCCCTGTGAGCCCGAACCAGATGTCTCTGTGTTGACCTCGATGTTGAGAGACCCTTCCCATATTACCGCCGAGACGGCAGCGCGCCGTCTTGCGCGCGGGTCCCCTCCATCAGAGGCAAGCTCATCCGCCAGCCAACTATCAGCTCCGTCGTTGAAGGCCACTTGCCAGACACATAGGCCCCATCCAGACGCTGAGCTAGTGGACGCCAACTTGTTATGGCGGCAAGAGATGGGCAGCAACATTACACGGGTGGAGTCTGAAACAAAGGTTGTGATTCTTGATTCATTCGAACCTCTGAGAGCCGAAGCCGATGACGCCGAGCTCTCGGTGGCCGCAGAGTGTTTCAAGAAACCTCCCAAGTATCCTCCGGCCCTTCCTATCTGGGCTAGGCCAGATTACAACCCTCCACTGTTGGACCGCTGGAAAGCACCGGATTATGTACCACCAACTGTCCATGGATGCGCTTTACCACCACGGGGCGCGCCGCCGGTGCCTCCCCCTCGGAGGAAAAGAACGGTTCAACTGGACGGCTCCAGTGTATCCGTAGCGCTGGCCGCGCTAGCGGAAAAGTCATTCCCTTCCTCGAAACCGCAGGAAGAGAGTAGCTCATCCTCAGGGGTCGACACGCAGTCCAGCACTACTTCCAAGGTGCCCCCTTCTCCGGAGAGGGAGTCCGACTCAGAGTCATGCTCATCCATGCCTCCTCTCGAGGGAGAGCCGGGCGATCCGGACTTGAGTTGCGACTCTTGGTCCACCGTTAGTGACAGCGAGGAGCAGAGCGTGGTCTGCTGCTCTATGTCGTACTCTTGGACGGGCGCCTTGATAACACCATGTAGTGCTGAGGAGGAGAAACTACCCATCAGCCCACTCAGCAACTCCTTATTGAGACATCATAACCTAGTTTATTCAACGTCGTCTAGAAGCGCTTCTCTGCGTCAGAAGAAGGTCACCTTCGACAGGCTGCAAGTGCTCGACGACCATTACAAGATTGCATTAAAGGAGGTAAAGGAGCGAGCGTCAAAAGTAAAGGCTCGCATGCTCACCGTCGAGGAAGCGTGCGCGCTCGTCCCTCCCCACTCTGCCCGTTCAAAGTTCGGGTATAGTGCGAAGGACGTTCGCTCCTTGTCCAGCAAGGCCATTGACCGGATCCGCTCCGTCTGGGAGGACTTGCTGGAAGACACCACAACTCCAATTCCAACCACCATCATGGCGAAGAACGAGGTGTTTTGCGTGGATCCCGTCAAAGGGGGTCGCAAGCCCGCTCGCCTTATTGTATACCCTGACCTGGGGGTGCGTGTCTGTGAGAAACGCGCCCTATATGACGTGATACAGAAGTTGTCAACTGCGACGATGGGCTCCGCTTATGGATTCCAATACTCGCCTCAGCAGCGGGTCGAACGTCTGTTAAAGATGTGGACCTCAAAGAAAACCCCCTTGGGGTTCTCGTATGACACCCGCTGCTTTGACTCTACTGTCACTGAACAGGATATCAGGGTGGAAGAGGAGATATACCAATGCTGTGACCTCGAACCGGAGGCCAGAAAAGTGATTTCCTCCCTCACGGAGCGGCTTTACTGCGGGGGCCCTATGTTTAACAGCAAAGGGGCCCAGTGTGGTTATCGCCGTTGCCGTGCTAGTGGAGTTCTGCCTACCAGTTTCGGCAATACAATCACTTGTTACATCAAGGCCACAGCGGCTGCGAGGGTCGCAGGCCTCCGGAACCCGGACTTTCTTGTCTGCGGAGATGACTTAGTCGTGGTGGCTGAGAGTGATGGCGTTGACGAGGATAGAGCAGCCCTGAGAGCCTTCACGGAGGCTATGACCAGGTATTCTGCTCCACCCGGAGACGCTCCNCAGCCTACCTATGACCTTGAGCTCATTACATCGTGCTCCTCTAACGTCTCCGTGGCACGGGACAACAAGGGGAAGAGGTACTACTACCTCACCCGTGATGCCACTACTCCCCTGGCCCGTGCGGCTTGGGAAACAGCTCGTCACACTCCAGTTAACTCCTGGTTGGGCAACATCATCATGTACGCGCCTACCATCTGGGTGCGCATGGTAATGCTGACACATTTTTTCTCCATACTCCAATCCCAGGAGATACTTGATCGACCCCTTGACTTTGAAATGTACGGGGCCACTTACTCTGTCACTCCGCTGGAT
>Subject1_4_0.0091
ATGAGCACACTTCCTAAACCCCAAAGAAAAACCAAAAGAAACACCATCCGTCGCCCACAGGACGTTAGGTTCCCGGGTGGCGGACAGATCGTTGGTGGAGTATACGTGTTGCCGCGCAGGGGCCCACGATTGGGTGTGCGCGCGACGCGTAAAACTTCTGAACGGTCACAGCCTCGCGGACGGCGACAGCCTATCCCCAAGGCGCGTCAGAGCGAAGGCCGGTCCTGGGCTCAGCCCGGGTACCCCTGGCCCCTCTATGGTAACGAGGGTTGCGGGTGGGCAGGGTGGCTTCTGTCCCCACGCGGCTCCCGTCCATCTTGGGGCCCAAATGACCCCCGGCGAAGGTCCCGCAATTTGGGTAAAGTCATCGATACCCTCACATGCGGATTCGCCGACCTCATGGGGTACATCCCGCTTGTCGGCGCTCCCGTAGGAGGCGTCGCAAGAGCCTTAGCGCATGGCGTGAGGGCCCTTGAAGACGGGATAAATTTTGCAACAGGGAATTTGCCTGGTTGCTCCTTTTCTATCTTCCTTCTTGCTCTGTTCTCTTGCTTAGTCCATCCAGCAGCCGGTTTAGAGTGGCGGAACACGTCTGGCCTCTACATCCTTACCAACGACTGCCCCAATAGCAGTATTGTGTATGAGGCCGATGACGTTATTCTGCACACACCCGGCTGCATACCTTGTGTTCAAGAGACCAATGCGTCCAAGTGTTGGACCCCAGTGACACCTACAGTGGCAGTCAGGTACGTCGGAGCAACCACCGCTTCGATACGCAGTCATGTGGACCTGCTAGTGGGCGCGGCCACGATGTGCTCTGCGCTCTACGTGGGTGATATGTGTGGGGCCGTTTTCCTCGTGGGACAAGCCTTCACATTCAGACCTCGTCGCCATCAAACGGTCCAGACTTGTAACTGCTCGCTGTACCCAGGCCATCTTACAGGACATCGAATGGCTTGGGATATGATGATGAATTGGTCCCCCGCTGTGGGTATGGTGGTAGCGCACGTCCTGCGTCTGCCCCAGACCTTGTTTGACATAATAGCTGGGGCCCATTGGGGCATCTTAGCGGGCCTAGCCTATTACTCCATGCAGGGCAACTGGGCCAAGGTCGCTATCATCATGGTTATGTTTTCAGGGGTTGATGCCGACACACGCACCGTCGGTGGCACCATAGCTCATAGTACCCGTGGGCTCACTGACCTTTTCAAACTGGGCCCCCGGCAGAACCTGCAGTTGGTTAACACCAGTGGCTCGTGGCACATCAATAGGACTGCCCTGAACTGCAATGATTCCCTAAAAACAGGGTTCATAGCCGGGTTGATCTACCATCATAAGTTCGACTCTACCGGGTGTCCTCACAGGCTCAGCAACTGCAAGCCCATCACTCACTTCAGGCAGGGATGGGGTTCCTTGACAGAAGCTAACATCTCTGGACCCTCTGATGACAAACCGTACTGCTGGCACTACCCACCTAGACCTTGTGGAACTATCCCAGCATTACGTGTCTGCGGCCCTGTGTACTGCTTCACGCCATCGCCAGTCGTTGTAGGCACTACTGATGCTAAGGGCGCCCCAACTTACACCTGGGGTGCGAATGAGACAGACGTGTTCCTGCTGGATTCTCTGCGGCCTCCCGGAGGTCGGTGGTTCGGGTGCACATGGATGAACTCCACGGGGTTTACCAAGACGTGCGGAGCTCCCCCTTGTAACATCTATGGGGGTGGGGGGGATCCCGGCAATGGATCAGACCTCTTTTGCCCCACCGACTGCTTCAGGAAGCATCCTGAGGCCACATACAGCCGGTGTGGTGCGGGGCCCTGGTTGACACCTCGATGCATGGTCGACTATCCATACCGGCTTTGGCACTACCCGTGTACAGTCAACTTTACTTTGTTCAAGGTGAGGATGTTTGTGGGTGGGTTTGAGCACCGGTTTACCGCTGCTTGCAATTGGACCAGGGGGGAGCGTTGCGACATCGAGGATCGTGATCGCAGCGAGCAACATCCGCTGCTGCATTCGACAACTGAGCTTGCTATACTGCCTTGCTCCTTCACGCCCATGCCTGCACTGTCGACAGGCCTGATACACCTCCACCAAAACATCGTGGATGTCCAATACCTTTATGGTGTTGGATCCGGCATGGTAGGATGGGCGGTGAAATGGGAGTTCGTCGTCCTCGTTTTCCTCCTCCTGGCGGACGCACGCGTGTGCGTTGCCCTTTGGCTGATGCTGATGATATCACAAGCAGAAGCAGCCTTGGAGAACCTTGTCACGCTGAACGCCGTCGCTGCTGCCGGAACACATGGTATCGGCTGGTACCTGGTGGCCTTTTTCGCGGCGTGGCACGTGCGGGGTAAGCTTGTCCCGCTGGTGACCTACAGCTTGACGGGTCTTTGGTCCTTAGCATTGCTCGTCCTCTTGCTCCCCCAACGGGCGTACGCTTGGTCGGGTGAAGACAGCGCTACTCTCGGCGCTGGGATCCTGGTCCTCTTCGGCTTCTTTACCTTATCACCTTGGTATAAGCATTGGATCGGCCGCCTCATGTGGTGGAACCAGTACACCATATGTAGATGCGAGGCCGCCCTCCAAGTGTGGGTCCCCCCCCTGCTCGCACGCGGGGGTAGGGACNGTGTCATCCTGCTAGCAAGCCTGCTTCATCCATCTTTAGTTTTTGACATCACTAAGCTGCTAATAGCAGTATTGGGCCCATTATACTTGATACAGGTTGCTGTCACCACCACCCCCTACTTTGTGCGTGCACATGTACTGGTCCGCCTTTGCATGCTCGTGCGTTCTGTGATGGGGGGAAAATACTTCCAGATGATCATACTGAACATTGGCAGATGGTTTAACACTTACCTATACGACCACCTAGCGCCAATGCAACATTGGGCCGCAGCTGGCCTCAAAGACCTAGCAGTGGCCACTGAACCTGTGATATTTAGTCCCATGGAAATCAAGGTCATCACCTGGGGCGCGGATACGGCAGCTTGCGGAGATATTCTTTGCGGGCTGCCTGTCTCTGCGCGATTAGGCCGTGAGGTGTTGCTGGGACCTGCTGATGACTATCGGGAGATGGGTTGGAGTCTGTTGGCCCCGATCACAGCATACGCCCAGCAAACTAGAGGCCTTCTTGGGACTATTGTGACCAGCTTGACTGGCAGGGACAAGAACGTGGTGACTGGTGAAGTGCAGGTGCTTTCCACGGCTACTCAAACCTTCCTAGGTACATCAATAGGGGGGGTTATGTGGACTGTTTACCATGGTGCAGGTTCGAGGACACTTGCGGGCGCTAAACATCCTGCGCTCCAAATGTACACAAATGTGGATCAGGACCTCGTTGGGTGGCCAGCCCCTCCAGGGGCTAAGTCTCTTGAACCATGCACCTGCGGGTCTGCAGACTTGTACTTGGTCACCCGCGATGCTGATGTCATCCCTGCTCGGCGCAGGGGGGACTCCACAGCGAGCTTGCTCAGTCCTAGGCCTCTCGCCTGTCTTAAGGGTTCCTCTGGAGGCCCTGTTATGTGCCCTTCGGGGCATGTTGCGGGGATCTTTAGGGCTGCTGTGTGCACCAGAGGTGTAGCAAAAGCCCTACAGTTCGTACCAGTGGAAATCCTTAGCACGCAGGCTAGGTCGCCATCTTTCTCTGACAATTCAACTCCCCCTGCCGTCCCACAGAGCTATCAAGTAGGGTACCTCCATGCCCCGACCGGCAGTGGTAAGAGCACAAAGGTTCCGGCCGCTTATGTAGCACAGGGATACACTGTTCTCGTGTTGAATCCATCGGTAGCGGCCACACTAGGCTTTGGCTCCTACATGTCGCGTGCTCATGGGATCGACCCCAACATCCGCACTGGGAACCGCACCGTTACAACTGGTGCTAGTCTGACCTATTCCACCTACGGTAAGTTTCTTGCGGACGGGGGCTGCTCCGGGGGAGCATATGATGTGATTATCTGTGATGAATGTCATGCCCAAGACGCTACTAGCATATTGGGTATAGGCACAGTCTTAGATCAGGCTGAGACGGCTGGGGTGAGGCTGACGGTTTTAGCGACAGCAACTCCCCCAGGCAGCATCACCGTGCCACATTCTAACATCGAAGAAGTGGCCCTAGGTTCTGAAGGTGAGATCCCTTTCTACGGTAAGGCTATACCAATAGCCCAACTCAAGGGGGGGAGGCACCTTATCTTTTGTCATTCCAAGAAAAAATGTGATGAGATAGCATCCAAACTCAGAGGCATGGGGCTCAACGCTGTAGCGTACTATAGGGGTCTTGATGTGTCCGTCATACCAACAACTGGAGACGTCGTGGTTTGCGCTACTGACGCCCTCATGACTGGATTCACCGGAGACTTCGATTCTGTCATAGATTGCAACGTGGCTGTTGAACAGTACGTTGACTTCAGCCTGGACCCCACCTTTTCCATTGAGACTCGCACTGCTCCCCAAGACGCGGTTTCCCGCAGCCAACGTCGTGGCCGTACGGGCCGGGGTAGACTCGGTACATACCGATATGTCACCCCGGGTGAGAGACCGTCTGGAATGTTTGACTCGGTTGTTCTCTGTGAGTGCTATGACGCGGGCTGCTCGTGGTACGATCTGCAGCCCGCTGAGACCACAGTCAGACTGAGAGCTTACTTGTCCACGCCGGGGCTACCTGTCTGCCAAGACCATTTGGACTTCTGGGAGAGCGTCTTCACTGGACTAACTCACATAGATGCTCACTTTCTGTCACAGACTAAGCAGCAGGGGCTCAACTTCTCGTACCTGACTGCTTATCAAGCCACTGTGTGCGCTCGCGCGCAGGCTCCTCCCCCAAGTTGGGACGAGACGTGGAAATGCCTCGTGCGGCTCAAGCCAACACTACATGGACCCACGCCCCTNCTATATCGGTTGGGGCCCATCCAAAATGAAATCTGCTTGACACACCCTGTCACAAAATACATCATGGCATGCATGTCAGCTGACCTGGAAGTAACCACCAGCACCTGGGTGTTGCTTGGAGGGGTCCTCGCGGCCCTAGCGGCCTACTGTTTGTCAGTCGGCTGCGTTGTGATTGTGGGTCATATTGAGCTGGGGGGCAAGCCGGCACTCGTTCCAGACAAAGAGGTGTTGTATCAACAATATGATGAGATGGAGGAGTGCTCGCAAGCCGCCCCATATATCGAACAAGCTCAGTTAATAGCCCACCAGTTCAAGGAGAAGATCCTTGGATTGATGCAGCGAGTTACCCAACAACAAGCTGTCATTGAGCCCATAGTAGCTACCAATTGGCAAAAGCTTGAGGTCTTTTGGCACAAGCATATGTGGAATTTTGTGAGTGGGATCCAGTACCTGGCGGGCCTCTCCACTCTGCCTGGCAACCCTGCTGTGGCGTCTCTTATGGCGTTCACTGCTTCAGTTACCAGTCCCCTGACGACCAACCAGACCATGTTTTTCAACATACTCGGGGGGTGGGTTGCCACCCATTTGGCAGGGCCCCAGAGCTCTTCCGCATTCGTGGTAAGTGGCTTGGCCGGCGCTGCCATAGGGGGCATAGGCCTGGGCAGAGTCTTGCTTGACATCCTGGCAGGATACGGAGCTGGTGTCTCAGGCGCCTTGGTGGCTTTTAAGATCATGGGAGGAGAATTCCCCACTGCTGAGGACATGGTCAACCTGTTGCCCGCCATACTATCTCCGGGCGCTCTCGTCGTCGGTGTGATATGCGCTGCCATACTACGTCGACACGTAGGACCTGGGGAGGGGGCGGTGCAGTGGATGAACAGGCTCATCGCATTCGCGTCCCGGGGTAACCACGTCTCGCCAACGCACTATGTCCCCGAGAGCGATGCTGCAGCGAGGGTAACTGCATTGCTGAGTTCTCTAACTGTCACAAGTCTGCTCCGGCGGTTGCACCAGTGGATCAATGAAGACTACCCAAGTCCTTGCAGCGGTGATTGGCTGCGTGACATCTGGGACTGGGTTTGCACGGTGTTGTCTGACTTCAAGACATGGCTCTCTGCTAAGATTATGCCAGCGCTCCCTGGGTTGCCTTTTATTTCCTGTCAGAAGGGGTACAAGGGCGTGTGGCGGGGGGACGGTGTGATGTCAACACGCTGTCCTTGCGGAGCGCCAATAACCGGCCATGTGAAGAATGGGTCCATGCGGCTCGCAGGGCCGCGTACATGTGCCAACATGTGGTATGGTACTTTTCCCATCAATGAGTACACCACTGGACCCAGCACACCTTGCCCATCACCCAACTACACTCGCGCGCTATGGCGTGTGGCTGCTAACAGCTACGTTGAGGTGCGCCGGGTGGGGGACTTCCATTACATTACAGGGGCCACAGAAGATGAGCTCAAGTGTCCATGCCAAGTGCCGGCCGCTGAGTTCTTCACTGAAGTGGATGGGGTAAGACTCCACCGTTACGCCCCTCCATGTAGGCCCTTGTTGAGGGATGAAATCACTTTCATGGTGGGGTTGAATTCCTATGCAATAGGATCCCAACTCCCCTGTGAGCCCGAACCAGATGTCTCTGTGTTGACCTCGATGTTGAGAGACCCTTCCCATATTACCGCCGAGACGGCAGCGCGCCGTCTTGCGCGCGGGTCCCCTCCATCAGAGGCAAGCTCATCCGCCAGCCAACTATCAGCTCCGTCGTTGAAGGCCACTTGCCAGACACATAGGCCCCATCCAGACGCTGAGCTAGTGGACGCCAACTTGTTATGGCGGCAAGAGATGGGCAGCAACATTACACGGGTGGAGTCTGATACAAAGGTTGTGATTCTTGATTCATTCGAACCTCTGAGAGCCGAAGCCGATGACGCCGAGCTCTCGGTGGCCGCAGAGTGCTTCAAGAAACCTCCCAAGTATCCTCCGGCCCTTCCTATCTGGGCTAGGCCAGATTACAACCCTCCACTGTTGGACCGCTGGAAAGCACCGGATTATGTACCACCAACTGTCCATGGATGCGCTTTACCACCACGGGGCGCGCCGCCGGTGCCTCCCCCTCGGAGGAAAAGAACGGTTCAACTGGACAGCTCCAGTGTATCCATAGCGCTGGCCGCGCTAGCGGAAAAGTCATTCCCTTCCTCGAAACCGCAGGAAGAGAGTAGCTCATCCTCAGGGGTCGACACGCAGTCCAGCACTACTTCCAAGGTGCCCCCTTCTCCGGAGAGGGAGTCCGACTCAGAGTCATGCTCATCCATGCCTCCTCTCGAGGGAGAGCCGGGCGATCCGGACTTGAGTTGCGACTCTTGGTCCACCGTTAGTGACAGCGAGGAGCAGAGCGTGGTCTGCTGCTCTATGTCGTACTCTTGGACGGGCGCCTTGATAACACCATGTAGTGCTGAGGAGGAGAAACTGCCCATCAGCCCACTCAGCAACTCCTTATTGAGACATCACAACCTAGTTTATTCAACGTCGTCTAGAAGCGCTTCTCTGCGTCAGAAGAAGGTCACCTTCGACAGGCTGCAAGTGCTCGACGACCATTACAAGATTGCATTAAAGGAGGTAAAGGAGCGAGCGTCAAAAGTAAAGGCTCGCATGCTCACCGTCGAGGAAGCGTGCGCGCTCGTCCCTCCCCACTCTGCCCGTTCAAAGTTCGGGTATAGTGCGAAGGACGTTCGCTCCTTGTCCAGCAAGGCCATTGACCGGATCCGCTCCGTCTGGGAGGACTTGCTGGAAGACACCACAACTCCAATTCCAACCACCATCATGGCGAAGAACGAGGTGTTTTGCGTGGATCCCGTCAAAGGGGGTCGCAAGCCCGCTCGCCTTATTGTATACCCTGACCTGGGGGTGCGTGTCTGTGAGAAACGCGCCCTATATGACGTGATACAGAAGTTGTCAACTGCGACGATGGGCTCCGCTTATGGATTCCAATACTCGCCTCAGCAGCGGGTCGAACGTCTGTTAAAGATGTGGACCTCAAAGAAAACCCCCTTGGGGTTCTCGTATGACACCCGCTGCTTTGACTCTACTGTCACTGAACAGGATATCAGGGTGGAAGAGGAGATATACCAATGCTGTGACCTCGAACCGGAGGCCAGAAAAGTGATTTCCTCCCTCACGGAGCGGCTTTACTGCGGGGGCCCTATGTTTAACAGCAAAGGGGCCCAGTGTGGTTATCGCCGTTGCCGTGCTAGTGGAGTTCTGCCTACCAGTTTCGGCAATACAATCACTTGTTACATCAAGGCCACAGCGGCTGCGAGGGTCGCAGGCCTCCGGAACCCGGACTTTCTTGTCTGCGGAGATGACTTAGTCGTGGTGGCTGAGAGTGATGGCGTTGACGAGGATAGAGCAGCCCTGAGAGCCTTCACGGAGGCTATGACCAGGTATTCTGCTCCACCCGGAGACGCTCCNCAGCCTACCTATGACCTTGAGCTCATTACATCGTGCTCCTCTAACGTCTCCGTGGCACGGGACAACAAGGGGAAGAGGTACTACTACCTCACCCGTGATGCCACTACTCCCCTGGCCCGTGCGGCTTGGGAAACAGCTCGTCACACTCCAGTTAACTCCTGGTTGGGCAACATCATCATGTACGCGCCTACCATCTGGGTGCGCATGGTAATGCTGACACATTTTTTCTCCATACTCCAATCCCAGGAGATACTTGATCGACCCCTTGACTTTGAAATGTACGGGGCCACTTACTCTGTCACTCCGCTGGAT
>Subject1_5_0.0075
ATGAGCACACTTCCTAAACCCCAAAGAAAAACCAAAAGAAACACCATCCGTCGCCCACAGGACGTTAGGTTCCCGGGTGGCGGACAGATCGTTGGTGGAGTATACGTGTTGCCGCGCAGGGGCCCACGATTGGGTGTGCGCGCGACGCGTAAAACTTCTGAACGGTCACAGCCTCGCGGACGGCGACAGCCTATCCCCAAGGCGCGTCAGAGCGAAGGCCGGTCCTGGGCTCAGCCCGGGTACCCCTGGCCCCTCTATGGTAACGAGGGTTGCGGGTGGGCAGGGTGGCTTCTGTCCCCACGCGGCTCCCGTCCATCTTGGGGCCCAAATGACCCCCGGCGAAGGTCCCGCAATTTGGGTAAAGTCATCGATACCCTCACATGCGGATTCGCCGACCTCATGGGGTACATCCCGCTTGTCGGCGCTCCCGTAGGAGGCGTCGCAAGAGCCTTAGCGCATGGCGTGAGGGCCCTTGAAGACGGGATAAATTTTGCAACAGGGAATTTGCCTGGTTGCTCCTTTTCTATCTTCCTTCTTGCTCTGTTCTCTTGCTTAGTCCATCCAGCAGCCGGTTTAGAGTGGCGGAACACGTCTGGCCTCTACATCCTTACCAACGACTGCCCCAATAGCAGTATTGTGTATGAGGCCGATGACGTTATTCTGCACACACCCGGCTGCATACCTTGTGTTCAAGAGACCAATGCGTCCAAGTGTTGGACCCCAGTGACACCTACAGTGGCAGTCAGGTACGTCGGAGCAACCACCGCTTCGATACGCAGTCATGTGGACCTGCTAGTGGGCGCGGCCACGATGTGCTCTGCGCTCTACGTGGGTGATATGTGTGGGGCCGTTTTCCTCGTGGGACAAGCCTTCACATTCAGACCTCGTCGCCATCAAACGGTCCAGACTTGTAACTGCTCGCTGTACCCAGGCCATCTTACAGGACATCGAATGGCTTGGGATATGATGATGAATTGGTCCCCCGCTGTGGGTATGGTGGTAGCGCACGTCCTGCGTCTGCCCCAGACCTTGTTTGACATAATAGCTGGGGCCCATTGGGGCATCTTAGCGGGCCTAGCCTATTACTCCATGCAGGGCAACTGGGCCAAGGTCGCTATCATCATGGTTATGTTTTCAGGGGTTGATGCCGACACACGCACCGTCGGTGGCACCATAGCTCATAGTACCCGTGGGCTCACTGACCTTTTCAAACTGGGCCCCCGGCAGAACCTGCAGTTGGTTAACACCAGTGGCTCGTGGCACATCAATAGGACTGCCCTGAACTGCAATGATTCCCTAAAAACAGGGTTCATAGCCGGGTTGATCTACCATCATAAGTTCGACTCTACCGGGTGTCCTCACAGGCTCAGCAACTGCAAGCCCATCACTCACTTCAGGCAGGGATGGGGTTCCTTGACAGAAGCTAACATCTCTGGACCCTCTGATGACAAACCGTACTGCTGGCACTACCCACCTAGACCTTGTGGAACTATCCCAGCATTACGTGTCTGCGGCCCTGTGTACTGCTTCACGCCATCGCCAGTCGTTGTAGGCACTACTGATGCTAAGGGCGCCCCAACTTACACCTGGGGTGCGAATGAGACAGACGTGTTCCTGCTGGATTCTCTGCGGCCTCCCGGAGGTCGGTGGTTCGGGTGCACATGGATGAACTCCACGGGGTTTACCAAGACGTGCGGAGCTCCCCCTTGTAACATCTATGGGGGTGGGGGGGATCCCGGCAATGGATCAGACCTCTTTTGCCCCACCGACTGCTTCAGGAAGCATCCTGAGGCCACATACAGCCGGTGTGGTGCGGGGCCCTGGTTGACACCTCGATGCATGGTCGACTATCCATACCGGCTTTGGCACTACCCGTGTACAGTCAACTTTACTTTGTTCAAGGTGAGGATGTTTGTGGGTGGGTTTGAGCACCGGTTTACCGCTGCTTGCAATTGGACCAGGGGGGAGCGTTGCGACATCGAGGATCGTGATCGCAGCGAGCAACATCCGCTGCTGCATTCGACAACTGAGCTTGCTATACTGCCTTGCTCCTTCACGCCCATGCCTGCACTGTCGACAGGCCTGATACACCTCCACCAAAACATCGTGGATGTCCAATACCTTTATGGTGTTGGATCCGGCATGGTAGGATGGGCGGTGAAATGGGAGTTCGTCGTCCTCGTTTTCCTCCTCCTGGCGGACGCACGCGTGTGCGTTGCCCTTTGGCTGATGCTGATGATATCACAAGCAGAAGCAGCCTTGGAGAACCTTGTCACGCTGAACGCCGTCGCTGCTGCCGGAACACATGGTATCGGCTGGTACCTGGTGGCCTTTTTCGCGGCGTGGCACGTGCGGGGTAAGCTTGTCCCGCTGGTGACCTACAGCTTGACGGGTCTTTGGTCCTTAGCATTGCTCGTCCTCTTGCTCCCCCAACGGGCGTACGCTTGGTCGGGTGAAGACAGCGCTACTCTCGGCGCTGGGATCCTGGTCCTCTTCGGCTTCTTTACCTTATCACCTTGGTATAAGCATTGGATCGGCCGCCTCATGTGGTGGAACCAGTACACCATATGTAGATGCGAGGCCGCCCTCCAAGTGTGGGTCCCCCCCCTGCTCGCACGCGGGGGTAGGGACGGTGTCATCCTGCTAGCAAGCCTGCTTCATCCATCTTTAGTTTTTGACATCACTAAGCTGCTAATAGCAGTATTGGGCCCATTATACTTGATACAGGTTGCTGTCACCACCACCCCCTACTTTGTGCGTGCACATGTACTGGTCCGCCTTTGCATGCTCGTGCGTTCTGTGATGGGGGGAAAATACTTCCAGATGATCATACTGAACATTGGCAGATGGTTTAACACTTACCTATACGACCACCTAGCGCCAATGCAACATTGGGCCGCAGCTGGCCTCAAAGACCTAGCAGTGGCCACTGAACCTGTGATATTTAGTCCCATGGAAATCAAGGTCATCACCTGGGGCGCGGATACGGCAGCTTGCGGAGATATTCTTTGCGGGCTGCCTGTCTCTGCGCGATTAGGCCGTGAGGTGTTGCTGGGACCTGCTGATGACTATCGGGAGATGGGTTGGAGTCTGTTGGCCCCGATCACAGCATACGCCCAGCAAACTAGAGGCCTTCTTGGGACTATTGTGACCAGCTTGACTGGCAGGGACAAGAACGTGGTGACTGGTGAAGTGCAGGTGCTTTCCACGGCTACTCAAACCTTCCTAGGTACATCAATAGGGGGGGTTATGTGGACTGTTTACCATGGTGCAGGTTCGAGGACACTTGCGGGCGCTAAACATCCTGCGCTCCAAATGTACACAAATGTGGATCAGGACCTCGTTGGGTGGCCAGCCCCTCCAGGGGCTAAGTCTCTTGAACCATGCACCTGCGGGTCTGCAGACTTGTACTTGGTCACCCGCGATGCTGATGTCATCCCTGCTCGGCGCAGGGGGGACTCCACAGCGAGCTTGCTCAGTCCTAGGCCTCTCGCCTGTCTTAAGGGTTCCTCTGGAGGCCCTGTTATGTGCCCTTCGGGGCATGTTGCGGGGATCTTTAGGGCTGCTGTGTGCACCAGAGGTGTAGCAAAAGCCCTACAGTTCGTACCAGTGGAAATCCTTAGCACGCAGGCTAGGTCGCCATCTTTCTCTGACAATTCAACTCCCCCTGCCGTCCCACAGAGCTATCAAGTAGGGTACCTCCATGCCCCGACCGGCAGTGGTAAGAGCACAAAGGTTCCGGCCGCTTATGTAGCACAGGGATACACTGTTCTCGTGTTGAATCCATCGGTAGCGGCCACACTAGGCTTTGGCTCCTACATGTCGCGTGCTCATGGGATCGACCCCAACATCCGCACTGGGAACCGCACCGTTACAACTGGTGCTAGCCTGACCTATTCCACCTACGGTAAGTTTCTTGCGGACGGGGGCTGCTCCGGGGGAGCATATGATGTGATTATCTGTGATGAATGTCATGCCCAAGACGCTACTAGCATATTGGGTATAGGCACAGTCTTAGATCAGGCTGAGACGGCTGGGGTGAGGCTGACGGTTTTAGCGACAGCAACTCCCCCAGGCAGCATCACCGTGCCACATTCTAACATCGAAGAAGTGGCCCTAGGTTCTGAAGGTGAGATCCCTTTCTACGGTAAGGCTATACCAATAGCCCAACTCAAGGGGGGGAGGCACCTTATCTTTTGTCATTCCAAGAAAAAATGTGATGAGATAGCATCCAAACTCAGAGGCATGGGGCTCAACGCTGTAGCGTACTATAGGGGTCTTGATGTGTCCGTCATACCAACAACTGGAGACGTCGTGGTTTGCGCTACTGACGCCCTCATGACTGGATTCACCGGAGACTTCGATTCTGTCATAGATTGCAACGTGGCTGTTGAACAGTACGTTGACTTCAGCCTGGACCCCACCTTTTCCATTGAGACTCGCACTGCTCCCCAAGACGCGGTTTCCCGCAGCCAACGTCGTGGCCGTACGGGCCGGGGTAGACTCGGTACATACCGATATGTCACCCCGGGTGAGAGACCGTCTGGAATGTTTGACTCGGTTGTTCTCTGTGAGTGCTATGACGCGGGCTGCTCGTGGTACGATCTGCAGCCCGCTGAGACCACAGTCAGACTGAGAGCTTACTTGTCCACGCCGGGGCTACCTGTCTGCCAAGACCATTTGGACTTCTGGGAGAGCGTCTTCACTGGACTAACTCACATAGATGCTCACTTTCTGTCACAGACTAAGCAGCAGGGGCTCAACTTCTCGTACCTGACTGCTTATCAAGCCACTGTGTGCGCTCGCGCGCAGGCTCCTCCCCCAAGTTGGGACGAGACGTGGAAATGCCTCGTGCGGCTCAAGCCAACACTACATGGACCCACGCCCCTCCTATATCGGTTGGGGCCCATCCAAAATGAAATCTGCTTGACACACCCTGTCACAAAATACATCATGGCATGCATGTCAGCTGACCTGGAAGTAACCACCAGCACCTGGGTGTTGCTTGGAGGGGTCCTCGCGGCCCTAGCGGCCTACTGTTTGTCAGTCGGCTGCGTTGTGATTGTGGGTCATATTGAGCTGGGGGGCAAGCCGGCACTCGTTCCAGACAAAGAGGTGTTGTATCAACAATATGATGAGATGGAGGAGTGCTCGCAAGCCGCCCCATATATCGAACAAGCTCAGTTAATAGCCCACCAGTTCAAGGAGAAGATCCTTGGATTGATGCAGCGAGTTACCCAACAACAAGCTGTCATTGAGCCCATAGTAGCTACCAATTGGCAAAAGCTTGAGGTCTTTTGGCACAAGCATATGTGGAATTTTGTGAGTGGGATCCAGTACCTGGCGGGCCTCTCCACTCTGCCTGGCAACCCTGCTGTGGCGTCTCTTATGGCGTTCACTGCTTCAGTTACCAGTCCCCTGACGACCAACCAGACCATGTTTTTCAACATACTCGGGGGGTGGGTTGCCACCCATTTGGCAGGGCCCCAGAGCTCTTCCGCATTCGTGGTAAGTGGCTTGGCCGGCGCTGCCATAGGGGGCATAGGCCTGGGCAGAGTCTTGCTTGACATCCTGGCAGGATACGGAGCTGGTGTCTCAGGCGCCTTGGTGGCTTTTAAGATCATGGGAGGAGAATTCCCCACTGCTGAGGACATGGTCAACCTGTTGCCCGCCATACTATCTCCGGGCGCTCTCGTCGTCGGTGTGATATGCGCTGCCATACTACGTCGACACGTAGGACCTGGGGAGGGGGCGGTGCAGTGGATGAACAGGCTCATCGCATTCGCGTCCCGGGGTAACCACGTCTCGCCAACGCACTATGTCCCCGAGAGCGATGCTGCAGCGAGGGTAACTGCATTGCTGAGTTCTCTAACTGTCACAAGTCTGCTCCGGCGGTTGCACCAGTGGATCAATGAAGACTACCCAAGTCCTTGCAGCGGTGATTGGCTGCGTGACATCTGGGACTGGGTTTGCACGGTGTTGTCTGACTTCAAGACATGGCTCTCTGCTAAGATTATGCCAGCGCTCCCTGGGTTGCCTTTTATTTCCTGTCAGAAGGGGTACAAGGGCGTGTGGCGGGGGGACGGTGTGATGTCAACACGCTGTCCTTGCGGAGCGCCAATAACCGGCCATGTGAAGAATGGGTCCATGCGGCTCGCAGGGCCGCGTACATGTGCCAACATGTGGTATGGTACTTTTCCCATCAATGAGTACACCACTGGACCCAGCACACCTTGCCCATCACCCAACTACACTCGCGCGCTATGGCGTGTGGCTGCTAACAGCTACGTTGAGGTGCGCCGGGTGGGGGACTTCCATTACATTACAGGGGCCACAGAAGATGAGCTCAAGTGTCCATGCCAAGTGCCGGCCGCTGAGTTCTTCACTGAAGTGGATGGGGTAAGACTCCACCGTTACGCCCCTCCATGTAGGCCCTTGTTGAGGGATGAAATCACTTTCATGGTGGGGTTGAATTCCTATGCAATAGGATCCCAACTCCCCTGTGAGCCCGAACCAGATGTCTCTGTGTTGACCTCGATGTTGAGAGACCCTTCCCATATTACCGCCGAGACGGCAGCGCGCCGTCTTGCGCGCGGGTCCCCTCCATCAGAGGCAAGCTCATCCGCCAGCCAACTATCAGCTCCGTCGTTGAAGGCCACTTGCCAGACACATAGGCCCCATCCAGACGCTGAGCTAGTGGACGCCAACTTGTTATGGCGGCAAGAGATGGGCAGCAACATTACACGGGTGGAGTCTGAAACAAAGGTTGTGATTCTTGATTCATTCGAACCTCTGAGAGCCGAAGCCGATGACGCCGAGCTCTCGGTGGCCGCAGAGTGCTTCAAGAAACCTCCCAAGTATCCTCCGGCCCTTCCTATCTGGGCTAGGCCAGATTACAACCCTCCACTGTTGGACCGCTGGAAAGCACCGGATTATGTACCACCAACTGTCCATGGATGCGCTTTACCACCACGGGGCGCGCCGCCGGTGCCTCCCCCTCGGAGGAAAAGAACAGTTCAACTGGACGGCTCCAGTGTATCCNTAGCGCTGGCCGCGCTAGCGGAAAAGTCATTCCCTTCCTCGAAACCGCAGGAAGAGAGTAGCTCATCCTCAGGGGTCGACACGCAGTCCAGCACTACTTCCAAGGTGCCCCCTTCTCCGGAGAGGGAGTCCGACTCAGAGTCATGCTCATCCATGCCTCCTCTCGAGGGAGAGCCGGGCGATCCGGACTTGAGTTGCGACTCTTGGTCCACCGTTAGTGACAGCGAGGAGCAGAGCGTGGTCTGCTGCTCTATGTCGTACTCTTGGACGGGCGCCTTGATAACACCATGTAGTGCTGAGGAGGAGAAACTGCCCATCAGCCCACTCAGCAACTCCTTATTGAGACATCATAACCTAGTTTATTCAACGTCGTCTAGAAGCGCTTCTCTGCGTCAGAAGAAGGTCACCTTCGACAGGCTGCAAGTGCTCGACGACCATTACAAGATTGCATTAAAGGAGGTAAAGGAGCGAGCGTCAAAAGTAAAGGCTCGCATGCTCACCGTCGAGGAAGCGTGCGCGCTCGTCCCTCCCCACTCTGCCCGTTCAAAGTTCGGGTATAGTGCGAAGGACGTTCGCTCCTTGTCCAGCAAGGCCATTGACCGGATCCGCTCCGTCTGGGAGGACTTGCTGGAAGACACCACAACTCCAATTCCAACCACCATCATGGCGAAGAACGAGGTGTTTTGCGTGGATCCCGTCAAAGGGGGTCGCAAGCCCGCTCGCCTTATTGTATACCCTGACCTGGGGGTGCGTGTCTGTGAGAAACGCGCCCTATATGACGTGATACAGAAGTTGTCAACTGCGACGATGGGCTCCGCTTATGGATTCCAATACTCGCCTCAGCAGCGGGTCGAACGTCTGTTAAAGATGTGGACCTCAAAGAAAACCCCCTTGGGGTTCTCGTATGACACCCGCTGCTTTGACTCTACTGTCACTGAACAGGATATCAGGGTGGAAGAGGAGATATACCAATGCTGTGACCTCGAACCGGAGGCCAGAAAAGTGATTTCCTCCCTCACGGAGCGGCTTTACTGCGGGGGCCCTATGTTTAACAGCAAAGGGGCCCAGTGTGGTTATCGCCGTTGCCGTGCTAGTGGAGTTCTGCCTACCAGTTTCGGCAATACAATCACTTGTTACATCAAGGCCACAGCGGCTGCGAGGGTCGCAGGCCTCCGGAACCCGGACTTTCTTGTCTGCGGAGATGACTTAGTCGTGGTGGCTGAGAGTGATGGCGTTGACGAGGATAGAGCAGCCCTGAGAGCCTTCACGGAGGCTATGACCAGGTATTCTGCTCCACCCGGAGACGCTCCACAGCCTACCTATGACCTTGAGCTCATTACATCGTGCTCCTCTAACGTCTCCGTGGCACGGGACAACAAGGGGAAGAGGTACTACTACCTCACCCGTGATGCCACTACTCCCCTGGCCCGTGCGGCTTGGGAAACAGCTCGTCACACTCCAGTTAACTCCTGGTTGGGCAACATCATCATGTACGCGCCTACCATCTGGGTGCGCATGGTAATGCTGACACATTTTTTCTCCATACTCCAATCCCAGGAGATACTTGATCGACCCCTTGACTTTGAAATGTACGGGGCCACTTACTCTGTCACTCCGCTGGAT
>Subject1_6_0.0716
ATGAGCACACTTCCTAAACCCCAAAGAAAAACCAAAAGAAACACCATCCGTCGCCCACAGGACGTTAGGTTCCCGGGTGGCGGACAGATCGTTGGTGGAGTATACGTGTTGCCGCGCAGGGGCCCACGATTGGGTGTGCGCGCGACGCGTAAAACTTCTGAACGGTCACAGCCTCGCGGACGGCGACAGCCTATCCCCAAGGCGCGTCAGAGCGAAGGCCGGTCCTGGGCTCAGCCCGGGTACCCCTGGCCCCTCTATGGTAACGAGGGTTGCGGGTGGGCAGGGTGGCTTCTGTCCCCACGCGGCTCCCGTCCATCTTGGGGCCCAAATGACCCCCGGCGAAGGTCCCGCAATTTGGGTAAAGTCATCGATACCCTCACATGCGGATTCGCCGACCTCATGGGGTACATCCCGCTCGTCGGCGCTCCCGTAGGAGGCGTCGCAAGAGCCTTAGCGCATGGCGTGAGGGCCCTTGAAGACGGGATAAATTTTGCAACAGGGAATTTGCCTGGTTGCTCCTTTTCTATCTTCCTTCTTGCTCTGTTCTCTTGCTTAGTCCATCCAGCAGCCGGTTTAGAGTGGCGGAACACGTCTGGCCTCTACATCCTTACCAACGACTGCCCCAATAGCAGTATTGTGTATGAGGCCGATGACGTCATTCTGCACACACCCGGCTGCATACCTTGTGTTCAAGAGACCAATGCGTCCAAGTGTTGGACCCCAGTGACACCTACAGTGGCAGTCAGGTACGTCGGAGCAACCACCGCTTCGATACGCAGTCATGTGGACCTGCTAGTGGGCGCGGCCACGATGTGCTCTGCTCTCTACGTGGGTGATATGTGTGGGGCCGTTTTCCTCGTGGGACAAGCCTTCACATTCAGACCTCGTCGCCATCAAACGGTCCAGACTTGTAACTGCTCGCTGTACCCAGGCCATCTTACAGGACATCGAATGGCTTGGGATATGATGATGAATTGGTCCCCCGCTGTGGGTATGGTGGTAGCGCACGTCCTGCGTCTGCCCCAGACCTTGTTTGACATAATAGCTGGGGCCCATTGGGGCATCTTAGCGGGCCTAGCCTATTACTCCATGCAGGGCAACTGGGCCAAGGTCGCTATCATCATGGTTATGTTTTCAGGGGTTGATGCCGACACACGCACCGTCGGTGGCACCATAGCTCATAGTACCCGTGGGCTCACTGACCTTTTCAAACTGGGCCCCCGGCAGAACCTGCAGTTGGTTAACACCAGTGGCTCGTGGCACATCAATAGGACTGCCCTGAACTGCAATGATTCCCTAAAAACAGGGTTCATAGCCGGGTTGATCTACCATCATAAGTTCGACTCTACCGGGTGTCCTCACAGGCTCAGCAACTGCAAGCCCATCACTCACTTCAGGCAGGGATGGGGTTCCTTGACAGAAGCTAACATCTCTGGACCCTCTGATGACAAACCGTACTGCTGGCACTACCCACCTAGACCTTGTGGAACTATCCCAGCATTACGTGTCTGCGGCCCTGTGTACTGCTTCACGCCATCGCCAGTCGTTGTAGGCACTACTGATGCTAAGGGCGCCCCAACTTACACCTGGGGTGCGAATGAGACAGACGTGTTCCTGCTGGATTCTCTGCGGCCTCCCAGCGGTCGGTGGTTCGGGTGCACATGGATGAACTCCACGGGGTTTACCAAGACGTGCGGAGCTCCCCCTTGTAACATCTATGGGGGTGGGGGGGATCCCGGCAATGGATCAGACCTCTTTTGCCCCACCGACTGCTTCAGGAAGCATCCTGAGGCCACATACAGCCGGTGTGGTGCGGGGCCCTGGTTGACACCTCGATGCATGGTCGACTATCCATACCGGCTTTGGCACTACCCGTGTACAGTCAACTTTACTTTGTTCAAGGTGAGGATGTTTGTGGGTGGGTTTGAGCACCGGTTTACCGCTGCTTGCAATTGGACCAGGGGGGAGCGTTGCGACATCGAGGATCGTGATCGCAGCGAGCAACATCCGCTGCTGCATTCGACAACTGAGCTTGCTATACTGCCTTGCTCCTTCACGCCCATGCCTGCACTGTCGACAGGCCTGATACACCTCCACCAAAACATCGTGGATGTCCAATACCTTTATGGTGTTGGATCCGGCATGGTAGGATGGGCGTTGAAATGGGAGTTCGTCGTCCTCGTTTTCCTCCTCCTGGCGGACGCACGCGTGTGCGTTGCCCTTTGGCTGATGCTGATGATATCACAAGCAGAAGCAGCCTTGGAGAACCTTGTCACGCTAAACGCCGTCGCTGCTGCCGGAACACATGGTATCGGCTGGTACCTGGTGGCCTTTTTCGCGGCGTGGCACGTGCGGGGTAAGCTTGTCCCGCTGGTGACCTACAGCTTGACGGGTCTTTGGTCCTTAGCATTGCTCGTCCTCTTGCTCCCCCAACGGGCGTACGCTTGGTCGGGTGAAGACAGCGCTACTCTCGGCGCTGGGATCCTGGTCCTCTTCGGCTTCTTTACCTTATCACCTTGGTATAAGCATTGGATCGGCCGCCTCATGTGGTGGAACCAGTACACCATATGTAGATGCGAGGCCGCCCTCCAAGTGTGGGTCCCCCCCCTGCTCGCACGCGGGGGTAGGGACGGTGTCATCCTGCTAGCAAGCCTGCTTCATCCATCTTTAGTTTTTGACATCACTAAGCTGCTAATAGCAGTATTGGGCCCATTATACTTGATACAGGTTGCTGTCACCACCACCCCCTACTTTGTGCGTGCACATGTACTGGTCCGCCTTTGCATGCTCGTGCGTTCTGTGATGGGGGGAAAATACTTCCAGGTGATCATACTGAACATTGGCAGATGGTTTAACACTTACCTATACGACCACCTAGCGCCAATGCAACATTGGGCCGCAGCTGGCCTCAAAGACCTAGCAGTGGCCACTGAACCTGTGATATTTAGTCCCATGGAAATCAAGGTCATCACCTGGGGCGCGGATACGGCAGCTTGCGGAGATATTCTTTGCGGGCTGCCTGTCTCTGCGCGATTAGGCCGTGAGGTGTTGCTGGGACCTGCTGATGACTATCGGGAGATGGGTTGGAGTCTGTTGGCCCCGATCACAGCATACGCCCAGCAAACTAGAGGCCTTCTTGGGACTATTGTGACCAGCTTGACTGGCAGGGACAAGAACGTGGTGACTGGTGAAGTGCAGGTGCTTTCCACGGCTACTCAAACCTTCCTAGGTACATCAATAGGGGGGGTTATGTGGACTGTTTACCATGGTGCAGGTTCGAGGACACTTGCGGGCGCTAAACATCCTGCGCTCCAAATGTACACAAATGTGGATCAGGACCTCGTTGGGTGGCCAGCCCCTCCAGGGGCTAAGTCTCTTGAACCATGCACCTGCGGGTCTGCAGACTTGTACTTGGTCACCCGCGATGCTGATGTCATCCCTGCTCGGCGCAGGGGGGACTCCACAGCGAGCTTGCTCAGTCCTAGGCCTCTCGCCTGTCTTAAGGGTTCCTCTGGAGGCCCTGTTATGTGCCCTTCGGGGCATGTTGCGGGGATCTTTAGGGCTGCTGTGTGCACCAGAGGTGTAGCAAAAGCCCTACAGTTCGTACCAGTGGAAATCCTTAGCACGCAGACTAGGTCGCCATCTTTCTCTGACAATTCAACTCCCCCTGCCGTCCCACAGAGCTATCAAGTAGGGTACCTCCATGCCCCGACCGGCAGTGGTAAGAGCACAAAGGTTCCGGCCGCTTATGTAGCACAGGGATACACTGTTCTCGTGTTGAATCCATCGGTAGCGGCCACACTAGGCTTTGGCTCCTACATGTCGCGTGCTCATGGGATCGACCCCAACATCCGCACTGGGAACCGCACCGTTACAACTGGTGCTAGCCTGACCTATTCCACCTACGGTAAGTTTCTTGCGGACGGGGGCTGCTCCGGGGGAGCATATGATGTGATTATCTGTGATGAATGTCATGCCCAAGACGCTACTAGCATATTGGGTATAGGCACAGTCTTAGATCAGGCTGAGACGGCTGGGGTGAGGCTGACGGTTTTAGCGACAGCAACTCCCCCAGGCAGCATCACCGTGCCACATTCTAACATCGAAGAAGTGGCCCTAGGTTCTGAAGGTGAGATCCCTTTCTACGGTAAGGCTATACCAATAGCCCAACTCAAGGGGGGGAGGCACCTTATCTTTTGTCATTCCAAGAAAAAATGTGATGAGATAGCATCCAAACTCAGAGGCATGGGGCTCAACGCTGTAGCGTACTATAGGGGTCTTGATGTGTCCGTCATACCAACAACTGGAGACGTCGTGGTTTGCGCTACTGACGCCCTCATGACTGGATTCACCGGAGACTTCGATTCTGTCATAGATTGCAACGTGGCTGTTGAACAGTACGTTGACTTCAGCCTGGACCCCACCTTTTCCATTGAGACTCGCACTGCTCCCCAAGACGCGGTTTCCCGCAGCCAACGTCGTGGCCGTACGGGCCGGGGTAGACTCGGTACATACCGATATGTCACCCCGGGTGAGAGACCGTCTGGAATGTTTGACTCGGTTGTTCTCTGTGAGTGCTATGACGCGGGCTGCTCGTGGTACGATCTGCAGCCCGCTGAGACCACAGTCAGACTGAGAGCTTACTTGTCCACGCCGGGGCTACCTGTCTGCCAAGACCATTTGGACTTCTGGGAGAGCGTCTTCACTGGACTAACTCACATAGATGCTCACTTTCTGTCACAGACTAAGCAGCAGGGGCTCAACTTCTCGTACCTGACTGCTTATCAAGCCACTGTGTGCGCTCGCGCGCAGGCTCCTCCCCCAAGTTGGGACGAGACGTGGAAATGCCTCGTGCGGCTCAAGCCAACACTACATGGACCCACGCCCCTACTATATCGGTTGGGGCCCATCCAAAATGAAATCTGCTTGACACACCCTGTCACAAAATACATCATGGCATGCATGTCAGCTGACCTGGAAGTAACCACCAGCACCTGGGTGTTGCTTGGAGGGGTCCTCGCGGCCCTAGCGGCCTACTGTTTGTCAGTCGGCTGCGTTGTGATTATGGGTCATATTGAGCTGGGGGGCAAGCCGGCACTCGTTCCAGACAAAGAGGTGTTGTATCAACAATATGATGAGATGGAGGAGTGCTCGCAAGCCGCCCCATATATCGAACAAGCTCAGTTAATAGCCCACCAGTTCAAGGAGAAGATCCTTGGATTGATGCAGCGAGTTACCCAACAACAAGCTGTCATTGAGCCCATAGTAGCTACCAATTGGCAAAAGCTTGAGGTCTTTTGGCACAAGCATATGTGGAATTTTGTGAGTGGGATCCAGTACCTGGCGGGCCTCTCCACTCTGCCTGGCAACCCTGCTGTGGCGTCTCTTATGGCGTTCACTGCTTCAGTTACCAGTCCCCTGACGACCAACCAGACCATGTTTTTCAACATACTCGGGGGGTGGGTTGCCACCCATTTGGCAGGGCCCCAGAGCTCTTCCGCATTCGTGGTAAGTGGCTTGGCCGGCGCTGCCATAGGGGGCATAGGCCTGGGCAGAGTCTTGCTTGACATCCTGGCAGGATACGGAGCTGGTGTCTCAGGCGCCTTGGTGGCTTTTAAGATCATGGGAGGAGAATTCCCCACTGCTGAGGACATGGTCAACCTGTTGCCCGCCATACTATCTCCGGGCGCTCTCGTCGTCGGTGTGATATGCGCTGCCATACTACGTCGACACGTAGGACCTGGGGAGGGGGCGGTGCAGTGGATGAACAGGCTCATCGCATTCGCGTCCCGGGGTAACCACGTCTCGCCAACGCACTATGTCCCCGAGAGCGATGCTGCAGCGAGGGTAACTGCATTGCTGAGTTCTCTAACTGTCACAAGTCTGCTCCGGCGGTTGCACCAGTGGATCAATGAAGACTACCCAAGTCCTTGCAGCGGTGATTGGCTGCGTGACATCTGGGACTGGGTTTGCACGGTGTTGTCTGACTTCAAGACATGGCTCTCTGCTAAGATTATGCCAGCGCTCCCTGGGTTGCCTTTTATTTCCTGTCAGAAGGGGTACAAGGGCGTGTGGCGGGGGGACGGTGTGATGTCAACACGCTGTCCTTGCGGAGCGCCAATAACCGGCCATGTGAAGAATGGGTCCATGCGGCTCGCAGGGCCGCGTACATGTGCCAACATGTGGTATGGTACTTTTCCCATCAATGAGTACACCACTGGACCCAGCACACCTTGCCCATCACCCAACTACACTCGCGCGCTATGGCGTGTGGCTGCTAACAGCTACGTTGAGGTGCGCCGGGTGGGGGACTTCCATTACATTACAGGGGCCACAGAAGATGAGCTCAAGTGTCCATGCCAAGTGCCGGCCGCTGAGTTCTTCACTGAAGTGGATGGGGTAAGACTCCACCGTTACGCCCCTCCATGTAGGCCCTTGTTGAGGGATGAAATCACTTTCATGGTGGGGTTGAATTCCTATGCAATAGGATCCCAACTCCCCTGTGAGCCCGAACCAGATGTCTCTGTGTTGACCTCGATGTTGAGAGACCCTTCCCATATTACCGCCGAGACGGCAGCGCGCCGTCTTGCGCGCGGGTCCCCTCCATCAGAGGCAAGCTCATCCGCCAGCCAACTATCAGCTCCGTCGTTGAAGGCCACTTGCCAGACACATAGGCCCCATCCAGACGCTGAGCTAGTGGACGCCAACTTGTTATGGCGGCAAGAGATGGGCAGCAACATTACACGGGTGGAGTCTGATACAAAGGTTGTGATTCTTGATTCATTCGAACCTCTGAGAGCCGAAGCCGATGACGCCGAGCTCTCGGTGGCCGCAGAGTGCTTCAAGAAACCTCCCAAGTATCCTCCGGCCCTTCCTATCTGGGCTAGGCCAGATTACAACCCTCCACTGTTGGACCGCTGGAAAGCACCGGATTATGTACCACCAACTGTCCATGGATGCGCTTTACCACCACGGGGCGCGCCGCCGGTGCCTCCCCCTCGGAGGAAAAGAACGGTTCAACTGGACGGCTCCAGTGTATCCATAGCGCTGGCCGCGCTAGCGGAAAAGTCATTCCCTTCCTCGAAACCGCAGGAAGAGAGTAGCTCATCCTCAGGGGTCGACACGCAGTCCAGCACTACTTCCAAGGTGCCCCCTTCTCCGGAGAGGGAGTCCGACTCAGAGTCATGCTCATCCATGCCTCCTCTCGAGGGAGAGCCGGGCGATCCGGACTTGAGTTGCGACTCTTGGTCCACCGTTAGTGACAGCGAGGAGCAGAGCGTGGTCTGCTGCTCTATGTCGTACTCTTGGACGGGCGCCTTGATAACACCATGTAGTGCTGAGGAGGAGAAACTGCCCATCAGCCCACTCAGCAACTCCTTATTGAGACATCACAACCTAGTTTATTCAACGTCGTCTAGAAGCGCTTCTCTGCGTCAGAAGAAGGTCACCTTCGACAGGCTGCAAGTGCTCGACGACCATTACAAGATTGCATTAAAGGAGGTAAAGGAGCGAGCGTCAAAAGTAAAGGCTCGCATGCTCACCGTCGAGGAAGCGTGCGCGCTCGTCCCTCCCCACTCTGCCCGTTCAAAGTTCGGGTATAGTGCGAAGGACGTTCGCTCCTTGTCCAGCAAGGCCATTGACCGGATCCGCTCCGTCTGGGAGGACTTGCTGGAAGACACCACAACTCCAATTCCAACCACCATCATGGCGAAGAACGAGGTGTTTTGCGTGGATCCCGTCAAAGGGGGTCGCAAGCCCGCTCGCCTTATTGTATACCCTGACCTGGGGGTGCGTGTCTGTGAGAAACGCGCCCTATATGACGTGATACAGAAGTTGTCAACTGCGACGATGGGCTCCGCTTATGGATTCCAATACTCGCCTCAGCAGCGGGTCGAACGTCTGTTAAAGATGTGGACCTCAAAGAAAACCCCCTTGGGGTTCTCGTATGACACCCGCTGCTTTGACTCTACTGTCACTGAACAGGATATCAGGGTGGAAGAGGAGATATACCAATGCTGTGACCTCGAACCGGAGGCCAGAAAAGTGATTTCCTCCCTCACGGAGCGGCTTTACTGCGGGGGCCCTATGTTTAACAGCAAAGGGGCCCAGTGTGGTTATCGCCGTTGCCGTGCTAGTGGAGTTCTGCCTACCAGTTTCGGCAATACAATCACTTGTTACATCAAGGCCACAGCGGCTGCGAGGGTCGCAGGCCTCCGGAACCCGGACTTTCTTGTCTGCGGAGATGACTTAGTCGTGGTGGCTGAGAGTGATGGCGTTGACGAGGATAGAGCAGCCCTGAGAGCCTTCACGGAGGCTATGACCAGGTATTCTGCTCCACCCGGAGACGCTCCACAGCCTACCTATGACCTTGAGCTCATTACATCGTGCTCCTCTAACGTCTCCGTGGCACGGGACAACAAGGGGAAGAGGTACTACTACCTCACCCGTGATGCCACTACTCCCCTGGCCCGTGCGGCTTGGGAAACAGCTCGTCACACTCCAGTTAACTCCTGGTTGGGCAACATCATCATGTACGCGCCTACCATCTGGGTGCGCATGGTAATGCTGACACATTTTTTCTCCATACTCCAATCCCAGGAGATACTTGATCGACCCCTTGACTTTGAAATGTACGGGGCCACTTACTCTGTCACTCCGCTGGAT
>Subject1_7_0.0195
ATGAGCACACTTCCTAAACCCCAAAGAAAAACCAAAAGAAACACCATCCGTCGCCCACAGGACGTTAGGTTCCCGGGTGGCGGACAGATCGTTGGTGGAGTATACGTGTTGCCGCGCAGGGGCCCACGATTGGGTGTGCGCGCGACGCGTAAAACTTCTGAACGGTCACAGCCTCGCGGACGGCGACAGCCTATCCCCAAGGCGCGTCAGAGCGAAGGCCGGTCCTGGGCTCAGCCCGGGTACCCCTGGCCCCTCTATGGTAACGAGGGTTGCGGGTGGGCAGGGTGGCTTCTGTCCCCACGCGGCTCCCGTCCATCTTGGGGCCCAAATGACCCCCGGCGAAGGTCCCGCAATTTGGGTAAAGTCATCGATACCCTCACATGCGGATTCGCCGACCTCATGGGGTACATCCCGCTTGTCGGCGCTCCCGTAGGAGGCGTCGCAAGAGCCTTAGCGCATGGCGTGAGGGCCCTTGAAGACGGGATAAATTTTGCAACAGGGAATTTGCCTGGTTGCTCCTTTTCTATCTTCCTTCTTGCTCTGTTCTCTTGCTTAGTCCATCCAGCAGCCGGTTTAGAGTGGCGGAACACGTCTGGCCTCTACATCCTTACCAACGACTGCCCCAATAGCAGTATTGTGTATGAGGCCGATGACGTTATTCTGCACACACCCGGCTGCATACCTTGTGTTCAAGAGACCAATGCGTCCAAGTGTTGGACCCCAGTGACACCTACAGTGGCAGTCAGGTACGTCGGAGCAACCACCGCTTCGATACGCAGTCATGTGGACCTGCTAGTGGGCGCGGCCACGATGTGCTCTGCGCTCTACGTGGGTGATATGTGTGGGGCCGTTTTCCTCGTGGGACAAGCCTTCACATTCAGACCTCGTCGCCATCAAACGGTCCAGACTTGTAACTGCTCGCTGTACCCAGGCCATCTTACAGGACATCGAATGGCTTGGGATATGATGATGAATTGGTCCCCCGCTGTGGGTATGGTGGTAGCGCACGTCCTGCGTCTGCCCCAGACCTTGTTTGACATAATAGCTGGGGCCCATTGGGGCATCTTAGCGGGCCTAGCCTATTACTCCATGCAGGGCAACTGGGCCAAGGTCGCTATCATCATGGTTATGTTTTCAGGGGTTGATGCTGACACACGCACCGTCGGTGGCACCATAGCTCATAGTACCCGTGGGCTCACTGACCTTTTCAAACTGGGCCCCCGGCAGAACCTGCAGTTGGTTAACACCAGTGGCTCGTGGCATATCAATAGGACTGCCCTGAACTGCAATGATTCCCTAAAAACAGGGTTCATAGCCGGGTTGATCTACCATCATAAGTTCGACTCTACCGGGTGTCCTCACAGGCTCAGCAACTGCAAGCCCATCACTCACTTCAGGCAGGGATGGGGTTCCTTGACAGAAGCTAACATCTCTGGACCCTCTGATGACAAACCGTACTGCTGGCACTACCCACCTAGACCTTGTGGAACTATCCCAGCATTACGTGTCTGCGGCCCTGTGTACTGCTTCACGCCATCGCCAGTCGTTGTAGGCACTACTGATGCTAAGGGCGCCCCAACTTACACCTGGGGTGCGAATGAGACAGACGTGTTCCTGCTGGATTCTCTGCGGCCTCCCGGAGGTCGGTGGTTCGGGTGCACATGGATGAACTCCACGGGGTTTACCAAGACGTGCGGAGCTCCCCCTTGTAACATCTATGGGGGTGGGGGGGATCCCGGCAATGGATCAGACCTCTTTTGTCCCACCGACTGCTTCAGGAAGCATCCTGAGGCCACATACAGCCGGTGTGGTGCGGGGCCCTGGTTGACACCTCGATGCATGGTCGACTATCCATACCGGCTTTGGCACTACCCGTGTACAGTCAACTTTACTTTGTTCAAGGTGAGGATGTTTGTGGGTGGGTTTGAGCACCGGTTTACCGCTGCTTGCAATTGGACCAGGGGGGAGCGTTGCGACATCGAGGATCGTGATCGCAGCGAGCAACATCCGCTGCTGCATTCGACAACTGAGCTTGCTATACTGCCTTGCTCCTTCACGCCCATGCCTGCACTGTCGACAGGCCTGATACACCTCCACCAAAACATCGTGGATGTCCAATACCTTTATGGTGTTGGATCTGGCATGGTAGGATGGGCGTTGAAATGGGAGTTCGTCGTCCTCGTTTTCCTCCTCCTGGCGGACGCACGCGTGTGCGTTGCCCTTTGGCTGATGCTGATGATATCACAAGCAGAAGCAGCCTTGGAGAACCTTGTCACGCTGAACGCCGTCGCTGCTGCCGGAACACACGGTATCGGCTGGTACCTGGTGGCCTTTTTCGCGGCGTGGCACGTGCGGGGTAAGCTTGTCCCGCTGGTGACCTACAGCTTGACGGGTCTTTGGTCCTTAGCATTGCTCGTCCTCTTGCTCCCCCAACGGGCGTACGCTTGGTCGGGTGAAGACAGCGCTACTCTCGGCGCTGGGATCCTGGTCCTCTTCGGCTTCTTTACCTTATCACCTTGGTATAAGCATTGGATCGGCCGCCTCATGTGGTGGAACCAGTACACCATATGTAGATGCGAGGCCGCCCTCCAAGTGTGGGTCCCCCCCCTGCTCGCACGCGGGGGTAGGGACGGTGTCATCCTGCTAGCAAGCCTGCTTCATCCATCTTTAGTTTTTGACATCACTAAGCTGCTAATAGCAGTATTGGGCCCATTATACTTGATACAGGTTGCTGTCACCACCACCCCCTACTTTGTGCGTGCACATGTACTGGTCCGCCTTTGCATGCTCGTGCGTTCTGTGATGGGGGGAAAATACTTCCAGATGATCATACTGAACATTGGCAGATGGTTTAACACTTACCTATACGACCACCTAGCGCCAATGCAACATTGGGCCGCAGCTGGCCTCAAAGACCTAGCAGTGGCCACTGAACCTGTGATATTTAGTCCCATGGAAATCAAGGTCATCACCTGGGGCGCGGATACGGCAGCTTGCGGAGATATTCTTTGCGGGCTGCCTGTCTCTGCGCGATTAGGCCGTGAGGTGTTGCTGGGACCTGCTGATGACTATCGGGAGATGGGTTGGAGTCTGTTGGCCCCGATCACAGCATACGCCCAGCAAACTAGAGGCCTTCTTGGGACTATTGTGACCAGCTTGACTGGCAGGGACAAGAACGTGGTGACTGGTGAAGTGCAGGTGCTTTCCACGGCTACTCAAACCTTCCTAGGTACATCAATAGGGGGGGTTATGTGGACTGTTTACCATGGTGCAGGTTCGAGGACACTTGCGGGCGCTAAACATCCTGCGCTCCAAATGTACACAAATGTGGATCAGGACCTCGTTGGGTGGCCAGCCCCTCCAGGGGCTAAGTCTCTTGAACCATGCACCTGCGGGTCTGCAGACTTGTACTTGGTCACCCGCGATGCTGATGTCATCCCTGCTCGGCGCAGGGGGGACTCCACAGCGAGCTTGCTCAGTCCTAGGCCTCTCGCCTGTCTTAAGGGTTCCTCTGGAGGCCCTGTTATGTGCCCTTCGGGGCATGTTGCGGGGATCTTTAGGGCTGCTGTGTGCACCAGAGGTGTAGCAAAAGCCCTACAGTTCGTACCAGTGGAAATCCTTAGCACGCAGGCTAGGTCGCCATCTTTCTCTGACAATTCAACTCCCCCTGCCGTCCCACAGAGCTATCAAGTAGGGTACCTCCATGCCCCGACCGGCAGTGGTAAGAGCACAAAGGTTCCGGCCGCTTATGTAGCACAGGGATACACTGTTCTCGTGTTGAATCCATCGGTAGCGGCCACACTAGGCTTTGGCTCCTACATGTCGCGTGCTCATGGGATCGACCCCAACATCCGCACTGGGAACCGCACCGTTACAACTGGTGCTAGTCTGACCTATTCCACCTACGGTAAGTTTCTTGCGGACGGGGGCTGCTCCGGGGGAGCATATGATGTGATTATCTGTGATGAATGTCATGCCCAAGACGCTACTAGCATATTGGGTATAGGCACAGTCTTAGATCAGGCTGAGACGGCTGGGGTGAGGCTGACGGTTTTAGCGACAGCAACTCCCCCAGGCAGCATCACCGTGCCACATTCTAACATCGAAGAAGTGGCCCTAGGTTCTGAAGGTGAGATCCCTTTCTACGGTAAGGCTATACCAATAGCCCAACTCAAGGGGGGGAGGCACCTTATCTTTTGTCATTCCAAGAAAAAATGTGATGAGATAGCATCCAAACTCAGAGGCATGGGGCTCAACGCTGTAGCGTACTATAGGGGTCTTGATGTGTCCGTCATACCAACAACTGGAGACGTCGTGGTTTGCGCTACTGACGCCCTCATGACTGGATTCACCGGAGACTTCGATTCTGTCATAGATTGCAACGTGGCTGTTGAACAGTACGTTGACTTCAGCCTGGACCCCACCTTTTCCATTGAGACTCGCACTGCTCCCCAAGACGCGGTTTCCCGCAGCCAACGTCGTGGCCGTACGGGCCGGGGTAGACTCGGTACATACCGATATGTCACCCCGGGTGAGAGACCGTCTGGAATGTTTGACTCGGTTGTTCTCTGTGAGTGCTATGACGCGGGCTGCTCGTGGTACGATCTGCAGCCCGCTGAGACCACAGTCAGACTGAGAGCTTACTTGTCCACGCCGGGGCTACCTGTCTGCCAAGACCATTTGGACTTCTGGGAGAGCGTCTTCACTGGACTAACTCACATAGATGCTCACTTTCTGTCACAGACTAAGCAGCAGGGGCTCAACTTCTCGTACCTGACTGCTTATCAAGCCACTGTGTGCGCTCGCGCGCAGGCTCCTCCCCCAAGTTGGGACGAGACGTGGAAATGCCTCGTGCGGCTCAAGCCAACACTACATGGACCCACGCCCCTCCTATATCGGTTGGGGCCCATCCAAAATGAAATCTGCTTGACACACCCTGTCACAAAATACATCATGGCATGCATGTCAGCTGACCTGGAAGTAACCACCAGCACCTGGGTGTTGCTTGGAGGGGTCCTCGCGGCCCTAGCGGCCTACTGTTTGTCAGTCGGCTGCGTTGTGATTGTGGGTCATATTGAGCTGGGGGGCAAGCCGGCACTCGTTCCAGACAAAGAGGTGTTGTATCAACAATATGATGAGATGGAGGAGTGCTCGCAAGCCGCCCCATATATCGAACAAGCTCAGTTAATAGCCCACCAGTTCAAGGAGAAGATCCTTGGATTGATGCAGCGAGTTACCCAACAACAAGCTGTCATTGAGCCCATAGTAGCTACCAATTGGCAAAAGCTTGAGGTCTTTTGGCACAAGCATATGTGGAATTTTGTGAGTGGGATCCAGTACCTGGCGGGCCTCTCCACTCTGCCTGGCAACCCTGCTGTGGCGTCTCTTATGGCGTTCACTGCTTCAGTTACCAGTCCCCTGACGACCAACCAGACCATGTTTTTCAACATACTCGGGGGGTGGGTTGCCACCCATTTGGCAGGGCCCCAGAGCTCTTCCGCATTCGTGGTAAGTGGCTTGGCCGGCGCTGCCATAGGGGGCATAGGCCTGGGCAGAGTCTTGCTTGACATCCTGGCAGGATACGGAGCTGGTGTCTCAGGCGCCTTGGTGGCTTTTAAGATCATGGGAGGAGAATTCCCCACTGCTGAGGACATGGTCAACCTGTTGCCCGCCATACTATCTCCGGGCGCTCTCGTCGTCGGTGTGATATGCGCTGCCATACTACGTCGACACGTAGGACCTGGGGAGGGGGCGGTGCAGTGGATGAACAGGCTCATCGCATTCGCGTCCCGGGGTAACCACGTCTCGCCAACGCACTATGTCCCCGAGAGCGATGCTGCAGCGAGGGTAACTGCATTGCTGAGTTCTCTAACTGTCACAAGTCTGCTCCGGCGGTTGCACCAGTGGATCAATGAAGACTACCCAAGTCCTTGCAGCGGTGATTGGCTGCGTGACATCTGGGACTGGGTTTGCACGGTGTTGTCTGACTTCAAGACATGGCTCTCTGCTAAGATTATGCCAGCGCTCCCTGGGTTGCCTTTTATTTCCTGTCAGAAGGGGTACAAGGGCGTGTGGCGGGGGGACGGTGTGATGTCAACACGCTGTCCTTGCGGAGCGCCAATAACCGGCCATGTGAAGAATGGGTCCATGCGGCTCGCAGGGCCGCGTACATGTGCCAACATGTGGTATGGTACTTTTCCCATCAATGAGTACACCACTGGACCCAGCACACCTTGCCCATCACCCAACTACACTCGCGCGCTATGGCGTGTGGCTGCTAACAGCTACGTTGAGGTGCGCCGGGTGGGGGACTTCCATTACATTACAGGGGCCACAGAAGATGAGCTCAAGTGTCCATGCCAAGTGCCGGCCGCTGAGTTCTTCACTGAAGTGGATGGGGTAAGACTCCACCGTTACGCCCCTCCATGTAGGCCCTTGTTGAGGGATGAAATCACTTTCATGGTGGGGTTGAATTCCTATGCAATAGGATCCCAACTCCCCTGTGAGCCCGAACCAGATGTCTCTGTGTTGACCTCGATGTTGAGAGACCCTTCCCATATTACCGCCGAGACGGCAGCGCGCCGTCTTGCGCGCGGGTCCCCTCCATCAGAGGCAAGCTCATCCGCCAGCCAACTATCAGCTCCGTCGTTGAAGGCCACTTGCCAGACACATAGGCCCCATCCAGACGCTGAGCTAGTGGACGCCAACTTGTTATGGCGGCAAGAGATGGGCAGCAACATTACACGGGTGGAGTCTGAAACAAAGGTTGTGATTCTTGATTCATTCGAACCTCTGAGAGCCGAAGCCGATGACGCCGAGCTCTCGGTGGCCGCAGAGTGTTTCAAGAAACCTCCCAAGTATCCTCCGGCCCTTCCTATCTGGGCTAGGCCAGATTACAACCCTCCACTGTTGGACCGCTGGAAAGCACCGGATTATGTACCACCAACTGTCCATGGATGCGCTTTACCACCACGGGGCGCGCCGCCGGTGCCTCCCCCTCGGAGGAAAAGAACGGTTCAACTGGACGGCTCCAGTGTATCCGTAGCGCTGGCCGCGCTAGCGGAAAAGTCATTCCCTTCCTCGAAACCGCAGGAAGAGAGTAGCTCATCCTCAGGGGTCGACACGCAGTCCAGCACTACTTCCAAGGTGCCCCCTTCTCCGGAGAGGGAGTCCGACTCAGAGTCATGCTCATCCATGCCTCCTCTCGAGGGAGAGCCGGGCGATCCGGACTTGAGTTGCGACTCTTGGTCCACCGTTAGTGACAGCGAGGAGCAGAGCGTGGTCTGCTGCTCTATGTCGTACTCTTGGACGGGCGCCTTGATAACACCATGTAGTGCTGAGGAGGAGAAACTACCCATCAGCCCACTCAGCAACTCCTTATTGAGACATCATAACCTAGTTTATTCAACGTCGTCTAGAAGCGCTTCTCTGCGTCAGAAGAAGGTCACCTTCGACAGGCTGCAAGTGCTCGACGACCATTACAAGATTGCATTAAAGGAGGTAAAGGAGCGAGCGTCAAAAGTAAAGGCTCGCATGCTCACCGTCGAGGAAGCGTGCGCGCTCGTCCCTCCCCACTCTGCCCGTTCAAAGTTCGGGTATAGTGCGAAGGACGTTCGCTCCTTGTCCAGCAAGGCCATTGACCGGATCCGCTCCGTCTGGGAGGACTTGCTGGAAGACACCACAACTCCAATTCCAACCACCATCATGGCGAAGAACGAGGTGTTTTGCGTGGATCCCGTCAAAGGGGGTCGCAAGCCCGCTCGCCTTATTGTATACCCTGACCTGGGGGTGCGTGTCTGTGAGAAACGCGCCCTATATGACGTGATACAGAAGTTGTCAACTGCGACGATGGGCTCCGCTTATGGATTCCAATACTCGCCTCAGCAGCGGGTCGAACGTCTGTTAAAGATGTGGACCTCAAAGAAAACCCCCTTGGGGTTCTCGTATGACACCCGCTGCTTTGACTCTACTGTCACTGAACAGGATATCAGGGTGGAAGAGGAGATATACCAATGCTGTGACCTCGAACCGGAGGCCAGAAAAGTGATTTCCTCCCTCACGGAGCGGTTTTACTGCGGGGGCCCTATGTTTAACAGCAAAGGGGCCCAGTGTGGTTATCGCCGTTGCCGTGCTAGTGGAGTTCTGCCTACCAGTTTCGGCAATACAATCACTTGTTACATCAAGGCCACAGCGGCTGCGAGGGTCGCAGGCCTCCGGAACCCGGACTTTCTTGTCTGCGGAGATGACTTAGTCGTGGTGGCTGAGAGTGATGGCGTTGACGAGGATAGAGCAGCCCTGAGAGCCTTCACGGAGGCTATGACCAGGTATTCTGCTCCACCCGGAGACGCTCCACAGCCTACCTATGACCTTGAGCTCATTACATCGTGCTCCTCTAACGTCTCCGTGGCACGGGACAACAAGGGGAAGAGGTACTACTACCTCACCCGTGATGCCACTACTCCCCTGGCCCGTGCGGCTTGGGAAACAGCTCGTCACACTCCAGTTAACTCCTGGTTGGGCAACATCATCATGTACGCGCCTACCATCTGGGTGCGCATGGTAATGCTGACACATTTTTTCTCCATACTCCAATCCCAGGAGATACTTGATCGACCCCTTGACTTTGAAATGTACGGGGCCACTTACTCTGTCACTCCGCTGGAT
>Subject1_8_0.1233
ATGAGCACACTTCCTAAACCCCAAAGAAAAACCAAAAGAAACACCATCCGTCGCCCACAGGACGTTAGGTTCCCGGGTGGCGGACAGATCGTTGGTGGAGTATACGTGTTGCCGCGCAGGGGCCCACGATTGGGTGTGCGCGCGACGCGTAAAACTTCTGAACGGTCACAGCCTCGCGGACGGCGACAGCCTATCCCCAAGGCGCGTCAGAGCGAAGGCCGGTCCTGGGCTCAGCCCGGGTACCCCTGGCCCCTCTATGGTAACGAGGGTTGCGGGTGGGCAGGGTGGCTTCTGTCCCCACGCGGCTCCCGTCCATCTTGGGGCCCAAATGACCCCCGGCGAAGGTCCCGCAATTTGGGTAAAGTCATCGATACCCTCACATGCGGATTCGCCGACCTCATGGGGTACATCCCGCTTGTCGGCGCTCCCGTAGGAGGCGTCGCAAGAGCCTTAGCGCATGGCGTGAGGGCCCTTGAAGACGGGATAAATTTTGCAACAGGGAATTTGCCTGGTTGCTCCTTTTCTATCTTCCTTCTTGCTCTGTTCTCTTGCTTAGTCCATCCAGCAGCCGGTTTAGAGTGGCGGAACACGTCTGGCCTCTACATCCTTACCAACGACTGCCCCAATAGCAGTATTGTGTATGAGGCCGATGACGTTATTCTGCACACACCCGGCTGCATACCTTGTGTTCAAGAGACCAATGCGTCCAAGTGTTGGACCCCAGTGACACCTACAGTGGCAGTCAGGTACGTCGGAGCAACCACCGCTTCGATACGCAGTCATGTGGACCTGCTAGTGGGCGCGGCCACGATGTGCTCTGCGCTCTACGTGGGTGATATGTGTGGGGCCGTTTTCCTCGTGGGACAAGCCTTCACATTCAGACCTCGTCGCCATCAAACGGTCCAGACTTGTAACTGCTCGCTGTACCCAGGCCATCTTACAGGACATCGAATGGCTTGGGATATGATGATGAATTGGTCCCCCGCTGTGGGTATGGTGGTAGCGCACGTCCTGCGTCTGCCCCAGACCTTGTTTGACATAATAGCTGGGGCCCATTGGGGCATCTTAGCGGGCCTAGCCTATTACTCCATGCAGGGCAACTGGGCCAAGGTCGCTATCATCATGGTTATGTTTTCAGGGGTTGATGCTGACACACGCACCGTCGGTGGCACCATAGCTCATAGTACCCGTGGGCTCACTGACCTTTTCAAACTGGGCCCCCGGCAGAACCTGCAGTTGGTTAACACCAGTGGCTCGTGGCATATCAATAGGACTGCCCTGAACTGCAATGATTCCCTAAAAACAGGGTTCATAGCCGGGTTGATCTACCATCATAAGTTCGACTCTACCGGGTGTCCTCACAGGCTCAGCAACTGCAAGCCCATCACTCACTTCAGGCAGGGATGGGGTTCCTTGACAGAAGCTAACATCTCTGGACCCTCTGATGACAAACCGTACTGCTGGCACTACCCACCTAGACCTTGTGGAACTATCCCAGCATTACGTGTCTGCGGCCCTGTGTACTGCTTCACGCCATCGCCAGTCGTTGTAGGCACTACTGATGCTAAGGGCGCCCCAACTTACACCTGGGGTGCGAATGAGACAGACGTGTTCCTGCTGGATTCTCTGCGGCCTCCCGGAGGTCGGTGGTTCGGGTGCACATGGATGAACTCCACGGGGTTTACCAAGACGTGCGGAGCTCCCCCTTGTAACATCTATGGGGGTGGGGGGGATCCCGGCAATGGATCAGACCTCTTTTGCCCCACCGACTGCTTCAGGAAGCATCCTGAGGCCACATACAGCCGGTGTGGTGCGGGGCCCTGGTTGACACCTCGATGCATGGTCGACTATCCATACCGGCTTTGGCACTACCCGTGTACAGTCAACTTTACTTTGTTCAAGGTGAGGATGTTTGTGGGTGGGTTTGAGCACCGGTTTACCGCTGCTTGCAATTGGACCAGGGGGGAGCGTTGCGACATCGAGGATCGTGATCGCAGCGAGCAACATCCGCTGCTGCATTCGACAACTGAGCTTGCTATACTGCCTTGCTCCTTCACGCCCATGCCTGCACTGTCGACAGGCCTGATACACCTCCACCAAAACATCGTGGATGTCCAATACCTTTATGGTGTTGGATCCGGCATGGTAGGATGGGCGTTGAAATGGGAGTTCGTCGTCCTCGTTTTCCTCCTCCTGGCGGACGCACGCGTGTGCGTTGCCCTTTGGCTGATGCTGATGATATCACAAGCAGAAGCAGCCTTGGAGAACCTTGTCACGCTGAACGCCGTCGCTGCTGCCGGAACACACGGTATCGGCTGGTACCTGGTGGCCTTTTTCGCGGCGTGGCACGTGCGGGGTAAGCTTGTCCCGCTGGTGACCTACAGCTTGACGGGTCTTTGGTCCTTAGCATTGCTCGTCCTCTTGCTCCCCCAACGGGCGTACGCTTGGTCGGGTGAAGACAGCGCTACTCTCGGCGCTGGGATCCTGGTCCTCTTCGGCTTCTTTACCTTATCACCTTGGTATAAGCATTGGATCGGCCGCCTCATGTGGTGGAACCAGTACACCATATGTAGATGCGAGGCCGCCCTCCAAGTGTGGGTCCCCCCCCTGCTCGCACGCGGGGGTAGGGACGGTGTCATCCTGCTAGCAAGCCTGCTTCATCCATCTTTAGTTTTTGACATCACTAAGCTGCTAATAGCAGTATTGGGCCCATTATACTTGATACAGGTTGCTGTCACCACCACCCCCTACTTTGTGCGTGCACATGTACTGGTCCGCCTTTGCATGCTCGTGCGTTCTGTGATGGGGGGAAAATACTTCCAGATGATCATACTGAACATTGGCAGATGGTTTAACACTTACCTATACGACCACCTAGCGCCAATGCAACATTGGGCCGCAGCTGGCCTCAAAGACCTAGCAGTGGCCACTGAACCTGTGATATTTAGTCCCATGGAAATCAAGGTCATCACCTGGGGCGCGGATACGGCAGCTTGCGGAGATATTCTTTGCGGGCTGCCTGTCTCTGCGCGATTAGGCCGTGAGGTGTTGCTGGGACCTGCTGATGACTATCGGGAGATGGGTTGGAGTCTGTTGGCCCCGATCACAGCATACGCCCAGCAAACTAGAGGCCTTCTTGGGACTATTGTGACCAGCTTGACTGGCAGGGACAAGAACGTGGTGACTGGTGAAGTGCAGGTGCTTTCCACGGCTACTCAAACCTTCCTAGGTACATCAATAGGGGGGGTTATGTGGACTGTTTACCATGGTGCAGGTTCGAGGACACTTGCGGGCGCTAAACATCCTGCGCTCCAAATGTACACAAATGTGGATCAGGACCTCGTTGGGTGGCCAGCCCCTCCAGGGGCTAAGTCTCTTGAACCATGCACCTGCGGGTCTGCAGACTTGTACTTGGTCACCCGCGATGCTGATGTCATCCCTGCTCGGCGCAGGGGGGACTCCACAGCGAGCTTGCTCAGTCCTAGGCCTCTCGCCTGTCTTAAGGGTTCCTCTGGAGGCCCTGTTATGTGCCCTTCGGGGCATGTTGCGGGGATCTTTAGGGCTGCTGTGTGCACCAGAGGTGTAGCAAAAGCCCTACAGTTCGTACCAGTGGAAATCCTTAGCACGCAGGCTAGGTCGCCATCTTTCTCTGACAATTCAACTCCCCCTGCCGTCCCACAGAGCTATCAAGTAGGGTACCTCCATGCCCCGACCGGCAGTGGTAAGAGCACAAAGGTTCCGGCCGCTTATGTAGCACAGGGATACACTGTTCTCGTGTTGAATCCATCGGTAGCGGCCACACTAGGCTTTGGCTCCTACATGTCGCGTGCTCATGGGATCGACCCCAACATCCGCACTGGGAACCGCACCGTTACAACTGGTGCTAGTCTGACCTATTCCACCTACGGTAAGTTTCTTGCGGACGGGGGCTGCTCCGGGGGAGCATATGATGTGATTATCTGTGATGAATGTCATGCCCAAGACGCTACTAGCATATTGGGTATAGGCACAGTCTTAGATCAGGCTGAGACGGCTGGGGTGAGGCTGACGGTTTTAGCGACAGCAACTCCCCCAGGCAGCATCACCGTGCCACATTCTAACATCGAAGAAGTGGCCCTAGGTTCTGAAGGTGAGATCCCTTTCTACGGTAAGGCTATACCAATAGCCCAACTCAAGGGGGGGAGGCACCTTATCTTTTGTCATTCCAAGAAAAAATGTGATGAGATAGCATCCAAACTCAGAGGCATGGGGCTCAACGCTGTAGCGTACTATAGGGGTCTTGATGTGTCCGTCATACCAACGACTGGAGACGTCGTGGTTTGCGCTACTGACGCCCTCATGACTGGATTCACCGGAGACTTCGATTCTGTCATAGATTGCAACGTGGCTGTTGAACAGTACGTTGACTTCAGCCTGGACCCCACCTTTTCCATTGAGACTCGCACTGCTCCCCAAGACGCGGTTTCCCGCAGCCAACGTCGTGGCCGTACGGGCCGGGGTAGACTCGGTACATACCGATATGTCACCCCGGGTGAGAGACCGTCTGGAATGTTTGACTCGGTTGTTCTCTGTGAGTGCTATGACGCGGGCTGCTCGTGGTACGATCTGCAGCCCGCTGAGACCACAGTCAGACTGAGAGCTTACTTGTCCACGCCGGGGCTACCTGTCTGCCAAGACCATTTGGACTTCTGGGAGAGCGTCTTCACTGGACTAACTCACATAGATGCTCACTTTCTGTCACAGACTAAGCAGCAGGGGCTCAACTTCTCGTACCTGACTGCTTATCAAGCCACTGTGTGCGCTCGCGCGCAGGCTCCTCCCCCAAGTTGGGACGAGACGTGGAAATGCCTCGTGCGGCTCAAGCCAACACTACATGGACCCACGCCCCTCCTATATCGGTTGGGGCCCATCCAAAATGAAATCTGCTTGACACACCCTGTCACAAAATACATCATGGCATGCATGTCAGCTGACCTGGAAGTAACCACCAGCACCTGGGTGTTGCTTGGAGGGGTCCTCGCGGCCCTAGCGGCCTACTGTTTGTCAGTCGGCTGCGTTGTGATTGTGGGTCATATTGAGCTGGGGGGCAAGCCGGCACTCGTTCCAGACAAAGAGGTGTTGTATCAACAATATGATGAGATGGAGGAGTGCTCGCAAGCCGCCCCATATATCGAACAAGCTCAGTTAATAGCCCACCAGTTCAAGGAGAAGATCCTTGGATTGATGCAGCGAGTTACCCAACAACAAGCTGTCATTGAGCCCATAGTAGCTACCAATTGGCAAAAGCTTGAGGTCTTTTGGCACAAGCATATGTGGAATTTTGTGAGTGGGATCCAGTACCTGGCGGGCCTCTCCACTCTGCCTGGCAACCCTGCTGTGGCGTCTCTTATGGCGTTCACTGCTTCAGTTACCAGTCCCCTGACGACCAACCAGACCATGTTTTTCAACATACTCGGGGGGTGGGTTGCCACCCATTTGGCAGGGCCCCAGAGCTCTTCCGCATTCGTGGTAAGTGGCTTGGCCGGCGCTGCCATAGGGGGCATAGGCCTGGGCAGAGTCTTGCTTGACATCCTGGCAGGATACGGAGCTGGTGTCTCAGGCGCCTTGGTGGCTTTTAAGATCATGGGAGGAGAATTCCCCACTGCTGAGGACATGGTCAACCTGTTGCCCGCCATACTATCTCCGGGCGCTCTCGTCGTCGGTGTGATATGCGCTGCCATACTACGTCGACACGTAGGACCTGGGGAGGGGGCGGTGCAGTGGATGAACAGGCTCATCGCATTCGCGTCCCGGGGTAACCACGTCTCGCCAACGCACTATGTCCCCGAGAGCGATGCTGCAGCGAGGGTAACTGCATTGCTGAGTTCTCTAACTGTCACAAGTCTGCTCCGGCGGTTGCACCAGTGGATCAATGAAGACTACCCAAGTCCTTGCAGCGGTGATTGGCTGCGTGACATCTGGGACTGGGTTTGCACGGTGTTGTCTGACTTCAAGACATGGCTCTCTGCTAAGATTATGCCAGCGCTCCCTGGGTTGCCTTTTATTTCCTGTCAGAAGGGGTACAAGGGCGTGTGGCGGGGGGACGGTGTGATGTCAACACGCTGTCCTTGCGGAGCGCCAATAACCGGCCATGTGAAGAATGGGTCCATGCGGCTCGCAGGGCCGCGTACATGTGCCAACATGTGGTATGGTACTTTTCCCATCAATGAGTACACCACTGGACCCAGCACACCTTGCCCATCACCCAACTACACTCGCGCGCTATGGCGTGTGGCTGCTAACAGCTACGTTGAGGTGCGCCGGGTGGGGGACTTCCATTACATTACAGGGGCCACAGAAGATGAGCTCAAGTGTCCATGCCAAGTGCCGGCCGCTGAGTTCTTCACTGAAGTGGATGGGGTAAGACTCCACCGTTACGCCCCTCCATGTAGGCCCTTGTTGAGGGATGAAATCACTTTCATGGTGGGGTTGAATTCCTATGCAATAGGATCCCAACTCCCCTGTGAGCCCGAACCAGATGTCTCTGTGTTGACCTCGATGTTGAGAGACCCTTCCCATATTACCGCCGAGACGGCAGCGCGCCGTCTTGCGCGCGGGTCCCCTCCATCAGAGGCAAGCTCATCCGCCAGCCAACTATCAGCTCCGTCGTTGAAGGCCACTTGCCAGACACATAGGCCCCATCCAGACGCTGAGCTAGTGGACGCCAACTTGTTATGGCGGCAAGAGATGGGCAGCAACATTACACGGGTGGAGTCTGAAACAAAGGTTGTGATTCTTGATTCATTCGAACCTCTGAGAGCCGAAGCCGATGACGCCGAGCTCTCGGTGGCCGCAGAGTGTTTCAAGAAACCTCCCAAGTATCCTCCGGCCCTTCCTATCTGGGCTAGGCCAGATTACAACCCTCCACTGTTGGACCGCTGGAAAGCACCGGATTATGTACCACCAACTGTCCATGGATGCGCTTTACCACCACGGGGCGCGCCGCCGGTGCCTCCCCCTCGGAGGAAAAGAACGGTTCAACTGGACGGCTCCAGTGTATCCGTAGCGCTGGCCGCGCTAGCGGAAAAGTCATTCCCTTCCTCGAAACCGCAGGAAGAGAGTAGCTCATCCTCAGGGGTCGACACGCAGTCCAGCACTACTTCCAAGGTGCCCCCTTCTCCGGAGAGGGAGTCCGACTCAGAGTCATGCTCATCCATGCCTCCTCTCGAGGGAGAGCCGGGCGATCCGGACTTGAGTTGCGACTCTTGGTCCACCGTTAGTGACAGCGAGGAGCAGAGCGTGGTCTGCTGCTCTATGTCGTACTCTTGGACGGGCGCCTTGATAACACCATGTAGTGCTGAGGAGGAGAAACTACCCATCAGCCCACTCAGCAACTCCTTATTGAGACATCATAACCTAGTTTATTCAACGTCGTCTAGAAGCGCTTCTCTGCGTCAGAAGAAGGTCACCTTCGACAGGCTGCAAGTGCTCGACGACCATTACAAGATTGCATTAAAGGAGGTAAAGGAGCGAGCGTCAAAAGTAAAGGCTCGCATGCTCACCGTCGAGGAAGCGTGCGCGCTCGTCCCTCCCCACTCTGCCCGTTCAAAGTTCGGGTATAGTGCGAAGGACGTTCGCTCCTTGTCCAGCAAGGCCATTGACCGGATCCGCTCCGTCTGGGAGGACTTGCTGGAAGACACCACAACTCCAATTCCAACCACCATCATGGCGAAGAACGAGGTGTTTTGCGTGGATCCCGTCAAAGGGGGTCGCAAGCCCGCTCGCCTTATTGTATACCCTGACCTGGGGGTGCGTGTCTGTGAGAAACGCGCCCTATATGACGTGATACAGAAGTTGTCAACTGCGACGATGGGCTCCGCTTATGGATTCCAATACTCGCCTCAGCAGCGGGTCGAACGTCTGTTAAAGATGTGGACCTCAAAGAAAACCCCCTTGGGGTTCTCGTATGACACCCGCTGCTTTGACTCTACTGTCACTGAACAGGATATCAGGGTGGAAGAGGAGATATACCAATGCTGTGACCTCGAACCGGAGGCCAGAAAAGTGATTTCCTCCCTCACGGAGCGGCTTTACTGCGGGGGCCCTATGTTTAACAGCAAAGGGGCCCAGTGTGGTTATCGCCGTTGCCGTGCTAGTGGAGTTCTGCCTACCAGTTTCGGCAATACAATCACTTGTTACATCAAGGCCACAGCGGCTGCGAGGGTCGCAGGCCTCCGGAACCCGGACTTTCTTGTCTGCGGAGATGACTTAGTCGTGGTGGCTGAGAGTGATGGCGTTGACGAGGATAGAGCAGCCCTGAGAGCCTTCACGGAGGCTATGACCAGGTATTCTGCTCCACCCGGAGACGCTCCGCAGCCTACCTATGACCTTGAGCTCATTACATCGTGCTCCTCTAACGTCTCCGTGGCACGGGACAACAAGGGGAAGAGGTACTACTACCTCACCCGTGATGCCACTACTCCCCTGGCCCGTGCGGCTTGGGAAACAGCTCGTCACACTCCAGTTAACTCCTGGTTGGGCAACATCATCATGTACGCGCCTACCATCTGGGTGCGCATGGTAATGCTGACACATTTTTTCTCCATACTCCAATCCCAGGAGATACTTGATCGACCCCTTGACTTTGAAATGTACGGGGCCACTTACTCTGTCACTCCGCTGGAT
>Subject1_9_0.0085
ATGAGCACACTTCCTAAACCCCAAAGAAAAACCAAAAGAAACACCATCCGTCGCCCACAGGACGTTAGGTTCCCGGGTGGCGGACAGATCGTTGGTGGAGTATACGTGTTGCCGCGCAGGGGCCCACGATTGGGTGTGCGCGCGACGCGTAAAACTTCTGAACGGTCACAGCCTCGCGGACGGCGACAGCCTATCCCCAAGGCGCGTCAGAGCGAAGGCCGGTCCTGGGCTCAGCCCGGGTACCCCTGGCCCCTCTATGGTAACGAGGGTTGCGGGTGGGCAGGGTGGCTTCTGTCCCCACGCGGCTCCCGTCCATCTTGGGGCCCAAATGACCCCCGGCGAAGGTCCCGCAATTTGGGTAAAGTCATCGATACCCTCACATGCGGATTCGCCGACCTCATGGGGTACATCCCGCTTGTCGGCGCTCCTGTAGGAGGCGTCGCAAGAGCCTTAGCGCATGGCGTGAGGGCCCTTGAAGACGGGATAAATTTTGCAACAGGGAATTTGCCTGGTTGCTCCTTTTCTATCTTCCTTCTTGCTCTGTTCTCTTGCTTAGTCCATCCAGCAGCCGGTTTAGAGTGGCGGAACACGTCTGGCCTCTACATCCTTACCAACGACTGCCCCAATAGCAGTATTGTGTATGAGGCCGATGACGTTATTCTGCACACACCCGGCTGCATACCTTGTGTTCAAGAGACCAATGCGTCCAAGTGTTGGACCCCAGTGACACCTACAGTGGCAGTCAGGTACGTCGGAGCAACCACCGCTTCGATACGCAGTCATGTGGACCTGCTAGTGGGCGCGGCCACGATGTGCTCTGCGCTCTACGTGGGTGATATGTGTGGGGCCGTTTTCCTCGTGGGACAAGCCTTCACATTCAGACCTCGTCGCCATCAAACGGTCCAGACTTGTAACTGCTCGCTGTACCCAGGCCATCTTACAGGACATCGAATGGCTTGGGATATGATGATGAATTGGTCCCCCGCTGTGGGTATGGTGGTAGCGCACGTCCTGCGTCTGCCCCAGACCTTGTTTGACATAATAGCTGGGGCCCATTGGGGCATCTTAGCGGGCCTAGCCTATTACTCCATGCAGGGCAACTGGGCCAAGGTCGCTATCATCATGGTTATGTTTTCAGGGGTTGATGCTGACACACGCACCGTCGGTGGCACCATAGCTCATAGTACCCGTGGGCTCACTGACCTTTTCAAACTGGGCCCCCGGCAGAACCTGCAGTTGGTTAACACCAGTGGCTCGTGGCATATCAATAGGACTGCCCTGAACTGCAATGATTCCCTAAAAACAGGGTTCATAGCCGGGTTGATCTACCATCATAAGTTCGACTCTACCGGGTGTCCTCACAGGCTCAGCAACTGCAAGCCCATCACTCACTTCAGGCAGGGATGGGGTTCCTTGACAGAAGCTAACATCTCTGGACCCTCTGATGACAAACCGTACTGCTGGCACTACCCACCTAGACCTTGTGGAACTATCCCAGCATTACGTGTCTGCGGCCCTGTGTACTGCTTCACGCCATCGCCAGTCGTTGTAGGCACTACTGATGCTAAGGGCGCCCCAACTTACACCTGGGGTGCGAATGAGACAGACGTGTTCCTGCTGGATTCTCTGCGGCCTCCCGGAGGTCGGTGGTTCGGGTGCACATGGATGAACTCCACGGGGTTTACCAAGACGTGCGGAGCTCCCCCTTGTAACATCTATGGGGGTGGGGGGGATCCCGGCAATGGATCAGACCTCTTTTGTCCCACCGACTGCTTCAGGAAGCATCCTGAGGCCACATACAGCCGGTGTGGTGCGGGGCCCTGGTTGACACCTCGATGCATGGTCGACTATCCATACCGGCTTTGGCACTACCCGTGTACAGTCAACTTTACTTTGTTCAAGGTGAGGATGTTTGTGGGTGGGTTTGAGCACCGGTTTACCGCTGCTTGCAATTGGACCAGGGGGGAGCGTTGCGACATCGAGGATCGTGATCGCAGCGAGCAACATCCGCTGCTGCATTCGACAACTGAGCTTGCTATACTGCCTTGCTCCTTCACGCCCATGCCTGCACTGTCGACAGGCCTGATACACCTCCACCAAAACATCGTGGATGTCCAATACCTTTATGGTGTTGGATCCGGCATGGTAGGATGGGCGTTGAAATGGGAGTTCGTCGTCCTCGTTTTCCTCCTCCTGGCGGACGCACGCGTGTGCGTTGCCCTTTGGCTGATGCTGATGATATCACAAGCAGAAGCAGCCTTGGAGAACCTTGTCACGCTGAACGCCGTCGCTGCTGCCGGAACACATGGTATCGGCTGGTACCTGGTGGCCTTTTTCGCGGCGTGGCACGTGCGGGGTAAGCTTGTCCCGCTGGTGACCTACAGCTTGACGGGTCTTTGGTCCTTAGCATTGCTCGTCCTCTTGCTCCCCCAACGGGCGTACGCTTGGTCGGGTGAAGACAGCGCTACTCTCGGCGCTGGGATCCTGGTCCTCTTCGGCTTCTTTACCTTATCACCTTGGTATAAGCATTGGATCGGCCGCCTCATGTGGTGGAACCAGTACACCATATGTAGATGCGAGGCCGCCCTCCAAGTGTGGGTCCCCCCCCTGCTCGCACGCGGGGGTAGGGACGGTGTCATCCTGCTAGCAAGCCTGCTTCATCCATCTTTAGTTTTTGACATCACTAAGCTGCTAATAGCAGTATTGGGCCCATTATACTTGATACAGGTTGCTGTCACCACCACCCCCTACTTTGTGCGTGCACATGTACTGGTCCGCCTTTGCATGCTCGTGCGTTCTGTGATGGGGGGAAAATACTTCCAGNTGATCATACTGAACATTGGCAGATGGTTTAACACTTACCTATACGACCACCTAGCGCCAATGCAACATTGGGCCGCAGCTGGCCTCAAAGACCTAGCAGTGGCCACTGAACCTGTGATATTTAGTCCCATGGAAATCAAGGTCATCACCTGGGGCGCGGATACGGCAGCTTGCGGAGATATTCTTTGCGGGCTGCCTGTCTCTGCGCGATTAGGCCGTGAGGTGTTGCTGGGACCTGCTGATGACTATCGGGAGATGGGTTGGAGTCTGTTGGCCCCGATCACAGCATACGCCCAGCAAACTAGAGGCCTTCTTGGGACTATTGTGACCAGCTTGACTGGCAGGGACAAGAACGTGGTGACTGGTGAAGTGCAGGTGCTTTCCACGGCTACTCAAACCTTCCTAGGTACATCAATAGGGGGGGTTATGTGGACTGTTTACCATGGTGCAGGTTCGAGGACACTTGCGGGCGCTAAACATCCTGCGCTCCAAATGTACACAAATGTGGATCAGGACCTCGTTGGGTGGCCAGCCCCTCCAGGGGCTAAGTCTCTTGAACCATGCACCTGCGGGTCTGCAGACTTGTACTTGGTCACCCGCGATGCTGATGTCATCCCTGCTCGGCGCAGGGGGGACTCCACAGCGAGCTTGCTCAGTCCTAGGCCTCTCGCCTGTCTTAAGGGTTCCTCTGGAGGCCCTGTTATGTGCCCTTCGGGGCATGTTGCGGGGATCTTTAGGGCTGCTGTGTGCACCAGAGGTGTAGCAAAAGCCCTACAGTTCGTACCAGTGGAAATCCTTAGCACGCAGACTAGGTCGCCATCTTTCTCTGACAATTCAACTCCCCCTGCCGTCCCACAGAGCTATCAAGTAGGGTACCTCCATGCCCCGACCGGCAGTGGTAAGAGCACAAAGGTTCCGGCCGCTTATGTAGCACAGGGATACACTGTTCTCGTGTTGAATCCATCGGTAGCGGCCACACTAGGCTTTGGCTCCTACATGTCGCGTGCTCATGGGATCGACCCCAACATCCGCACTGGGAACCGCACCGTTACAACTGGTGCTAGCCTGACCTATTCCACCTACGGTAAGTTTCTTGCGGACGGGGGCTGCTCCGGGGGAGCATATGATGTGATTATCTGTGATGAATGTCATGCCCAAGACGCTACTAGCATATTGGGTATAGGCACAGTCTTAGATCAGGCTGAGACGGCTGGGGTGAGGCTGACGGTTTTAGCGACAGCAACTCCCCCAGGCAGCATCACCGTGCCACATTCTAACATCGAAGAAGTGGCCCTAGGTTCTGAAGGTGAGATCCCTTTCTACGGTAAGGCTATACCAATAGCCCAACTCAAGGGGGGGAGGCACCTTATCTTTTGTCATTCCAAGAAAAAATGTGATGAGATAGCATCCAAACTCAGAGGCATGGGGCTCAACGCTGTAGCGTACTATAGGGGTCTTGATGTGTCCGTCATACCAACAACTGGAGACGTCGTGGTTTGCGCTACTGACGCCCTCATGACTGGATTCACCGGAGACTTCGATTCTGTCATAGATTGCAACGTGGCTGTTGAACAGTACGTTGACTTCAGCCTGGACCCCACCTTTTCCATTGAGACTCGCACTGCTCCCCAAGACGCGGTTTCCCGCAGCCAACGTCGTGGCCGTACGGGCCGGGGTAGACTCGGTACATACCGATATGTCACCCCGGGTGAGAGACCGTCTGGAATGTTTGACTCGGTTGTTCTCTGTGAGTGCTATGACGCGGGCTGCTCGTGGTACGATCTGCAGCCCGCTGAGACCACAGTCAGACTGAGAGCTTACTTGTCCACGCCGGGGCTACCTGTCTGCCAAGACCATTTGGACTTCTGGGAGAGCGTCTTCACTGGACTAACTCACATAGATGCTCACTTTCTGTCACAGACTAAGCAGCAGGGGCTCAACTTCTCGTACCTGACTGCTTATCAAGCCACTGTGTGCGCTCGCGCGCAGGCTCCTCCCCCAAGTTGGGACGAGACGTGGAAATGCCTCGTGCGGCTCAAGCCAACACTACATGGACCCACGCCCCTACTATATCGGTTGGGGCCCATCCAAAATGAAATCTGCTTGACACACCCTGTCACAAAATACATCATGGCATGCATGTCAGCTGACCTGGAAGTAACCACCAGCACCTGGGTGTTGCTTGGAGGGGTCCTCGCGGCCCTAGCGGCCTACTGTTTGTCAGTCGGCTGCGTTGTGATTGTGGGTCATATTGAGCTGGGGGGCAAGCCGGCACTCGTTCCAGACAAAGAGGTGTTGTATCAACAATATGATGAGATGGAGGAGTGCTCGCAAGCCGCCCCATATATCGAACAAGCTCAGTTAATAGCCCACCAGTTCAAGGAGAAGATCCTTGGATTGATGCAGCGAGTTACCCAACAACAAGCTGTCATTGAGCCCATAGTAGCTACCAATTGGCAAAAGCTTGAGGTCTTTTGGCACAAGCATATGTGGAATTTTGTGAGTGGGATCCAGTACCTGGCGGGCCTCTCCACTCTGCCTGGCAACCCTGCTGTGGCGTCTCTTATGGCGTTCACTGCTTCAGTTACCAGTCCCCTGACGACCAACCAGACCATGTTTTTCAACATACTCGGGGGGTGGGTTGCCACCCATTTGGCAGGGCCCCAGAGCTCTTCCGCATTCGTGGTAAGTGGCTTGGCCGGCGCTGCCATAGGGGGCATAGGCCTGGGCAGAGTCTTGCTTGACATCCTGGCAGGATACGGAGCTGGTGTCTCAGGCGCCTTGGTGGCTTTTAAGATCATGGGAGGAGAATTCCCCACTGCTGAGGACATGGTCAACCTGTTGCCCGCCATACTATCTCCGGGCGCTCTCGTCGTCGGTGTGATATGCGCTGCCATACTACGTCGACACGTAGGACCTGGGGAGGGGGCGGTGCAGTGGATGAACAGGCTCATCGCATTCGCGTCCCGGGGTAACCACGTCTCGCCAACGCACTATGTCCCCGAGAGCGATGCTGCAGCGAGGGTAACTGCATTGCTGAGTTCTCTAACTGTCACAAGTCTGCTCCGGCGGTTGCACCAGTGGATCAATGAAGACTACCCAAGTCCTTGCAGCGGTGATTGGCTGCGTGACATCTGGGACTGGGTTTGCACGGTGTTGTCTGACTTCAAGACATGGCTCTCTGCTAAGATTATGCCAGCGCTCCCTGGGTTGCCTTTTATTTCCTGTCAGAAGGGGTACAAGGGCGTGTGGCGGGGGGACGGTGTGATGTCAACACGCTGTCCTTGCGGAGCGCCAATAACCGGCCATGTGAAGAATGGGTCCATGCGGCTCGCAGGGCCGCGTACATGTGCCAACATGTGGTATGGTACTTTTCCCATCAATGAGTACACCACTGGACCCAGCACACCTTGCCCATCACCCAACTACACTCGCGCGCTATGGCGTGTGGCTGCTAACAGCTACGTTGAGGTGCGCCGGGTGGGGGACTTCCATTACATTACAGGGGCCACAGAAGATGAGCTCAAGTGTCCATGCCAAGTGCCGGCCGCTGAGTTCTTCACTGAAGTGGATGGGGTAAGACTCCACCGTTACGCCCCTCCATGTAGGCCCTTGTTGAGGGATGAAATCACTTTCATGGTGGGGTTGAATTCCTATGCAATAGGATCCCAACTCCCCTGTGAGCCCGAACCAGATGTCTCTGTGTTGACCTCGATGTTGAGAGACCCTTCCCATATTACCGCCGAGACGGCAGCGCGCCGTCTTGCGCGCGGGTCCCCTCCATCAGAGGCAAGCTCATCCGCCAGCCAACTATCAGCTCCGTCGTTGAAGGCCACTTGCCAGACACATAGGCCCCATCCAGACGCTGAGCTAGTGGACGCCAACTTGTTATGGCGGCAAGAGATGGGCAGCAACATTACACGGGTGGAGTCTGAAACAAAGGTTGTGATTCTTGATTCATTCGAACCTCTGAGAGCCGAAGCCGATGACGCCGAGCTCTCGGTGGCCGCAGAGTGTTTCAAGAAACCTCCCAAGTATCCTCCGGCCCTTCCTATCTGGGCTAGGCCAGATTACAACCCTCCACTGTTGGACCGCTGGAAAGCACCGGATTATGTACCACCAACTGTCCATGGATGCGCTTTACCACCACGGGGCGCGCCGCCGGTGCCTCCCCCTCGGAGGAAAAGAACGGTTCAACTGGACGGCTCCAGTGTATCCGTAGCGCTGGCCGCGCTAGCGGAAAAGTCATTCCCTTCCTCGAAACCGCAGGAAGAGAGTAGCTCATCCTCAGGGGTCGACACGCAGTCCAGCACTACTTCCAAGGTGCCCCCTTCTCCGGAGAGGGAGTCCGACTCAGAGTCATGCTCATCCATGCCTCCTCTCGAGGGAGAGCCGGGCGATCCGGACTTGAGTTGCGACTCTTGGTCCACCGTTAGTGACAGCGAGGAGCAGAGCGTGGTCTGCTGCTCTATGTCGTACTCTTGGACGGGCGCCTTGATAACACCATGTAGTGCTGAGGAGGAGAAACTACCCATCAGCCCACTCAGCAACTCCTTATTGAGACATCATAACCTAGTTTATTCAACGTCGTCTAGAAGCGCTTCTCTGCGTCAGAAGAAGGTCACCTTCGACAGGCTGCAAGTGCTCGACGACCATTACAAGATTGCATTAAAGGAGGTAAAGGAGCGAGCGTCAAAAGTAAAGGCTCGCATGCTCACCGTCGAGGAAGCGTGCGCGCTCGTCCCTCCCCACTCTGCCCGTTCAAAGTTCGGGTATAGTGCGAAGGACGTTCGCTCCTTGTCCAGCAAGGCCATTGACCGGATCCGCTCCGTCTGGGAGGACTTGCTGGAAGACACCACAACTCCAATTCCAACCACCATCATGGCGAAGAACGAGGTGTTTTGCGTGGATCCCGTCAAAGGGGGTCGCAAGCCCGCTCGCCTTATTGTATACCCTGACCTGGGGGTGCGTGTCTGTGAGAAACGCGCCCTATATGACGTGATACAGAAGTTGTCAACTGCGACGATGGGCTCCGCTTATGGATTCCAATACTCGCCTCAGCAGCGGGTCGAACGTCTGTTAAAGATGTGGACCTCAAAGAAAACCCCCTTGGGGTTCTCGTATGACACCCGCTGCTTTGACTCTACTGTCACTGAACAGGATATCAGGGTGGAAGAGGAGATATACCAATGCTGTGACCTCGAACCGGAGGCCAGAAAAGTGATTTCCTCCCTCACGGAGCGGCTTTACTGCGGGGGCCCTATGTTTAACAGCAAAGGGGCCCAGTGTGGTTATCGCCGTTGCCGTGCTAGTGGAGTTCTGCCTACCAGTTTCGGCAATACAATCACTTGTTACATCAAGGCCACAGCGGCTGCGAGGGTCGCAGGCCTCCGGAACCCGGACTTTCTTGTCTGCGGAGATGACTTAGTCGTGGTGGCTGAGAGTGATGGCGTTGACGAGGATAGAGCAGCCCTGAGAGCCTTCACGGAGGCTATGACCAGGTATTCTGCTCCACCCGGAGACGCTCCGCAGCCTACCTATGACCTTGAGCTCATTACATCGTGCTCCTCTAACGTCTCCGTGGCACGGGACAACAAGGGGAAGAGGTACTACTACCTCACCCGTGATGCCACTACTCCCCTGGCCCGTGCGGCTTGGGAAACAGCTCGTCACACTCCAGTTAACTCCTGGTTGGGCAACATCATCATGTACGCGCCTACCATCTGGGTGCGCATGGTAATGCTGACACATTTTTTCTCCATACTCCAATCCCAGGAGATACTTGATCGACCCCTTGACTTTGAAATGTACGGGGCCACTTACTCTGTCACTCCGCTGGAT
>Subject1_10_0.0068
ATGAGCACACTTCCTAAACCCCAAAGAAAAACCAAAAGAAACACCATCCGTCGCCCACAGGACGTTAGGTTCCCGGGTGGCGGACAGATCGTTGGTGGAGTATACGTGTTGCCGCGCAGGGGCCCACGATTGGGTGTGCGCGCGACGCGTAAAACTTCTGAACGGTCACAGCCTCGCGGACGGCGACAGCCTATCCCCAAGGCGCGTCAGAGCGAAGGCCGGTCCTGGGCTCAGCCCGGGTACCCCTGGCCCCTCTATGGTAACGAGGGTTGCGGGTGGGCAGGGTGGCTTCTGTCCCCACGCGGCTCCCGTCCATCTTGGGGCCCAAATGACCCCCGGCGAAGGTCCCGCAATTTGGGTAAAGTCATCGATACCCTCACATGCGGATTCGCTGACCTCATGGGGTACATCCCGCTCGTCGGCGCTCCCGTAGGAGGCGTCGCAAGAGCCTTAGCGCATGGCGTGAGGGCCCTTGAAGACGGGATAAATTTTGCAACAGGGAATTTGCCTGGTTGCTCCTTTTCTATCTTCCTTCTTGCTCTGTTCTCTTGCTTAGTCCATCCAGCAGCCGGTTTAGAGTGGCGGAACACGTCTGGCCTCTACATCCTTACCAACGACTGCCCCAATAGCAGTATTGTGTATGAGGCCGATGACGTCATTCTGCACACACCCGGCTGCATACCTTGTGTTCAAGAGACCAATGCGTCCAAGTGTTGGACCCCAGTGACACCTACAGTGGCAGTCAGGTACGTCGGAGCAACCACCGCTTCGATACGCAGTCATGTGGACCTGCTAGTGGGCGCGGCCACGATGTGCTCTGCNCTCTACGTGGGTGATATGTGTGGGGCCGTTTTCCTCGTGGGACAAGCCTTCACATTCAGACCTCGTCGCCATCAAACGGTCCAGACTTGTAACTGCTCGCTGTACCCAGGCCATCTTACAGGACATCGAATGGCTTGGGATATGATGATGAATTGGTCCCCCGCTGTGGGTATGGTGGTAGCGCACGTCCTGCGTCTGCCCCAGACCTTGTTTGACATAATAGCTGGGGCCCATTGGGGCATCTTAGCGGGCCTAGCCTATTACTCCATGCAGGGCAACTGGGCCAAGGTCGCTATCATCATGGTTATGTTTTCAGGGGTTGATGCCGACACACGCACCGTCGGTGGCACCATAGCTCATAGTACCCGTGGGCTCACTGACCTTTTCAAACTGGGCCCCCGGCAGAACCTGCAGTTGGTTAACACCAGTGGCTCGTGGCACATCAATAGGACTGCCCTGAACTGCAATGATTCCCTAAAAACAGGGTTCATAGCCGGGTTGATCTACCATCATAAGTTCGACTCTACCGGGTGTCCTCACAGGCTCAGCAACTGCAAGCCCATCACTCACTTCAGGCAGGGATGGGGTTCCTTGACAGAAGCTAACATCTCTGGACCCTCTGATGACAAACCGTACTGCTGGCACTACCCACCTAGACCTTGTGGAACTATCCCAGCATTACGTGTCTGCGGCCCTGTGTACTGCTTCACGCCATCGCCAGTCGTTGTAGGCACTACTGATGCTAAGGGCGCCCCAACTTACACCTGGGGTGCGAATGAGACAGACGTGTTCCTGCTGGATTCTCTGCGGCCTCCCAGCGGTCGGTGGTTCGGGTGCACATGGATGAACTCCACGGGGTTTACCAAGACGTGCGGAGCTCCCCCTTGTAACATCTATGGGGGTGGGGGGGATCCCGGCAATGGATCAGACCTCTTTTGCCCCACCGACTGCTTCAGGAAGCATCCTGAGGCCACATACAGCCGGTGTGGTGCGGGGCCCTGGTTGACACCTCGATGCATGGTCGACTATCCATACCGGCTTTGGCACTACCCGTGTACAGTCAACTTTACTTTGTTCAAGGTGAGGATGTTTGTGGGTGGGTTTGAGCACCGGTTTACCGCTGCTTGCAATTGGACCAGGGGGGAGCGTTGCGACATCGAGGATCGTGATCGCAGCGAGCAACATCCGCTGCTGCATTCGACAACTGAGCTTGCTATACTGCCTTGCTCCTTCACGCCCATGCCTGCACTGTCGACAGGCCTGATACACCTCCACCAAAACATCGTGGATGTCCAATACCTTTATGGTGTTGGATCCGGCATGGTAGGATGGGCGTTGAAATGGGAGTTCGTCGTCCTCGTTTTCCTCCTCCTGGCGGACGCACGCGTGTGCGTTGCCCTTTGGCTGATGCTGATGATATCACAAGCAGAAGCAGCCTTGGAGAACCTTGTCACGCTAAACGCCGTCGCTGCTGCCGGAACACATGGTATCGGCTGGTACCTGGTGGCCTTTTTCGCGGCGTGGCACGTGCGGGGTAAGCTTGTCCCGCTGGTGACCTACAGCTTGACGGGTCTTTGGTCCTTAGCATTGCTCGTCCTCTTGCTCCCCCAACGGGCGTACGCTTGGTCGGGTGAAGACAGCGCTACTCTCGGCGCTGGGATCCTGGTCCTCTTCGGCTTCTTTACCTTATCACCTTGGTATAAGCATTGGATCGGCCGCCTCATGTGGTGGAACCAGTACACCATATGTAGATGCGAGGCCGCCCTCCAAGTGTGGGTCCCCCCCCTGCTCGCACGCGGGGGTAGGGACGGTGTCATCCTGCTAGCAAGCCTGCTTCATCCATCTTTAGTTTTTGACATCACTAAGCTGCTAATAGCAGTATTGGGCCCATTATACTTGATACAGGTTGCTGTCACCACCACCCCCTACTTTGTGCGTGCACATGTACTGGTCCGCCTTTGCATGCTCGTGCGTTCTGTGATGGGGGGAAAATACTTCCAGGTGATCATACTGAACATTGGCAGATGGTTTAACACTTACCTATACGACCACCTAGCGCCAATGCAACATTGGGCCGCAGCTGGCCTCAAAGACCTAGCAGTGGCCACTGAACCTGTGATATTTAGTCCCATGGAAATCAAGGTCATCACCTGGGGCGCGGATACGGCAGCTTGCGGAGATATTCTTTGCGGGCTGCCTGTCTCTGCGCGATTAGGCCGTGAGGTGTTGCTGGGACCTGCTGATGACTATCGGGAGATGGGTTGGAGTCTGTTGGCCCCGATCACAGCATACGCCCAGCAAACTAGAGGCCTTCTTGGGACTATTGTGACCAGCTTGACTGGCAGGGACAAGAACGTGGTGACTGGTGAAGTGCAGGTGCTTTCCACGGCTACTCAAACCTTCCTAGGTACATCAATAGGGGGGGTTATGTGGACTGTTTACCATGGTGCAGGTTCGAGGACACTTGCGGGCGCTAAACATCCTGCGCTCCAAATGTACACAAATGTGGATCAGGACCTCGTTGGGTGGCCAGCCCCTCCAGGGGCTAAGTCTCTTGAACCATGCACCTGCGGGTCTGCAGACTTGTACTTGGTCACCCGCGATGCTGATGTCATCCCTGCTCGGCGCAGGGGGGACTCCACAGCGAGCTTGCTCAGTCCTAGGCCTCTCGCCTGTCTTAAGGGTTCCTCTGGAGGCCCTGTTATGTGCCCTTCGGGGCATGTTGCGGGGATCTTTAGGGCTGCTGTGTGCACCAGAGGTGTAGCAAAAGCCCTACAGTTCGTACCAGTGGAAATCCTTAGCACGCAGACTAGGTCGCCATCTTTCTCTGACAATTCAACTCCCCCTGCCGTCCCACAGAGCTATCAAGTAGGGTACCTCCATGCCCCGACCGGCAGTGGTAAGAGCACAAAGGTTCCGGCCGCTTATGTAGCACAGGGATACACTGTTCTCGTGTTGAATCCATCGGTAGCGGCCACACTAGGCTTTGGCTCCTACATGTCGCGTGCTCATGGGATCGACCCCAACATCCGCACTGGGAACCGCACCGTTACAACTGGTGCTAGCCTGACCTATTCCACCTACGGTAAGTTTCTTGCGGACGGGGGCTGCTCCGGGGGAGCATATGATGTGATTATCTGTGATGAATGTCATGCCCAAGACGCTACTAGCATATTGGGTATAGGCACAGTCTTAGATCAGGCTGAGACGGCTGGGGTGAGGCTGACGGTTTTAGCGACAGCAACTCCCCCAGGCAGCATCACCGTGCCACATTCTAACATCGAAGAAGTGGCCCTAGGTTCTGAAGGTGAGATCCCTTTCTACGGTAAGGCTATACCAATAGCCCAACTCAAGGGGGGGAGGCACCTTATCTTTTGTCATTCCAAGAAAAAATGTGATGAGATAGCATCCAAACTCAGAGGCATGGGGCTCAACGCTGTAGCGTACTATAGGGGTCTTGATGTGTCCGTCATACCAACAACTGGAGACGTCGTGGTTTGCGCTACTGACGCCCTCATGACTGGATTCACCGGAGACTTCGATTCTGTCATAGATTGCAACGTGGCTGTTGAACAGTACGTTGACTTCAGCCTGGACCCCACCTTTTCCATTGAGACTCGCACTGCTCCCCAAGACGCGGTTTCCCGCAGCCAACGTCGTGGCCGTACGGGCCGGGGTAGACTCGGTACATACCGATATGTCACCCCGGGTGAGAGACCGTCTGGAATGTTTGACTCGGTTGTTCTCTGTGAGTGCTATGACGCGGGCTGCTCGTGGTACGATCTGCAGCCCGCTGAGACCACAGTCAGACTGAGAGCTTACTTGTCCACGCCGGGGCTACCTGTCTGCCAAGACCATTTGGACTTCTGGGAGAGCGGCTTCACTGGACTAACTCACATAGATGCTCACTTTCTGTCACAGACTAAGCAGCAGGGGCTCAACTTCTCGTACCTGACTGCTTATCAAGCCACTGTGTGCGCTCGCGCGCAGGCTCCTCCCCCAAGTTGGGACGAGACGTGGAAATGCCTCGTGCGGCTCAAGCCAACACTACATGGACCCACGCCCCTACTATATCGGTTGGGGCCCATCCAAAATGAAATCTGCTTGACACACCCTGTCACAAAATACATCATGGCATGCATGTCAGCTGACCTGGAAGTAACCACCAGCACCTGGGTGTTGCTTGGAGGGGTCCTCGCGGCCCTAGCGGCCTACTGTTTGTCAGTCGGCTGCGTTGTGATTGTGGGTCATATTGAGCTGGGGGGCAAGCCGGCACTCGTTCCAGACAAAGAGGTGTTGTATCAACAATATGATGAGATGGAGGAGTGCTCGCAAGCCGCCCCATATATCGAACAAGCTCAGTTAATAGCCCACCAGTTCAAGGAGAAGATCCTTGGATTGATGCAGCGAGTTACCCAACAACAAGCTGTCATTGAGCCCATAGTAGCTACCAATTGGCAAAAGCTTGAGGTCTTTTGGCACAAGCATATGTGGAATTTTGTGAGTGGGATCCAGTACCTGGCGGGCCTCTCCACTCTGCCTGGCAACCCTGCTGTGGCGTCTCTTATGGCGTTCACTGCTTCAGTTACCAGTCCCCTGACGACCAACCAGACCGTGTTTTTCAACATACTCGGGGGGTGGGTTGCCACCCATTTGGCAGGGCCCCAGAGCTCTTCCGCATTCGTGGTAAGTGGCTTGGCCGGCGCTGCCATAGGGGGCATAGGCCTGGGCAGAGTCTTGCTTGACATCCTGGCAGGATACGGAGCTGGTGTCTCAGGCGCCTTGGTGGCTTTTAAGATCATGGGAGGAGAATTCCCCACTGCTGAGGACATGGTCAACCTGTTGCCCGCCATACTATCTCCGGGCGCTCTCGTCGTCGGTGTGATATGCGCTGCCATACTACGTCGACACGTAGGACCTGGGGAGGGGGCGGTGCAGTGGATGAACAGGCTCATCGCATTCGCGTCCCGGGGTAACCACGTCTCGCCAACGCACTATGTCCCCGAGAGCGATGCTGCAGCGAGGGTAACTGCATTGCTGAGTTCTCTAACTGTCACAAGTCTGCTCCGGCGGTTGCACCAGTGGATCAATGAAGACTACCCAAGTCCTTGCAGCGGTGATTGGCTGCGTGACATCTGGGACTGGGTTTGCACGGTGTTGTCTGACTTCAAGACATGGCTCTCTGCTAAGATTATGCCAGCGCTCCCTGGGTTGCCTTTTATTTCCTGTCAGAAGGGGTACAAGGGCGTGTGGCGGGGGGACGGTGTGATGTCAACACGCTGTCCTTGCGGAGCGCCAATAACCGGCCATGTGAAGAATGGGTCCATGCGGCTCGCAGGGCCGCGTACATGTGCCAACATGTGGTATGGTACTTTTCCCATCAATGAGTACACCACTGGACCCAGCACACCTTGCCCATCACCCAACTACACTCGCGCGCTATGGCGTGTGGCTGCTAACAGCTACGTTGAGGTGCGCCGGGTGGGGGACTTCCATTACATTACAGGGGCCACAGAAGATGAGCTCAAGTGTCCATGCCAAGTGCCGGCCGCTGAGTTCTTCACTGAAGTGGATGGGGTAAGACTCCACCGTTACGCCCCTCCATGTAGGCCCTTGTTGAGGGATGAAATCACTTTCATGGTGGGGTTGAATTCCTATGCAATAGGATCCCAACTCCCCTGTGAGCCCGAACCAGATGTCTCTGTGTTGACCTCGATGTTGAGAGACCCTTCCCATATTACCGCCGAGACGGCAGCGCGCCGTCTTGCGCGCGGGTCCCCTCCATCAGAGGCAAGCTCATCCGCCAGCCAACTATCAGCTCCGTCGTTGAAGGCCACTTGCCAGACACATAGGCCCCATCCAGACGCTGAGCTAGTGGACGCCAACTTGTTATGGCGGCAAGAGATGGGCAGCAACATTACACGGGTGGAGTCTGATACAAAGGTTGTGATTCTTGATTCATTCGAACCTCTGAGAGCCGAAGCCGATGACGCCGAGCTCTCGGTGGCCGCAGAGTGCTTCAAGAAACCTCCCAAGTATCCTCCGGCCCTTCCTATCTGGGCTAGGCCAGATTACAACCCTCCACTGTTGGACCGCTGGAAAGCACCGGATTATGTACCACCAACTGTCCATGGATGCGCTTTACCACCACGGGGCGCGCCGCCGGTGCCTCCCCCTCGGAGGAAAAGAACGGTTCAACTGGACAGCTCCAGTGTATCCATAGCGCTGGCCGCGCTAGCGGAAAAGTCATTCCCTTCCTCGAAACCGCAGGAAGAGAGTAGCTCATCCTCAGGGGTCGACACGCAGTCCAGCACTACTTCCAAGGTGCCCCCTTCTCCGGAGAGGGAGTCCGACTCAGAGTCATGCTCATCCATGCCTCCTCTCGAGGGAGAGCCGGGCGATCCGGACTTGAGTTGCGACTCTTGGTCCACCGTTAGTGACAGCGAGGAGCAGAGCGTGGTCTGCTGCTCTATGTCGTACTCTTGGACGGGCGCCTTGATAACACCATGTAGTGCTGAGGAGGAGAAACTGCCCATCAGCCCACTCAGCAACTCCTTATTGAGACATCACAACCTAGTTTATTCAACGTCGTCTAGAAGCGCTTCTCTGCGTCAGAAGAAGGTCACCTTCGACAGGCTGCAAGTGCTCGACGACCATTACAAGATTGCATTAAAGGAGGTAAAGGAGCGAGCGTCAAAAGTAAAGGCTCGCATGCTCACCGTCGAGGAAGCGTGCGCGCTCGTCCCTCCCCACTCTGCCCGTTCAAAGTTCGGGTATAGTGCGAAGGACGTTCGCTCCTTGTCCAGCAAGGCCATTGACCGGATCCGCTCCGTCTGGGAGGACTTGCTGGAAGACACCACAACTCCAATTCCAACCACCATCATGGCGAAGAACGAGGTGTTTTGCGTGGATCCCGTCAAAGGGGGTCGCAAGCCCGCTCGCCTTATTGTATACCCTGACCTGGGGGTGCGTGTCTGTGAGAAACGCGCCCTATATGACGTGATACAGAAGTTGTCAACTGCGACGATGGGCTCCGCTTATGGATTCCAATACTCGCCTCAGCAGCGGGTCGAACGTCTGTTAAAGATGTGGACCTCAAAGAAAACCCCCTTGGGGTTCTCGTATGACACCCGCTGCTTTGACTCTACTGTCACTGAACAGGATATCAGGGTGGAAGAGGAGATATACCAATGCTGTGACCTCGAACCGGAGGCCAGAAAAGTGATTTCCTCCCTCACGGAGCGGCTTTACTGCGGGGGCCCTATGTTTAACAGCAAAGGGGCCCAGTGTGGTTATCGCCGTTGCCGTGCTAGTGGAGTTCTGCCTACCAGTTTCGGCAATACAATCACTTGTTACATCAAGGCCACAGCGGCTGCGAGGGTCGCAGGCCTCCGGAACCCGGACTTTCTTGTCTGCGGAGATGACTTAGTCGTGGTGGCTGAGAGTGATGGCGTTGACGAGGATAGAGCAGCCCTGAGAGCCTTCACGGAGGCTATGACCAGGTATTCTGCTCCACCCGGAGACGCTCCACAGCCTACCTATGACCTTGAGCTCATTACATCGTGCTCCTCTAACGTCTCCGTGGCACGGGACAACAAGGGGAAGAGGTACTACTACCTCACCCGTGATGCCACTACTCCCCTGGCCCGTGCGGCTTGGGAAACAGCTCGTCACACTCCAGTTAACTCCTGGTTGGGCAACATCATCATGTACGCGCCTACCATCTGGGTGCGCATGGTAATGCTGACACATTTTTTCTCCATACTCCAATCCCAGGAGATACTTGATCGACCCCTTGACTTTGAAATGTACGGGGCCACTTACTCTGTCACTCCGCTGGAT
>Subject1_11_0.0238
ATGAGCACACTTCCTAAACCCCAAAGAAAAACCAAAAGAAACACCATCCGTCGCCCACAGGACGTTAGGTTCCCGGGTGGCGGACAGATCGTTGGTGGAGTATACGTGTTGCCGCGCAGGGGCCCACGATTGGGTGTGCGCGCGACGCGTAAAACTTCTGAACGGTCACAGCCTCGCGGACGGCGACAGCCTATCCCCAAGGCGCGTCAGAGCGAAGGCCGGTCCTGGGCTCAGCCCGGGTACCCCTGGCCCCTCTATGGTAACGAGGGTTGCGGGTGGGCAGGGTGGCTTCTGTCCCCACGCGGCTCCCGTCCATCTTGGGGCCCAAATGACCCCCGGCGAAGGTCCCGCAATTTGGGTAAAGTCATCGATACCCTCACATGCGGATTCGCCGACCTCATGGGGTACATCCCGCTCGTCGGCGCTCCCGTAGGAGGCGTCGCAAGAGCCTTAGCGCATGGCGTGAGGGCCCTTGAAGACGGGATAAATTTTGCAACAGGGAATTTGCCTGGTTGCTCCTTTTCTATCTTCCTTCTTGCTCTGTTCTCTTGCTTAGTCCATCCAGCAGCCGGTTTAGAGTGGCGGAACACGTCTGGCCTCTACATCCTTACCAACGACTGCCCCAATAGCAGTATTGTGTATGAGGCCGATGACGTCATTCTGCACACACCCGGCTGCATACCTTGTGTTCAAGAGACCAATGCGTCCAAGTGTTGGACCCCAGTGACACCTACAGTGGCAGTCAGGTACGTCGGAGCAACCACCGCTTCGATACGCAGTCATGTGGACCTGCTAGTGGGCGCGGCCACGATGTGCTCTGCNCTCTACGTGGGTGATATGTGTGGGGCCGTTTTCCTCGTGGGACAAGCCTTCACATTCAGACCTCGTCGCCATCAAACGGTCCAGACTTGTAACTGCTCGCTGTACCCAGGCCATCTTACAGGACATCGAATGGCTTGGGATATGATGATGAATTGGTCCCCCGCTGTGGGTATGGTGGTAGCGCACGTCCTGCGTCTGCCCCAGACCTTGTTTGACATAATAGCTGGGGCCCATTGGGGCATCTTAGCGGGCCTAGCCTATTACTCCATGCAGGGCAACTGGGCCAAGGTCGCTATCATCATGGTTATGTTTTCAGGGGTTGATGCCGACACACGCACCGTCGGTGGCACCATAGCTCATAGTACCCGTGGGCTCACTGACCTTTTCAAACTGGGCCCCCGGCAGAACCTGCAGTTGGTTAACACCAGTGGCTCGTGGCACATCAATAGGACTGCCCTGAACTGCAATGATTCCCTAAAAACAGGGTTCATAGCCGGGTTGATCTACCATCATAAGTTCGACTCTACCGGGTGTCCTCACAGGCTCAGCAACTGCAAGCCCATCACTCACTTCAGGCAGGGATGGGGTTCCTTGACAGAAGCTAACATCTCTGGACCCTCTGATGACAAACCGTACTGCTGGCACTACCCACCTAGACCTTGTGGAACTATCCCAGCATTACGTGTCTGCGGCCCTGTGTACTGCTTCACGCCATCGCCAGTCGTTGTAGGCACTACTGATGCTAAGGGCGCCCCAACTTACACCTGGGGTGCGAATGAGACAGACGTGTTCCTGCTGGATTCTCTGCGGCCTCCCAGCGGTCGGTGGTTCGGGTGCACATGGATGAACTCCACGGGGTTTACCAAGACGTGCGGAGCTCCCCCTTGTAACATCTATGGGGGTGGGGGGGATCCCGGCAATGGATCAGACCTCTTTTGCCCCACCGACTGCTTCAGGAAGCATCCTGAGGCCACATACAGCCGGTGTGGTGCGGGGCCCTGGTTGACACCTCGATGCATGGTCGACTATCCATACCGGCTTTGGCACTACCCGTGTACAGTCAACTTTACTTTGTTCAAGGTGAGGATGTTTGTGGGTGGGTTTGAGCACCGGTTTACCGCTGCTTGCAATTGGACCAGGGGGGAGCGTTGCGACATCGAGGATCGTGATCGCAGCGAGCAACATCCGCTGCTGCATTCGACAACTGAGCTTGCTATACTGCCTTGCTCCTTCACGCCCATGCCTGCACTGTCGACAGGCCTGATACACCTCCACCAAAACATCGTGGATGTCCAATACCTTTATGGTGTTGGATCCGGCATGGTAGGATGGGCGTTGAAATGGGAGTTCGTCGTCCTCGTTTTCCTCCTCCTGGCGGACGCACGCGTGTGCGTTGCCCTTTGGCTGATGCTGATGATATCACAAGCAGAAGCAGCCTTGGAGAACCTTGTCACGCTAAACGCCGTCGCTGCTGCCGGAACACATGGTATCGGCTGGTACCTGGTGGCCTTTTTCGCGGCGTGGCACGTGCGGGGTAAGCTTGTCCCGCTGGTGACCTACAGCTTGACGGGTCTTTGGTCCTTAGCATTGCTCGTCCTCTTGCTCCCCCAACGGGCGTACGCTTGGTCGGGTGAAGACAGCGCTACTCTCGGCGCTGGGATCCTGGTCCTCTTCGGCTTCTTTACCTTATCACCTTGGTATAAGCATTGGATCGGCCGCCTCATGTGGTGGAACCAGTACACCATATGTAGATGCGAGGCCGCCCTCCAAGTGTGGGTCCCCCCCCTGCTCGCACGCGGGGGTAGGGACGGTGTCATCCTGCTAGCAAGCCTGCTTCATCCATCTTTAGTTTTTGACATCACTAAGCTGCTAATAGCAGTATTGGGCCCATTATACTTGATACAGGTTGCTGTCACCACCACCCCCTACTTTGTGCGTGCACATGTACTGGTCCGCCTTTGCATGCTCGTGCGTTCTGTGATGGGGGGAAAATACTTCCAGGTGATCATACTGAACATTGGCAGATGGTTTAACACTTACCTATACGACCACCTAGCGCCAATGCAACATTGGGCCGCAGCTGGCCTCAAAGACCTAGCAGTGGCCACTGAACCTGTGATATTTAGTCCCATGGAAATCAAGGTCATCACCTGGGGCGCGGATACGGCAGCTTGCGGAGATATTCTTTGCGGGCTGCCTGTCTCTGCGCGATTAGGCCGTGAGGTGTTGCTGGGACCTGCTGATGACTATCGGGAGATGGGTTGGAGTCTGTTGGCCCCGATCACAGCATACGCCCAGCAAACTAGAGGCCTTCTTGGGACTATTGTGACCAGCTTGACTGGCAGGGACAAGAACGTGGTGACTGGTGAAGTGCAGGTGCTTTCCACGGCTACTCAAACCTTCCTAGGTACATCAATAGGGGGGGTTATGTGGACTGTTTACCATGGTGCAGGTTCGAGGACACTTGCGGGCGCTAAACATCCTGCGCTCCAAATGTACACAAATGTGGATCAGGACCTCGTTGGGTGGCCAGCCCCTCCAGGGGCTAAGTCTCTTGAACCATGCACCTGCGGGTCTGCAGACTTGTACTTGGTCACCCGCGATGCTGATGTCATCCCTGCTCGGCGCAGGGGGGACTCCACAGCGAGCTTGCTCAGTCCTAGGCCTCTCGCCTGTCTTAAGGGTTCCTCTGGAGGCCCTGTTATGTGCCCTTCGGGGCATGTTGCGGGGATCTTTAGGGCTGCTGTGTGCACCAGAGGTGTAGCAAAAGCCCTACAGTTCGTACCAGTGGAAATCCTTAGCACGCAGACTAGGTCGCCATCTTTCTCTGACAATTCAACTCCCCCTGCCGTCCCACAGAGCTATCAAGTAGGGTACCTCCATGCCCCGACCGGCAGTGGTAAGAGCACAAAGGTTCCGGCCGCTTATGTAGCACAGGGATACACTGTTCTCGTGTTGAATCCATCGGTAGCGGCCACACTAGGCTTTGGCTCCTACATGTCGCGTGCTCATGGGATCGACCCCAACATCCGCACTGGGAACCGCACCGTTACAACTGGTGCTAGCCTGACCTATTCCACCTACGGTAAGTTTCTTGCGGACGGGGGCTGCTCCGGGGGAGCATATGATGTGATTATCTGTGATGAATGTCATGCCCAAGACGCTACTAGCATATTGGGTATAGGCACAGTCTTAGATCAGGCTGAGACGGCTGGGGTGAGGCTGACGGTTTTAGCGACAGCAACTCCCCCAGGCAGCATCACCGTGCCACATTCTAACATCGAAGAAGTGGCCCTAGGTTCTGAAGGTGAGATCCCTTTCTACGGTAAGGCTATACCAATAGCCCAACTCAAGGGGGGGAGGCACCTTATCTTTTGTCATTCCAAGAAAAAATGTGATGAGATAGCATCCAAACTCAGAGGCATGGGGCTCAACGCTGTAGCGTACTATAGGGGTCTTGATGTGTCCGTCATACCAACAACTGGAGACGTCGTGGTTTGCGCTACTGACGCCCTCATGACTGGATTCACCGGAGACTTCGATTCTGTCATAGATTGCAACGTGGCTGTTGAACAGTACGTTGACTTCAGCCTGGACCCCACCTTTTCCATTGAGACTCGCACTGCTCCCCAAGACGCGGTTTCCCGCAGCCAACGTCGTGGCCGTACGGGCCGGGGTAGACTCGGTACATACCGATATGTCACCCCGGGTGAGAGACCGTCTGGAATGTTTGACTCGGTTGTTCTCTGTGAGTGCTATGACGCGGGCTGCTCGTGGTACGATCTGCAGCCCGCTGAGACCACAGTCAGACTGAGAGCTTACTTGTCCACGCCGGGGCTACCTGTCTGCCAAGACCATTTGGACTTCTGGGAGAGCGTCTTCACTGGACTAACTCACATAGATGCTCACTTTCTGTCACAGACTAAGCAGCAGGGGCTCAACTTCTCGTACCTGACTGCTTATCAAGCCACTGTGTGCGCTCGCGCGCAGGCTCCTCCCCCAAGTTGGGACGAGACGTGGAAATGCCTCGTGCGGCTCAAGCCAACACTACATGGACCCACGCCCCTACTATATCGGTTGGGGCCCATCCAAAATGAAATCTGCTTGACACACCCTGTCACAAAATACATCATGGCATGCATGTCAGCTGACCTGGAAGTAACCACCAGCACCTGGGTGTTGCTTGGAGGGGTCCTCGCGGCCCTAGCGGCCTACTGTTTGTCAGTCGGCTGCGTTGTGATTGTGGGTCATATTGAGCTGGGGGGCAAGCCGGCACTCGTTCCAGACAAAGAGGTGTTGTATCAACAATATGATGAGATGGAGGAGTGCTCGCAAGCCGCCCCATATATCGAACAAGCTCAGTTAATAGCCCACCAGTTCAAGGAGAAGATCCTTGGATTGATGCAGCGAGTTACCCAACAACAAGCTGTCATTGAGCCCATAGTAGCTACCAATTGGCAAAAGCTTGAGGTCTTTTGGCACAAGCATATGTGGAATTTTGTGAGTGGGATCCAGTACCTGGCGGGCCTCTCCACTCTGCCTGGCAACCCTGCTGTGGCGTCTCTTATGGCGTTCACTGCTTCAGTTACCAGTCCCCTGACGACCAACCAGACCATGTTTTTCAACATACTCGGGGGGTGGGTTGCCACCCATTTGGCAGGGCCCCAGAGCTCTTCCGCATTCGTGGTAAGTGGCTTGGCCGGCGCTGCCATAGGGGGCATAGGCCTGGGCAGAGTCTTGCTTGACATCCTGGCAGGATACGGAGCTGGTGTCTCAGGCGCCTTGGTGGCTTTTAAGATCATGGGAGGAGAATTCCCCACNGCTGAGGACATGGTCAACCTGTTGCCCGCCATACTATCTCCGGGCGCTCTCGTCGTCGGTGTGATATGCGCTGCCATACTACGTCGACACGTAGGACCTGGGGAGGGGGCGGTGCAGTGGATGAACAGGCTCATCGCATTCGCGTCCCGGGGTAACCACGTCTCGCCAACGCACTATGTCCCCGAGAGCGATGCTGCAGCGAGGGTAACTGCATTGCTGAGTTCTCTAACTGTCACAAGTCTGCTCCGGCGGTTGCACCAGTGGATCAATGAAGACTACCCAAGTCCTTGCAGCGGTGATTGGCTGCGTGACATCTGGGACTGGGTTTGCACGGTGTTGTCTGACTTCAAGACATGGCTCTCTGCTAAGATTATGCCAGCGCTCCCTGGGTTGCCTTTTATTTCCTGTCAGAAGGGGTACAAGGGCGTGTGGCGGGGGGACGGTGTGATGTCAACACGCTGTCCTTGCGGAGCGCCAATAACCGGCCATGTGAAGAATGGGTCCATGCGGCTCGCAGGGCCGCGTACATGTGCCAACATGTGGTATGGTACTTTTCCCATCAATGAGTACACCACTGGACCCAGCACACCTTGCCCATCACCCAACTACACTCGCGCGCTATGGCGTGTGGCTGCTAACAGCTACGTTGAGGTGCGCCGGGTGGGGGACTTCCATTACATTACAGGGGCCACAGAAGATGAGCTCAAGTGTCCATGCCAAGTGCCGGCCGCTGAGTTCTTCACTGAAGTGGATGGGGTAAGACTCCACCGTTACGCCCCTCCATGTAGGCCCTTGTTGAGGGATGAAATCACTTTCATGGTGGGGTTGAATTCCTATGCAATAGGATCCCAACTCCCCTGTGAGCCCGAACCAGATGTCTCTGTGTTGACCTCGATGTTGAGAGACCCTTCCCATATTACCGCCGAGACGGCAGCGCGCCGTCTTGCGCGCGGGTCCCCTCCATCAGAGGCAAGCTCATCCGCCAGCCAACTATCAGCTCCGTCGTTGAAGGCCACTTGCCAGACACATAGGCCCCATCCAGACGCTGAGCTAGTGGACGCCAACTTGTTATGGCGGCAAGAGATGGGCAGCAACATTACACGGGTGGAGTCTGAAACAAAGGTTGTGATTCTTGATTCATTCGAACCTCTGAGAGCCGAAGCCGATGACGCCGAGCTCTCGGTGGCCGCAGAGTGTTTCAAGAAACCTCCCAAGTATCCTCCGGCCCTTCCTATCTGGGCTAGGCCAGATTACAACCCTCCACTGTTGGACCGCTGGAAAGCACCGGATTATGTACCACCAACTGTCCATGGATGCGCTTTACCACCACGGGGCGCGCCGCCGGTGCCTCCCCCTCGGAGGAAAAGAACGGTTCAACTGGACGGCTCCAGTGTATCCGTAGCGCTGGCCGCGCTAGCGGAAAAGTCATTCCCTTCCTCGAAACCGCAGGAAGAGAGTAGCTCATCCTCAGGGGTCGACACGCAGTCCAGCACTACTTCCAAGGTGCCCCCTTCTCCGGAGAGGGAGTCCGACTCAGAGTCATGCTCATCCATGCCTCCTCTCGAGGGAGAGCCGGGCGATCCGGACTTGAGTTGCGACTCTTGGTCCACCGTTAGTGACAGCGAGGAGCAGAGCGTGGTCTGCTGCTCTATGTCGTACTCTTGGACGGGCGCCTTGATAACACCATGTAGTGCTGAGGAGGAGAAACTACCCATCAGCCCACTCAGCAACTCCTTATTGAGACATCATAACCTAGTTTATTCAACGTCGTCTAGAAGCGCTTCTCTGCGTCAGAAGAAGGTCACCTTCGACAGGCTGCAAGTGCTCGACGACCATTACAAGATTGCATTAAAGGAGGTAAAGGAGCGAGCGTCAAAAGTAAAGGCTCGCATGCTCACCGTCGAGGAAGCGTGCGCGCTCGTCCCTCCCCACTCTGCCCGTTCAAAGTTCGGGTATAGTGCGAAGGACGTTCGCTCCTTGTCCAGCAAGGCCATTGACCGGATCCGCTCCGTCTGGGAGGACTTGCTGGAAGACACCACAACTCCAATTCCAACCACCATCATGGCGAAGAACGAGGTGTTTTGCGTGGATCCCGTCAAAGGGGGTCGCAAGCCCGCTCGCCTTATTGTATACCCTGACCTGGGGGTGCGTGTCTGTGAGAAACGCGCCCTATATGACGTGATACAGAAGTTGTCAACTGCGACGATGGGCTCCGCTTATGGATTCCAATACTCGCCTCAGCAGCGGGTCGAACGTCTGTTAAAGATGTGGACCTCAAAGAAAACCCCCTTGGGGTTCTCGTATGACACCCGCTGCTTTGACTCTACTGTCACTGAACAGGATATCAGGGTGGAAGAGGAGATATACCAATGCTGTGACCTCGAACCGGAGGCCAGAAAAGTGATTTCCTCCCTCACGGAGCGGCTTTACTGCGGGGGCCCTATGTTTAACAGCAAAGGGGCCCAGTGTGGTTATCGCCGTTGCCGTGCTAGTGGAGTTCTGCCTACCAGTTTCGGCAATACAATCACTTGTTACATCAAGGCCACAGCGGCTGCGAGGGTCGCAGGCCTCCGGAACCCGGACTTTCTTGTCTGCGGAGATGACTTAGTCGTGGTGGCTGAGAGTGATGGCGTTGACGAGGATAGAGCAGCCCTGAGAGCCTTCACGGAGGCTATGACCAGGTATTCTGCTCCACCCGGAGACGCTCCGCAGCCTACCTATGACCTTGAGCTCATTACATCGTGCTCCTCTAACGTCTCCGTGGCACGGGACAACAAGGGGAAGAGGTACTACTACCTCACCCGTGATGCCACTACTCCCCTGGCCCGTGCGGCTTGGGAAACAGCTCGTCACACTCCAGTTAACTCCTGGTTGGGCAACATCATCATGTACGCGCCTACCATCTGGGTGCGCATGGTAATGCTGACACATTTTTTCTCCATACTCCAATCCCAGGAGATACTTGATCGACCCCTTGACTTTGAAATGTACGGGGCCACTTACTCTGTCACTCCGCTGGAT
>Subject1_12_0.0283
ATGAGCACACTTCCTAAACCCCAAAGAAAAACCAAAAGAAACACCATCCGTCGCCCACAGGACGTTAGGTTCCCGGGTGGCGGACAGATCGTTGGTGGAGTATACGTGTTGCCGCGCAGGGGCCCACGATTGGGTGTGCGCGCGACGCGTAAAACTTCTGAACGGTCACAGCCTCGCGGACGGCGACAGCCTATCCCCAAGGCGCGTCAGAGCGAAGGCCGGTCCTGGGCTCAGCCCGGGTACCCCTGGCCCCTCTATGGTAACGAGGGTTGCGGGTGGGCAGGGTGGCTTCTGTCCCCACGCGGCTCCCGTCCATCTTGGGGCCCAAATGACCCCCGGCGAAGGTCCCGCAATTTGGGTAAAGTCATCGATACCCTCACATGCGGATTCGCCGACCTCATGGGGTACATCCCGCTTGTCGGCGCTCCCGTAGGAGGCGTCGCAAGAGCCTTAGCGCATGGCGTGAGGGCCCTTGAAGACGGGATAAATTTTGCAACAGGGAATTTGCCTGGTTGCTCCTTTTCTATCTTCCTTCTTGCTCTGTTCTCTTGCTTAGTCCATCCAGCAGCCGGTTTAGAGTGGCGGAACACGTCTGGCCTCTACATCCTTACCAACGACTGCCCCAATAGCAGTATTGTGTATGAGGCCGATGACGTTATTCTGCACACACCCGGCTGCATACCTTGTGTTCAAGAGACCAATGCGTCCAAGTGTTGGACCCCAGTGACACCTACAGTGGCAGTCAGGTACGTCGGAGCAACCACCGCTTCGATACGCAGTCATGTGGACCTGCTAGTGGGCGCGGCCACGATGTGCTCTGCGCTCTACGTGGGTGATATGTGTGGGGCCGTTTTCCTCGTGGGACAAGCCTTCACATTCAGACCTCGTCGCCATCAAACGGTCCAGACTTGTAACTGCTCGCTGTACCCAGGCCATCTTACAGGACATCGAATGGCTTGGGATATGATGATGAATTGGTCCCCCGCTGTGGGTATGGTGGTAGCGCACGTCCTGCGTCTGCCCCAGACCTTGTTTGACATAATAGCTGGGGCCCATTGGGGCATCTTAGCGGGCCTAGCCTATTACTCCATGCAGGGCAACTGGGCCAAGGTCGCTATCATCATGGTTATGTTTTCAGGGGTTGATGCCGACACACGCACCGTCGGTGGCACCATAGCTCATAGTACCCGTGGGCTCACTGACCTTTTCAAACTGGGCCCCCGGCAGAACCTGCAGTTGGTTAACACCAGTGGCTCGTGGCACATCAATAGGACTGCCCTGAACTGCAATGATTCCCTAAAAACAGGGTTCATAGCCGGGTTGATCTACCATCATAAGTTCGACTCTACCGGGTGTCCTCACAGGCTCAGCAACTGCAAGCCCATCACTCACTTCAGGCAGGGATGGGGTTCCTTGACAGAAGCTAACATCTCTGGACCCTCTGATGACAAACCGTACTGCTGGCACTACCCACCTAGACCTTGTGGAACTATCCCAGCATTACGTGTCTGCGGCCCTGTGTACTGCTTCACGCCATCGCCAGTCGTTGTAGGCACTACTGATGCTAAGGGCGCCCCAACTTACACCTGGGGTGCGAATGAGACAGACGTGTTCCTGCTGGATTCTCTGCGGCCTCCCGGAGGTCGGTGGTTCGGGTGCACATGGATGAACTCCACGGGGTTTACCAAGACGTGCGGAGCTCCCCCTTGTAACATCTATGGGGGTGGGGGGGATCCCGGCAATGGATCAGACCTCTTTTGCCCCACCGACTGCTTCAGGAAGCATCCTGAGGCCACATACAGCCGGTGTGGTGCGGGGCCCTGGTTGACACCTCGATGCATGGTCGACTATCCATACCGGCTTTGGCACTACCCGTGTACAGTCAACTTTACTTTGTTCAAGGTGAGGATGTTTGTGGGTGGGTTTGAGCACCGGTTTACCGCTGCTTGCAATTGGACCAGGGGGGAGCGTTGCGACATCGAGGATCGTGATCGCAGCGAGCAACATCCGCTGCTGCATTCGACAACTGAGCTTGCTATACTGCCTTGCTCCTTCACGCCCATGCCTGCACTGTCGACAGGCCTGATACACCTCCACCAAAACATCGTGGATGTCCAATACCTTTATGGTGTTGGATCCGGCATGGTAGGATGGGCGTTGAAATGGGAGTTCGTCGTCCTCGTTTTCCTCCTCCTGGCGGACGCACGCGTGTGCGTTGCCCTTTGGCTGATGCTGATGATATCACAAGCAGAAGCAGCCTTGGAGAACCTTGTCACGCTGAACGCCGTCGCTGCTGCCGGAACACATGGTATCGGCTGGTACCTGGTGGCCTTTTTCGCGGCGTGGCACGTGCGGGGTAAGCTTGTCCCGCTGGTGACCTACAGCTTGACGGGTCTTTGGTCCTTAGCATTGCTCGTCCTCTTGCTCCCCCAACGGGCGTACGCTTGGTCGGGTGAAGACAGCGCTACTCTCGGCGCTGGGATCCTGGTCCTCTTCGGCTTCTTTACCTTATCACCTTGGTATAAGCATTGGATCGGCCGCCTCATGTGGTGGAACCAGTACACCATATGTAGATGCGAGGCCGCCCTCCAAGTGTGGGTCCCCCCCCTGCTCGCACGCGGGGGTAGGGACGGTGTCATCCTGCTAGCAAGCCTGCTTCATCCATCTTTAGTTTTTGACATCACTAAGCTGCTAATAGCAGTATTGGGCCCATTATACTTGATACAGGTTGCTGTCACCACCACCCCCTACTTTGTGCGTGCACATGTACTGGTCCGCCTTTGCATGCTCGTGCGTTCTGTGATGGGGGGAAAATACTTCCAGATGATCATACTGAACATTGGCAGATGGTTTAACACTTACCTATACGACCACCTAGCGCCAATGCAACATTGGGCCGCAGCTGGCCTCAAAGACCTAGCAGTGGCCACTGAACCTGTGATATTTAGTCCCATGGAAATCAAGGTCATCACCTGGGGCGCGGATACGGCAGCTTGCGGAGATATTCTTTGCGGGCTGCCTGTCTCTGCGCGATTAGGCCGTGAGGTGTTGCTGGGACCTGCTGATGACTATCGGGAGATGGGTTGGAGTCTGTTGGCCCCGATCACAGCATACGCCCAGCAAACTAGAGGCCTTCTTGGGACTATTGTGACCAGCTTGACTGGCAGGGACAAGAACGTGGTGACTGGTGAAGTGCAGGTGCTTTCCACGGCTACTCAAACCTTCCTAGGTACATCAATAGGGGGGGTTATGTGGACTGTTTACCATGGTGCAGGTTCGAGGACACTTGCGGGCGCTAAACATCCTGCGCTCCAAATGTACACAAATGTGGATCAGGACCTCGTTGGGTGGCCAGCCCCTCCAGGGGCTAAGTCTCTTGAACCATGCACCTGCGGGTCTGCAGACTTGTACTTGGTCACCCGCGATGCTGATGTCATCCCTGCTCGGCGCAGGGGGGACTCCACAGCGAGCTTGCTCAGTCCTAGGCCTCTCGCCTGTCTTAAGGGTTCCTCTGGAGGCCCTGTTATGTGCCCTTCGGGGCATGTTGCGGGGATCTTTAGGGCTGCTGTGTGCACCAGAGGTGTAGCAAAAGCCCTACAGTTCGTACCAGTGGAAATCCTTAGCACGCAGGCTAGGTCGCCATCTTTCTCTGACAATTCAACTCCCCCTGCCGTCCCACAGAGCTATCAAGTAGGGTACCTCCATGCCCCGACCGGCAGTGGTAAGAGCACAAAGGTTCCGGCCGCTTATGTAGCACAGGGATACACTGTTCTCGTGTTGAATCCATCGGTAGCGGCCACACTAGGCTTTGGCTCCTACATGTCGCGTGCTCATGGGATCGACCCCAACATCCGCACTGGGAACCGCACCGTTACAACTGGTGCTAGTCTGACCTATTCCACCTACGGTAAGTTTCTTGCGGACGGGGGCTGCTCCGGGGGAGCATATGATGTGATTATCTGTGATGAATGTCATGCCCAAGACGCTACTAGCATATTGGGTATAGGCACAGTCTTAGATCAGGCTGAGACGGCTGGGGTGAGGCTGACGGTTTTAGCGACAGCAACTCCCCCAGGCAGCATCACCGTGCCACATTCTAACATCGAAGAAGTGGCCCTAGGTTCTGAAGGTGAGATCCCTTTCTACGGTAAGGCTATACCAATAGCCCAACTCAAGGGGGGGAGGCACCTTATCTTTTGTCATTCCAAGAAAAAATGTGATGAGATAGCATCCAAACTCAGAGGCATGGGGCTCAACGCTGTAGCGTACTATAGGGGTCTTGATGTGTCCGTCATACCAACAACTGGAGACGTCGTGGTTTGCGCTACTGACGCCCTCATGACTGGATTCACCGGAGACTTCGATTCTGTCATAGATTGCAACGTGGCTGTTGAACAGTACGTTGACTTCAGCCTGGACCCCACCTTTTCCATTGAGACTCGCACTGCTCCCCAAGACGCGGTTTCCCGCAGCCAACGTCGTGGCCGTACGGGCCGGGGTAGACTCGGTACATACCGATATGTCACCCCGGGTGAGAGACCGTCTGGAATGTTTGACTCGGTTGTTCTCTGTGAGTGCTATGACGCGGGCTGCTCGTGGTACGATCTGCAGCCCGCTGAGACCACAGTCAGACTGAGAGCTTACTTGTCCACGCCGGGGCTACCTGTCTGCCAAGACCATTTGGACTTCTGGGAGAGCGTCTTCACTGGACTAACTCACATAGATGCTCACTTTCTGTCACAGACTAAGCAGCAGGGGCTCAACTTCTCGTACCTGACTGCTTATCAAGCCACTGTGTGCGCTCGCGCGCAGGCTCCTCCCCCAAGTTGGGACGAGACGTGGAAATGCCTCGTGCGGCTCAAGCCAACACTACATGGACCCACGCCCCTCCTATATCGGTTGGGGCCCATCCAAAATGAAATCTGCTTGACACACCCTGTCACAAAATACATCATGGCATGCATGTCAGCTGACCTGGAAGTAACCACCAGCACCTGGGTGTTGCTTGGAGGGGTCCTCGCGGCCCTAGCGGCCTACTGTTTGTCAGTCGGCTGCGTTGTGATTGTGGGTCATATTGAGCTGGGGGGCAAGCCGGCACTCGTTCCAGACAAAGAGGTGTTGTATCAACAATATGATGAGATGGAGGAGTGCTCGCAAGCCGCCCCATATATCGAACAAGCTCAGTTAATAGCCCACCAGTTCAAGGAGAAGATCCTTGGATTGATGCAGCGAGTTACCCAACAACAAGCTGTCATTGAGCCCATAGTAGCTACCAATTGGCAAAAGCTTGAGGTCTTTTGGCACAAGCATATGTGGAATTTTGTGAGTGGGATCCAGTACCTGGCGGGCCTCTCCACTCTGCCTGGCAACCCTGCTGTGGCGTCTCTTATGGCGTTCACTGCTTCAGTTACCAGTCCCCTGACGACCAACCAGACCATGTTTTTCAACATACTCGGGGGGTGGGTTGCCACCCATTTGGCAGGGCCCCAGAGCTCTTCCGCATTCGTGGTAAGTGGCTTGGCCGGCGCTGCCATAGGGGGCATAGGCCTGGGCAGAGTCTTGCTTGACATCCTGGCAGGATACGGAGCTGGTGTCTCAGGCGCCTTGGTGGCTTTTAAGATCATGGGAGGAGAATTCCCCACTGCTGAGGACATGGTCAACCTGTTGCCCGCCATACTATCTCCGGGCGCTCTCGTCGTCGGTGTGATATGCGCTGCCATACTACGTCGACACGTAGGACCTGGGGAGGGGGCGGTGCAGTGGATGAACAGGCTCATCGCATTCGCGTCCCGGGGTAACCACGTCTCGCCAACGCACTATGTCCCCGAGAGCGATGCTGCAGCGAGGGTAACTGCATTGCTGAGTTCTCTAACTGTCACAAGTCTGCTCCGGCGGTTGCACCAGTGGATCAATGAAGACTACCCAAGTCCTTGCAGCGGTGATTGGCTGCGTGACATCTGGGACTGGGTTTGCACGGTGTTGTCTGACTTCAAGACATGGCTCTCTGCTAAGATTATGCCAGCGCTCCCTGGGTTGCCTTTTATTTCCTGTCAGAAGGGGTACAAGGGCGTGTGGCGGGGGGACGGTGTGATGTCAACACGCTGTCCTTGCGGAGCGCCAATAACCGGCCATGTGAAGAATGGGTCCATGCGGCTCGCAGGGCCGCGTACATGTGCCAACATGTGGTATGGTACTTTTCCCATCAATGAGTACACCACTGGACCCAGCACACCTTGCCCATCACCCAACTACACTCGCGCGCTATGGCGTGTGGCTGCTAACAGCTACGTTGAGGTGCGCCGGGTGGGGGACTTCCATTACATTACAGGGGCCACAGAAGATGAGCTCAAGTGTCCATGCCAAGTGCCGGCCGCTGAGTTCTTCACTGAAGTGGATGGGGTAAGACTCCACCGTTACGCCCCTCCATGTAGGCCCTTGTTGAGGGATGAAATCACTTTCATGGTGGGGTTGAATTCCTATGCAATAGGATCCCAACTCCCCTGTGAGCCCGAACCAGATGTCTCTGTGTTGACCTCGATGTTGAGAGACCCTTCCCATATTACCGCCGAGACGGCAGCGCGCCGTCTTGCGCGCGGGTCCCCTCCATCAGAGGCAAGCTCATCCGCCAGCCAACTATCAGCTCCGTCGTTGAAGGCCACTTGCCAGACACATAGGCCCCATCCAGACGCTGAGCTAGTGGACGCCAACTTGTTATGGCGGCAAGAGATGGGCAGCAACATTACACGGGTGGAGTCTGAAACAAAGGTTGTGATTCTTGATTCATTCGAACCTCTGAGAGCCGAAGCCGATGACGCCGAGCTCTCGGTGGCCGCAGAGTGTTTCAAGAAACCTCCCAAGTATCCTCCGGCCCTTCCTATCTGGGCTAGGCCAGATTACAACCCTCCACTGTTGGACCGCTGGAAAGCACCGGATTATGTACCACCAACTGTCCATGGATGCGCTTTACCACCACGGGGCGCGCCGCCGGTGCCTCCCCCTCGGAGGAAAAGAACAGTTCAACTGGACGGCTCCAGTGTATCCGTAGCGCTGGCCGCGCTAGCGGAAAAGTCATTCCCTTCCTCGAAACCGCAGGAAGAGAGTAGCTCATCCTCAGGGGTCGACACGCAGTCCAGCACTACTTCCAAGGTGCCCCCTTCTCCGGAGAGGGAGTCCGACTCAGAGTCATGCTCATCCATGCCTCCTCTGGAGGGAGAGCCGGGCGATCCGGACTTGAGTTGCGACTCTTGGTCCACCGTTAGTGACAGCGAGGAGCAGAGCGTGGTCTGCTGCTCTATGTCGTACTCTTGGACGGGCGCTTTGATAACACCATGTAGTGCTGAGGAGGAGAAACTACCCATCAGCCCACTCAGCAACTCCTTATTGAGACATCATAACCTAGTTTATTCAACGTCGTCTAGAAGCGCTTCTCTGCGTCAGAAGAAGGTCACCTTCGACAGGCTGCAAGTGCTCGACGACCATTACAAGATTGCATTAAAGGAGGTAAAGGAGCGAGCGTCAAAAGTAAAGGCTCGCATGCTCACCGTCGAGGAAGCGTGCGCGCTCGTCCCTCCCCACTCTGCCCGTTCAAAGTTCGGGTATAGTGCGAAGGACGTTCGCTCCTTGTCCAGCAAGGCCATTGACCGGATCCGCTCCGTCTGGGAGGACTTGCTGGAAGACACCACAACTCCAATTCCAACCACCATCATGGCGAAGAACGAGGTGTTTTGCGTGGATCCCGTCAAAGGGGGTCGCAAGCCCGCTCGCCTTATTGTATACCCTGACCTGGGGGTGCGTGTCTGTGAGAAACGCGCCCTATATGACGTGATACAGAAGTTGTCAACTGCGACGATGGGCTCCGCTTATGGATTCCAATACTCGCCTCAGCAGCGGGTCGAACGTCTGTTAAAGATGTGGACCTCAAAGAAAACCCCCTTGGGGTTCTCGTATGACACCCGCTGCTTTGACTCTACTGTCACTGAACAGGATATCAGGGTGGAAGAGGAGATATACCAATGCTGTGACCTCGAACCGGAGGCCAGAAAAGTGATTTCCTCCCTCACGGAGCGGCTTTACTGCGGGGGCCCTATGTTTAACAGCAAAGGGGCCCAGTGTGGTTATCGCCGTTGCCGTGCTAGTGGAGTTCTGCCTACCAGTTTCGGCAATACAATCACTTGTTACATCAAGGCCACAGCGGCTGCGAGGGTCGCAGGCCTCCGGAACCCGGACTTTCTTGTCTGCGGAGATGACTTAGTCGTGGTGGCTGAGAGTGATGGCGTTGACGAGGATAGAGCAGCCCTGAGAGCCTTCACGGAGGCTATGACCAGGTATTCTGCTCCACCCGGAGACGCTCCGCAGCCTACCTATGACCTTGAGCTCATTACATCGTGCTCCTCTAACGTCTCCGTGGCACGGGACAACAAGGGGAAGAGGTACTACTACCTCACCCGTGATGCCACTACTCCCCTGGCCCGTGCGGCTTGGGAAACAGCTCGTCACACTCCAGTTAACTCCTGGTTGGGCAACATCATCATGTACGCGCCTACCATCTGGGTGCGCATGGTAATGCTGACACATTTTTTCTCCATACTCCAATCCCAGGAGATACTTGATCGACCCCTTGACTTTGAAATGTACGGGGCCACTTACTCTGTCACTCCGCTGGAT
>Subject1_13_0.0159
ATGAGCACACTTCCTAAACCCCAAAGAAAAACCAAAAGAAACACCATCCGTCGCCCACAGGACGTTAGGTTCCCGGGTGGCGGACAGATCGTTGGTGGAGTATACGTGTTGCCGCGCAGGGGCCCACGATTGGGTGTGCGCGCGACGCGTAAAACTTCTGAACGGTCACAGCCTCGCGGACGGCGACAGCCTATCCCCAAGGCGCGTCAGAGCGAAGGCCGGTCCTGGGCTCAGCCCGGGTACCCCTGGCCCCTCTATGGTAACGAGGGTTGCGGGTGGGCAGGGTGGCTTCTGTCCCCACGCGGCTCCCGTCCATCTTGGGGCCCAAATGACCCCCGGCGAAGGTCCCGCAATTTGGGTAAAGTCATCGATACCCTCACATGCGGATTCGCCGACCTCATGGGGTACATCCCGCTTGTCGGCGCTCCTGTAGGAGGCGTCGCAAGAGCCTTAGCGCATGGCGTGAGGGCCCTTGAAGACGGGATAAATTTTGCAACAGGGAATTTGCCTGGTTGCTCCTTTTCTATCTTCCTTCTTGCTCTGTTCTCTTGCTTAGTCCATCCAGCAGCCGGTTTAGAGTGGCGGAACACGTCTGGCCTCTACATCCTTACCAACGACTGCCCCAATAGCAGTATTGTGTATGAGGCCGATGACGTTATTCTGCACACACCCGGCTGCATACCTTGTGTTCAAGAGACCAATGCGTCCAAGTGTTGGACCCCAGTGACACCTACAGTGGCAGTCAGGTACGTCGGAGCAACCACCGCTTCGATACGCAGTCATGTGGACCTGCTAGTGGGCGCGGCCACGATGTGCTCTGCNCTCTACGTGGGTGATATGTGTGGGGCCGTTTTCCTCGTGGGACAAGCCTTCACATTCAGACCTCGTCGCCATCAAACGGTCCAGACTTGTAACTGCTCGCTGTACCCAGGCCATCTTACAGGACATCGAATGGCTTGGGATATGATGATGAATTGGTCCCCCGCTGTGGGTATGGTGGTAGCGCACGTCCTGCGTCTGCCCCAGACCTTGTTTGACATAATAGCTGGGGCCCATTGGGGCATCTTAGCGGGCCTAGCCTATTACTCCATGCAGGGCAACTGGGCCAAGGTCGCTATCATCATGGTTATGTTTTCAGGGGTTGATGCCGACACACGCACCGTCGGTGGCACCATAGCTCATAGTACCCGTGGGCTCACTGACCTTTTCAAACTGGGCCCCCGGCAGAACCTGCAGTTGGTTAACACCAGTGGCTCGTGGCACATCAATAGGACTGCCCTGAACTGCAATGATTCCCTAAAAACAGGGTTCATAGCCGGGTTGATCTACCATCATAAGTTCGACTCTACCGGGTGTCCTCACAGGCTCAGCAACTGCAAGCCCATCACTCACTTCAGGCAGGGATGGGGTTCCTTGACAGAAGCTAACATCTCTGGACCCTCTGATGACAAACCGTACTGCTGGCACTACCCACCTAGACCTTGTGGAACTATCCCAGCATTACGTGTCTGCGGCCCTGTGTACTGCTTCACGCCATCGCCAGTCGTTGTAGGCACTACTGATGCTAAGGGCGCCCCAACTTACACCTGGGGTGCGAATGAGACAGACGTGTTCCTGCTGGATTCTCTGCGGCCTCCCAGCGGTCGGTGGTTCGGGTGCACATGGATGAACTCCACGGGGTTTACCAAGACGTGCGGAGCTCCCCCTTGTAACATCTATGGGGGTGGGGGGGATCCCGGCAATGGATCAGACCTCTTTTGCCCCACCGACTGCTTCAGGAAGCATCCTGAGGCCACATACAGCCGGTGTGGTGCGGGGCCCTGGTTGACACCTCGATGCATGGTCGACTATCCATACCGGCTTTGGCACTACCCGTGTACAGTCAACTTTACTTTGTTCAAGGTGAGGATGTTTGTGGGTGGGTTTGAGCACCGGTTTACCGCTGCTTGCAATTGGACCAGGGGGGAGCGTTGCGACATCGAGGATCGTGATCGCAGCGAGCAACATCCGCTGCTGCATTCGACAACTGAGCTTGCTATACTGCCTTGCTCCTTCACGCCCATGCCTGCACTGTCGACAGGCCTGATACACCTCCACCAAAACATCGTGGATGTCCAATACCTTTATGGTGTTGGATCCGGCATGGTAGGATGGGCGTTGAAATGGGAGTTCGTCGTCCTCGTTTTCCTCCTCCTGGCGGACGCACGCGTGTGCGTTGCCCTTTGGCTGATGCTGATGATATCACAAGCAGAAGCAGCCTTGGAGAACCTTGTCACGCTAAACGCCGTCGCTGCTGCCGGAACACATGGTATCGGCTGGTACCTGGTGGCCTTTTTCGCGGCGTGGCACGTGCGGGGTAAGCTTGTCCCGCTGGTGACCTACAGCTTGACGGGTCTTTGGTCCTTAGCATTGCTCGTCCTCTTGCTCCCCCAACGGGCGTACGCTTGGTCGGGTGAAGACAGCGCTACTCTCGGCGCTGGGATCCTGGTCCTCTTCGGCTTCTTTACCTTATCACCTTGGTATAAGCATTGGATCGGCCGCCTCATGTGGTGGAACCAGTACACCATATGTAGATGCGAGGCCGCCCTCCAAGTGTGGGTCCCCCCCCTGCTCGCACGCGGGGGTAGGGACGGTGTCATCCTGCTAGCAAGCCTGCTTCATCCATCTTTAGTTTTTGACATCACTAAGCTGCTAATAGCAGTATTGGGCCCATTATACTTGATACAGGTTGCTGTCACCACCACCCCCTACTTTGTGCGTGCACATGTACTGGTCCGCCTTTGCATGCTCGTGCGTTCTGTGATGGGGGGAAAATACTTCCAGGTGATCATACTGAACATTGGCAGATGGTTTAACACTTACCTATACGACCACCTAGCGCCAATGCAACATTGGGCCGCAGCTGGCCTCAAAGACCTAGCAGTGGCCACTGAACCTGTGATATTTAGTCCCATGGAAATCAAGGTCATCACCTGGGGCGCGGATACGGCAGCTTGCGGAGATATTCTTTGCGGGCTGCCTGTCTCTGCGCGATTAGGCCGTGAGGTGTTGCTGGGACCTGCTGATGACTATCGGGAGATGGGTTGGAGTCTGTTGGCCCCGATCACAGCATACGCCCAGCAAACTAGAGGCCTTCTTGGGACTATTGTGACCAGCTTGACTGGCAGGGACAAGAACGTGGTGACTGGTGAAGTGCAGGTGCTTTCCACGGCTACTCAAACCTTCCTAGGTACATCAATAGGGGGGGTTATGTGGACTGTTTACCATGGTGCAGGTTCGAGGACACTTGCGGGCGCTAAACATCCTGCGCTCCAAATGTACACAAATGTGGATCAGGACCTCGTTGGGTGGCCAGCCCCTCCAGGGGCTAAGTCTCTTGAACCATGCACCTGCGGGTCTGCAGACTTGTACTTGGTCACCCGCGATGCTGATGTCATCCCTGCTCGGCGCAGGGGGGACTCCACAGCGAGCTTGCTCAGTCCTAGGCCTCTCGCCTGTCTTAAGGGTTCCTCTGGAGGCCCTGTTATGTGCCCTTCGGGGCATGTTGCGGGGATCTTTAGGGCTGCTGTGTGCACCAGAGGTGTAGCAAAAGCCCTACAGTTCGTACCAGTGGAAATCCTTAGCACGCAGACTAGGTCGCCATCTTTCTCTGACAATTCAACTCCCCCTGCCGTCCCACAGAGCTATCAAGTAGGGTACCTCCATGCCCCGACCGGCAGTGGTAAGAGCACAAAGGTTCCGGCCGCTTATGTAGCACAGGGATACACTGTTCTCGTGTTGAATCCATCGGTAGCGGCCACACTAGGCTTTGGCTCCTACATGTCGCGTGCTCATGGGATCGACCCCAACATCCGCACTGGGAACCGCACCGTTACAACTGGTGCTAGCCTGACCTATTCCACCTACGGTAAGTTTCTTGCGGACGGGGGCTGCTCCGGGGGAGCATATGATGTGATTATCTGTGATGAATGTCATGCCCAAGACGCTACTAGCATATTGGGTATAGGCACAGTCTTAGATCAGGCTGAGACGGCTGGGGTGAGGCTGACGGTTTTAGCGACAGCAACTCCCCCAGGCAGCATCACCGTGCCACATTCTAACATCGAAGAAGTGGCCCTAGGTTCTGAAGGTGAGATCCCTTTCTACGGTAAGGCTATACCAATAGCCCAACTCAAGGGGGGGAGGCACCTTATCTTTTGTCATTCCAAGAAAAAATGTGATGAGATAGCATCCAAACTCAGAGGCATGGGGCTCAACGCTGTAGCGTACTATAGGGGTCTTGATGTGTCCGTCATACCAACAACTGGAGACGTCGTGGTTTGCGCTACTGACGCCCTCATGACTGGATTCACCGGAGACTTCGATTCTGTCATAGATTGCAACGTGGCTGTTGAACAGTACGTTGACTTCAGCCTGGACCCCACCTTTTCCATTGAGACTCGCACTGCTCCCCAAGACGCGGTTTCCCGCAGCCAACGTCGTGGCCGTACGGGCCGGGGTAGACTCGGTACATACCGATATGTCACCCCGGGTGAGAGACCGTCTGGAATGTTTGACTCGGTTGTTCTCTGTGAGTGCTATGACGCGGGCTGCTCGTGGTACGATCTGCAGCCCGCTGAGACCACAGTCAGACTGAGAGCTTACTTGTCCACGCCGGGGCTACCTGTCTGCCAAGACCATTTGGACTTCTGGGAGAGCGTCTTCACTGGACTAACTCACATAGATGCTCACTTTCTGTCACAGACTAAGCAGCAGGGGCTCAACTTCTCGTACCTGACTGCTTATCAAGCCACTGTGTGCGCTCGCGCGCAGGCTCCTCCCCCAAGTTGGGACGAGACGTGGAAATGCCTCGTGCGGCTCAAGCCAACACTACATGGACCCACGCCCCTCCTATATCGGTTGGGGCCCATCCAAAATGAAATCTGCTTGACACACCCTGTCACAAAATACATCATGGCATGCATGTCAGCTGACCTGGAAGTAACCACCAGCACCTGGGTGTTGCTTGGAGGGGTCCTCGCGGCCCTAGCGGCCTACTGTTTGTCAGTCGGCTGCGTTGTGATTGTGGGTCATATTGAGCTGGGGGGCAAGCCGGCACTCGTTCCAGACAAAGAGGTGTTGTATCAACAATATGATGAGATGGAGGAGTGCTCGCAAGCCGCCCCATATATCGAACAAGCTCAGTTAATAGCCCACCAGTTCAAGGAGAAGATCCTTGGATTGATGCAGCGAGTTACCCAACAACAAGCTGTCATTGAGCCCATAGTAGCTACCAATTGGCAAAAGCTTGAGGTCTTTTGGCACAAGCATATGTGGAATTTTGTGAGTGGGATCCAGTACCTGGCGGGCCTCTCCACTCTGCCTGGCAACCCTGCTGTGGCGTCTCTTATGGCGTTCACTGCTTCAGTTACCAGTCCCCTGACGACCAACCAGACCATGTTTTTCAACATACTCGGGGGGTGGGTTGCCACCCATTTGGCAGGGCCCCAGAGCTCTTCCGCATTCGTGGTAAGTGGCTTGGCCGGCGCTGCCATAGGGGGCATAGGCCTGGGCAGAGTCTTGCTTGACATCCTGGCAGGATACGGAGCTGGTGTCTCAGGCGCCTTGGTGGCTTTTAAGATCATGGGAGGAGAATTCCCCACTGCTGAGGACATGGTCAACCTGTTGCCCGCCATACTATCTCCGGGCGCTCTCGTCGTCGGTGTGATATGCGCTGCCATACTACGTCGACACGTAGGACCTGGGGAGGGGGCGGTGCAGTGGATGAACAGGCTCATCGCATTCGCGTCCCGGGGTAACCACGTCTCGCCAACGCACTATGTCCCCGAGAGCGATGCTGCAGCGAGGGTAACTGCATTGCTGAGTTCTCTAACTGTCACAAGTCTGCTCCGGCGGTTGCACCAGTGGATCAATGAAGACTACCCAAGTCCTTGCAGCGGTGATTGGCTGCGTGACATCTGGGACTGGGTTTGCACGGTGTTGTCTGACTTCAAGACATGGCTCTCTGCTAAGATTATGCCAGCGCTCCCTGGGTTGCCTTTTATTTCCTGTCAGAAGGGGTACAAGGGCGTGTGGCGGGGGGACGGTGTGATGTCAACACGCTGTCCTTGCGGAGCGCCAATAACCGGCCATGTGAAGAATGGGTCCATGCGGCTCGCAGGGCCGCGTACATGTGCCAACATGTGGTATGGTACTTTTCCCATCAATGAGTACACCACTGGACCCAGCACACCTTGCCCATCACCCAACTACACTCGCGCGCTATGGCGTGTGGCTGCTAACAGCTACGTTGAGGTGCGCCGGGTGGGGGACTTCCATTACATTACAGGGGCCACAGAAGATGAGCTCAAGTGTCCATGCCAAGTGCCGGCCGCTGAGTTCTTCACTGAAGTGGATGGGGTAAGACTCCACCGTTACGCCCCTCCATGTAGGCCCTTGTTGAGGGATGAAATCACTTTCATGGTGGGGTTGAATTCCTATGCAATAGGATCCCAACTCCCCTGTGAGCCCGAACCAGATGTCTCTGTGTTGACCTCGATGTTGAGAGACCCTTCCCATATTACCGCCGAGACGGCAGCGCGCCGTCTTGCGCGCGGGTCCCCTCCATCAGAGGCAAGCTCATCCGCCAGCCAACTATCAGCTCCGTCGTTGAAGGCCACTTGCCAGACACATAGGCCCCATCCAGACGCTGAGCTAGTGGACGCCAACTTGTTATGGCGGCAAGAGATGGGCAGCAACATTACACGGGTGGAGTCTGAAACAAAGGTTGTGATTCTTGATTCATTCGAACCTCTGAGAGCCGAAGCCGATGACGCCGAGCTCTCGGTGGCCGCAGAGTGTTTCAAGAAACCTCCCAAGTATCCTCCGGCCCTTCCTATCTGGGCTAGGCCAGATTACAACCCTCCACTGTTGGACCGCTGGAAAGCACCGGATTATGTACCACCAACTGTCCATGGATGCGCTTTACCACCACGGGGCGCGCCGCCGGTGCCTCCCCCTCGGAGGAAAAGAACGGTTCAACTGGACGGCTCCAGTGTATCCGTAGCGCTGGCCGCGCTAGCGGAAAAGTCATTCCCTTCCTCGAAACCGCAGGAAGAGAGTAGCTCATCCTCAGGGGTCGACACGCAGTCCAGCACTACTTCCAAGGTGCCCCCTTCTCCGGAGAGGGAGTCCGACTCAGAGTCATGCTCATCCATGCCTCCTCTCGAGGGAGAGCCGGGCGATCCGGACTTGAGTTGCGACTCTTGGTCCACCGTTAGTGACAGCGAGGAGCAGAGCGTGGTCTGCTGCTCTATGTCGTACTCTTGGACGGGCGCCTTGATAACACCATGTAGTGCTGAGGAGGAGAAACTACCCATCAGCCCACTCAGCAACTCCTTATTGAGACATCATAACCTAGTTTATTCAACGTCGTCTAGAAGCGCTTCTCTGCGTCAGAAGAAGGTCACCTTCGACAGGCTGCAAGTGCTCGACGACCATTACAAGATTGCATTAAAGGAGGTAAAGGAGCGAGCGTCAAAAGTAAAGGCTCGCATGCTCACCGTCGAGGAAGCGTGCGCGCTCGTCCCTCCCCACTCTGCCCGTTCAAAGTTCGGGTATAGTGCGAAGGACGTTCGCTCCTTGTCCAGCAAGGCCATTGACCGGATCCGCTCCGTCTGGGAGGACTTGCTGGAAGACACCACAACTCCAATTCCAACCACCATCATGGCGAAGAACGAGGTGTTTTGCGTGGATCCCGTCAAAGGGGGTCGCAAGCCCGCTCGCCTTATTGTATACCCTGACCTGGGGGTGCGTGTCTGTGAGAAACGCGCCCTATATGACGTGATACAGAAGTTGTCAACTGCGACGATGGGCTCCGCTTATGGATTCCAATACTCGCCTCAGCAGCGGGTCGAACGTCTGTTAAAGATGTGGACCTCAAAGAAAACCCCCTTGGGGTTCTCGTATGACACCCGCTGCTTTGACTCTACTGTCACTGAACAGGATATCAGGGTGGAAGAGGAGATATACCAATGCTGTGACCTCGAACCGGAGGCCAGAAAAGTGATTTCCTCCCTCACGGAGCGGCTTTACTGCGGGGGCCCTATGTTTAACAGCAAAGGGGCCCAGTGTGGTTATCGCCGTTGCCGTGCTAGTGGAGTTCTGCCTACCAGTTTCGGCAATACAATCACTTGTTACATCAAGGCCACAGCGGCTGCGAGGGTCGCAGGCCTCCGGAACCCGGACTTTCTTGTCTGCGGAGATGACTTAGTCGTGGTGGCTGAGAGTGATGGCGTTGACGAGGATAGAGCAGCCCTGAGAGCCTTCACGGAGGCTATGACCAGGTATTCTGCTCCACCCGGAGACGCTCCGCAGCCTACCTATGACCTTGAGCTCATTACATCGTGCTCCTCTAACGTCTCCGTGGCACGGGACAACAAGGGGAAGAGGTACTACTACCTCACCCGTGATGCCACTACTCCCCTGGCCCGTGCGGCTTGGGAAACAGCTCGTCACACTCCAGTTAACTCCTGGTTGGGCAACATCATCATGTACGCGCCTACCATCTGGGTGCGCATGGTAATGCTGACACATTTTTTCTCCATACTCCAATCCCAGGAGATACTTGATCGACCCCTTGACTTTGAAATGTACGGGGCCACTTACTCTGTCACTCCGCTGGAT
>Subject1_14_0.0088
ATGAGCACACTTCCTAAACCCCAAAGAAAAACCAAAAGAAACACCATCCGTCGCCCACAGGACGTTAGGTTCCCGGGTGGCGGACAGATCGTTGGTGGAGTATACGTGTTGCCGCGCAGGGGCCCACGATTGGGTGTGCGCGCGACGCGTAAAACTTCTGAACGGTCACAGCCTCGCGGACGGCGACAGCCTATCCCCAAGGCGCGTCAGAGCGAAGGCCGGTCCTGGGCTCAGCCCGGGTACCCCTGGCCCCTCTATGGTAACGAGGGTTGCGGGTGGGCAGGGTGGCTTCTGTCCCCACGCGGCTCCCGTCCATCTTGGGGCCCAAATGACCCCCGGCGAAGGTCCCGCAATTTGGGTAAAGTCATCGATACCCTCACATGCGGATTCGCCGACCTCATGGGGTACATCCCGCTNGTCGGCGCTCCCGTAGGAGGCGTCGCAAGAGCCTTAGCGCATGGCGTGAGGGCCCTTGAAGACGGGATAAATTTTGCAACAGGGAATTTGCCTGGTTGCTCCTTTTCTATCTTCCTTCTTGCTCTGTTCTCTTGCTTAGTCCATCCAGCAGCCGGTTTAGAGTGGCGGAACACGTCTGGCCTCTACATCCTTACCAACGACTGCCCCAATAGCAGTATTGTGTATGAGGCCGATGACGTCATTCTGCACACACCCGGCTGCATACCTTGTGTTCAAGAGACCAATGCGTCCAAGTGTTGGACCCCAGTGACACCTACAGTGGCAGTCAGGTACGTCGGAGCAACCACCGCTTCGATACGCAGTCATGTGGACCTGCTAGTGGGCGCGGCCACGATGTGCTCTGCNCTCTACGTGGGTGATATGTGTGGGGCCGTTTTCCTCGTGGGACAAGCCTTCACATTCAGACCTCGTCGCCATCAAACGGTCCAGACTTGTAACTGCTCGCTGTACCCAGGCCATCTTACAGGACATCGAATGGCTTGGGATATGATGATGAATTGGTCCCCCGCTGTGGGTATGGTGGTAGCGCACGTCCTGCGTCTGCCCCAGACCTTGTTTGACATAATAGCTGGGGCCCATTGGGGCATCTTAGCGGGCCTAGCCTATTACTCCATGCAGGGCAACTGGGCCAAGGTCGCTATCATCATGGTTATGTTTTCAGGGGTTGATGCCGACACACGCACCGTCGGTGGCACCATAGCTCATAGTACCCGTGGGCTCACTGACCTTTTCAAACTGGGCCCCCGGCAGAACCTGCAGTTGGTTAACACCAGTGGCTCGTGGCACATCAATAGGACTGCCCTGAACTGCAATGATTCCCTAAAAACAGGGTTCATAGCCGGGTTGATCTACCATCATAAGTTCGACTCTACCGGGTGTCCTCACAGGCTCAGCAACTGCAAGCCCATCACTCACTTCAGGCAGGGATGGGGTTCCTTGACAGAAGCTAACATCTCTGGACCCTCTGATGACAAACCGTACTGCTGGCACTACCCACCTAGACCTTGTGGAACTATCCCAGCATTACGTGTCTGCGGCCCTGTGTACTGCTTCACGCCATCGCCAGTCGTTGTAGGCACTACTGATGCTAAGGGCGCCCCAACTTACACCTGGGGTGCGAATGAGACAGACGTGTTCCTGCTGGATTCTCTGCGGCCTCCCAGCGGTCGGTGGTTCGGGTGCACATGGATGAACTCCACGGGGTTTACCAAGACGTGCGGAGCTCCCCCTTGTAACATCTATGGGGGTGGGGGGGATCCCGGCAATGGATCAGACCTCTTTTGCCCCACCGACTGCTTCAGGAAGCATCCTGAGGCCACATACAGCCGGTGTGGTGCGGGGCCCTGGTTGACACCTCGATGCATGGTCGACTATCCATACCGGCTTTGGCACTACCCGTGTACAGTCAACTTTACTTTGTTCAAGGTGAGGATGTTTGTGGGTGGGTTTGAGCACCGGTTTACCGCTGCTTGCAATTGGACCAGGGGGGAGCGTTGCGACATCGAGGATCGTGATCGCAGCGAGCAACATCCGCTGCTGCATTCGACAACTGAGCTTGCTATACTGCCTTGCTCCTTCACGCCCATGCCTGCACTGTCGACAGGCCTGATACACCTCCACCAAAACATCGTGGATGTCCAATACCTTTATGGTGTTGGATCCGGCATGGTAGGATGGGCGTTGAAATGGGAGTTCGTCGTCCTCGTTTTCCTCCTCCTGGCGGACGCACGCGTGTGCGTTGCCCTTTGGCTGATGCTGATGATATCACAAGCAGAAGCAGCCTTGGAGAACCTTGTCACGCTAAACGCCGTCGCTGCTGCCGGAACACATGGTATCGGCTGGTACCTGGTGGCCTTTTTCGCGGCGTGGCACGTGCGGGGTAAGCTTGTCCCGCTGGTGACCTACAGCTTGACGGGTCTTTGGTCCTTAGCATTGCTCGTCCTCTTGCTCCCCCAACGGGCGTACGCTTGGTCGGGTGAAGACAGCGCTACTCTCGGCGCTGGGATCCTGGTCCTCTTCGGCTTCTTTACCTTATCACCTTGGTATAAGCATTGGATCGGCCGCCTCATGTGGTGGAACCAGTACACCATATGTAGATGCGAGGCCGCCCTCCAAGTGTGGGTCCCCCCCCTGCTCGCACGCGGGGGTAGGGACGGTGTCATCCTGCTAGCAAGCCTGCTTCATCCATCTTTAGTTTTTGACATCACTAAGCTGCTAATAGCAGTATTGGGCCCATTATACTTGATACAGGTTGCTGTCACCACCACCCCCTACTTTGTGCGTGCACATGTACTGGTCCGCCTTTGCATGCTCGTGCGTTCTGTGATGGGGGGAAAATACTTCCAGATGATCATACTGAACATTGGCAGATGGTTTAACACTTACCTATACGACCACCTAGCGCCAATGCAACATTGGGCCGCAGCTGGCCTCAAAGACCTAGCAGTGGCCACTGAACCTGTGATATTTAGTCCCATGGAAATCAAGGTCATCACCTGGGGCGCGGATACGGCAGCTTGCGGAGATATTCTTTGCGGGCTGCCTGTCTCTGCGCGATTAGGCCGTGAGGTGTTGCTGGGACCTGCTGATGACTATCGGGAGATGGGTTGGAGTCTGTTGGCCCCGATCACAGCATACGCCCAGCAAACTAGAGGCCTTCTTGGGACTATTGTGACCAGCTTGACTGGCAGGGACAAGAACGTGGTGACTGGTGAAGTGCAGGTGCTTTCCACGGCTACTCAAACCTTCCTAGGTACATCAATAGGGGGGGTTATGTGGACTGTTTACCATGGTGCAGGTTCGAGGACACTTGCGGGCGCTAAACATCCTGCGCTCCAAATGTACACAAATGTGGATCAGGACCTCGTTGGGTGGCCAGCCCCTCCAGGGGCTAAGTCTCTTGAACCATGCACCTGCGGGTCTGCAGACTTGTACTTGGTCACCCGCGATGCTGATGTCATCCCTGCTCGGCGCAGGGGGGACTCCACAGCGAGCTTGCTCAGTCCTAGGCCTCTCGCCTGTCTTAAGGGTTCCTCTGGAGGCCCTGTTATGTGCCCTTCGGGGCATGTTGCGGGGATCTTTAGGGCTGCTGTGTGCACCAGAGGTGTAGCAAAAGCCCTACAGTTCGTACCAGTGGAAATCCTTAGCACGCAGGCTAGGTCGCCATCTTTCTCTGACAATTCAACTCCCCCTGCCGTCCCACAGAGCTATCAAGTAGGGTACCTCCATGCCCCGACCGGCAGTGGTAAGAGCACAAAGGTTCCGGCCGCTTATGTAGCACAGGGATACACTGTTCTCGTGTTGAATCCATCGGTAGCGGCCACACTAGGCTTTGGCTCCTACATGTCGCGTGCTCATGGGATCGACCCCAACATCCGCACTGGGAACCGCACCGTTACAACTGGTGCTAGTCTGACCTATTCCACCTACGGTAAGTTTCTTGCGGACGGGGGCTGCTCCGGGGGAGCATATGATGTGATTATCTGTGATGAATGTCATGCCCAAGACGCTACTAGCATATTGGGTATAGGCACAGTCTTAGATCAGGCTGAGACGGCTGGGGTGAGGCTGACGGTTTTAGCGACAGCAACTCCCCCAGGCAGCATCACCGTGCCACATTCTAACATCGAAGAAGTGGCCCTAGGTTCTGAAGGTGAGATCCCTTTCTACGGTAAGGCTATACCAATAGCCCAACTCAAGGGGGGGAGGCACCTTATCTTTTGTCATTCCAAGAAAAAATGTGATGAGATAGCATCCAAACTCAGAGGCATGGGGCTCAACGCTGTAGCGTACTATAGGGGTCTTGATGTGTCCGTCATACCAACAACTGGAGACGTCGTGGTTTGCGCTACTGACGCCCTCATGACTGGATTCACCGGAGACTTCGATTCTGTCATAGATTGCAACGTGGCTGTTGAACAGTACGTTGACTTCAGCCTGGACCCCACCTTTTCCATTGAGACTCGCACTGCTCCCCAAGACGCGGTTTCCCGCAGCCAACGTCGTGGCCGTACGGGCCGGGGTAGACTCGGTACATACCGATATGTCACCCCGGGTGAGAGACCGTCTGGAATGTTTGACTCGGTTGTTCTCTGTGAGTGCTATGACGCGGGCTGCTCGTGGTACGATCTGCAGCCCGCTGAGACCACAGTCAGACTGAGAGCTTACTTGTCCACGCCGGGGCTACCTGTCTGCCAAGACCATTTGGACTTCTGGGAGAGCGTCTTCACTGGACTAACTCACATAGATGCTCACTTTCTGTCACAGACTAAGCAGCAGGGGCTCAACTTCTCGTACCTGACTGCTTATCAAGCCACTGTGTGCGCTCGCGCGCAGGCTCCTCCCCCAAGTTGGGACGAGACGTGGAAATGCCTCGTGCGGCTCAAGCCAACACTACATGGACCCACGCCCCTCCTATATCGGTTGGGGCCCATCCAAAATGAAATCTGCTTGACACACCCTGTCACAAAATACATCATGGCATGCATGTCAGCTGACCTGGAAGTAACCACCAGCACCTGGGTGTTGCTTGGAGGGGTCCTCGCGGCCCTAGCGGCCTACTGTTTGTCAGTCGGCTGCGTTGTGATTGTGGGTCATATTGAGCTGGGGGGCAAGCCGGCACTCGTTCCAGACAAAGAGGTGTTGTATCAACAATATGATGAGATGGAGGAGTGCTCGCAAGCCGCCCCATATATCGAACAAGCTCAGTTAATAGCCCACCAGTTCAAGGAGAAGATCCTTGGATTGATGCAGCGAGTTACCCAACAACAAGCTGTCATTGAGCCCATAGTAGCTACCAATTGGCAAAAGCTTGAGGTCTTTTGGCACAAGCATATGTGGAATTTTGTGAGTGGGATCCAGTACCTGGCGGGCCTCTCCACTCTGCCTGGCAACCCTGCTGTGGCGTCTCTTATGGCGTTCACTGCTTCAGTTACCAGTCCCCTGACGACCAACCAGACCATGTTTTTCAACATACTCGGGGGGTGGGTTGCCACCCATTTGGCAGGGCCCCAGAGCTCTTCCGCATTCGTGGTAAGTGGCTTGGCCGGCGCTGCCATAGGGGGCATAGGCCTGGGCAGAGTCTTGCTTGACATCCTGGCAGGATACGGAGCTGGTGTCTCAGGCGCCTTGGTGGCTTTTAAGATCATGGGAGGAGAATTCCCCACTGCTGAGGACATGGTCAACCTGTTGCCCGCCATACTATCTCCGGGCGCTCTCGTCGTCGGTGTGATATGCGCTGCCATACTACGTCGACACGTAGGACCTGGGGAGGGGGCGGTGCAGTGGATGAACAGGCTCATCGCATTCGCGTCCCGGGGTAACCACGTCTCGCCAACGCACTATGTCCCCGAGAGCGATGCTGCAGCGAGGGTAACTGCATTGCTGAGTTCTCTAACTGTCACAAGTCTGCTCCGGCGGTTGCACCAGTGGATCAATGAAGACTACCCAAGTCCTTGCAGCGGTGATTGGCTGCGTGACATCTGGGACTGGGTTTGCACGGTGTTGTCTGACTTCAAGACATGGCTCTCTGCTAAGATTATGCCAGCGCTCCCTGGGTTGCCTTTTATTTCCTGTCAGAAGGGGTACAAGGGCGTGTGGCGGGGGGACGGTGTGATGTCAACACGCTGTCCTTGCGGAGCGCCAATAACCGGCCATGTGAAGAATGGGTCCATGCGGCTCGCAGGGCCGCGTACATGTGCCAACATGTGGTATGGTACTTTTCCCATCAATGAGTACACCACTGGACCCAGCACACCTTGCCCATCACCCAACTACACTCGCGCGCTATGGCGTGTGGCTGCTAACAGCTACGTTGAGGTGCGCCGGGTGGGGGACTTCCATTACATTACAGGGGCCACAGAAGATGAGCTCAAGTGTCCATGCCAAGTGCCGGCCGCTGAGTTCTTCACTGAAGTGGATGGGGTAAGACTCCACCGTTACGCCCCTCCATGTAGGCCCTTGTTGAGGGATGAAATCACTTTCATGGTGGGGTTGAATTCCTATGCAATAGGATCCCAACTCCCCTGTGAGCCCGAACCAGATGTCTCTGTGTTGACCTCGATGTTGAGAGACCCTTCCCATATTACCGCCGAGACGGCAGCGCGCCGTCTTGCGCGCGGGTCCCCTCCATCAGAGGCAAGCTCATCCGCCAGCCAACTATCAGCTCCGTCGTTGAAGGCCACTTGCCAGACACATAGGCCCCATCCAGACGCTGAGCTAGTGGACGCCAACTTGTTATGGCGGCAAGAGATGGGCAGCAACATTACACGGGTGGAGTCTGAAACAAAGGTTGTGATTCTTGATTCATTCGAACCTCTGAGAGCCGAAGCCGATGACGCCGAGCTCTCGGTGGCCGCAGAGTGTTTCAAGAAACCTCCCAAGTATCCTCCGGCCCTTCCTATCTGGGCTAGGCCAGATTACAACCCTCCACTGTTGGACCGCTGGAAAGCACCGGATTATGTACCACCAACTGTCCATGGATGCGCTTTACCACCACGGGGCGCGCCGCCGGTGCCTCCCCCTCGGAGGAAAAGAACGGTTCAACTGGACGGCTCCAGTGTATCCGTAGCGCTGGCCGCGCTAGCGGAAAAGTCATTCCCTTCCTCGAAACCGCAGGAAGAGAGTAGCTCATCCTCAGGGGTCGACACGCAGTCCAGCACTACTTCCAAGGTGCCCCCTTCTCCGGAGAGGGAGTCCGACTCAGAGTCATGCTCATCCATGCCTCCTCTCGAGGGAGAGCCGGGCGATCCGGACTTGAGTTGCGACTCTTGGTCCACCGTTAGTGACAGCGAGGAGCAGAGCGTGGTCTGCTGCTCTATGTCGTACTCTTGGACGGGCGCCTTGATAACACCATGTAGTGCTGAGGAGGAGAAACTACCCATCAGCCCACTCAGCAACTCCTTATTGAGACATCATAACCTAGTTTATTCAACGTCGTCTAGAAGCGCTTCTCTGCGTCAGAAGAAGGTCACCTTCGACAGGCTGCAAGTGCTCGACGACCATTACAAGATTGCATTAAAGGAGGTAAAGGAGCGAGCGTCAAAAGTAAAGGCTCGCATGCTCACCGTCGAGGAAGCGTGCGCGCTCGTCCCTCCCCACTCTGCCCGTTCAAAGTTCGGGTATAGTGCGAAGGACGTTCGCTCCTTGTCCAGCAAGGCCATTGACCGGATCCGCTCCGTCTGGGAGGACTTGCTGGAAGACACCACAACTCCAATTCCAACCACCATCATGGCGAAGAACGAGGTGTTTTGCGTGGATCCCGTCAAAGGGGGTCGCAAGCCCGCTCGCCTTATTGTATACCCTGACCTGGGGGTGCGTGTCTGTGAGAAACGCGCCCTATATGACGTGATACAGAAGTTGTCAACTGCGACGATGGGCTCCGCTTATGGATTCCAATACTCGCCTCAGCAGCGGGTCGAACGTCTGTTAAAGATGTGGACCTCAAAGAAAACCCCCTTGGGGTTCTCGTATGACACCCGCTGCTTTGACTCTACTGTCACTGAACAGGATATCAGGGTGGAAGAGGAGATATACCAATGCTGTGACCTCGAACCGGAGGCCAGAAAAGTGATTTCCTCCCTCACGGAGCGGCTTTACTGCGGGGGCCCTATGTTTAACAGCAAAGGGGCCCAGTGTGGTTATCGCCGTTGCCGTGCTAGTGGAGTTCTGCCTACCAGTTTCGGCAATACAATCACTTGTTACATCAAGGCCACAGCGGCTGCGAGGGTCGCAGGCCTCCGGAACCCGGACTTTCTTGTCTGCGGAGATGACTTAGTCGTGGTGGCTGAGAGTGATGGCGTTGACGAGGATAGAGCAGCCCTGAGAGCCTTCACGGAGGCTATGACCAGGTATTCTGCTCCACCCGGAGACGCTCCGCAGCCTACCTATGACCTTGAGCTCATTACATCGTGCTCCTCTAACGTCTCCGTGGCACGGGACAACAAGGGGAAGAGGTACTACTACCTCACCCGTGATGCCACTACTCCCCTGGCCCGTGCGGCTTGGGAAACAGCTCGTCACACTCCAGTTAACTCCTGGTTGGGCAACATCATCATGTACGCGCCTACCATCTGGGTGCGCATGGTAATGCTGACACATTTTTTCTCCATACTCCAATCCCAGGAGATACTTGATCGACCCCTTGACTTTGAAATGTACGGGGCCACTTACTCTGTCACTCCGCTGGAT
>Subject1_15_0.2323
ATGAGCACACTTCCTAAACCCCAAAGAAAAACCAAAAGAAACACCATCCGTCGCCCACAGGACGTTAGGTTCCCGGGTGGCGGACAGATCGTTGGTGGAGTATACGTGTTGCCGCGCAGGGGCCCACGATTGGGTGTGCGCGCGACGCGTAAAACTTCTGAACGGTCACAGCCTCGCGGACGGCGACAGCCTATCCCCAAGGCGCGTCAGAGCGAAGGCCGGTCCTGGGCTCAGCCCGGGTACCCCTGGCCCCTCTATGGTAACGAGGGTTGCGGGTGGGCAGGGTGGCTTCTGTCCCCACGCGGCTCCCGTCCATCTTGGGGCCCAAATGACCCCCGGCGAAGGTCCCGCAATTTGGGTAAAGTCATCGATACCCTCACATGCGGATTCGCCGACCTCATGGGGTACATCCCGCTTGTCGGCGCTCCCGTAGGAGGCGTCGCAAGAGCCTTAGCGCATGGCGTGAGGGCCCTTGAAGACGGGATAAATTTTGCAACAGGGAATTTGCCTGGTTGCTCCTTTTCTATCTTCCTTCTTGCTCTGTTCTCTTGCTTAGTCCATCCAGCAGCCGGTTTAGAGTGGCGGAACACGTCTGGCCTCTACATCCTTACCAACGACTGCCCCAATAGCAGTATTGTGTATGAGGCCGATGACGTCATTCTGCACACACCCGGCTGCATACCTTGTGTTCAAGAGACCAATGCGTCCAAGTGTTGGACCCCAGTGACACCTACAGTGGCAGTCAGGTACGTCGGAGCAACCACCGCTTCGATACGCAGTCATGTGGACCTGCTAGTGGGCGCGGCCACGATGTGCTCTGCNCTCTACGTGGGTGATATGTGTGGGGCCGTTTTCCTCGTGGGACAAGCCTTCACATTCAGACCTCGTCGCCATCAAACGGTCCAGACTTGTAACTGCTCGCTGTACCCAGGCCATCTTACAGGACATCGAATGGCTTGGGATATGATGATGAATTGGTCCCCCGCTGTGGGTATGGTGGTAGCGCACGTCCTGCGTCTGCCCCAGACCTTGTTTGACATAATAGCTGGGGCCCATTGGGGCATCTTAGCGGGCCTAGCCTATTACTCCATGCAGGGCAACTGGGCCAAGGTCGCTATCATCATGGTTATGTTTTCAGGGGTTGATGCCGACACACGCACCGTCGGTGGCACCATAGCTCATAGTACCCGTGGGCTCACTGACCTTTTCAAACTGGGCCCCCGGCAGAACCTGCAGTTGGTTAACACCAGTGGCTCGTGGCACATCAATAGGACTGCCCTGAACTGCAATGATTCCCTAAAAACAGGGTTCATAGCCGGGTTGATCTACCATCATAAGTTCGACTCTACCGGGTGTCCTCACAGGCTCAGCAACTGCAAGCCCATCACTCACTTCAGGCAGGGATGGGGTTCCTTGACAGAAGCTAACATCTCTGGACCCTCTGATGACAAACCGTACTGCTGGCACTACCCACCTAGACCTTGTGGAACTATCCCAGCATTACGTGTCTGCGGCCCTGTGTACTGCTTCACGCCATCGCCAGTCGTTGTAGGCACTACTGATGCTAAGGGCGCCCCAACTTACACCTGGGGTGCGAATGAGACAGACGTGTTCCTGCTGGATTCTCTGCGGCCTCCCAGCGGTCGGTGGTTCGGGTGCACATGGATGAACTCCACGGGGTTTACCAAGACGTGCGGAGCTCCCCCTTGTAACATCTATGGGGGTGGGGGGGATCCCGGCAATGGATCAGACCTCTTTTGCCCCACCGACTGCTTCAGGAAGCATCCTGAGGCCACATACAGCCGGTGTGGTGCGGGGCCCTGGTTGACACCTCGATGCATGGTCGACTATCCATACCGGCTTTGGCACTACCCGTGTACAGTCAACTTTACTTTGTTCAAGGTGAGGATGTTTGTGGGTGGGTTTGAGCACCGGTTTACCGCTGCTTGCAATTGGACCAGGGGGGAGCGTTGCGACATCGAGGATCGTGATCGCAGCGAGCAACATCCGCTGCTGCATTCGACAACTGAGCTTGCTATACTGCCTTGCTCCTTCACGCCCATGCCTGCACTGTCGACAGGCCTGATACACCTCCACCAAAACATCGTGGATGTCCAATACCTTTATGGTGTTGGATCCGGCATGGTAGGATGGGCGTTGAAATGGGAGTTCGTCGTCCTCGTTTTCCTCCTCCTGGCGGACGCACGCGTGTGCGTTGCCCTTTGGCTGATGCTGATGATATCACAAGCAGAAGCAGCCTTGGAGAACCTTGTCACGCTAAACGCCGTCGCTGCTGCCGGAACACATGGTATCGGCTGGTACCTGGTGGCCTTTTTCGCGGCGTGGCACGTGCGGGGTAAGCTTGTCCCGCTGGTGACCTACAGCTTGACGGGTCTTTGGTCCTTAGCATTGCTCGTCCTCTTGCTCCCCCAACGGGCGTACGCTTGGTCGGGTGAAGACAGCGCTACTCTCGGCGCTGGGATCCTGGTCCTCTTCGGCTTCTTTACCTTATCACCTTGGTATAAGCATTGGATCGGCCGCCTCATGTGGTGGAACCAGTACACCATATGTAGATGCGAGGCCGCCCTCCAAGTGTGGGTCCCCCCCCTGCTCGCACGCGGGGGTAGGGACGGTGTCATCCTGCTAGCAAGCCTGCTTCATCCATCTTTAGTTTTTGACATCACTAAGCTGCTAATAGCAGTATTGGGCCCATTATACTTGATACAGGTTGCTGTCACCACCACCCCCTACTTTGTGCGTGCACATGTACTGGTCCGCCTTTGCATGCTCGTGCGTTCTGTGATGGGGGGAAAATACTTCCAGGTGATCATACTGAACATTGGCAGATGGTTTAACACTTACCTATACGACCACCTAGCGCCAATGCAACATTGGGCCGCAGCTGGCCTCAAAGACCTAGCAGTGGCCACTGAACCTGTGATATTTAGTCCCATGGAAATCAAGGTCATCACCTGGGGCGCGGATACGGCAGCTTGCGGAGATATTCTTTGCGGGCTGCCTGTCTCTGCGCGATTAGGCCGTGAGGTGTTGCTGGGACCTGCTGATGACTATCGGGAGATGGGTTGGAGTCTGTTGGCCCCGATCACAGCATACGCCCAGCAAACTAGAGGCCTTCTTGGGACTATTGTGACCAGCTTGACTGGCAGGGACAAGAACGTGGTGACTGGTGAAGTGCAGGTGCTTTCCACGGCTACTCAAACCTTCCTAGGTACATCAATAGGGGGGGTTATGTGGACTGTTTACCATGGTGCAGGTTCGAGGACACTTGCGGGCGCTAAACATCCTGCGCTCCAAATGTACACAAATGTGGATCAGGACCTCGTTGGGTGGCCAGCCCCTCCAGGGGCTAAGTCTCTTGAACCATGCACCTGCGGGTCTGCAGACTTGTACTTGGTCACCCGCGATGCTGATGTCATCCCTGCTCGGCGCAGGGGGGACTCCACAGCGAGCTTGCTCAGTCCTAGGCCTCTCGCCTGTCTTAAGGGTTCCTCTGGAGGCCCTGTTATGTGCCCTTCGGGGCATGTTGCGGGGATCTTTAGGGCTGCTGTGTGCACCAGAGGTGTAGCAAAAGCCCTACAGTTCGTACCAGTGGAAATCCTTAGCACGCAGGCTAGGTCGCCATCTTTCTCTGACAATTCAACTCCCCCTGCCGTCCCACAGAGCTATCAAGTAGGGTACCTCCATGCCCCGACCGGCAGTGGTAAGAGCACAAAGGTTCCGGCCGCTTATGTAGCACAGGGATACACTGTTCTCGTGTTGAATCCATCGGTAGCGGCCACACTAGGCTTTGGCTCCTACATGTCGCGTGCTCATGGGATCGACCCCAACATCCGCACTGGGAACCGCACCGTTACAACTGGTGCTAGTCTGACCTATTCCACCTACGGTAAGTTTCTTGCGGACGGGGGCTGCTCCGGGGGAGCATATGATGTGATTATCTGTGATGAATGTCATGCCCAAGACGCTACTAGCATATTGGGTATAGGCACAGTCTTAGATCAGGCTGAGACGGCTGGGGTGAGGCTGACGGTTTTAGCGACAGCAACTCCCCCAGGCAGCATCACCGTGCCACATTCTAACATCGAAGAAGTGGCCCTAGGTTCTGAAGGTGAGATCCCTTTCTACGGTAAGGCTATACCAATAGCCCAACTCAAGGGGGGGAGGCACCTTATCTTTTGTCATTCCAAGAAAAAATGTGATGAGATAGCATCCAAACTCAGAGGCATGGGGCTCAACGCTGTAGCGTACTATAGGGGTCTTGATGTGTCCGTCATACCAACAACTGGAGACGTCGTGGTTTGCGCTACTGACGCCCTCATGACTGGATTCACCGGAGACTTCGATTCTGTCATAGATTGCAACGTGGCTGTTGAACAGTACGTTGACTTCAGCCTGGACCCCACCTTTTCCATTGAGACTCGCACTGCTCCCCAAGACGCGGTTTCCCGCAGCCAACGTCGTGGCCGTACGGGCCGGGGTAGACTCGGTACATACCGATATGTCACCCCGGGTGAGAGACCGTCTGGAATGTTTGACTCGGTTGTTCTCTGTGAGTGCTATGACGCGGGCTGCTCGTGGTACGATCTGCAGCCCGCTGAGACCACAGTCAGACTGAGAGCTTACTTGTCCACGCCGGGGCTACCTGTCTGCCAAGACCATTTGGACTTCTGGGAGAGCGTCTTCACTGGACTAACTCACATAGATGCTCACTTTCTGTCACAGACTAAGCAGCAGGGGCTCAACTTCTCGTACCTGACTGCTTATCAAGCCACTGTGTGCGCTCGCGCGCAGGCTCCTCCCCCAAGTTGGGACGAGACGTGGAAATGCCTCGTGCGGCTCAAGCCAACACTACATGGACCCACGCCCCTACTATATCGGTTGGGGCCCATCCAAAATGAAATCTGCTTGACACACCCTGTCACAAAATACATCATGGCATGCATGTCAGCTGACCTGGAAGTAACCACCAGCACCTGGGTGTTGCTTGGAGGGGTCCTCGCGGCCCTAGCGGCCTACTGTTTGTCAGTCGGCTGCGTTGTGATTGTGGGTCATATTGAGCTGGGGGGCAAGCCGGCACTCGTTCCAGACAAAGAGGTGTTGTATCAACAATATGATGAGATGGAGGAGTGCTCGCAAGCCGCCCCATATATCGAACAAGCTCAGTTAATAGCCCACCAGTTCAAGGAGAAGATCCTTGGATTGATGCAGCGAGTTACCCAACAACAAGCTGTCATTGAGCCCATAGTAGCTACCAATTGGCAAAAGCTTGAGGTCTTTTGGCACAAGCATATGTGGAATTTTGTGAGTGGGATCCAGTACCTGGCGGGCCTCTCCACTCTGCCTGGCAACCCTGCTGTGGCGTCTCTTATGGCGTTCACTGCTTCAGTTACCAGTCCCCTGACGACCAACCAGACCATGTTTTTCAACATACTCGGGGGGTGGGTTGCCACCCATTTGGCAGGGCCCCAGAGCTCTTCCGCATTCGTGGTAAGTGGCTTGGCCGGCGCTGCCATAGGGGGCATAGGCCTGGGCAGAGTCTTGCTTGACATCCTGGCAGGATACGGAGCTGGTGTCTCAGGCGCCTTGGTGGCTTTTAAGATCATGGGAGGAGAATTCCCCACTGCTGAGGACATGGTCAACCTGTTGCCCGCCATACTATCTCCGGGCGCTCTCGTCGTCGGTGTGATATGCGCTGCCATACTACGTCGACACGTAGGACCTGGGGAGGGGGCGGTGCAGTGGATGAACAGGCTCATCGCATTCGCGTCCCGGGGTAACCACGTCTCGCCAACGCACTATGTCCCCGAGAGCGATGCTGCAGCGAGGGTAACTGCATTGCTGAGTTCTCTAACTGTCACAAGTCTGCTCCGGCGGTTGCACCAGTGGATCAATGAAGACTACCCAAGTCCTTGCAGCGGTGATTGGCTGCGTGACATCTGGGACTGGGTTTGCACGGTGTTGTCTGACTTCAAGACATGGCTCTCTGCTAAGATTATGCCAGCGCTCCCTGGGTTGCCTTTTATTTCCTGTCAGAAGGGGTACAAGGGCGTGTGGCGGGGGGACGGTGTGATGTCAACACGCTGTCCTTGCGGAGCGCCAATAACCGGCCATGTGAAGAATGGGTCCATGCGGCTCGCAGGGCCGCGTACATGTGCCAACATGTGGTATGGTACTTTTCCCATCAATGAGTACACCACTGGACCCAGCACACCTTGCCCATCACCCAACTACACTCGCGCGCTATGGCGTGTGGCTGCTAACAGCTACGTTGAGGTGCGCCGGGTGGGGGACTTCCATTACATTACAGGGGCCACAGAAGATGAGCTCAAGTGTCCATGCCAAGTGCCGGCCGCTGAGTTCTTCACTGAAGTGGATGGGGTAAGACTCCACCGTTACGCCCCTCCATGTAGGCCCTTGTTGAGGGATGAAATCACTTTCATGGTGGGGTTGAATTCCTATGCAATAGGATCCCAACTCCCCTGTGAGCCCGAACCAGATGTCTCTGTGTTGACCTCGATGTTGAGAGACCCTTCCCATATTACCGCCGAGACGGCAGCGCGCCGTCTTGCGCGCGGGTCCCCTCCATCAGAGGCAAGCTCATCCGCCAGCCAACTATCAGCTCCGTCGTTGAAGGCCACTTGCCAGACACATAGGCCCCATCCAGACGCTGAGCTAGTGGACGCCAACTTGTTATGGCGGCAAGAGATGGGCAGCAACATTACACGGGTGGAGTCTGATACAAAGGTTGTGATTCTTGATTCATTCGAACCTCTGAGAGCCGAAGCCGATGACGCCGAGCTCTCGGTGGCCGCAGAGTGCTTCAAGAAACCTCCCAAGTATCCTCCGGCCCTTCCTATCTGGGCTAGGCCAGATTACAACCCTCCACTGTTGGACCGCTGGAAAGCACCGGATTATGTACCACCAACTGTCCATGGATGCGCTTTACCACCACGGGGCGCGCCGCCGGTGCCTCCCCCTCGGAGGAAAAGAACGGTTCAACTGGACAGCTCCAGTGTATCCATAGCGCTGGCCGCGCTAGCGGAAAAGTCATTCCCTTCCTCGAAACCGCAGGAAGAGAGTAGCTCATCCTCAGGGGTCGACACGCAGTCCAGCACTACTTCCAAGGTGCCCCCTTCTCCGGAGAGGGAGTCCGACTCAGAGTCATGCTCATCCATGCCTCCTCTCGAGGGAGAGCCGGGCGATCCGGACTTGAGTTGCGACTCTTGGTCCACCGTTAGTGACAGCGAGGAGCAGAGCGTGGTCTGCTGCTCTATGTCGTACTCTTGGACGGGCGCCTTGATAACACCATGTAGTGCTGAGGAGGAGAAACTGCCCATCAGCCCACTCAGCAACTCCTTATTGAGACATCACAACCTAGTTTATTCAACGTCGTCTAGAAGCGCTTCTCTGCGTCAGAAGAAGGTCACCTTCGACAGGCTGCAAGTGCTCGACGACCATTACAAGATTGCATTAAAGGAGGTAAAGGAGCGAGCGTCAAAAGTAAAGGCTCGCATGCTCACCGTCGAGGAAGCGTGCGCGCTCGTCCCTCCCCACTCTGCCCGTTCAAAGTTCGGGTATAGTGCGAAGGACGTTCGCTCCTTGTCCAGCAAGGCCATTGACCGGATCCGCTCCGTCTGGGAGGACTTGCTGGAAGACACCACAACTCCAATTCCAACCACCATCATGGCGAAGAACGAGGTGTTTTGCGTGGATCCCGTCAAAGGGGGTCGCAAGCCCGCTCGCCTTATTGTATACCCTGACCTGGGGGTGCGTGTCTGTGAGAAACGCGCCCTATATGACGTGATACAGAAGTTGTCAACTGCGACGATGGGCTCCGCTTATGGATTCCAATACTCGCCTCAGCAGCGGGTCGAACGTCTGTTAAAGATGTGGACCTCAAAGAAAACCCCCTTGGGGTTCTCGTATGACACCCGCTGCTTTGACTCTACTGTCACTGAACAGGATATCAGGGTGGAAGAGGAGATATACCAATGCTGTGACCTCGAACCGGAGGCCAGAAAAGTGATTTCCTCCCTCACGGAGCGGCTTTACTGCGGGGGCCCTATGTTTAACAGCAAAGGGGCCCAGTGTGGTTATCGCCGTTGCCGTGCTAGTGGAGTTCTGCCTACCAGTTTCGGCAATACAATCACTTGTTACATCAAGGCCACAGCGGCTGCGAGGGTCGCAGGCCTCCGGAACCCGGACTTTCTTGTCTGCGGAGATGACTTAGTCGTGGTGGCTGAGAGTGATGGCGTTGACGAGGATAGAGCAGCCCTGAGAGCCTTCACGGAGGCTATGACCAGGTATTCTGCTCCACCCGGAGACGCTCCACAGCCTACCTATGACCTTGAGCTCATTACATCGTGCTCCTCTAACGTCTCCGTGGCACGGGACAACAAGGGGAAGAGGTACTACTACCTCACCCGTGATGCCACTACTCCCCTGGCCCGTGCGGCTTGGGAAACAGCTCGTCACACTCCAGTTAACTCCTGGTTGGGCAACATCATCATGTACGCGCCTACCATCTGGGTGCGCATGGTAATGCTGACACATTTTTTCTCCATACTCCAATCCCAGGAGATACTTGATCGACCCCTTGACTTTGAAATGTACGGGGCCACTTACTCTGTCACTCCGCTGGAT
>Subject2_0_0.4848
ATGAGCACGAATCCTAAACCTCAAAGAAAAACCAAACGTAACACCAACCGTCGCCCACAGGACGTCAAGTTCCCGGGTGGCGGTCAGATCGTTGGTGGAGTTTACTTGTTGCCGCGCAGGGGCCCTAGATTGGGTGTGCGCGCGACGAGGAAGACTTCCGAGCGGTCGCAACCTCGAGGTAGACGTCAGCCTATCCCCAAGGCACGTCGGCCCGAGGGCAGGACCTGGGCTCAGCCCGGGTATCCTTGGCCCCTCTATGGCAATGAGGGCTGCGGGTGGGCGGGATGGCTCCTGTCCCCCCGTGGCTCTCGGCCTAGCTGGGGCCCCACAGACCCCCGGCGTAGGTCGCGCAATTTGGGTAAGGTCATCGATACCCTCACGTGCGGCTTCGCCGACCTCATGGGGTACATACCGCTCGTCGGCGCCCCCCTTGGAGGCGCTGCCAGGGCCCTGGCGCATGGCGTCCGGGTTCTGGAAGACGGCGTGAACTATGCAACAGGGAACCTTCCTGGTTGCTCTTTCTCTATCTTCCTTCTAGCCCTGCTTTCTTGCCTGACTGTGCCCGCTTCAGCCCACCAAGTGCGCAATTCCACGGGGCTTTACCATGTCACCAATGATTGCCCTAACTCGAGTATTGTGTACGAGACGGCTGACGCCATCCTGCACACTCCGGGGTGCGTCCCTTGCGTTCGCGAGGGTAACTCCTCGAGGTGTTGGGTGGCGATGACCCCCACGGTGGCCACCAGGGATGGCAAACTCCCCACGACGCAGCTTCGACGTCACATCGATCTGCTTGTCGGGAGCGCCACCCTCTGCTCGGCCCTCTACGTGGGGGACTTGTGCGGAGCTGTTTTCCTTGTCGGTCAGCTGTTTACCTTCTCTCCCCGGCACCACTGGACGACGCAAGACTGCAATTGTTCTATGTATCCCGGCCACATAACGGGTCACCGCATGGCATGGGATATGATGATGAACTGGTCCCCTACGACGGCATTGGTAGTAGCTCAGCTGCTCCGGATCCCACAAGCCATCTTGGATATGATCGCAGGTGCTCACTGGGGAGTCCTAGCGGGCATAGCGTATTTCTCCATGGTGGGGAACTGGGCGAAGGTCCTAGTAGTGCTGCTGCTATTTGCCGGCGTTGACGCACAAACCCACGTCACCGGGGGAACTGCCGGTCACGCCATGTCGGGACTCAGCAGCTTCTTCTCGCCGGGCGCAAAACAGAATATCCAGCTGATCAACTCCAACGGCAGTTGGCACATCAATAGCACGGCCCTGAACTGTAACGACAGCCTTCACACCGGCTGGATAGCAGGGCTCCTCTACCACCACAAATTCAACTCTTCAGGCTGTCCCGAGAGAATGGCCAGCTGTCAACCTCTTACCAGTTTTGCCCAAGGCTGGGGCCCCATTAGCTACGCCAATGGAAGTGGCCCCGAGCATCGCCCTTACTGCTGGCACTACCCTCCAAGACCTTGTGGTATTGTGCGCGCACAGAGCGTTTGTGGCCCGGTATATTGTTTCACTCCCAGTCCCGTGGTGGTGGGAACGACCGACAGATTCGGCGCGCCTACCTACAACTGGGGTGCAAATGATACGGACGTCTTCGTCCTTAACAACACCAGGCCACCGCTGGGCAATTGGTTCGGTTGCACCTGGATGAACTCAACTGGATATACCAAAGTGTGCGGAGCACCCCCTTGTGTTATTGGAGGGGTGGGCAACAACACCTTGCACTGCCCCACTGATTGCTTCCGCAAGCATCCGGAAGCCACATACTCTCGGTGTGGCTCCGGTCCCTGGATTACACCCAGGTGCCTGGTCCACTACCCGTATAGACTCTGGCATTATCCTTGTACCATCAACTACACCATATTCAAAGTCAGGATGTACGTGGGAGGGGTCGAGCACAGGCTGGAAGCTGCCTGCAACTGGACACGGGGCGAGCGCTGCGATCTGGAAGACAGGGACAGGTCCGAGCTCAGCCCGCTGCTGCTGTCCACTACACAGTGGCAGGTCCTTCCGTGTTCATTCACGACCCTGCCAGCCTTGTCCACCGGCCTCATCCACCTCCACCAGAACATTGTGGACGTGCAGTACTTGTACGGAGTGGGGTCGAGCATCGCGTCCTGGGCCATCAGGTGGGAGTACGTTGTTCTTCTGTTCCTTCTGCTTGCGGACGCGCGCGTCTGCTCCTGCTTGTGGATGATGTTACTCATATCCCAAGTGGAGGCGGCTTTGGAGAACCTCGTAGTGCTCAACGCAGCATCTTTGGCCGGGACGCACGGTCTTGTGTCCTTCCTTGTGTTCTTCTGCTTTGCATGGTATCTGAAGGGTAAGTGGGTGCCCGGAGCGGTCTACGCCTTCTACGGGATGTGGCCTCTCCTCCTGCTCCTGTTGGCGTTGCCCCAGCGGGCATACGCGCTAGACACGGAGGTGGCCGCATCTTGTGGCGGCGTTGTTCTTGTCGGGTTAATGGCGCTGACTCTGTCACCGTACTACAAGCGCTATGTCAGCTGGTGCTTATGGTGGCTTCAGTATTTTCTGACTAGAGCAGAAGCGCAACTGCATGTGTGGGTTCCCCCCCTCAACGTCCGAGGGGGGCGTGACGCCGTCATCTTACTCATGTGTGCTATACGCCCGACCTTGATATTTGACATCACCAAACTGCTGCTGGCCATCTTCGGACCCCTTTGGATTCTTCAAGCCAGTTTGCTTAGAGTGCCCTACTTTGTGCGCGTTCAAGGCCTTCTCCGGATCTGCGCATTGGCGCGGAAGATGGCCGGAGGCCATTACGTGCAAATGGCTATCATCAAGCTAGGAGCGCTTACTGGCACTTATGTCTATAACCATCTCACTCCCCTTGGGGACTGGGCGCACAACGGCCTGCGAGATCTGGCCGTGGCTGTAGAGCCAGTCATCTTCTCCCAAATGGAGACCAAGCTCATCACGTGGGGGGCAGACACCGCCGCGTGCGGCGACATCATCGACGGCTTGCCCGTCTCTGCTCGCAGGGGCCGAGAGATACTGCTCGGACCAGCCGATGGAGCGGTCTCCAAGGGGTGGAGGTTGCTGGCACCCATCACGGCGTACGCCCAGCAGACAAGAGGCCTCCTAGGGTGCATAATCACCAGCCTGACTGGCCGGGATAAAAACCAAGTGGAGGGCGAGGTCCAGATTGTGTCAACTGCTACCCAGACTTTCTTGGCAACATGTATCAATGGGGTATGCTGGACTGTCTACCACGGGGCCGGGACGAGGACCATCGCATCACCTAAAGGCCCCGTTATCCAAATGTACACCAATGTAGACCAAGACCTCGTAGGCTGGCCCGCTCCCCAAGGCTCCCGTTCACTGACACCTTGCACCTGCGGCTCCTCGGACCTTTACCTGGTCACGAGGCATGCCGATGTCATTCCCGTGCGCCGGCGGGGTGATAGCAGGGGCAGCCTGCTTTCGCCCCGGCCCATTTCTTACCTGAAAGGCTCCTCGGGGGGTCCGCTTCTGTGCCCCGCGGGACACGCCGTGGGCATATTCAGAGCTGCGGTGTGCACCCGTGGAGTGGCTAAGGCTGTGGACTTTATCCCCGTGGAGAACCTAGAAACAACCATGAGGTCCCCGGTGTTCACGGATAACTCCTCTCCACCAGCAGTGCCCCAGAGCTTCCAGGTGGCCCACCTGCACGCTCCCACCGGCAGCGGTAAGAGCACCAAGGTTCCGGCCGCATACGCAGCTCAGGGCTACAAGGTGCTGGTGCTCAACCCATCTGTTGCTGCAACACTGGGTTTTGGCGCCTACATGTCCAAGGCCCATGGGGTCGATCCTAACATCAGGACCGGGGTGAGAACGATTACCACTGGCAGCCCCATCACGTACTCCACCTACGGCAAGTTCCTTGCCGACGGCGGGTGCTCGGGGGGTGCTTATGACATAATAATTTGTGACGAGTGCCACTCCACGGATGCCACGTCCATCTTGGGCATCGGCACTGTCCTTGACCAAGCAGAGACTGCGGGGGCGAGACTGGTCGTGCTTGCCACCGCCACCCCTCCGGGCTCCGTCACTGTGCCCCACCCTAACATCGAGGAGGTTGCTCTGTCCACCGCCGGAGAGATCCCTTTTTACGGCAAGGCTATCCCTCTTGAGGTAATCAAAGGGGGGAGACATCTCATCTTCTGTCACTCAAAGAAAAAGTGCGATGAGCTCGCCGCAAAGCTGGTCGGGCTAGGCGTCAATGCCGTGGCCTACTACCGCGGTCTCGACGTGTCCGTCATTCCGACCAGCGGTGATGTTGTCGTCGTGGCGACCGATGCTCTCATGACCGGCTTTACCGGCGACTTCGACTCGGTGATAGACTGCAACACGTGTGTCACCCAGACAGTCGATTTCAGCCTTGACCCTACCTTCACCATAGAGACAACCACACTTCCCCAGGATGCTGTCTCCCGCACTCAACGTCGGGGCAGGACTGGCAGGGGAAAGCCAGGCATCTACAGATTTGTGGCGCCGGGGGAGCGCCCCTCGGGCATGTTCGACTCGTCCGTCCTCTGTGAGTGCTATGACGCGGGCTGCGCTTGGTATGAGCTCACGCCCGCCGAGACTACAGTTAGGCTACGAGCGTACATGAACACCCCGGGGCTCCCCGTCTGCCAGGACCATCTTGAATTTTGGGAGGGCGTCTTTACAGGCCTCACCCATATAGATGCCCACTTCTTATCTCAGACAAAACAGAGCGGGGAAAACTTTCCTTACCTGGTAGCGTACCAAGCCACCGTGTGCGCTAGGGCTCAAGCCCCTCCCCCATCGTGGGACCAGATGTGGAAGTGCCTGATCCGCCTCAAACCCACCCTGCATGGACCAACACCCCTGCTATACAGACTGGGCGCTGTTCAGAATGAGGTCACCCTGACGCACCCAATCACCAAATACATCATGACATGCATGTCGGCTGACCTGGAAGTCGTCACGAGCACCTGGGTGCTCGTTGGCGGTGTCCTGGCAGCTTTGGCCGCGTATTGCCTGTCCACGGGCTGCGTGGTCATAGTAGGCAGGATTGTTATGTCCGGGAAGCCAGCAGTTATACCTGACAGGGAGGTTCTCTACCGGGAGTTCGATGAGATGGAAGAGTGCTCTCAGCACTTACCGTACATCGAGCAGGGGATGGCGCTCGCCGAGCAGTTCAAGCAGAAGGCCCTCGGCCTCCTGCAGACTGCGTCCCGCCAGGCAGAGGTCATCACTCCCGTTGTTCAGACCAACTGGCAAAAACTCGAGGCCTTCTGGGCGAAGCATATGTGGAACTTCATCAGCGGGATACAATATCTGGCGGGCCTGTCAACGTTGCCCGGTAACCCAGCTATCGCCTCATTGATGGCTTTTACAGCTGCTGTCACCAGTCCACTAACCACCAGCCAAACCCTCCTCTTCAACATTTTGGGGGGGTGGGTGGCTGCTCAGCTCGCCGCCCCCGGTGCTGCTACCGCCTTTGTGGGCGCTGGCTTGGCTGGCGCTGCCATCGGCAGTGTTGGACTGGGGAAGGTCCTCGTGGACATTCTTGCAGGGTATGGCGCGGGTGTGGCGGGAGCTCTCGTAGCATTCAAGATCATGAGCGGCGAGGCCCCCTCCGCGGAAGACATGGTAAATCTACTGCCCGCCATCCTCTCGCCTGGGGCTCTTGTAGTCGGTGTGGTCTGCGCAGCAATACTACGCCGGCACGTTGGCCCGGGCGAGGGAGCAGTGCAGTGGATGAACCGGCTAATAGCATTCGCCTCCCGGGGGAACCATGTTTCCCCCACACACTATGTGCCGGAGAGCGATGCAGCTGCCCGCGTCACTACTATACTTAGCAGCCTCACTGTCACCCAGCTCTTGAGGCGGCTGCACCAGTGGATAAGCTCAGAGAGTACCACTCCATGCTCCGGTTCCTGGCTAAGGGACATCTGGGACTGGATATGCGAGGTGCTGAGCGATTTTAAGACCTGGCTAAAAGCCAAGCTCATGCCGCAACTGCCTGGGATCCCCCTTGTGTCCTGCCAGCGCGGGTATAGGGGGGTTTGGCGAGGAGACGGCATCATGCACACTCGCTGCCACTGTGGTGCTGAGATCACTGGACATGTCAAAAACGGGACGATGAGGATCGTTGGTCCTAGGACCTGCAGGAACATGTGGAGTGGGACCTTCCCCATCAATGCTTACACCACGGGCCCCTGTACCCCCCTTCCTGCGCCGAACTATAAGTTCGCGCTATGGAGGGTGTCGGCAGAGGAGTACGTGGAAATAAGGCAGGTGGGGGACTTCCACTACGTGACGGGTATGACTACTGACAATCTCAAATGCCCGTGCCAGGTCCCACCGCCCGAATTTTTCACAGAATTGGACGGGGTGCGCCTTCATAGGTTTGCGCCCCCTTGCAAGCCCCTGCTGCGGGAGGAGGTGTCATTCAGAGTGGGACTCCACGAGTACCCGGTGGGGTCGCAATTACCTTGCGAGCCCGAACCGGATGTGACCGTGGTGACGTCCATGCTCACTGATCCCTCCCATATAACAGCAGAGACGGCCAAGAGAAGGTTGGCGAGGGGATCACCCCCTTCTGTGGCCAGCTCTTCGGCTAGTCAGCTGTCCGCTCCATCTCTCAAGGGAACTTGCACCGCCAACCATGACTCCCCTGACGCCGAGCTCATAGAGGCTAATCTCCTGTGGAGGCAGGAGATGGGCAGTAACATCACCAGGGTTGAGTCAGAGACCAAAGTGGTGATTCTGGACTCCTTCGAGCCACTCGTGGCAGAGGAGGACGAGCGGGAGATCTCCACGCCCGCAGAAATCCTGCGGAAGTCACGGAGGTTCGCCCCGGCCCTGCCCGTTTGGGCGCGGCCGGACTACAACCCCCCGCTACTGGAGACGTGGAAAAAGCCTGACTACGAACCACCTGTGGTCCATGGTTGTCCGCTTCCACCTCCGCAGTCCCCTCCTGTGCCTCCGCCTCGGAAGAAGCGGACGGTGGTCCTTACCGAATCATCCGTATCTACTGCCTTGGCCGAGCTTGCCACCAAGAGTTTTGGCAGCTCCTCAACTTCCGGTATCACGAGCGACAACATGACAGCATCCCCTGCGCCTACATCTTCTGGCTGCCCCCCAGACTCCGACGCTGAGTCTTACTCTTCCATGCCCCCCCTGGAGGGGGAGCCTGGGGATCCGGATCTCAGCGACGGGTCATGGTCGACGGTCAGTAGTGAGGCCGGCACGGAGGACGTCGTGTGTTGCTCAATGTCCTACTCCTGGACGGGCGCGCTTGTCACCCCGTGCGCCGCGGAAGAGCAAAAATTGCCCATCAACGCACTGAGCAACTCGTTGCTACGCCATCACAACCTGGTGTATTCCACCACCTCACGCAGTGCTTGCCAAAGGCAGAAGAAAGTCACATTTGACAGACTGCAAGTCCTGGATAGCCATTATCAGGACGTGCTCAAGGAGGTTAAGGCAGCGGCGTCAAAAGTGAAGGCCAACTTGCTATCCGTGGAGGAAGCTTGTAGCCTGACGCCCCCGCACTCAGCCAGATCTAAGTTTGGCTATGGGGCGAAAGACGTCCGTTGCCACGCCAGAAAGGCCGTAAACCACATCAACTCCGTGTGGAAAGACCTTCTGGAAGACAGTGTAACACCAATAGACACTACCATCATGGCTAAGAACGAGGTTTTCTGCGTTCAGCCTGAGAAGGGGGGTCGTAAGCCAGCTCGTCTCATCGTGTTCCCTGACCTGGGTGTACGCGTGTGCGAGAAGATGGCCCTTTACGACGTGGTCAGCAAGCTCCCCCAAGCCGTGATGGGAAGCTCCTACGGATTCCAATACTCACCAGGTCAGCGGGTTGAATTCCTCGTGCAAGCGTGGAAGTCCAAGAAGACCCCGATGGGGTTTTCGTATGATACCCGCTGCTTTGACTCCACAGTCACTGAGAGCGATATCCGTACGGAGGAGGCAATCTACCAATGTTGTGACCTGGACCCCCAAGCCCGCGTGGCCATCAGGTCTCTCACAGAGAGGCTCTATGTTGGGGGTCCCCTCACCAACTCAAGGGGGGAGAACTGCGGCTACCGCAGGTGCCGCGCAAGCGGCGTACTGACAACCAGCTGTGGTAACACCCTCACTTGTTACATCAAGGCCCAGGCAGCCTGTCGAGCCGCAGGGCTCCAGGACTGCACCATGCTCGTGTGTGGCGACGACTTAGTCGTTATCTGTGAAAGTGCGGGGGTCCAAGAGGACGCGGGGAGCCTGAGAGCCTTCACGGAGGCTATGACCAGGTACTCCGCCCCTCCCGGCGACCCCCCGCAGCCAGAATACGACTTGGAGCTCATAACATCCTGCTCCTCCAATGTGTCGGTCGCCCATGACGGCGCTGGAAAGAGGGTCTACTACCTTACCCGTGACCCTACAACCCCCCTCGCGCGAGCCGCGTGGGAAACAGCAAGACACACTCCAGTCAATTCCTGGCTAGGCAACATAATCATGTTTGCCCCCACATTGTGGGCGAGGATGATCCTGATGACCCATTTCTTCAGCGTCCTCATAGCCAGGGATCAGCTTGAACAGGCCCTCGATTGCGAAATCTACGGAGCCTGCTACTCCATAGAACCACTGGATCTACCTCCTATCATTCAAAGACTCCATGGCCTCAGCGCGTTTTCACTCCACAGTTACTCTCCAGGTGAAATCAATAGGGTGGCCGCATGCCTCAGGAAACTTGGGGTCCCGCCCTTGCGAGCTTGGAGACACCGGGCCCGGAGCGTCCGCGCTAAGCTTCTGTCCAGAGGAGGCAGGGCTGCCATATGTGGCAAGTACCTCTTCAACTGGGCAGTAAGGACAAAGCTCAAACTCACTCCAATAGCGGCCGCTGGCC
>Subject2_1_0.3781
ATGAGCACGAATCCTAAACCTCAAAGAAAAACCAAACGTAACACCAACCGTCGCCCACAGGACGTCAAGTTCCCGGGTGGCGGTCAGATCGTTGGTGGAGTTTACTTGTTGCCGCGCAGGGGCCCTAGATTGGGTGTGCGCGCGACGAGGAAGACTTCCGAGCGGTCGCAACCTCGAGGTAGACGTCAGCCTATCCCCAAGGCACGTCGGCCCGAGGGCAGGACCTGGGCTCAGCCCGGGTATCCTTGGCCCCTCTATGGCAATGAGGGCTGCGGGTGGGCGGGATGGCTCCTGTCCCCCCGTGGCTCTCGGCCTAGCTGGGGCCCCACAGACCCCCGGCGTAGGTCGCGCAATTTGGGTAAGGTCATCGATACCCTCACGTGCGGCTTCGCCGACCTCATGGGGTACATACCGCTCGTCGGCGCCCCCCTTGGAGGCGCTGCCAGGGCCCTGGCGCATGGCGTCCGGGTTCTGGAAGACGGCGTGAACTATGCAACAGGGAACCTTCCTGGTTGCTCTTTCTCTATCTTCCTTCTAGCCCTGCTTTCTTGCCTGACTGTGCCCGCTTCAGCCCACCAAGTGCGCAATTCCACGGGGCTTTACCATGTCACCAATGATTGCCCTAACTCGAGTATTGTGTACGAGACGGCTGACGCCATCCTGCACACTCCGGGGTGCGTCCCTTGCGTTCGCGAGGGTAACTCCTCGAGGTGTTGGGTGGCGATGACCCCCACGGTGGCCACCAGGGATGGCAAACTCCCCACGACGCAGCTTCGACGTCACATCGATCTGCTTGTCGGGAGCGCCACCCTCTGCTCGGCCCTCTACGTGGGGGACTTGTGCGGAGCTGTTTTCCTTGTCGGTCAGCTGTTTACCTTCTCTCCCCGGCACCACTGGACGACGCAAGACTGCAATTGTTCTATGTATCCCGGCCACATAACGGGTCACCGCATGGCATGGGATATGATGATGAACTGGTCCCCTACGACGGCATTGGTAGTAGCTCAGCTGCTCCGGATCCCACAAGCCATCTTGGATATGATCGCAGGTGCTCACTGGGGAGTCCTAGCGGGCATAGCGTATTTCTCCATGGTGGGGAACTGGGCGAAGGTCCTAGTAGTGCTGCTGCTATTTGCCGGCGTTGACGCACAAACCCACGTCACCGGGGGAACTGCCGGTCACGCCATGTCGGGACTCAGCAGCTTCTTCTCGCCGGGCGCAAAACAGAATATCCAGCTGATCAACTCCAACGGCAGTTGGCACATCAATAGCACGGCCCTGAACTGTAACGACAGCCTTCACACCGGCTGGATAGCAGGGCTCCTCTACCACCACAAATTCAACTCTTCAGGCTGTCCCGAGAGAATGGCCAGCTGTCAACCTCTTACCAGTTTTGCCCAAGGCTGGGGCCCCATTAGCTACGCCAATGGAAGTGGCCCCGAGCATCGCCCTTACTGCTGGCACTACCCTCCAAGACCTTGTGGTATTGTGCGCGCACAGAGCGTTTGTGGCCCGGTATATTGTTTCACTCCCAGTCCCGTGGTGGTGGGAACGACCGACAGATTCGGCGCGCCTACCTACAACTGGGGTGCAAATGATACGGACGTCTTCGTCCTTAACAACACCAGGCCACCGCTGGGCAATTGGTTCGGTTGCACCTGGATGAACTCAACTGGATATACCAAAGTGTGCGGAGCACCCCCTTGTGTTATTGGAGGGGTGGGCAACAACACCTTGCACTGCCCCACTGATTGCTTCCGCAAGCATCCGGAAGCCACATACTCTCGGTGTGGCTCCGGTCCCTGGATTACACCCAGGTGCCTGGTCCACTACCCGTATAGACTCTGGCATTATCCTTGTACCATCAACTACACCATATTCAAAGTCAGGATGTACGTGGGAGGGGTCGAGCACAGGCTGGAAGCTGCCTGCAACTGGACACGGGGCGAGCGCTGCGATCTGGAAGACAGGGACAGGTCCGAGCTCAGCCCGCTGCTGCTGTCCACTACACAGTGGCAGGTCCTTCCGTGTTCATTCACGACCCTGCCAGCCTTGTCCACCGGCCTCATCCACCTCCACCAGAACATTGTGGACGTGCAGTACTTGTACGGAGTGGGGTCGAGCATCGCGTCCTGGGCCATCAGGTGGGAGTACGTTGTTCTTCTGTTCCTTCTGCTTGCGGACGCGCGCGTCTGCTCCTGCTTGTGGATGATGTTACTCATATCCCAAGTGGAGGCGGCTTTGGAGAACCTCGTAGTGCTCAACGCAGCATCTTTGGCCGGGACGCACGGTCTTGTGTCCTTCCTTGTGTTCTTCTGCTTTGCATGGTATCTGAAGGGTAAGTGGGTGCCCGGAGCGGTCTACGCCTTCTACGGGATGTGGCCTCTCCTCCTGCTCCTGTTGGCGTTGCCCCAGCGGGCATACGCGCTAGACACGGAGGTGGCCGCATCTTGTGGCGGCGTTGTTCTTGTCGGGTTAATGGCGCTGACTCTGTCACCGTACTACAAGCGCTATGTCAGCTGGTGCTTATGGTGGCTTCAGTATTTTCTGACTAGAGCAGAAGCGCAACTGCATGTGTGGGTTCCCCCCCTCAACGTCCGAGGGGGGCGTGACGCCGTCATCTTACTCATGTGTGCTATACGCCCGACCTTGATATTTGACATCACCAAACTGCTGCTGGCCATCTTCGGACCCCTTTGGATTCTTCAAGCCAGTTTGCTTAGAGTGCCCTACTTTGTGCGCGTTCAAGGCCTTCTCCGGATCTGCGCATTGGCGCGGAAGATGGCCGGAGGCCATTACGTGCAAATGGCTATCATCAAGCTAGGAGCGCTTACTGGCACTTATGTCTATAACCATCTCACTCCCCTTGGGGACTGGGCGCACAACGGCCTGCGAGATCTGGCCGTGGCTGTAGAGCCAGTCATCTTCTCCCAAATGGAGACCAAGCTCATCACGTGGGGGGCAGACACCGCCGCGTGCGGCGACATCATCGACGGCTTGCCCGTCTCTGCCCGCAGGGGCCGAGAGATACTGCTCGGACCAGCCGATGGAGCGGTCTCCAAGGGGTGGAGGTTGCTGGCACCCATCACGGCGTACGCCCAGCAGACAAGAGGCCTCCTAGGGTGCATAATCACCAGCCTGACTGGCCGGGATAAAAACCAAGTGGAGGGCGAGGTCCAGATTGTGTCAACTGCTACCCAGACTTTCTTGGCAACATGTATCAATGGGGTATGCTGGACTGTCTACCACGGGGCCGGGACGAGGACCATCGCATCACCTAAAGGCCCCGTTATCCAAATGTACACCAATGTAGACCAAGACCTCGTAGGCTGGCCCGCTCCCCAAGGCTCCCGTTCACTGACACCTTGCACCTGCGGCTCCTCGGACCTTTACCTGGTCACGAGGCATGCCGATGTCATTCCCGTGCGCCGGCGGGGTGATAGCAGGGGCAGCCTGCTTTCGCCCCGGCCCATTTCTTACCTGAAAGGCTCCTCGGGGGGTCCGCTTCTGTGCCCCGCGGGACACGCCGTGGGCATATTCAGAGCTGCGGTGTGCACCCGTGGAGTGGCTAAGGCTGTGGACTTTATCCCCGTGGAGAACCTAGAAACAACCATGAGGTCCCCGGTGTTCACGGATAACTCCTCTCCACCAGCAGTGCCCCAGAGCTTCCAGGTGGCCCACCTGCACGCTCCCACCGGCAGCGGTAAGAGCACCAAGGTTCCGGCCGCATACGCAGCTCAGGGCTACAAGGTGCTGGTGCTCAACCCATCTGTTGCTGCAACACTGGGTTTTGGCGCCTACATGTCCAAGGCCCATGGGGTCGATCCTAACATCAGGACCGGGGTGAGAACGATTACCACTGGCAGCCCCATCACGTACTCCACCTACGGCAAGTTCCTTGCCGACGGCGGGTGCTCGGGGGGTGCTTATGACATAATAATTTGTGACGAGTGCCACTCCACGGATGCCACGTCCATCTTGGGCATCGGCACTGTCCTTGACCAAGCAGAGACTGCGGGGGCGAGACTGGTCGTGCTTGCCACCGCCACCCCTCCGGGCTCCGTCACTGTGCCCCACCCTAACATCGAGGAGGTTGCTCTGTCCACCGCCGGAGAGATCCCTTTTTACGGCAAGGCTATCCCTCTTGAGGTAATCAAAGGGGGGAGACATCTCATCTTCTGTCACTCAAAGAAAAAGTGCGATGAGCTCGCCGCAAAGCTGGTCGGGCTAGGCGTCAATGCCGTGGCCTACTACCGCGGTCTCGACGTGTCCGTCATTCCGACCAGCGGTGATGTTGTCGTCGTGGCGACCGATGCTCTCATGACCGGCTTTACCGGCGACTTCGACTCGGTGATAGACTGCAACACGTGTGTCACCCAGACAGTCGATTTCAGCCTTGACCCTACCTTCACCATAGAGACAACCACACTTCCCCAGGATGCTGTCTCCCGCACTCAACGTCGGGGCAGGACTGGCAGGGGAAAGCCAGGCATCTACAGATTTGTGGCGCCGGGGGAGCGCCCCTCGGGCATGTTCGACTCGTCCGTCCTCTGTGAGTGCTATGACGCGGGCTGCGCTTGGTATGAGCTCACGCCCGCCGAGACTACAGTTAGGCTACGAGCGTACATGAACACCCCGGGGCTCCCCGTCTGCCAGGACCATCTTGAATTTTGGGAGGGCGTCTTTACAGGCCTCACCCATATAGATGCCCACTTCTTATCTCAGACAAAACAGAGCGGGGAAAACTTTCCTTACCTGGTAGCGTACCAAGCCACCGTGTGCGCTAGGGCTCAAGCCCCTCCCCCATCGTGGGACCAGATGTGGAAGTGCCTGATCCGCCTCAAACCCACCCTGCATGGACCAACACCCCTGCTATACAGACTGGGCGCTGTTCAGAATGAGGTCACCCTGACGCACCCAATCACCAAATACATCATGACATGCATGTCGGCTGACCTGGAAGTCGTCACGAGCACCTGGGTGCTCGTTGGCGGTGTCCTGGCAGCTTTGGCCGCGTATTGCCTGTCCACGGGCTGCGTGGTCATAGTAGGCAGGATTGTTATGTCCGGGAAGCCAGCAGTTATACCTGACAGGGAGGTTCTCTACCGGGAGTTCGATGAGATGGAAGAGTGCTCTCAGCACTTACCGTACATCGAGCAGGGGATGGCGCTCGCCGAGCAGTTCAAGCAGAAGGCCCTCGGCCTCCTGCAGACTGCGTCCCGCCAGGCAGAGGTCATCACTCCCGTTGTTCAGACCAACTGGCAAAAACTCGAGGCCTTCTGGGCGAAGCATATGTGGAACTTCATCAGCGGGATACAATATCTGGCGGGCCTGTCAACGTTGCCCGGTAACCCAGCTATCGCCTCATTGATGGCTTTTACAGCTGCTGTCACCAGTCCACTAACCACCAGCCAAACCCTCCTCTTCAACATTTTGGGGGGGTGGGTGGCTGCTCAGCTCGCCGCCCCCGGTGCTGCTACCGCCTTTGTGGGCGCTGGCTTGGCTGGCGCTGCCATCGGCAGTGTTGGACTGGGGAAGGTCCTCGTGGACATTCTTGCAGGGTATGGCGCGGGTGTGGCGGGAGCTCTCGTAGCATTCAAGATCATGAGCGGCGAGGCCCCCTCCGCGGAAGACATGGTAAATCTACTGCCCGCCATCCTCTCGCCTGGGGCTCTTGTAGTCGGTGTGGTCTGCGCAGCAATACTACGCCGGCACGTTGGCCCGGGCGAGGGAGCAGTGCAGTGGATGAACCGGCTAATAGCATTCGCCTCCCGGGGGAACCATGTTTCCCCCACACACTATGTGCCGGAGAGCGATGCAGCTGCCCGCGTCACTACTATACTTAGCAGCCTCACTGTCACCCAGCTCTTGAGGCGGCTGCACCAGTGGATAAGCTCAGAGAGTACCACTCCATGCTCCGGTTCCTGGCTAAGGGACATCTGGGACTGGATATGCGAGGTGCTGAGCGATTTTAAGACCTGGCTAAAAGCCAAGCTCATGCCGCAACTGCCTGGGATCCCCCTTGTGTCCTGCCAGCGCGGGTATAGGGGGGTTTGGCGAGGAGACGGCATCATGCACACTCGCTGCCACTGTGGTGCTGAGATCACTGGACATGTCAAAAACGGGACGATGAGGATCGTTGGTCCTAGGACCTGCAGGAACATGTGGAGTGGGACCTTCCCCATCAATGCTTACACCACGGGCCCCTGTACCCCCCTTCCTGCGCCGAACTATAAGTTCGCGCTATGGAGGGTGTCGGCAGAGGAGTACGTGGAAATAAGGCAGGTGGGGGACTTCCACTACGTGACGGGTATGACTACTGACAATCTCAAATGCCCGTGCCAGGTCCCACCGCCCGAATTTTTCACAGAATTGGACGGGGTGCGCCTTCATAGGTTTGCGCCCCCTTGCAAGCCCCTGCTGCGGGAGGAGGTGTCATTCAGAGTGGGACTCCACGAGTACCCGGTGGGGTCGCAATTACCTTGCGAGCCCGAACCGGATGTGACCGTGGTGACGTCCATGCTCACTGATCCCTCCCATATAACAGCAGAGACGGCCAAGAGAAGGTTGGCGAGGGGATCACCCCCTTCTGTGGCCAGCTCTTCGGCTAGTCAGCTGTCCGCTCCATCTCTCAAGGGAACTTGCACCGCCAACCATGACTCCCCTGACGCCGAGCTCATAGAGGCTAATCTCCTGTGGAGGCAGGAGATGGGCAGTAACATCACCAGGGTTGAGTCAGAGACCAAAGTGGTGATTCTGGACTCCTTCGAGCCACTCGTGGCAGAGGAGGACGAGCGGGAGATCTCCACGCCCGCAGAAATCCTGCGGAAGTCACGGAGGTTCGCCCCGGCCCTGCCCGTTTGGGCGCGGCCGGACTACAACCCCCCGCTACTGGAGACGTGGAAAAAGCCTGACTACGAACCACCTGTGGTCCATGGTTGTCCGCTTCCACCTCCGCAGTCCCCTCCTGTGCCTCCGCCTCGGAAGAAGCGGACGGTGGTCCTTACCGAATCATCCGTATCTACTGCCTTGGCCGAGCTTGCCACCAAGAGTTTTGGCAGCTCCTCAACTTCCGGTATCACGAGCGACAACATGACAGCATCCCCTGCGCCTACATCTTCTGGCTGCCCCCCAGACTCCGACGCTGAGTCTTACTCTTCCATGCCCCCCCTGGAGGGGGAGCCTGGGGATCCGGATCTCAGCGACGGGTCATGGTCGACGGTCAGTAGTGAGGCCGGCACGGAGGACGTCGTGTGTTGCTCAATGTCCTACTCCTGGACGGGCGCGCTTGTCACCCCGTGCGCCGCGGAAGAGCAAAAATTGCCCATCAACGCACTGAGCAACTCGTTGCTACGCCATCACAACCTGGTGTATTCCACCACCTCACGCAGTGCTTGCCAAAGGCAGAAGAAAGTCACATTTGACAGACTGCAAGTCCTGGATAGCCATTATCAGGACGTGCTCAAGGAGGTTAAGGCAGCGGCGTCAAAAGTGAAGGCCAACTTGCTATCCGTGGAGGAAGCTTGTAGCCTGACGCCCCCGCACTCAGCCAGATCTAAGTTTGGCTATGGGGCGAAAGACGTCCGTTGCCACGCCAGAAAGGCCGTAAACCACATCAACTCCGTGTGGAAAGACCTTCTGGAAGACAGTGTAACACCAATAGACACTACCATCATGGCTAAGAACGAGGTTTTCTGCGTTCAGCCTGAGAAGGGGGGTCGTAAGCCAGCTCGTCTCATCGTGTTCCCTGACCTGGGTGTACGCGTGTGCGAGAAGATGGCCCTTTACGACGTGGTCAGCAAGCTCCCCCAAGCCGTGATGGGAAGCTCCTACGGATTCCAATACTCACCAGGTCAGCGGGTTGAATTCCTCGTGCAAGCGTGGAAGTCCAAGAAGACCCCGATGGGGTTTTCGTATGATACCCGCTGCTTTGACTCCACAGTCACTGAGAGCGATATCCGTACGGAGGAGGCAATCTACCAATGTTGTGACCTGGACCCCCAAGCCCGCGTGGCCATCAGGTCTCTCACAGAGAGGCTCTATGTTGGGGGTCCCCTCACCAACTCAAGGGGGGAGAACTGCGGCTACCGCAGGTGCCGCGCAAGCGGCGTACTGACAACCAGCTGTGGTAACACCCTCACTTGTTACATCAAGGCCCAGGCAGCCTGTCGAGCCGCAGGGCTCCAGGACTGCACCATGCTCGTGTGTGGCGACGACTTAGTCGTTATCTGTGAAAGTGCGGGGGTCCAAGAGGACGCGGGGAGCCTGAGAGCCTTCACGGAGGCTATGACCAGGTACTCCGCCCCTCCCGGCGACCCCCCGCAGCCAGAATACGACTTGGAGCTCATAACATCCTGCTCCTCCAATGTGTCGGTCGCCCATGACGGCGCTGGAAAGAGGGTCTACTACCTTACCCGTGACCCTACAACCCCCCTCGCGCGAGCCGCGTGGGAAACAGCAAGACACACTCCAGTCAATTCCTGGCTAGGCAACATAATCATGTTTGCCCCCACATTGTGGGCGAGGATGATCCTGATGACCCATTTCTTCAGCGTCCTCATAGCCAGGGATCAGCTTGAACAGGCCCTCGATTGCGAAATCTACGGAGCCTGCTACTCCATAGAACCACTGGATCTACCTCCTATCATTCAAAGACTCCATGGCCTCAGCGCGTTTTCACTCCACAGTTACTCTCCAGGTGAAATCAATAGGGTGGCCGCATGCCTCAGGAAACTTGGGGTCCCGCCCTTGCGAGCTTGGAGACACCGGGCCCGGAGCGTCCGCGCTAAGCTTCTGTCCAGAGGAGGCAGGGCTGCCATATGTGGCAAGTACCTCTTCAACTGGGCAGTAAGGACAAAGCTCAAACTCACTCCAATAGCGGCCGCTGGCC
>Subject2_2_0.0305
ATGAGCACGAATCCTAAACCTCAAAGAAAAACCAAACGTAACACCAACCGTCGCCCACAGGACGTCAAGTTCCCGGGTGGCGGTCAGATCGTTGGTGGAGTTTACTTGTTGCCGCGCAGGGGCCCTAGGTTGGGTGTGCGCGCGACGAGGAAGACTTCCGAGCGGTCGCAACCTCGAGGTAGACGTCAGCCTATCCCCAAGGCACGTCGGCCCGAGGGCAGGACCTGGGCTCAGCCCGGGTATCCTTGGCCCCTCTATGGCAATGAGGGCTGCGGGTGGGCAGGATGGCTCCTGTCCCCCCGTGGCTCTCGGCCTAGCTGGGGCCCCACAGACCCCCGGCGTAGGTCGCGCAATTTGGGTAAGGTCATCGATACCCTCACGTGCGGCTTCGCCGACCTCATGGGGTACATACCGCTCGTCGGCGCCCCCCTTGGAGGCGCTGCCAGGGCCCTGGCGCATGGCGTCCGGGTTCTGGAAGACGGCGTGAACTATGCAACAGGGAACCTTCCTGGTTGCTCTTTCTCTATCTTCCTTCTAGCCCTGCTTTCTTGCCTGACTGTGCCCGCTTCAGCCCACCAAGTGCGCAATTCCACGGGGCTTTACCATGTCACCAATGATTGCCCTAACTCGAGTATTGTGTACGAGACGGCTGACGCCATCCTGCACACTCCGGGGTGCGTCCCTTGCGTTCGCGAGGGTAACTCCTCGAGGTGTTGGGTGGCGATGACCCCCACGGTGGCCACCAGGGATGGCAAACTCCCCACGACGCAGCTTCGACGTCACATCGATCTGCTTGTCGGGAGCGCCACCCTCTGCTCGGCCCTCTACGTGGGGGACTTGTGCGGAGCTGTTTTCCTTGTCGGTCAGCTGTTTACCTTCTCTCCCCGGCACCACTGGACGACGCAAGACTGCAATTGTTCTATGTATCCCGGCCACATAACGGGTCACCGCATGGCATGGGATATGATGATGAACTGGTCCCCTACGACGGCATTGGTAGTAGCTCAGCTGCTCCGGATCCCACAAGCCATCTTGGATATGATCGCAGGTGCTCACTGGGGAGTCCTAGCGGGCATAGCGTATTTCTCCATGGTGGGGAACTGGGCGAAGGTCCTAGTAGTGCTGCTGCTATTTGCCGGCGTTGACGCACAAACCCACGTCACCGGGGGAACTGCCGGTCACGCCATGTCGGGACTCAGCAGCTTCTTCTCGCCGGGCGCAAAACAGAATATCCAGCTGATCAACTCCAACGGCGGTTGGCACATCAATAGCACGGCCCTGAACTGTAACGACAGCCTTCACACCGGCTGGATAGCAGGGCTCCTCTACCACCACAAATTCAACTCTTCAGGCTGTCCCGAGAGAATGGCCAGCTGTCAACCTCTTACCAGTTTTGCCCAAGGCTGGGGCCCCATTAGCTACGCCAATGGAAGTGGCCCCGAGCATCGCCCTTACTGCTGGCACTACCCTCCAAGACCTTGTGGTATTGTGCGCGCACAGAGCGTTTGTGGCCCGGTATATTGTTTCACTCCCAGTCCCGTGGTGGTGGGAACGACCGACAGATTCGGCGCGCCTACCTACAACTGGGGTGCAAATGATACGGACGTCTTCGTCCTTAACAACACCAGGCCACCGCTGGGCAATTGGTTCGGTTGCACCTGGATGAACTCAACTGGATATACCAAAGTGTGCGGAGCACCCCCTTGTGTTATTGGAGGGGTGGGCAACAACACCTTGCACTGCCCCACTGATTGCTTCCGCAAGCATCCGGAAGCCACATACTCTCGGTGTGGCTCCGGTCCCTGGATTACACCCAGGTGCCTGGTCCACTACCCGTATAGACTCTGGCATTATCCTTGTACCATCAACTACACCATATTCAAAGTCAGGATGTACGTGGGAGGGGTCGAGCACAGGCTGGAAGCTGCCTGCAACTGGACACGGGGCGAGCGCTGCGATCTGGAAGACAGGGACAGGTCCGAGCTCAGCCCGCTGCTGCTGTCCACTACACAGTGGCAGGTCCTTCCGTGTTCATTCACGACCCTGCCAGCCTTGTCCACCGGCCTCATCCACCTCCACCAGAACATTGTGGACGTGCAGTACTTGTACGGAGTGGGGTCGAGCATCGCGTCCTGGGCCATCAGGTGGGAGTACGTTGTTCTTCTGTTCCTTCTGCTTGCGGACGCGCGCGTCTGCTCCTGCTTGTGGATGATGTTACTCATATCCCAAGTGGAGGCGGCTTTGGAGAACCTCGTAGTGCTCAACGCAGCATCTTTGGCCGGGACGCACGGTCTTGTGTCCTTCCTTGTGTTCTTCTGCTTTGCATGGTATCTGAAGGGTAAGTGGGTGCCCGGAGCGGTCTACGCCTTCTACGGGATGTGGCCTCTCCTCCTGCTCCTGTTGGCGTTGCCCCAGCGGGCATACGCGCTAGACACGGAGGTGGCCGCATCTTGTGGCGGCGTTGTTCTTGTCGGGTTAATGGCGCTGACTCTGTCACCGTACTACAAGCGCTATGTCAGCTGGTGCTTATGGTGGCTTCAGTATTTTCTGACTAGAGCAGAAGCGCAACTGCATGTGTGGGTTCCCCCCCTCAACGTCCGAGGGGGGCGTGACGCCGTCATCTTACTCATGTGTGCTATACGCCCGACCTTGATATTTGACATCACCAAACTGCTGCTGGCCATCTTCGGACCCCTTTGGATTCTTCAAGCCAGTTTGCTTAGAGTGCCCTACTTTGTGCGCGTTCAAGGCCTTCTCCGGATCTGCGCATTGGCGCGGAAGATGGCCGGAGGCCATTACGTGCAAATGGCTATCATCAAGCTAGGAGCGCTTACTGGCACTTATGTCTATAACCATCTCACTCCCCTTGGGGACTGGGCGCACAACGGCCTGCGAGATCTGGCCGTGGCTGTAGAGCCAGTCATCTTCTCCCAAATGGAGACCAAGCTCATCACGTGGGGGGCAGACACCGCCGCGTGCGGCGACATCATCGACGGCTTGCCCGTCTCTGCCCGCAGGGGCCGAGAGATACTGCTCGGACCAGCCGATGGAGCGGTCTCCAAGGGGTGGAGGTTGCTGGCACCCATCACGGCGTACGCCCAGCAGACAAGAGGCCTCCTAGGGTGCATAATCACCAGCCTGACTGGCCGGGATAAAAACCAAGTGGAGGGCGAGGTCCAGATTGTGTCAACTGCTACCCAGACTTTCTTGGCAACATGTATCAATGGGGTATGCTGGACTGTCTACCACGGGGCCGGGACGAGGACCATCGCATCACCTAAAGGCCCCGTTATCCAAATGTACACCAATGTAGACCAAGACCTCGTAGGCTGGCCCGCTCCCCAAGGCTCCCGTTCACTGACACCTTGCACCTGCGGCTCCTCGGACCTTTACCTGGTCACGAGGCATGCCGATGTCATTCCCGTGCGCCGGCGGGGTGATAGCAGGGGCAGCCTGCTTTCGCCCCGGCCCATTTCTTACCTGAAAGGCTCCTCGGGGGGTCCGCTTCTGTGCCCCGCGGGACACGCCGTGGGCATATTCAGAGCTGCGGTGTGCACCCGTGGAGTGGCTAAGGCTGTGGACTTTATCCCCGTGGAGAACCTAGAAACAACCATGAGGTCCCCGGTGTTCACGGATAACTCCTCTCCACCAGCAGTGCCCCAGAGCTTCCAGGTGGCCCACCTGCACGCTCCCACCGGCAGCGGTAAGAGCACCAAGGTTCCGGCCGCATACGCAGCTCAGGGCTACAAGGTGCTGGTGCTCAACCCATCTGTTGCTGCAACACTGGGTTTTGGCGCCTACATGTCCAAGGCCCATGGGGTCGATCCTAACATCAGGACCGGGGTGAGAACGATTACCACTGGCAGCCCCATCACGTACTCCACCTACGGCAAGTTCCTTGCCGACGGCGGGTGCTCGGGGGGTGCTTATGACATAATAATTTGTGACGAGTGCCACTCCACGGATGCCACGTCCATCTTGGGCATCGGCACTGTCCTTGACCAAGCAGAGACTGCGGGGGCGAGACTGGTCGTGCTTGCCACCGCCACCCCTCCGGGCTCCGTCACTGTGCCCCACCCTAACATCGAGGAGGTTGCTCTGTCCACCGCCGGAGAGATCCCTTTTTACGGCAAGGCTATCCCTCTTGAGGTAATCAAAGGGGGGAGACATCTCATCTTCTGTCACTCAAAGAAAAAGTGCGATGAGCTCGCCGCAAAGCTGGTCGGGCTAGGCGTCAATGCCGTGGCCTACTACCGCGGTCTCGACGTGTCCGTCATTCCGACCAGCGGTGATGTTGTCGTCGTGGCGACCGATGCTCTCATGACCGGCTTTACCGGCGACTTCGACTCGGTGATGGACTGCAACACGTGTGTCACCCAGACAGTCGATTTCAGCCTTGACCCTACCTTCACCATAGAGACAACCACACTTCCCCAGGATGCTGTCTCCCGCACTCAACGTCGGGGCAGGACTGGCAGGGGAAAGCCAGGCATCTACAGATTTGTGGCGCCGGGGGAGCGCCCCTCGGGCATGTTCGACTCGTCCGTCCTCTGTGAGTGCTATGACGCGGGCTGCGCTTGGTATGAGCTCACGCCCGCCGAGACTACAGTTAGGCTACGAGCGTACATGAACACCCCGGGGCTCCCCGTCTGCCAGGACCATCTTGAATTTTGGGAGGGCGTCTTTACAGGCCTCACCCATATAGATGCCCACTTCTTATCTCAGACAAAACAGAGCGGGGAAAACTTTCCTTACCTGGTAGCGTACCAAGCCACCGTGTGCGCTAGGGCTCAAGCCCCTCCCCCATCGTGGGACCAGATGTGGAAGTGCCTGATCCGCCTCAAACCCACCCTGCATGGACCAACACCCCTGCTATACAGACTGGGCGCTGTTCAGAATGAGGTCACCCTGACGCACCCAATCACCAAATACATCATGACATGCATGTCGGCTGACCTGGAAGTCGTCACGAGCACCTGGGTGCTCGTTGGCGGTGTCCTGGCAGCTTTGGCCGCGTATTGCCTGTCCACGGGCTGCGTGGTCATAGTAGGCAGGATTGTTATGTCCGGGAAGCCAGCAGTTATACCTGACAGGGAGGTTCTCTACCGGGAGTTCGATGAGATGGAAGAGTGCTCTCAGCACTTACCGTACATCGAGCAGGGGATGGCGCTCGCCGAGCAGTTCAAGCAGAAGGCCCTCGGCCTCCTGCAGACTGCGTCCCGCCAGGCAGAGGTCATCACTCCCGTTGTTCAGACCAACTGGCAAAAACTCGAGGCCTTCTGGGCGAAGCATATGTGGAACTTCATCAGCGGGATACAATATCTGGCGGGCCTGTCAACGTTGCCCGGTAACCCAGCTATCGCCTCATTGATGGCTTTTACAGCTGCTGTCACCAGTCCACTAACCACCAGCCAAACCCTCCTCTTCAACATTTTGGGGGGGTGGGTGGCTGCTCAACTCGCCGCCCCCGGTGCTGCTACCGCCTTTGTGGGCGCTGGCTTGGCTGGCGCTGCCATCGGCAGTGTTGGACTGGGGAAGGTCCTCGTGGACATTCTTGCAGGGTATGGCGCGGGTGTGGCGGGAGCTCTCGTAGCATTCAAGATCATGAGCGGCGAGGCCCCCTCCGCGGAAGACATGGTAAATCTACTGCCCGCCATCCTCTCGCCTGGGGCTCTTGTAGTCGGTGTGGTCTGCGCAGCAATACTACGCCGGCACGTTGGCCCGGGCGAGGGAGCAGTGCAGTGGATGAACCGGCTAATAGCATTCGCCTCCCGGGGGAACCATGTTTCCCCCACACACTATGTGCCGGAGAGCGATGCAGCTGCCCGCGTCACTACTATACTTAGCAGCCTCACTGTCACCCAGCTCTTGAGGCGGCTGCACCAGTGGATAAGCTCAGAGAGTACCACTCCATGCTCCGGTTCCTGGCTAAGGGACATCTGGGACTGGATATGCGAGGTGCTGAGCGATTTTAAGACCTGGCTAAAAGCCAAGCTCATGCCGCAACTGCCTGGGATCCCCCTTGTGTCCTGCCAGCGCGGGTATAGGGGGGTTTGGCGAGGAGACGGCATCATGCACACTCGCTGCCACTGTGGTGCTGAGATCACTGGACATGTCAAAAACGGGACGATGAGGATCGTTGGTCCTAGGACCTGCAGGAACATGTGGAGTGGGACCTTCCCCATCAATGCTTACACCACGGGCCCCTGTACCCCCCTTCCTGCGCCGAACTATAAGTTCGCGCTATGGAGGGTGTCGGCAGAGGAGTACGTGGAAATAAGGCAGGTGGGGGACTTCCACTACGTGACGGGTATGACTACTGACAATCTCAAATGCCCGTGCCAGGTCCCACCGCCCGAATTTTTCACAGAATTGGACGGGGTGCGCCTTCATAGGTTTGCGCCCCCTTGCAAGCCCCTGCTGCGGGAGGAGGTGTCATTCAGAGTGGGACTCCACGAGTACCCGGTGGGGTCGCAATTACCTTGCGAGCCCGAACCGGATGTGACCGTGGTGACGTCCATGCTCACTGATCCCTCCCATATAACAGCAGAGACGGCCAAGAGAAGGTTGGCGAGGGGATCACCCCCTTCTGTGGCCAGCTCTTCGGCTAGTCAGCTGTCCGCTCCATCTCTCAAGGGAACTTGCACCGCCAACCATGACTCCCCTGACGCCGAGCTCATAGAGGCTAATCTCCTGTGGAGGCAGGAGATGGGCAGTAACATCACCAGGGTTGAGTCAGAGACCAAAGTGGTGATTCTGGACTCCTTCGAGCCACTCGTGGCAGAGGAGGACGAGCGGGAGATCTCCACGCCCGCAGAAATCCTGCGGAAGTCACGGAGGTTCGCCCCGGCCCTGCCCGTTTGGGCGCGGCCGGACTACAACCCCCCGCTACTGGAGACGTGGAAAAAGCCTGACTACGAACCACCTGTGGTCCATGGTTGTCCGCTTCCACCTCCGCAGTCCCCTCCTGTGCCTCCGCCTCGGAAGAAGCGGACGGTGGTCCTTACCGAATCATCCGTATCTACTGCCTTGGCCGAGCTTGCCACCAAGAGTTTTGGCAGCTCCTCAACTTCCGGTATCACGAGCGACAACATGACAGCATCCCCTGCGCCTACATCTTCTGGCTGCCCCCCAGACTCCGACGCTGAGTCTTACTCTTCCATGCCCCCCCTGGAGGGGGAGCCTGGGGATCCGGATCTCAGCGACGGGTCATGGTCGACGGTCAGTAGTGAGGCCGGCACGGAGGACGTCGTGTGTTGCTCAATGTCCTACTCCTGGACGGGCGCGCTTGTCACCCCGTGCGCCGCGGAAGAGCAAAAATTGCCCATCAACGCACTGAGCAACTCGTTGCTACGCCATCACAACCTGGTGTATTCCACCACCTCACGCAGTGCTTGCCAAAGGCAGAAGAAAGTCACATTTGACAGACTGCAAGTCCTGGATAGCCATTATCAGGACGTGCTCAAGGAGGTTAAGGCAGCGGCGTCAAAAGTGAAGGCCAACTTGCTATCCGTGGAGGAAGCTTGTAGCCTGACGCCCCCGCACTCAGCCAGATCTAAGTTTGGCTATGGGGCGAAAGACGTCCGTTGCCACGCCAGAAAGGCCGTAAACCACATCAACTCCGTGTGGAAAGACCTTCTGGAAGACAGTGTAACACCAATAGACACTACCATCATGGCTAAGAACGAGGTTTTCTGCGTTCAGCCTGAGAAGGGGGGTCGTAAGCCAGCTCGTCTCATCGTGTTCCCTGACCTGGGTGTACGCGTGTGCGAGAAGATGGCCCTTTACGACGTGGTCAGCAAGCTCCCCCAAGCCGTGATGGGAAGCTCCTACGGATTCCAATACTCACCAGGTCAGCGGGTTGAATTCCTCGTGCAAGCGTGGAAGTCCAAGAAGACCCCGATGGGGTTTTCGTATGATACCCGCTGCTTTGACTCCACAGTCACTGAGAGCGATATCCGTACGGAGGAGGCAATCTACCAATGTTGTGACCTGGACCCCCAAGCCCGCGTGGCCATCAGGTCTCTCACAGAGAGGCTCTATGTTGGGGGTCCCCTCACCAACTCAAGGGGGGAGAACTGCGGCTACCGCAGGTGCCGCGCAAGCGGCGTACTGACAACCAGCTGTGGTAACACCCTCACTTGTTACATCAAGGCCCAGGCAGCCTGTCGAGCCGCAGGGCTCCAGGACTGCACCATGCTCGTGTGTGGCGACGACTTAGTCGTTATCTGTGAAAGTGCGGGGGTCCAAGAGGACGCGGGGAGCCTGAGAGCCTTCACGGAGGCTATGACCAGGTACTCCGCCCCTCCCGGCGACCCCCCGCAGCCAGAATACGACTTGGAGCTCATAACATCCTGCTCCTCCAATGTGTCGGTCGCCCATGACGGCGCTGGAAAGAGGGTCTACTACCTTACCCGTGACCCTACAACCCCCCTCGCGCGAGCCGCGTGGGAAACAACAAGACACACTCCAGTCAATTCCTGGCTAGGCAACATAATCATGTTTGCCCCCACATTGTGGGCGAGGATGATCCTGATGACCCATTTCTTCAGCGTCCTCATAGCCAGGGATCAGCTTGAACAGGCCCTCGATTGCGAAATCTACGGAGCCTGCTACTCCATAGAACCACTGGATCTACCTCCTATCATTCAAAGACTCCATGGCCTCAGCGCGTTTTCACTCCACAGTTACTCTCCAGGTGAAATCAATAGGGTGGCCGCATGCCTCAGGAAACTTGGGGTCCCGCCCTTGCGAGCTTGGAGACACCGGGCCCGGAGCGTCCGCGCTAAGCTTCTGTCCAGAGGAGGCAGGGCTGCCATATGTGGCAAGTACCTCTTCAACTGGGCAGTAAGGACAAAGCTCAAACTCACTCCAATAGCGGCCGCTGGCC
>Subject2_3_0.1066
ATGAGCACGAATCCTAAACCTCAAAGAAAAACCAAACGTAACACCAACCGTCGCCCACAGGACGTCAAGTTCCCGGGTGGCGGTCAGATCGTTGGTGGAGTTTACTTGTTGCCGCGCAGGGGCCCTAGATTGGGTGTGCGCGCGACGAGGAAGACTTCCGAGCGGTCGCAACCTCGAGGTAGACGTCAGCCTATCCCCAAGGCACGTCGGCCCGAGGGCAGGACCTGGGCTCAGCCCGGGTATCCTTGGCCCCTCTATGGCAATGAGGGCTGCGGGTGGGCGGGATGGCTCCTGTCCCCCCGTGGCTCTCGGCCTAGCTGGGGCCCCACAGACCCCCGGCGTAGGTCGCGCAATTTGGGTAAGGTCATCGATACCCTCACGTGCGGCTTCGCCGACCTCATGGGGTACATACCGCTCGTCGGCGCCCCCCTTGGAGGCGCTGCCAGGGCCCTGGCGCATGGCGTCCGGGTTCTGGAAGACGGCGTGAACTATGCAACAGGGAACCTTCCTGGTTGCTCTTTCTCTATCTTCCTTCTAGCCCTGCTTTCTTGCCTGACTGTGCCCGCTTCAGCCCACCAAGTGCGCAATTCCACGGGGCTTTACCATGTCACCAATGATTGCCCTAACTCGAGTATTGTGTACGAGACGGCTGACGCCATCCTGCACACTCCGGGGTGCGTCCCTTGCGTTCGCGAGGGTAACTCCTCGAGGTGTTGGGTGGCGATGACCCCCACGGTGGCCACCAGGGATGGCAAACTCCCCACGACGCAGCTTCGACGTCACATCGATCTGCTTGTCGGGAGCGCCACCCTCTGCTCGGCCCTCTACGTGGGGGACTTGTGCGGAGCTGTTTTCCTTGTCGGTCAGCTGTTTACCTTCTCTCCCCGGCACCACTGGACGACGCAAGACTGCAATTGTTCTATGTATCCCGGCCACATAACGGGTCACCGCATGGCATGGGATATGATGATGAACTGGTCCCCTACGACGGCATTGGTAGTAGCTCAGCTGCTCCGGATCCCACAAGCCATCTTGGATATGATCGCAGGTGCTCACTGGGGAGTCCTAGCGGGCATAGCGTATTTCTCCATGGTGGGGAACTGGGCGAAGGTCCTAGTAGTGCTGCTGCTATTTGCCGGCGTTGACGCACAAACCCACGTCACCGGGGGAACTGCCGGTCACGCCATGTCGGGACTCAGCAGCTTCTTCTCGCCGGGCGCAAAACAGAATATCCAGCTGATCAACTCCAACGGCAGTTGGCACATCAATAGCACGGCCCTGAACTGTAACGACAGCCTTCACACCGGCTGGATAGCAGGGCTCCTCTACCACCACAAATTCAACTCTTCAGGCTGTCCCGAGAGAATGGCCAGCTGTCAACCTCTTACCAGTTTTGCCCAAGGCTGGGGCCCCATTAGCTACGCCAATGGAAGTGGCCCCGAGCATCGCCCTTACTGCTGGCACTACCCTCCAAGACCTTGTGGTATTGTGCGCGCACAGAGCGTTTGTGGCCCGGTATATTGTTTCACTCCCAGTCCCGTGGTGGTGGGAACGACCGACAGATTCGGCGCGCCTACCTACAACTGGGGTGCAAATGATACGGACGTCTTCGTCCTTAACAACACCAGGCCACCGCTGGGCAATTGGTTCGGTTGCACCTGGATGAACTCAACTGGATATACCAAAGTGTGCGGAGCACCCCCTTGTGTTATTGGAGGGGTGGGCAGCAACACCTTGCACTGCCCCACTGATTGCTTCCGCAAGCATCCGGAAGCCACATACTCTCGGTGTGGCTCCGGTCCCTGGATTACACCCAGGTGCCTGGTCCACTACCCGTATAGACTCTGGCATTATCCTTGTACCATCAACTACACCATATTCAAAGTCAGGATGTACGTGGGAGGGGTCGAGCACAGGCTGGAAGCTGCCTGCAACTGGACACGGGGCGAGCGCTGCGATCTGGAAGACAGGGACAGGTCCGAGCTCAGCCCGCTGCTGCTGTCCACTACACAGTGGCAGGTCCTTCCGTGTTCATTCACGACCCTGCCAGCCTTGTCCACCGGCCTCATCCACCTCCACCAGAACATTGTGGACGTGCAGTACTTGTACGGAGTGGGGTCGAGCATCGCGTCCTGGGCCATCAGGTGGGAGTACGTTGTTCTTCTGTTCCTTCTGCTTGCGGACGCGCGCGTCTGCTCCTGCTTGTGGATGATGTTACTCATATCCCAAGTGGAGGCGGCTTTGGAGAACCTCGTAGTGCTCAACGCAGCATCTTTGGCCGGGACGCACGGTCTTGTGTCCTTCCTTGTGTTCTTCTGCTTTGCATGGTATCTGAAGGGTAAGTGGGTGCCCGGAGCGGTCTACGCCTTCTACGGGATGTGGCCTCTCCTCCTGCTCCTGTTGGCGTTGCCCCAGCGGGCATACGCGCTAGACACGGAGGTGGCCGCATCTTGTGGCGGCGTTGTTCTTGTCGGGTTAATGGCGCTGACTCTGTCACCGTACTACAAGCGCTATGTCAGCTGGTGCTTATGGTGGCTTCAGTATTTTCTGACTAGAGCAGAAGCGCAACTGCATGTGTGGGTTCCCCCCCTCAACGTCCGAGGGGGGCGTGACGCCGTCATCTTACTCATGTGTGCTATACGCCCGACCTTGATATTTGACATCACCAAACTGCTGCTGGCCATCTTCGGACCCCTTTGGATTCTTCAAGCCAGTTTGCTTAGAGTGCCCTACTTTGTGCGCGTTCAAGGCCTTCTCCGGATCTGCGCATTGGCGCGGAAGATGGCCGGAGGCCATTACGTGCAAATGGCTATCATCAAGCTAGGAGCGCTTACTGGCACTTATGTCTATAACCATCTCACTCCCCTTGGGGACTGGGCGCACAACGGCCTGCGAGATCTGGCCGTGGCTGTAGAGCCAGTCATCTTCTCCCAAATGGAGACCAAGCTCATCACGTGGGGGGCAGACACCGCCGCGTGCGGCGACATCATCGACGGCTTGCCCGTCTCTGCCCGCAGGGGCCGAGAGATACTGCTCGGACCAGCCGATGGAGCGGTCTCCAAGGGGTGGAGGTTGCTGGCACCCATCACGGCGTACGCCCAGCAGACAAGAGGCCTCCTAGGGTGCATAATCACCAGCCTGACTGGCCGGGATAAAAACCAAGTGGAGGGCGAGGTCCAGATTGTGTCAACTGCTACCCAGACTTTCTTGGCAACATGTATCAATGGGGTATGCTGGACTGTCTACCACGGGGCCGGGACGAGGACCATCGCATCACCTAAAGGCCCCGTTATCCAAATGTACACCAATGTAGACCAAGACCTCGTAGGCTGGCCCGCTCCCCAAGGCTCCCGTTCACTGACACCTTGCACCTGCGGCTCCTCGGACCTTTACCTGGTCACGAGGCATGCCGATGTCATTCCCGTGCGCCGGCGGGGTGATAGCAGGGGCAGCCTGCTTTCGCCCCGGCCCATTTCTTACCTGAAAGGCTCCTCGGGGGGTCCGCTTCTGTGCCCCGCGGGACACGCCGTGGGCATATTCAGAGCTGCGGTGTGCACCCGTGGAGTGGCTAAGGCTGTGGACTTTATCCCCGTGGAGAACCTAGAAACAACCATGAGGTCCCCGGTGTTCACGGATAACTCCTCTCCACCAGCAGTGCCCCAGAGCTTCCAGGTGGCCCACCTGCACGCTCCCACCGGCAGCGGTAAGAGCACCAAGGTTCCGGCCGCATACGCAGCTCAGGGCTACAAGGTGCTGGTGCTCAACCCATCTGTTGCTGCAACACTGGGTTTTGGCGCCTACATGTCCAAGGCCCATGGGGTCGATCCTAACATCAGGACCGGGGTGAGAACGATTACCACTGGCAGCCCCATCACGTACTCCACCTACGGCAAGTTCCTTGCCGACGGCGGGTGCTCGGGGGGTGCTTATGACATAATAATTTGTGACGAGTGCCACTCCACGGATGCCACGTCCATCTTGGGCATCGGCACTGTCCTTGACCAAGCAGAGACTGCGGGGGCGAGACTGGTCGTGCTTGCCACCGCCACCCCTCCGGGCTCCGTCACTGTGCCCCACCCTAACATCGAGGAGGTTGCTCTGTCCACCGCCGGAGAGATCCCTTTTTACGGCAAGGCTATCCCTCTTGAGGTAATCAAAGGGGGGAGACATCTCATCTTCTGTCACTCAAAGAAAAAGTGCGATGAGCTCGCCGCAAAGCTGGTCGGGCTAGGCGTCAATGCCGTGGCCTACTACCGCGGTCTCGACGTGTCCGTCATTCCGACCAGCGGTGATGTTGTCGTCGTGGCGACCGATGCTCTCATGACCGGCTTTACCGGCGACTTCGACTCGGTGATAGACTGCAACACGTGTGTCACCCAGACAGTCGATTTCAGCCTTGACCCTACCTTCACCATAGAGACAACCACACTTCCCCAGGATGCTGTCTCCCGCACTCAACGTCGGGGCAGGACTGGCAGGGGAAAGCCAGGCATCTACAGATTTGTGGCGCCGGGGGAGCGCCCCTCGGGCATGTTCGACTCGTCCGTCCTCTGTGAGTGCTATGACGCGGGCTGCGCTTGGTATGAGCTCACGCCCGCCGAGACTACAGTTAGGCTACGAGCGTACATGAACACCCCGGGGCTCCCCGTCTGCCAGGACCATCTTGAATTTTGGGAGGGCGTCTTTACAGGCCTCACCCATATAGATGCCCACTTCTTATCTCAGACAAAACAGAGCGGGGAAAACTTTCCTTACCTGGTAGCGTACCAAGCCACCGTGTGCGCTAGGGCTCAAGCCCCTCCCCCATCGTGGGACCAGATGTGGAAGTGCCTGATCCGCCTCAAACCCACCCTGCATGGACCAACACCCCTGCTATACAGACTGGGCGCTGTTCAGAATGAGGTCACCCTGACGCACCCAATCACCAAATACATCATGACATGCATGTCGGCTGACCTGGAAGTCGTCACGAGCACCTGGGTGCTCGTTGGCGGTGTCCTGGCAGCTTTGGCCGCGTATTGCCTGTCCACGGGCTGCGTGGTCATAGTAGGCAGGATTGTTATGTCCGGGAAGCCAGCAGTTATACCTGACAGGGAGGTTCTCTACCGGGAGTTCGATGAGATGGAAGAGTGCTCTCAGCACTTACCGTACATCGAGCAGGGGATGGCGCTCGCCGAGCAGTTCAAGCAGAAGGCCCTCGGCCTCCTGCAGACTGCGTCCCGCCAGGCAGAGGTCATCACTCCCGTTGTTCAGACCAACTGGCAAAAACTCGAGGCCTTCTGGGCGAAGCATATGTGGAACTTCATCAGCGGGATACAATATCTGGCGGGCCTGTCAACGTTGCCCGGTAACCCAGCTATCGCCTCATTGATGGCTTTTACAGCTGCTGTCACCAGTCCACTAACCACCAGCCAAACCCTCCTCTTCAACATTTTGGGGGGGTGGGTGGCTGCTCAGCTCGCCGCCCCCGGTGCTGCTACCGCCTTTGTGGGCGCTGGCTTGGCTGGCGCTGCCATCGGCAGTGTTGGACTGGGGAAGGTCCTCGTGGACATTCTTGCAGGGTATGGCGCGGGTGTGGCGGGAGCTCTCGTAGCATTCAAGATCATGAGCGGCGAGGCCCCCTCCGCGGAAGACATGGTAAATCTACTGCCCGCCATCCTCTCGCCTGGGGCTCTTGTAGTCGGTGTGGTCTGCGCAGCAATACTACGCCGGCACGTTGGCCCGGGCGAGGGAGCAGTGCAGTGGATGAACCGGCTAATAGCATTCGCCTCCCGGGGGAACCATGTTTCCCCCACACACTATGTGCCGGAGAGCGATGCAGCTGCCCGCGTCACTACTATACTTAGCAGCCTCACTGTCACCCAGCTCTTGAGGCGGCTGCACCAGTGGATAAGCTCAGAGAGTACCACTCCATGCTCCGGTTCCTGGCTAAGGGACATCTGGGACTGGATATGCGAGGTGCTGAGCGATTTTAAGACCTGGCTAAAAGCCAAGCTCATGCCGCAACTGCCTGGGATCCCCCTTGTGTCCTGCCAGCGCGGGTATAGGGGGGTTTGGCGAGGAGACGGCATCATGCACACTCGCTGCCACTGTGGTGCTGAGATCACTGGACATGTCAAAAACGGGACGATGAGGATCGTTGGTCCTAGGACCTGCAGGAACATGTGGAGTGGGACCTTCCCCATCAATGCTTACACCACGGGCCCCTGTACCCCCCTTCCTGCGCCGAACTATAAGTTCGCGCTATGGAGGGTGTCGGCAGAGGAGTACGTGGAAATAAGGCAGGTGGGGGACTTCCACTACGTGACGGGTATGACTACTGACAATCTCAAATGCCCGTGCCAGGTCCCACCGCCCGAATTTTTCACAGAATTGGACGGGGTGCGCCTTCATAGGTTTGCGCCCCCTTGCAAGCCCCTGCTGCGGGAGGAGGTGTCATTCAGAGTGGGACTCCACGAGTACCCGGTGGGGTCGCAATTACCTTGCGAGCCCGAACCGGATGTGACCGTGGTGACGTCCATGCTCACTGATCCCTCCCATATAACAGCAGAGACGGCCAAGAGAAGGTTGGCGAGGGGATCACCCCCTTCTGTGGCCAGCTCTTCGGCTAGTCAGCTGTCCGCTCCATCTCTCAAGGGAACTTGCACCGCCAACCATGACTCCCCTGACGCCGAGCTCATAGAGGCTAATCTCCTGTGGAGGCAGGAGATGGGCAGTAACATCACCAGGGTTGAGTCAGAGACCAAAGTGGTGATTCTGGACTCCTTCGAGCCACTCGTGGCAGAGGAGGACGAGCGGGAGATCTCCACGCCCGCAGAAATCCTGCGGAAGTCACGGAGGTTCGCCCCGGCCCTGCCCGTTTGGGCGCGGCCGGACTACAACCCCCCGCTACTGGAGACGTGGAAAAAGCCTGACTACGAACCACCTGTGGTCCATGGTTGTCCGCTTCCACCTCCGCAGTCCCCTCCTGTGCCTCCGCCTCGGAAGAAGCGGACGGTGGTCCTTACCGAATCATCCGTATCTACTGCCTTGGCCGAGCTTGCCACCAAGAGTTTTGGCAGCTCCTCAACTTCCGGTATCACGAGCGACAACATGACAGCATCCCCTGCGCCTACATCTTCTGGCTGCCCCCCAGACTCCGACGCTGAGTCTTACTCTTCCATGCCCCCCCTGGAGGGGGAGCCTGGGGATCCGGATCTCAGCGACGGGTCATGGTCGACGGTCAGTAGTGAGGCCGGCACGGAGGACGTCGTGTGTTGCTCAATGTCCTACTCCTGGACGGGCGCGCTTATCACCCCGTGCGCCGCGGAAGAGCAAAAATTGCCCATCAACGCACTGAGCAACTCGTTGCTACGCCATCACAACCTGGTGTATTCCACCACCTCACGCAGTGCTTGCCAAAGGCAGAAGAAAGTCACATTTGACAGACTGCAAGTCCTGGATAGCCATTATCAGGACGTGCTCAAGGAGGTTAAGGCAGCGGCGTCAAAAGTGAAGGCCAACTTGCTATCCGTGGAGGAAGCTTGTAGCCTGACGCCCCCGCACTCAGCCAGATCTAAGTTTGGCTATGGGGCGAAAGACGTCCGTTGCCACGCCAGAAAGGCCGTAAACCACATCAACTCCGTGTGGAAAGACCTTCTGGAAGACAGTGTAACACCAATAGACACTACCATCATGGCTAAGAACGAGGTTTTCTGCGTTCAGCCTGAGAAGGGGGGTCGTAAGCCAGCTCGTCTCATCGTGTTCCCTGACCTGGGTGTACGCGTGTGCGAGAAGATGGCCCTTTACGACGTGGTCAGCAAGCTCCCCCAAGCCGTGATGGGAAGCTCCTACGGATTCCAATACTCACCAGGTCAGCGGGTTGAATTCCTCGTGCAAGCGTGGAAGTCCAAGAAGACCCCGATGGGGTTTTCGTATGATACCCGCTGCTTTGACTCCACAGTCACTGAGAGCGATATCCGTACGGAGGAGGCAATCTACCAATGTTGTGACCTGGACCCCCAAGCCCGCGTGGCCATCAGGTCTCTCACAGAGAGGCTCTATGTTGGGGGTCCCCTCACCAACTCAAGGGGGGAGAACTGCGGCTACCGCAGGTGCCGCGCAAGCGGCGTACTGACAACCAGCTGTGGTAACACCCTCACTTGTTACATCAAGGCCCAGGCAGCCTGTCGAGCCGCAGGGCTCCAGGACTGCACCATGCTCGTGTGTGGCGACGACTTAGTCGTTATCTGTGAAAGTGCGGGGGTCCAAGAGGACGCGGGGAGCCTGAGAGCCTTCACGGAGGCTATGACCAGGTACTCCGCCCCTCCCGGCGACCCCCCGCAGCCAGAATACGACTTGGAGCTCATAACATCCTGCTCCTCCAATGTGTCGGTCGCCCATGACGGCGCTGGAAAGAGGGTCTACTACCTTACCCGTGACCCTACAACCCCCCTCGCGCGAGCCGCGTGGGAAACAGCAAGACACACTCCAGTCAATTCCTGGCTAGGCAACATAATCATGTTTGCCCCCACATTGTGGGCGAGGATGATCCTGATGACCCATTTCTTCAGCGTCCTCATAGCCAGGGATCAGCTTGAACAGGCCCTCGATTGCGAAATCTACGGAGCCTGCTACTCCATAGAACCACTGGATCTACCTCCTATCATTCAAAGACTCCATGGCCTCAGCGCGTTTTCACTCCACAGTTACTCTCCAGGTGAAATCAATAGGGTGGCCGCATGCCTCAGGAAACTTGGGGTCCCGCCCTTGCGAGCTTGGAGACACCGGGCCCGGAGCGTCCGCGCTAAGCTTCTGTCCAGAGGAGGCAGGGCTGCCATATGTGGCAAGTACCTCTTCAACTGGGCAGTAAGGACAAAGCTCAAACTCACTCCAATAGCGGCCGCTGGCC
>Subject3_0_0.0539
ATGAGCACGAATCCTAAACCTCAGAGAAAAACCAAACGTAACACCAACCGTCGCCCACAGGACGTCAAGTTCCCGGGTGGCGGTCAGATCGTTGGTGGAGTTTACTTGTTGCCGCGCAGGGGCCCTCGATTGGGTGTGCGCGCGACGAGAAAGACTTCCGAGCGGTCGCAACCTCGAGGTAGACGTCAGCCTATCCCCAAGGCGCGTCGGCCCGAGGGCAGGACCTGGGCTCAGCCCGGGTACCCTTGGCCCCTCTATGGCAATGAGGGCTGCGGGTGGGCGGGATGGCTCCTGTCCCCCCGTGGCTCTCGGCCTAGCTGGGGCCCCACAGACCCCCGGCGTAGGTCGCGCAATTTGGGTAAGGTCATCGATACCCTCACGTGCGGCTTCGCCGACCTCATGGGGTACATTCCGCTCGTCGGCGCCCCTCTTGGGGGCGCTGCCAGGGCCCTGGCGCATGGCGTCCGGGTTCTGGAAGACGGCGTGAACTATGCAACAGGGAATCTTCCTGGTTGCTCTTTCTCTATCTTCCTTCTGGCCCTACTCTCTTGCTTGACTGTGCCCGCGTCAGCCTACCAAGTACGCAACTCCTCGGGCATCTACCACGTCACCAATGATTGCCCTAATTCGAGTATTGTGTACGAGACGGCCGATACCATTCTACACTCTCCGGGGTGTGTCCCTTGCGTTCGCGAGGGTAACTTCTCGAAGTGTTGGGTGGCAGTGGCCCCCACAGTCGCCACCAGGGACGGCAAACTCCCCACAACGCAGCTTCGACGTCACATCGATCTGCTCGTTGGGAGCGCCACCCTCTGTTCGGCCCTCTATGTGGGGGACTTGTGCGGGTCTGTCTTTCTTGTCGGTCAGCTGTTCACTTTCTCTCCCAGGCGCCACTGGACAACGCAGGACTGCAATTGCTCTATCTACCCCGGCCATATAACAGGTCACCGCATGGCATGGGATATGATGATGAACTGGTCCCCTACAACGGCGCTGGTAGTAGCTCAGCTGCTCAGGGTCCCGCAAGCCATCTTGGACATGATCGCTGGCGCCCACTGGGGAGTCCTAGCGGGCATAGCGTATTTCTCCATGGCGGGGAACTGGGCGAAAGTCCTGGTAGTGCTGTTGCTGTTTGCCGGCGTCGACGCGCACACCATCGTCTCTGGGGGGAGCGCTGCTTGGAACGCGGGTGGACTCGCCAGGCTTTTCACTACGGGCGCTAAGCAGGACATCCAGCTGATCAACACCAACGGCAGCTGGCACATCAATCGCACGGCCCTGAACTGCAATGCGAGCCTCGAGACTGGCTGGGTGGCAGGGCTCTTCTATTACCACAAATTTAACTCTTCAGGTTGCCCCGAGAGGATGGCCAGCTGCAGACCCCTTGCCGATTTCAACCAGGGCTGGGGCCCTATCAGCTACGCCAATGGAAGCGGCCCTGAACACCGGCCCTACTGCTGGCACTACCCCCCAAAGCCTTGTGGTATTGTGCCAGCACAGAACGTATGCGGCCCAGTGTATTGCTTCACTCCTAGCCCCGTGGTGGTGGGGACGACAGACAGGTTGGGCGCGCCCACCTACAACTGGGGTGGCAATGACACGGATGTCCTCGTCCTCAATAACACCAGGCCACCGCTGGGCAATTGGTTCGGTTGCACCTGGATGAACTCATCTGGATTTACCAAAGTGTGTGGAGCGCCTCCTTGTGTCATCGGAGGAGTGGGCAACAACACCTTGCACTGTCCCACTGATTGTTTCCGCAAGCATCCGGAAGCCACATACTCTCGGTGTGGCTCCGGTCCTTGGATCACGCCCAGGTGCCTGGTCGACTACCCTTATAGGCTTTGGCATTATCCTTGTACCGTCAACTACACTCTGTTCAAAGTCAGGATGTACGTGGGAGGGGTCGAGCACAGGNTGCAAGCTGCTTGCAACTGGACGCGGGGCGAGCGCTGTGATCTGGACGACAGGGACAGATCCGAGCTCAGCCCGCTGCTGCTGTCCACCACGCAGTGGCAGGTCCTTCCATGCTCCTTCACGACCTTGCCAGCCTTGACTACCGGCCTCATCCACCTCCACCAGAACATCGTGGACGTGCAATATCTGTATGGGGTGGGGTCGAGCATTGTGTCCTGGGCCATCAAGTGGGAGTATGTCATCCTCTTGTTTCTCCTGCTTGCAGACGCGCGCATCTGCTCCTGCTTGTGGATGATGTTGCTCATATCCCAAGCGGAGGCAGCTTTGGAGAACCTTGTGTTACTCAACGTGGCGTCGCTGGCCGGGACGCATGGCCTTGTCTCCTTCCTCGTGTTTTTCTGCTTTGCATGGTATCTGAAGGGTAGATGGGTGCCCGGAGCGGCTTACGCCGTCTACGGGATGTGGCCTCTCCTCCTGCTCCTGTTGGCGTTGCCCCAACGGGCATACGCACTGGACACGGAGGTGGCCGCGTCGTGTGGCGGCGTTGTTCTTGTCGGGTTAATGGCGCTCACTTTATCACCACATTATAAGCGCTATATCAGCTGGTGCCTTTGGTGGCTCCAGTATTTCCTGACCAGAGCAGAAGCGCAACTGCACGTGTGGGTCCCCCCCCTCAACGTCCGAGGAGGGCGTGACGCTGTCATCCTGCTCACGTGTGTTGTGCACCCGGTCTTGGTTTTTGACATTACCAAGTTGCTGCTGGCCGTCCTAGGACCCCTTTGGATTCTCCAAACCAGTCTGCTCAAGGTGCCCTACTTCGTGCGCGTTCAAGGCCTTCTCCGGATCTGCGCGCTAGCGCGCAAGATGGTCGGAGGTCACTACGTGCAGATGGCCATGATCAAGATAGGGGCGCTTACTGGCACCTATGTTTACAACCATCTCACCCCTCTTCGGGACTGGGCGCACAACGGCCTACGAGATCTGGCCGTGGCTGTAGAGCCAGTCGTCTTTTCCCAGATGGAGATCAAGCTCATTACGTGGGGGGCGGACACCGCCGCATGCGGCGACATCATTGACGGCTTGCCCGTCTCTGCCCGTAGGGGCCGGGAGATACTGCTTGGGCCGGCAGATGGAATGGTCTCCAAGGGGTGGAGGTTGCTGGCACCCATTACGGCGTATGCCCAGCAGACAAGGGGCCTCTTAGGATGCATAATCACCAGCTTGACCGGCCGGGACAAAAACCAGGTGGAGGGTGAGGTTCAGATTGTGTCAACTGCTGCCCAGACCTTCCTGGCAACCTGCATCAACGGGGTGTGCTGGACCGTCTACCACGGGGCCGGAACAAGGACCATCGCGTCACCCAAAGGTCCCGTCATCCAGATGTATACCAATGTGGATCAAGACCTCGTAGGCTGGCCCGCCCCTCAAGGTGCCCGCTCATTGACACCCTGCACTTGCGGCTCCTCGGACCTTTATCTGGTCACGAGGCACGCCGATGTCATTCCCGTGCGCCGGCGGGGTGATAGCAGGGGCAGCCTGCTTTCGCCCCGGCCTATCTCCTACTTGAAAGGCTCCTCGGGGGGCCCACTGCTGTGCCCCGCGGGACACGCCGTAGGCATATTCAGAGCTGCGGTATGCACCCGTGGAGTGGCTAAGGCGGTGGACTTTGTCCCCGTGGAAAGTCTAGAGACAACCATGAGGTCCCCCGTGTTCACAGACAACTCCTCCCCACCAGCAGTGCCCCAGAGCTTCCAGGTCGCCCACCTGCACGCTCCTACCGGCAGCGGCAAGAGCACCAAGGTCCCAGCCGCATACGCGGCTCAGGGCTACAAAGTGCTGGTGCTCAACCCTTCCGTTGCTGCAACGCTGGGCTTTGGTGCTTACATGTCCAAGGCCCACGGGGTTGATCCTAACATCAGGACTGGAGTGAGGACAATTACCACTGGCAGCCCCATCACGTACTCCACCTACGGCAAGTTCCTTGCCGACGGCGGGTGCTCGGGGGGTGCCTATGACATAATAATTTGTGACGAGTGCCACTCCACGGATGCAACATCCATCTTGGGCATCGGCACTGTCCTTGACCAAGCAGAAACTGCGGGGGCGAGACTGGTCGTGCTCGCCACCGCTACCCCTCCGGGCTCCGTCACCGTGCCCCATCCTAACATCGAGGAGGTTGCTTTGTCCACTACCGGAGAGATCCCCTTTTATGGCAAGGCTATCCCCCTCGAAACAATCAAAGGGGGGAGACACCTCATCTTCTGCCATTCAAAGAAGAAGTGCGACGAGCTCGCCGCAAAGCTGGTCGCGATGGGCATCAACGCCGTGGCTTATTACCGCGGCCTTGACGTGTCCGTCATCCCAGCCAGTGGCGATGTTGTCGTCGTGGCAACCGACGCTCTCATGACAGGCTTTACTGGCGACTTCGACTCGGTGATAGACTGTAACACGTGTGTCACCCAGACGGTCGACTTCAGCCTTGACCCTACCTTCACTATTGAGACAACCACGCTCCCCCAGGACGCTGTCTCCCGCACTCAACGTCGGGGCAGGACTGGCAGGGGGAAGCCAGGCATCTACAGATTTGTGGCACCGGGGGAGCGCCCTTCCGGCATGTTCGACTCGTCTGTCCTCTGCGAGTGCTATGACGCGGGTTGTGCTTGGTACGAGCTCACACCCGCCGAGACCACAGTCAGACTACGAGCGTACATGAACACCCCGGGACTCCCCGTGTGCCAAGACCATCTTGAATTTTGGGAGGGCGTCTTCACGGGTCTCACTCATATAGACGCTCACTTCCTATCCCAGACAAAGCAGAGTGGGGAAAACTTTCCTTACCTGGTAGCGTACCAAGCCACCGTGTGCGCTAGGGCTCAAGCCCCTCCCCCATCGTGGGACCAGATGTGGAAGTGTTTGATCCGCCTCAAGCCCACCCTTCACGGGCCAACACCTCTGCTATACAGACTGGGTGCCGTTCAGAATGAAGTCACCCTGACGCACCCAGTTACCAAGTATATCATGACATGCATGTCGGCTGACCTGGAGGTCGTCACGAGTACCTGGGTGCTCGTTGGCGGCGTTCTGGCTGCTTTGGCCGCGTATTGCCTATCCACAGGCTGCGTGGTCATAGTAGGCAGGATTGTCTTGTCCGGGAAGCCGGCAATCATACCTGACAGGGAAGTCCTTTACCGGGAGTTCGATGAGATGGAAGAGTGCTCTCAGCACCTTCCGTACATCGAGCAAGGGATGATGCTCGCCGAGCAGTTCAAGCAGAAGGCCCTTGGCCTCTTGCAGACCGCGTCCCGCCAGGCAGAAGTTATCACCCCTGCTGTCCAAACCAACTGGCAAAAACTCGAGATCTTCTGGGCGAAGCACATGTGGAATTTCATCAGTGGGATCCAATATCTGGCAGGCCTGTCAACGTTGCCTGGTAATCCCGCTATTGCGTCGCTGATGGCTTTTACAGCTGCCGTCACCAGCCCACTAACCACCAGCCAAACCCTCCTCTTCAACATCTTGGGGGGGTGGGTAGCCGCCCAGCTCGCAGCCCCCGGTGCCGCTACCGCCTTCGTGGGCGCTGGTTTAGCTGGCGCCGCCATCGGCAGTGTCGGACTGGGGAAGGTTCTCGTGGACATTCTTGCAGGATACGGCGCAGGCGTGGCAGGAGCTCTCGTAGCATTCAAGATCATGAGCGGTGAGGTCCCCTCCACAGAGGACCTGGTCAATCTACTGCCTGCCATCCTTTCGCCCGGGGCCCTTGTGGTCGGTGTGGTCTGCGCAGCAATACTACGCCGGCACGTTGGCCCGGGCGAGGGAGCAGTGCAGTGGATGAACCGGTTGATAGCCTTCGCCTCCCGGGGGAACCATGTTTCCCCCACGCACTACGTGCCGGAGAGCGATGCGGCTGCCCGTGTCACTGCCATACTTAGCAGCCTAACTGTGACCCAACTCCTGAGACGACTACACCAGTGGATAAGCTCGGAGTGTACCACTCCATGCGCCGGTTCCTGGCTGAGGGACATCTGGGACTGGATATGCGAGGTGTTGAGCGATTTTAAGACCTGGCTGAAGGCCAAGCTCATGCCACAACTGCCTGGGATTCCCTTCGTGTCCTGCCAGCGCGGGTATAGGGGGGTCTGGCGAGGGGATGGCATTATGCACACTCGCTGCCATTGCGGAGCTGAGATCACTGGACATGTCAAAAACGGGACGATGAGGATCGTTGGTCCTAAGACCTGCAGGAACATGTGGAGTGGGACCTTCCCCATTAACGCCTACACCACGGGCCCCTGTACCCCCCTTCCTGCGCCGAACTATTCGTTCGCGCTATGGAGGGTGTCTGCAGAGGAATACGTGGAAATAAGGCGGGTGGGGGACTTCCACTACGTGACAGGCATGACTACTGACAACCTTAAATGCCCATGTCAGGTCCCATCGCCAGAATTCTTCACAGAACTGGACGGGGTGCGCTTGCATAGGTTTGCGCCCCCTTGCAAGCCCTTGTTGCGAGATGAGGTGTCGTTCAGAGTAGGACTACATGCGTACCCGGTGGGGTCGCAATTACCTTGCGAGCCTGAACCGGACGTGGCTGTGTTAACGTCCATGCTCACTGATCCCTCCCATGTAACAGCGGAAGCGGCTAGGAGGAGGTTGGCACGGGGATCGCCCCCCTCTGAGGCCAGCTCTTCGGCCAGCCAGCTGTCTGCTCCATCTCTCAAGGCAACTTGCACCGCCAACCACGACTCCCCTGACGCCGAGCTCATAGAGGCTAACCTCCTGTGGAGGCAGGAGATGGGCGGTAACATCACCAGGGTTGAGTCAGAGAACAAAGTGGTGGTTCTGGACTCCTTTGAACCGCTTGTGGCGGAGGAGGATGAACGGGAGGTCTCCGTGCCCGCAGAAATCCTGCGCAAGTCTCGGAGATTCGCCCCGGCCCTGCCCATTTGGGCGCGGCCGGACTACAACCCCCCGTTGCTGGAGACGTGGAAAAAGCCGGACTACGAACCACCTGTGGTCCATGGCTGCCCTCTTCCACCTCCACAGTCCCCTCCTGTGCCTCCGCCCCGGAAGAAGCGGACGGTAGTCCTCACCGAATCCACCGTATCTACTGCCTTGGCCGAGCTTGCCACCAAGAGCTTTGGCAGCTCCTCAACTTCCGGCATTACGGGCGACAACACACCAACGTCCTCTGAGCCTGCCCCCTCTACCTGCCCCCCAGACTCCGACGCTGAGTCCTATTCTTCCATGCCCCCCCTGGAGGGGGAGCCTGGGGATCCGGATCTCAGCGACGGGTCATGGTCGACGGTTAGTAGTGGGGCTGACGCGGAGGATGTCGTGTGCTGCTCAATGTCCTATTCCTGGACAGGCGCACTTATCACCCCGTGTGCCGCGGAAGAACAGAAATTGCCTATCAATGCACTGAGCAACTCGCTGCTGCGTCACCACAATCTCGTGTATTCTACCACCTCACGCAGTGCTTGCCAAAGGCAGAAGAAAGTCACATTTGACAGACTGCAGGTTCTGGACAGCCACTACCAGGACGTGCTCAAGGAGGTTAAGGCAGCGGCGTCAAAAGTGAAGGCTAACTTGCTCTCCGTAGAGGAAGCTTGCAGCCTGACGCCCCCACACTCAGCCAAATCCAAATTTGGCTATGGGGCGAAAGACGTCCGTTCCCATGCCAGAAAGGCCGTAAACCACATCAACTCCGTGTGGCAAGACCTTCTGGAAGACAGTGTAACACCAATAGACACCACCATCATGGCTAAGAACGAAGTCTTCTGCGTTCAGCCTGAAAAGGGAGGTCGTAAGCCAGCTCGTCTCATCGTGTTCCCCGACCTGGGTGTGCGCGTGTGCGAGAAGATGGCCCTGTACGACGTGGTCAGCAAACTCCCTATAGCCGTGATGGGAGCCTCCTACGGATTCCAATACTCACCAGCACAACGGGTTGAATTCCTCGTGCAAGCGTGGAAGTCCAAGAAGACCCCAATGGGGTTTTCATATGATACCCGCTGCTTTGACTCCACAGTCACTGAGAGCGACATCCGTACGGAAGAGGCAATCTACCAGTGTTGTGACCTGGACCCCCAAGCCCGCGTGGCCATCAAGTCCCTCACCGAGAGGCTTTATGTCGGGGGCCCCCTCACCAATTCAAGGGGGGAAAACTGCGGCTATCGCAGGTGTCGCGCGAGCGGCGTACTGACAACTAGCTGTGGTAACACCCTCACTTGCTACATCAAGGCCCTAGCATCCTGTCGAGCCGCAGGGCTCCAGGACTGCACCATGCTCGTGTGTGGCGACGACTTAGTCGTTATCTGTGAAAGTCAGGGNGTCCAGGAGGATGCGGCGAACCTGAGAGCCTTCACGGAGGCTATGACCAGGTACTCCGCTCCCCCTGGGGACCCTCCCCAGCCAGAATACGACTTGGAGCTCATAACATCGTGCTCCTCTAACGTGTCAGTCGCCCACGACGGCGCTGGAAAGAGGGTCTATTACCTGACTCGTGACCCTACAACCCCCCTCGCACGAGCTGCGTGGGAGACAGCAAGGCACACTCCAATCAATTCCTGGCTAGGCAACATAATTATGTTCGCCCCCACATTGTGGGCGAGAATGATACTGATGACCCACTTCTTCAGTGTCCTCATAGCCAGGGATCAACTCGAACAGGCCCTTGATTGTGAGATCTACGGAGCCTGTTACTCCATAGAACCACTGGACCTACCTCCAATCATTCAAAGACTCCATGGCCTTAGCGCGTTCTCTCTCCACAGTTACTCCCCAGGTGAAATCAATAGGGTGGCCGCATGCCTCAGAAAACTTGGGGTCCCGCCCTTGCGAGCTTGGAGACACCGGGCCCGGAGCGTCCGCGCTAAGCTTCTGTCCAGAGGAGGCAG
>Subject3_1_0.8422
ATGAGCACGAATCCTAAACCTCAGAGAAAAACCAAACGTAACACCAACCGTCGCCCACAGGACGTCAAGTTCCCGGGTGGCGGTCAGATCGTTGGTGGAGTTTACTTGTTGCCGCGCAGGGGCCCTCGATTGGGTGTGCGCGCGACGAGAAAGACTTCCGAGCGGTCGCAACCTCGAGGTAGACGTCAGCCTATCCCCAAGGCGCGTCGGCCCGAGGGCAGGACCTGGGCTCAGCCCGGGTACCCTTGGCCCCTCTATGGCAATGAGGGCTGCGGGTGGGCGGGATGGCTCCTGTCCCCCCGTGGCTCTCGGCCTAGCTGGGGCCCCACAGACCCCCGGCGTAGGTCGCGCAATTTGGGTAAGGTCATCGATACCCTCACGTGCGGCTTCGCCGACCTCATGGGGTACATTCCGCTCGTCGGCGCCCCTCTTGGGGGCGCTGCCAGGGCCCTGGCGCATGGCGTCCGGGTTCTGGAAGACGGCGTGAACTATGCAACAGGGAATCTTCCTGGTTGCTCTTTCTCTATCTTCCTTCTGGCCCTACTCTCTTGCTTGACTGTGCCCGCGTCAGCCTACCAAGTACGCAACTCCTCGGGCATCTACCACGTCACCAATGATTGCCCTAATTCGAGTATTGTGTACGAGACGGCCGATACCATTCTACACTCTCCGGGGTGTGTCCCTTGCGTTCGCGAGGGTAACTTCTCGAAGTGTTGGGTGGCAGTGGCCCCCACAGTCGCCACCAGGGACGGCAAACTCCCCACAACGCAGCTTCGACGTCACATCGATCTGCTCGTTGGGAGCGCCACCCTCTGTTCGGCCCTCTATGTGGGGGACTTGTGCGGGTCTGTCTTTCTTGTCGGTCAGCTGTTCACTTTCTCTCCCAGGCGCCACTGGACGACGCAGGACTGCAATTGCTCTATCTACCCCGGCCATATAACAGGTCACCGCATGGCATGGGATATGATGATGAACTGGTCCCCTACAACGGCGCTGGTAGTAGCTCAGCTGCTCAGGGTCCCGCAAGCCATCTTGGACATGATCGCTGGCGCCCACTGGGGAGTCCTAGCGGGCATAGCGTATTTCTCCATGGCGGGGAACTGGGCGAAAGTCCTGGTAGTGCTGTTGCTGTTTGCCGGCGTCGACGCGCACACCGTCGTCTCTGGGGGGAGCGCTGCTTGGAACGCGGGTGGACTCGCCAGGCTTTTCACTACGGGCGCTAAGCAGGACATCCAGCTGATCAACACCAACGGCAGCTGGCACATCAATCGCACAGCCCTGAACTGCAATGCGAGCCTCGAGACTGGCTGGGTGGCAGGGCTCTTCTATTACCACAAATTTAACTCTTCAGGTTGCCCCGAGAGGATGGCCAGCTGCAGACCCCTTGCCGATTTCAACCAGGGCTGGGGCCCTATCAGCTACGCCAATGGAAGCGGCCCTGATCACCGGCCCTACTGCTGGCACTACCCCCCAAAGCCTTGTGGTATTGTGCCAGCACAGAACGTATGTGGCCCAGTGTATTGCTTCACTCCTAGCCCCGTGGTGGTGGGGACGACAGACAGGTTGGGCGCGCCTACCTACAACTGGGGTGGCAATGACACGGACGTCCTCGTCCTCAATAACACCAGGCCACCGCTGGGCAATTGGTTCGGTTGCACCTGGATGAACTCATCTGGATTTACCAAAGTGTGTGGAGCGCCTCCTTGTGTCATCGGAGGAGTGGGCAACAACACCTTGCACTGTCCCACTGATTGTTTCCGTAAGCATCCGGAAGCCACATACTCTCGGTGTGGCTCCGGTCCTTGGATCACGCCCAGGTGCCTGGTCGACTACCCTTATAGGCTTTGGCATTATCCTTGTACCGTCAACTACACTCTGTTCAAAGTCAGGATGTACGTGGGAGGGGTCGAGCACAGGTTGCAAGCTGCTTGCAACTGGACGCGGGGCGAGCGCTGTGATCTGGACGACAGGGACAGATCCGAGCTCAGCCCGCTGCTGCTGTCCACCACGCAGTGGCAGGTCCTTCCATGCTCCTTCACGACCTTGCCAGCCTTGACTACCGGCCTCATCCACCTCCACCAGAACATCGTGGACGTGCAATATCTGTATGGGGTGGGGTCGAGCATTGTGTCCTGGGCCATCAAGTGGGAGTATGTCATCCTCTTGTTTCTCCTGCTTGCAGACGCGCGCATCTGCTCCTGCTTGTGGATGATGTTGCTCATATCCCAAGCGGAGGCAGCTTTGGAGAACCTTGTGTTACTCAACGTGGCGTCGCTGGCCGGGACGCATGGCCTTGTCTCCTTCCTCGTGTTTTTCTGCTTTGCATGGTATCTGAAGGGTAGATGGGTGCCCGGAGCGGCTTACGCCGTCTACGGGATGTGGCCTCTCCTCCTGCTCCTGTTGGCGTTGCCCCAACGGGCATACGCACTGGACACGGAGGTGGCCGCGTCGTGTGGCGGCGTTGTTCTTGTCGGGTTAATGGCGCTCACTTTGTCACCACATTATAAGCGCTATATCAGCTGGTGCCTTTGGTGGCTCCAGTATTTCCTGACCAGAGCAGAAGCGCAACTGCACGTGTGGGTCCCCCCCCTCAACGTCCGAGGAGGGCGTGACGCTGTCATCCTGCTCACGTGTGTTGTGCACCCGGTCTTGGTTTTTGACATTACCAAGTTGCTGCTGGCCGTCCTAGGACCCCTTTGGATTCTCCAAACCAGTCTGCTCAAAGTGCCCTACTTCGTGCGCGTTCAAGGCCTTCTCCGGATCTGCGCGCTAGCGCGCAAGATGGTCGGAGGTCACTACGTGCAGATGGCCATGATCAAGATAGGGGCGCTTACTGGCACCTATGTTTACAACCATCTCACCCCTCTTCGGGACTGGGCGCACAACGGCCTACGAGATCTGGCCGTGGCTGTAGAGCCAGTCGTCTTTTCCCAGATGGAGATCAAGCTCATTACGTGGGGGGCGGACACCGCCGCATGCGGCGACATCATTGACGGCTTGCCCGTCTCTGCCCGTAGGGGCCGGGAGATACTGCTTGGGCCGGCAGATGGAATGGTCTCCAAGGGGTGGAGGTTGCTGGCACCCATTACGGCGTATGCCCAGCAGACAAGGGGCCTCTTAGGATGCATAATCACCAGCTTGACCGGCCGGGACAAAAACCAGGTGGAGGGTGAGGTTCAGATTGTGTCAACTGCTGCCCAGACCTTCCTGGCAACCTGCATCAACGGGGTGTGCTGGACTGTCTACCACGGGGCCGGAACAAGGACCATCGCGTCACCCAAAGGTCCCGTCATCCAGATGTATACCAATGTGGATCAAGACCTCGTAGGCTGGCCCGCCCCTCAAGGTGCCCGCTCATTGACACCCTGCACTTGCGGCTCCTCGGACCTTTATCTGGTCACGAGGCACGCCGATGTCATCCCCGTGCGCCGGCGGGGTGATAGCAGGGGCAGCCTGCTTTCGCCCCGGCCTATCTCCTACTTGAAAGGCTCCTCGGGGGGCCCACTGCTGTGCCCCGCGGGACACGCCGTAGGCATATTCAGAGCTGCGGTATGCACCCGTGGAGTGGCTAAGGCGGTGGACTTTGTCCCCGTGGAAAGTCTAGAGACAACCATGAGGTCCCCCGTGTTCACAGACAACTCCTCCCCACCAGCAGTGCCCCAGAGCTTCCAGGTCGCCCACCTGCACGCTCCTACCGGCAGCGGCAAGAGCACCAAGGTCCCAGCCGCATACGCGGCTCAGGGCTACAAAGTGCTGGTGCTCAACCCTTCCGTTGCTGCAACGCTGGGCTTTGGTGCTTACATGTCCAAGGCCCACGGGGTTGATCCTAACATCAGGACTGGAGTGAGGACAATTACCACTGGCAGCCCCATCACGTACTCCACCTACGGCAAGTTCCTTGCCGACGGCGGGTGCTCGGGGGGTGCCTATGACATAATAATTTGTGACGAGTGCCACTCCACGGATGCAACATCCATCTTGGGCATCGGCACTGTCCTTGACCAAGCAGAAACTGCGGGGGCGAGACTGGTCGTGCTCGCCACCGCTACCCCTCCGGGCTCCGTCACCGTGCCCCATCCTAACATCGAGGAGGTTGCTCTGTCCACTACCGGAGAGATCCCCTTTTATGGCAAGGCTATCCCCCTCGAAACAATCAAAGGGGGGAGACACCTCATCTTCTGCCATTCAAAGAAGAAGTGCGACGAGCTCGCCGCAAAGCTGGTCGCGATGGGCATCAACGCCGTGGCTTATTACCGCGGCCTTGACGTGTCCGTCATCCCAGCCAGTGGCGATGTTGTCGTCGTGGCAACCGACGCTCTCATGACAGGCTTTACTGGCGACTTCGACTCGGTGATAGACTGTAACACGTGTGTCACCCAGACGGTCGACTTCAGCCTTGACCCTACCTTCACTATTGAGACAACCACGCTCCCCCAGGACGCTGTCTCCCGCACTCAACGTCGGGGCAGGACTGGCAGGGGGAAGCCAGGCATCTACAGATTTGTGGCACCGGGGGAGCGCCCTTCCGGCATGTTCGACTCGTCTGTCCTCTGCGAGTGCTATGACGCGGGTTGTGCTTGGTACGAGCTCACACCCGCCGAGACCACAGTCAGACTACGAGCGTACATGAACACCCCGGGACTCCCCGTGTGCCAAGACCATCTTGAATTTTGGGAGGGCGTCTTCACGGGTCTCACTCATATAGACGCTCACTTCCTATCCCAGACAAAGCAGAGTGGGGAAAACTTTCCTTACCTGGTAGCGTACCAAGCCACCGTGTGCGCTAGGGCTCAAGCCCCTCCCCCATCGTGGGACCAGATGTGGAAGTGTTTGATCCGCCTCAAGCCCACCCTTCACGGGCCAACACCTCTGCTATACAGACTGGGTGCCGTTCAGAATGAAGTCACCCTGACGCACCCAGTTACCAAGTACATCATGACATGCATGTCGGCTGACCTGGAGGTCGTCACGAGTACCTGGGTGCTCGTTGGCGGCGTTCTGGCTGCTTTGGCCGCGTATTGCCTATCTACAGGCTGCGTGGTCATAGTAGGCAGGATTGTCTTGTCCGGGAAGCCGGCAATCATACCTGACAGGGAAGTCCTTTACCGGGAGTTCGATGAGATGGAAGAGTGCTCTCAGCACCTTCCGTACATCGAGCAAGGGATGATGCTCGCCGAGCAGTTCAAGCAGAAGGCCCTTGGCCTCTTGCAGACCGCGTCCCGCCAGGCAGAAGTTATCACCCCTGCTGTCCAAACCAACTGGCAAAAACTCGAGATCTTCTGGGCGAAGCACATGTGGAATTTCATCAGTGGGATCCAATATCTGGCAGGCCTGTCAACGTTGCCTGGTAATCCCGCTATTGCGTCGCTGATGGCTTTTACAGCTGCCGTCACCAGCCCACTAACCACCAGCCAAACCCTCCTCTTCAACATCTTGGGGGGGTGGGTAGCCGCCCAGCTCGCAGCCCCCGGTGCCGCTACCGCCTTCGTGGGCGCTGGTTTAGCTGGCGCCGCCATCGGCAGTGTCGGACTGGGGAAGGTTCTCGTGGACATCCTTGCAGGATATGGCGCAGGCGTGGCAGGAGCTCTCGTAGCATTCAAGATCATGAGCGGTGAGGTCCCCTCCACAGAGGACCTGGTCAATCTACTGCCTGCCATCCTTTCGCCCGGGGCCCTTGTGGTCGGTGTGGTCTGCGCAGCAATACTACGCCGGCACGTTGGCCCGGGCGAGGGAGCAGTGCAGTGGATGAACCGGTTGATAGCCTTCGCCTCCCGGGGGAACCATGTTTCCCCCACGCACTACGTGCCGGAGAGCGATGCGGCTGCCCGTGTCACTGCCATACTTAGCAGCCTAACTGTGACCCAACTCCTGAGACGACTACACCAGTGGATAAGCTCGGAGTGTACCACTCCATGCGCCGGTTCCTGGCTGAGGGACATCTGGGACTGGATATGCGAGGTGTTGAGCGATTTTAAGACCTGGCTGAAGGCCAAGCTCATGCCACAACTGCCTGGGATTCCCTTCGTGTCCTGCCAGCGCGGGTATAGGGGGGTCTGGCGAGGGGATGGCATTGTGCACACTCGCTGCCATTGCGGAGCTGAGATCACTGGACATGTCAAAAACGGGACGATGAGGATCGTTGGTCCTAAGACCTGCAGGAACATGTGGAGTGGGACCTTCCCCATTAACGCCTACACCACGGGCCCCTGTACCCCCCTTCCTGCGCCGAACTATTCGTTCGCGCTATGGAGGGTGTCTGCAGAGGAATACGTGGAAATAAGGCGGGTGGGGGACTTCCACTACGTGACGGGCATGACTACTGACAACCTTAAATGCCCATGTCAGGTCCCATCGCCAGAATTCTTCACAGAACTGGACGGGGTGCGCTTGCATAGGTTTGCGCCCCCTTGCAAGCCCTTGTTGCGAGATGAGGTGTCGTTCAGAGTAGGACTACATGCGTACCCGGTGGGGTCGCAATTACCTTGCGAGCCTGAACCGGATGTGGCTGTGTTAACGTCCATGCTCACTGATCCCTCCCATGTAACAGCGGAAGCGGCTAGGAGGAGGTTGGCACGGGGATCGCCCCCCTCTGAGGCCAGCTCTTCGGCCAGCCAGCTGTCCGCTCCATCTCTCAAGGCAACTTGCACCGCCAACCACGACTCCCCTGACGCCGAGCTCATAGAGGCTAACCTCCTGTGGAGGCAGGAGATGGGCGGTAACATCACCAGGGTTGAGTCAGAGAACAAAGTGGTGGTTCTGGACTCCTTTGAACCGCTTGTGGCGGAGGAGGATGAACGGGAGGTCTCCGTGCCCGCAGAAATCCTGCGCAAGTCTCGGAGATTCGCCCCGGCCCTGCCCATTTGGGCGCGGCCGGACTACAACCCCCCGTTGCTGGAGACGTGGAAAAAGCCGGACTACGAACCACCTGTGGTCCATGGCTGCCCTCTTCCACCTCCACAGTCCCCTCCTGTGCCTCCGCCCCGGAAGAAGCGGACGGTAGTCCTCACCGAATCCACCGTATCTACTGCCTTGGCCGAGCTTGCCACCAAGAGCTTTGGCAGCTCCTCAACTTCCGGCATTACGGGCGACAACACACCAACGTCCTCTGAGCCTGCCCCCTCTACCTGCCCCCCAGACTCCGACGCTGAGTCCTATTCTTCCATGCCCCCCCTGGAGGGGGAGCCTGGGGATCCGGATCTCAGTGACGGGTCATGGTCGACGGTTAGTAGTGGGGCTGACGCGGAGGATGTCGTGTGCTGCTCAATGTCCTATTCCTGGACAGGCGCACTTATCACCCCGTGTGCCGCGGAAGAACAAAAATTGCCTATCAATGCACTGAGCAACTCGCTGCTGCGTCACCACAATCTCGTGTATTCTACCACCTCACGCAGTGCTTGCCAAAGGCAGAAGAAAGTCACATTTGACAGACTGCAGGTTCTGGACAGCCACTACCAGGACGTGCTCAAGGAGGTTAAGGCAGCGGCGTCAAAAGTGAAGGCTAACTTGCTCTCCGTAGAGGAAGCTTGCAGCCTGACGCCCCCACACTCAGCCAAATCCAAATTTGGCTATGGGGCGAAAGACGTCCGTTCCCATGCCAGAAAGGCCGTAAACCACATCAACTCCGTGTGGCAAGACCTTCTGGAAGACAGTGTAACACCAATAGACACCACCATCATGGCTAAGAACGAAGTCTTCTGCGTTCAGCCTGAAAAGGGAGGTCGTAAGCCAGCTCGTCTCATCGTGTTCCCCGACCTGGGTGTGCGCGTGTGCGAGAAGATGGCCCTGTACGACGTGGTCAGCAAACTCCCTATAGCCGTGATGGGAGCCTCCTACGGATTCCAATACTCACCAGCACAGCGGGTTGAATTCCTCGTGCAAGCGTGGAAGTCCAAGAAGACCCCAATGGGGTTTTCATATGATACCCGCTGCTTTGACTCCACAGTCACTGAGAGCGACATCCGTACGGAAGAGGCAATCTACCAGTGTTGTGACCTGGACCCCCAAGCCCGCGTGGCCATCAAGTCCCTCACCGAGAGGCTTTATGTCGGGGGCCCCCTCACCAATTCAAGGGGGGAAAACTGCGGCTATCGCAGGTGTCGCGCGAGCGGCGTACTGACAACTAGCTGTGGTAACACCCTCACTTGCTACATCAAGGCCCTAGCATCCTGTCGAGCCGCAGGGCTCCAGGACTGCACCATGCTCGTGTGTGGCGACGACTTGGTCGTTATCTGTGAAAGTCAGGGGGTCCAGGAGGATGCGGCGAACCTGAGAGCCTTCACGGAGGCTATGACCAGGTACTCCGCTCCCCCTGGGGACCCTCCCCAGCCAGAATACGACTTGGAGCTCATAACATCGTGCTCCTCTAACGTGTCAGTCGCCCACGACGGCGCTGGAAAGAGGGTCTATTACCTGACTCGTGACCCTACAACCCCCCTCGCACGAGCTGCGTGGGAGACAGCAAGGCACACTCCAATCAATTCCTGGCTAGGCAACATAATTATGTTCGCCCCCACATTGTGGGCGAGAATGATACTGATGACCCACTTCTTCAGTGTCCTCATAGCCAGGGATCAACTCGAACAGGCCCTTGATTGTGAGATCTACGGAGCCTGCTACTCCATAGAACCACTGGACCTACCTCCAATCATTCAAAGACTCCATGGCCTTAGCGCGTTCTCTCTCCACAGTTACTCCCCAGGTGAGATCAATAGGGTGGCCGCATGCCTCAGAAAACTTGGGGTCCCGCCCTTGCGAGCTTGGAGACACCGGGCCCGGAGCGTCCGCGCTAAGCTTCTGTCCAGAGGAGGCAG
>Subject3_2_0.0783
ATGAGCACGAATCCTAAACCTCAGAGAAAAACCAAACGTAACACCAACCGTCGCCCACAGGACGTCAAGTTCCCGGGTGGCGGTCAGATCGTTGGTGGAGTTTACTTGTTGCCGCGCAGGGGCCCTCGATTGGGTGTGCGCGCGACGAGAAAGACTTCCGAGCGGTCGCAACCTCGAGGTAGACGTCAGCCTATCCCCAAGGCGCGTCGGCCCGAGGGCAGGACCTGGGCTCAGCCCGGGTACCCTTGGCCCCTCTATGGCAATGAGGGCTGCGGGTGGGCGGGATGGCTCCTGTCCCCCCGTGGCTCTCGGCCTAGCTGGGGCCCCACAGACCCCCGGCGTAGGTCGCGCAATTTGGGTAAGGTCATCGATACCCTCACGTGCGGCTTCGCCGACCTCATGGGGTACATTCCGCTCGTCGGCGCCCCTCTTGGGGGCGCTGCCAGGGCCCTGGCGCATGGCGTCCGGGTTCTGGAAGACGGCGTGAACTATGCAACAGGGAATCTTCCTGGTTGCTCTTTCTCTATCTTCCTTCTGGCCCTACTCTCTTGCTTGACTGTGCCCGCGTCAGCCTACCAAGTACGCAACTCCTCGGGCATCTACCACGTCACCAATGATTGCCCTAATTCGAGTATTGTGTACGAGACGGCCGATACCATTCTACACTCTCCGGGGTGTGTCCCTTGCGTTCGCGAGGGTAACTTCTCGAAGTGTTGGGTGGCAGTGGCCCCCACAGTCGCCACCAGGGACGGCAAACTCCCCACAACGCAGCTTCGACGTCACATCGATCTGCTCGTTGGGAGCGCCACCCTCTGTTCGGCCCTCTATGTGGGGGACTTGTGCGGGTCTGTCTTTCTTGTCGGTCAGCTGTTCACTTTCTCTCCCAGGCGCCACTGGACGACGCAGGACTGCAATTGCTCTATCTACCCCGGCCATATAACAGGTCACCGCATGGCATGGGATATGATGATGAACTGGTCCCCTACAACGGCGCTGGTAGTAGCTCAGCTGCTCAGGGTCCCGCAAGCCATCTTGGACATGATCGCTGGCGCCCACTGGGGAGTCCTAGCGGGCATAGCGTATTTCTCCATGGCGGGGAACTGGGCGAAAGTCCTGGTAGTGCTGTTGCTGTTTGCCGGCGTCGACGCGCACACCATCGTCTCTGGGGGGAGCGCTGCTTGGAACGCGGGTGGACTCGCCAGGCTTTTCACTACGGGCGCTAAGCAGGACATCCAGCTGATCAACACCAACGGCAGCTGGCACATCAATCGCACGGCCCTGAACTGCAATGCGAGCCTCGAGACTGGCTGGGTGGCAGGGCTCTTCTATTACCACAAATTTAACTCTTCAGGTTGCCCCGAGAGGATGGCCAGCTGCAGACCCCTTGCCGATTTCAACCAGGGCTGGGGCCCTATCAGCTACGCCAATGGAAGCGGCCCTGATCACCGGCCCTACTGCTGGCACTACCCCCCAAAGCCTTGTGGTATTGTGCCAGCACAGAACGTATGTGGCCCAGTGTATTGCTTCACTCCTAGCCCCGTGGTGGTGGGGACGACAGACAGGTTGGGCGCGCCTACCTACAACTGGGGTGGCAATGACACGGACGTCCTCGTCCTCAACAACACCAGGCCACCGCTGGGCAATTGGTTCGGTTGCACCTGGATGAACTCATCTGGATTTACCAAAGTGTGTGGAGCGCCTCCTTGTGTCATCGGAGGAGTGGGCAACAACACCTTGCACTGTCCCACTGATTGTTTCCGTAAGCATCCGGAAGCCACATACTCTCGGTGTGGCTCCGGTCCTTGGATCACGCCCAGGTGCCTGGTCGACTACCCTTATAGGCTTTGGCATTATCCTTGTACCGTCAACTACACTCTGTTCAAAGTCAGGATGTACGTGGGAGGGGTCGAGCACAGGTTGCAAGCTGCTTGCAACTGGACGCGGGGCGAGCGCTGTGATCTGGACGACAGGGACAGATCCGAGCTCAGCCCGCTGCTGCTGTCCACCACGCAGTGGCAGGTCCTTCCATGCTCCTTCACGACCTTGCCAGCCTTGACTACCGGCCTCATCCACCTCCACCAGAACATCGTGGACGTGCAATATCTGTATGGGGTGGGGTCGAGCATTGTGTCCTGGGCCATCAAGTGGGAGTATGTCATCCTCTTGTTTCTCCTGCTTGCAGACGCGCGCATCTGCTCCTGCTTGTGGATGATGTTGCTCATATCCCAAGCGGAGGCAGCTTTGGAGAACCTTGTGTTACTCAACGTGGCGTCGCTGGCCGGGACGCATGGCCTTGTCTCCTTCCTCGTGTTTTTCTGCTTTGCATGGTATCTGAAGGGTAGATGGGTGCCCGGAGCGGCTTACGCCGTCTACGGGATGTGGCCTCTCCTCCTGCTCCTGTTGGCGTTGCCCCAACGGGCATACGCACTGGACACGGAGGTGGCCGCGTCGTGTGGCGGCGTTGTTCTTGTCGGGTTAATGGCGCTCACTTTGTCACCACATTATAAGCGCTATATCAGCTGGTGCCTTTGGTGGCTCCAGTATTTCCTGACCAGAGCAGAAGCGCAACTGCACGTGTGGGTCCCCCCCCTCAACGTCCGAGGAGGGCGTGACGCTGTCATCCTGCTCACGTGTGTTGTGCACCCGGTCTTGGTTTTTGACATTACCAAGTTGCTGCTGGCCGTCCTAGGACCCCTTTGGATTCTCCAAACCAGTCTGCTCAAAGTGCCCTACTTCGTGCGCGTTCAAGGCCTTCTCCGGATCTGCGCGCTAGCGCGCAAGATGGTCGGAGGTCACTACGTGCAGATGGCCATGATCAAGATAGGGGCGCTTACTGGCACCTATGTTTACAACCATCTCACCCCTCTTCGGGACTGGGCGCACAACGGCCTACGAGATCTGGCCGTGGCTGTAGAGCCAGTCGTCTTTTCCCAGATGGAGATCAAGCTCATTACGTGGGGGGCGGACACCGCCGCATGCGGCGACATCATTGACGGCTTGCCCGTCTCTGCCCGTAGGGGCCGGGAGATACTGCTTGGGCCGGCAGATGGAATGGTCTCCAAGGGGTGGAGGTTGCTGGCACCCATTACGGCGTATGCCCAGCAGACAAGGGGCCTCTTAGGATGCATAATCACCAGCTTGACCGGCCGGGACAAAAACCAGGTGGAGGGTGAGGTTCAGATTGTGTCAACTGCTGCCCAGACCTTCCTGGCAACCTGCATCAACGGGGTGTGCTGGACTGTCTACCACGGGGCCGGAACAAGGACCATCGCGTCACCCAAAGGTCCCGTCATCCAGATGTATACCAATGTGGATCAAGACCTCGTAGGCTGGCCCGCCCCTCAAGGTGCCCGCTCATTGACACCCTGCACTTGCGGCTCCTCGGACCTTTATCTGGTCACGAGGCACGCCGATGTCATCCCCGTGCGCCGGCGGGGTGATAGCAGGGGCAGCCTGCTTTCGCCCCGGCCTATCTCCTACTTGAAAGGCTCCTCGGGGGGCCCACTGCTGTGCCCCGCGGGACACGCCGTAGGCATATTCAGAGCTGCGGTATGCACCCGTGGAGTGGCTAAGGCGGTGGACTTTGTCCCCGTGGAAAGTCTAGAGACAACCATGAGGTCCCCCGTGTTCACAGACAACTCCTCCCCACCAGCAGTGCCCCAGAGCTTCCAGGTCGCCCACCTGCACGCTCCTACCGGCAGCGGCAAGAGCACCAAGGTCCCAGCCGCATACGCGGCTCAGGGCTACAAAGTGCTGGTGCTCAACCCTTCCGTTGCTGCAACGCTGGGCTTTGGTGCTTACATGTCCAAGGCCCACGGGGTTGATCCTAACATCAGGACTGGAGTGAGGACAATTACCACTGGCAGCCCCATCACGTACTCCACCTACGGCAAGTTCCTTGCCGACGGCGGGTGCTCGGGGGGTGCCTATGACATAATAATTTGTGACGAGTGCCACTCCACGGATGCAACATCCATCTTGGGCATCGGCACTGTCCTTGACCAAGCAGAAACTGCGGGGGCGAGACTGGTCGTGCTCGCCACCGCTACCCCTCCGGGCTCCGTCACCGTGCCCCATCCTAACATCGAGGAGGTTGCTCTGTCCACTACCGGAGAGATCCCCTTTTATGGCAAGGCTATCCCCCTCGAAACAATCAAAGGGGGGAGACACCTCATCTTCTGCCATTCAAAGAAGAAGTGCGACGAGCTCGCCGCAAAGCTGGTCGCGATGGGCATCAACGCCGTGGCTTATTACCGCGGCCTTGACGTGTCCGTCATCCCAGCCAGTGGCGATGTTGTCGTCGTGGCAACCGACGCTCTCATGACAGGCTTTACTGGCGACTTCGACTCGGTGATAGACTGTAACACGTGTGTCACCCAGACGGTCGACTTCAGCCTTGACCCTACCTTCACTATTGAGACAACCACGCTCCCCCAGGACGCTGTCTCCCGCACTCAACGTCGGGGCAGGACTGGCAGGGGGAAGCCAGGCATCTACAGATTTGTGGCACCGGGGGAGCGCCCTTCCGGCATGTTCGACTCGTCTGTCCTCTGCGAGTGCTATGACGCGGGTTGTGCTTGGTACGAGCTCACACCCGCCGAGACCACAGTCAGACTACGAGCGTACATGAACACCCCGGGACTCCCCGTGTGCCAAGACCATCTTGAATTTTGGGAGGGCGTCTTCACGGGTCTCACTCATATAGACGCTCACTTCCTATCCCAGACAAAGCAGAGTGGGGAAAACTTTCCTTACCTGGTAGCGTACCAAGCCACCGTGTGCGCTAGGGCTCAAGCCCCTCCCCCATCGTGGGACCAGATGTGGAAGTGTTTGATCCGCCTCAAGCCCACCCTTCACGGGCCAACACCTCTGCTATACAGACTGGGTGCCGTTCAGAATGAAGTCACCCTGACGCACCCAGTTACCAAGTACATCATGACATGCATGTCGGCTGACCTGGAGGTCGTCACGAGTACCTGGGTGCTCGTTGGCGGCGTTCTGGCTGCTTTGGCCGCGTATTGCCTATCTACAGGCTGCGTGGTCATAGTAGGCAGGATTGTCTTGTCCGGGAAGCCGGCAATCATACCTGACAGGGAAGTCCTTTACCGGGAGTTCGATGAGATGGAAGAGTGCTCTCAGCACCTTCCGTACATCGAGCAAGGGATGATGCTCGCCGAGCAGTTCAAGCAGAAGGCCCTTGGCCTCTTGCAGACCGCGTCCCGCCAGGCAGAAGTTATCACCCCTGCTGTCCAAACCAACTGGCAAAAACTCGAGATCTTCTGGGCGAAGCACATGTGGAATTTCATCAGTGGGATCCAATATCTGGCAGGCCTGTCAACGTTGCCTGGTAATCCCGCTATTGCGTCGCTGATGGCTTTTACAGCTGCCGTCACCAGCCCACTAACCACCAGCCAAACCCTCCTCTTCAACATCTTGGGGGGGTGGGTAGCCGCCCAGCTCGCAGCCCCCGGTGCCGCTACCGCCTTCGTGGGCGCTGGTTTAGCTGGCGCCGCCATCGGCAGTGTCGGACTGGGGAAGGTTCTCGTGGACATCCTTGCAGGATATGGCGCAGGCGTGGCAGGAGCTCTCGTAGCATTCAAGATCATGAGCGGTGAGGTCCCCTCCACAGAGGACCTGGTCAATCTACTGCCTGCCATCCTTTCGCCCGGGGCCCTTGTGGTCGGTGTGGTCTGCGCAGCAATACTACGCCGGCACGTTGGCCCGGGCGAGGGAGCAGTGCAGTGGATGAACCGGTTGATAGCCTTCGCCTCCCGGGGGAACCATGTTTCCCCCACGCACTACGTGCCGGAGAGCGATGCGGCTGCCCGTGTCACTGCCATACTTAGCAGCCTAACTGTGACCCAACTCCTGAGACGACTACACCAGTGGATAAGCTCGGAGTGTACCACTCCATGCGCCGGTTCCTGGCTGAGGGACATCTGGGACTGGATATGCGAGGTGTTGAGCGATTTTAAGACCTGGCTGAAGGCCAAGCTCATGCCACAACTGCCTGGGATTCCCTTCGTGTCCTGCCAGCGCGGGTATAGGGGGGTCTGGCGAGGGGATGGCATTGTGCACACTCGCTGCCATTGCGGAGCTGAGATCACTGGACATGTCAAAAACGGGACGATGAGGATCGTTGGTCCTAAGACCTGCAGGAACATGTGGAGTGGGACCTTCCCCATTAACGCCTACACCACGGGCCCCTGTACCCCCCTTCCTGCGCCGAACTATTCGTTCGCGCTATGGAGGGTGTCTGCAGAGGAATACGTGGAAATAAGGCGGGTGGGGGACTTCCACTACGTGACGGGCATGACTACTGACAACCTTAAATGCCCATGTCAGGTCCCATCGCCAGAATTCTTCACAGAACTGGACGGGGTGCGCTTGCATAGGTTTGCGCCCCCTTGCAAGCCCTTGTTGCGAGATGAGGTGTCGTTCAGAGTAGGACTACATGCGTACCCGGTGGGGTCGCAATTACCTTGCGAGCCTGAACCGGATGTGGCTGTGTTAACGTCCATGCTCACTGATCCCTCCCATGTAACAGCGGAAGCGGCTAGGAGGAGGTTGGCACGGGGATCGCCCCCCTCTGAGGCCAGCTCTTCGGCCAGCCAGCTGTCCGCTCCATCTCTCAAGGCAACTTGCACCGCCAACCACGACTCCCCTGACGCCGAGCTCATAGAGGCTAACCTCCTGTGGAGGCAGGAGATGGGCGGTAACATCACCAGGGTTGAGTCAGAGAACAAAGTGGTGGTTCTGGACTCCTTTGAACCGCTTGTGGCGGAGGAGGATGAACGGGAGGTCTCCGTGCCCGCAGAAATCCTGCGCAAGTCTCGGAGATTCGCCCCGGCCCTGCCCATTTGGGCGCGGCCGGACTACAACCCCCCGTTGCTGGAGACGTGGAAAAAGCCGGACTACGAACCACCTGTGGTCCATGGCTGCCCTCTTCCACCTCCACAGTCCCCTCCTGTGCCTCCGCCCCGGAAGAAGCGGACGGTAGTCCTCACCGAATCCACCGTATCTACTGCCTTGGCCGAGCTTGCCACCAAGAGCTTTGGCAGCTCCTCAACTTCCGGCATTACGGGCGACAACACACCAACGTCCTCTGAGCCTGCCCCCTCTACCTGCCCCCCAGACTCCGACGCTGAGTCCTATTCTTCCATGCCCCCCCTGGAGGGGGAGCCTGGGGATCCGGATCTCAGTGACGGGTCATGGTCGACGGTTAGTAGTGGGGCTGACGCGGAGGATGTCGTGTGCTGCTCAATGTCCTATTCCTGGACAGGCGCACTTATCACCCCGTGTGCCGCGGAAGAACAAAAATTGCCTATCAATGCACTGAGCAACTCGCTGCTGCGTCACCACAATCTCGTGTATTCTACCACCTCACGCAGTGCTTGCCAAAGGCAGAAGAAAGTCACATTTGACAGACTGCAGGTTCTGGACAGCCACTACCAGGACGTGCTCAAGGAGGTTAAGGCAGCGGCGTCAAAAGTGAAGGCTAACTTGCTCTCCGTAGAGGAAGCTTGCAGCCTGACGCCCCCACACTCAGCCAAATCCAAATTTGGCTATGGGGCGAAAGACGTCCGTTCCCATGCCAGAAAGGCCGTAAACCACATCAACTCCGTGTGGCAAGACCTTCTGGAAGACAGTGTAACACCAATAGACACCACCATCATGGCTAAGAACGAAGTCTTCTGCGTTCAGCCTGAAAAGGGAGGTCGTAAGCCAGCTCGTCTCATCGTGTTCCCCGACCTGGGTGTGCGCGTGTGCGAGAAGATGGCCCTGTACGACGTGGTCAGCAAACTCCCTATAGCCGTGATGGGAGCCTCCTACGGATTCCAATACTCACCAGCACAGCGGGTTGAATTCCTCGTGCAAGCGTGGAAGTCCAAGAAGACCCCAATGGGGTTTTCATATGATACCCGCTGCTTTGACTCCACAGTCACTGAGAGCGACATCCGTACGGAAGAGGCAATCTACCAGTGTTGTGACCTGGACCCCCAAGCCCGCGTGGCCATCAAGTCCCTCACCGAGAGGCTTTATGTCGGGGGCCCCCTCACCAATTCAAGGGGGGAAAACTGCGGCTATCGCAGGTGTCGCGCGAGCGGCGTACTGACAACTAGCTGTGGTAACACCCTCACTTGCTACATCAAGGCCCTAGCATCCTGTCGAGCCGCAGGGCTCCAGGACTGCACCATGCTCGTGTGTGGCGACGACTTGGTCGTTATCTGTGAAAGTCAGGGGGTCCAGGAGGATGCGGCGAACCTGAGAGCCTTCACGGAGGCTATGACCAGGTACTCCGCTCCCCCTGGGGACCCTCCCCAGCCAGAATACGACTTGGAGCTCATAACATCGTGCTCCTCTAACGTGTCAGTCGCCCACGACGGCGCTGGAAAGAGGGTCTATTACCTGACTCGTGACCCTACAACCCCCCTCGCACGAGCTGCGTGGGAGACAGCAAGGCACACTCCAATCAATTCCTGGCTAGGCAACATAATTATGTTCGCCCCCACATTGTGGGCGAGAATGATACTGATGACCCACTTCTTCAGTGTCCTCATAGCCAGGGATCAACTCGAACAGGCCCTTGATTGTGAGATCTACGGAGCCTGCTACTCCATAGAACCACTGGACCTACCTCCAATCATTCAAAGACTCCATGGCCTTAGCGCGTTCTCTCTCCACAGTTACTCCCCAGGTGAGATCAATAGGGTGGCCGCATGCCTCAGAAAACTTGGGGTCCCGCCCTTGCGAGCTTGGAGACACCGGGCCCGGAGCGTCCGCGCTAAGCTTCTGTCCAGAGGAGGCAG
>Subject3_3_0.0257
ATGAGCACGAATCCTAAACCTCAGAGAAAAACCAAACGTAACACCAACCGTCGCCCACAGGACGTCAAGTTCCCGGGTGGCGGTCAGATCGTTGGTGGAGTTTACTTGTTGCCGCGCAGGGGCCCTCGATTGGGTGTGCGCGCGACGAGAAAGACTTCCGAGCGGTCGCAACCTCGAGGTAGACGTCAGCCTATCCCCAAGGCGCGTCGGCCCGAGGGCAGGACCTGGGCTCAGCCCGGGTACCCTTGGCCCCTCTATGGCAATGAGGGCTGCGGGTGGGCGGGATGGCTCCTGTCCCCCCGTGGCTCTCGGCCTAGCTGGGGCCCCACAGACCCCCGGCGTAGGTCGCGCAATTTGGGTAAGGTCATCGATACCCTCACGTGCGGCTTCGCCGACCTCATGGGGTACATTCCGCTCGTCGGCGCCCCTCTTGGGGGCGCTGCCAGGGCCCTGGCGCATGGCGTCCGGGTTCTGGAAGACGGCGTGAACTATGCAACAGGGAATCTTCCTGGTTGCTCTTTCTCTATCTTCCTTCTGGCCCTACTCTCTTGCTTGACTGTGCCCGCGTCAGCCTACCAAGTACGCAACTCCTCGGGCATCTACCACGTCACCAATGATTGCCCTAATTCGAGTATTGTGTACGAGACGGCCGATACCATTCTACACTCTCCGGGGTGTGTCCCTTGCGTTCGCGAGGGTAACTTCTCGAAGTGTTGGGTGGCAGTGGCCCCCACAGTCGCCACCAGGGACGGCAAACTCCCCACAACGCAGCTTCGACGTCACATCGATCTGCTCGTTGGGAGCGCCACCCTCTGTTCGGCCCTCTATGTGGGGGACTTGTGCGGGTCTGTCTTTCTTGTCGGTCAGCTGTTCACTTTCTCTCCCAGGCGCCACTGGACGACGCAGGACTGCAATTGCTCTATCTACCCCGGCCATATAACAGGTCACCGCATGGCATGGGATATGATGATGAACTGGTCCCCTACAACGGCGCTGGTAGTAGCTCAGCTGCTCAGGGTCCCGCAAGCCATCTTGGACATGATCGCTGGCGCCCACTGGGGAGTCCTAGCGGGCATAGCGTATTTCTCCATGGCGGGGAACTGGGCGAAAGTCCTGGTAGTGCTGTTGCTGTTTGCCGGCGTCGACGCGCACACCGTCGTCTCTGGGGGGAGCGCTGCTTGGAACGCGGGTGGACTCGCCAGGCTTTTCACTACGGGCGCTAAGCAGGACATCCAGCTGATCAACACCAACGGCAGCTGGCACATCAATCGCACAGCCCTGAACTGCAATGCGAGCCTCGAGACTGGCTGGGTGGCAGGGCTCTTCTATTACCACAAATTTAACTCTTCAGGTTGCCCCGAGAGGATGGCCAGCTGCAGACCCCTTGCCGATTTCAACCAGGGCTGGGGCCCTATCAGCTACGCCAATGGAAGCGGCCCTGATCACCGGCCCTACTGCTGGCACTACCCCCCAAAGCCTTGTGGTATTGTGCCAGCACAGAACGTATGTGGCCCAGTGTATTGCTTCACTCCTAGCCCCGTGGTGGTGGGGACGACAGACAGGTTGGGCGCGCCTACCTACAACTGGGGTGGCAATGACACGGACGTCCTCGTCCTCAATAACACCAGGCCACCGCTGGGCAATTGGTTCGGTTGCACCTGGATGAACTCATCTGGATTTACCAAAGTGTGTGGAGCGCCTCCTTGTGTCATCGGAGGAGTGGGCANCAACACCTTGCACTGTCCCACTGATTGTTTCCGTAAGCATCCGGAAGCCACATACTCTCGGTGTGGCTCCGGTCCTTGNATCACGCCCAGGTGCCTGGTCGACTACCCTTATAGGCTTTGGCATTATCCTTGTACCGTCAACTACACTCTGTTCAAAGTCAGGATGTACGTGGGAGGGGTCGAGCACAGGTTGCAAGCTGCTTGCAACTGGACGCGGGGCGAGCGCTGTGATCTGGACGACAGGGACAGATCCGAGCTCAGCCCGCTGCTGCTGTCCACCACGCAGTGGCAGGTCCTTCCATGCTCCTTCACGACCTTGCCAGCCTTGACTACCGGCCTCATCCACCTCCACCAGAACATCGTGGACGTGCAATATCTGTATGGGGTGGGGTCGAGCATTGTGTCCTGGGCCATCAAGTGGGAGTATGTCATCCTCTTGTTTCTCCTGCTTGCAGACGCGCGCATCTGCTCCTGCTTGTGGATGATGTTGCTCATATCCCAAGCGGAGGCAGCTTTGGAGAACCTTGTGTTACTCAACGTGGCGTCGCTGGCCGGGACGCATGGCCTTGTCTCCTTCCTCGTGTTTTTCTGCTTTGCATGGTATCTGAAGGGTAGATGGGTGCCCGGAGCGGCTTACGCCGTCTACGGGATGTGGCCTCTCCTCCTGCTCCTGTTGGCGTTGCCCCAACGGGCATACGCACTGGACACGGAGGTGGCCGCGTCGTGTGGCGGCGTTGTTCTTGTCGGGTTAATGGCGCTCACTTTGTCACCACATTATAAGCGCTATATCAGCTGGTGCCTTTGGTGGCTCCAGTATTTCCTGACCAGAGCAGAAGCGCAACTGCACGTGTGGGTCCCCCCCCTCAACGTCCGAGGAGGGCGTGACGCTGTCATCCTGCTCACGTGTGTTGTGCACCCGGTCTTGGTTTTTGACATTACCAAGTTGCTGCTGGCCGTCCTAGGACCCCTTTGGATTCTCCAAACCAGTCTGCTCAAAGTGCCCTACTTCGTGCGCGTTCAAGGCCTTCTCCGGATCTGCGCGCTAGCGCGCAAGATGGTCGGAGGTCACTACGTGCAGATGGCCATGATCAAGATAGGGGCGCTTACTGGCACCTATGTTTACAACCATCTCACCCCTCTTCGGGACTGGGCGCACAACGGCCTACGAGATCTGGCCGTGGCTGTAGAGCCAGTCGTCTTTTCCCAGATGGAGATCAAGCTCATTACGTGGGGGGCGGACACCGCCGCATGCGGCGACATCATTGACGGCTTGCCCGTCTCTGCCCGTAGGGGCCGGGAGATACTGCTTGGGCCGGCAGATGGAATGGTCTCCAAGGGGTGGAGGTTGCTGGCACCCATTACGGCGTATGCCCAGCAGACAAGGGGCCTCTTAGGATGCATAATCACCAGCTTGACCGGCCGGGACAAAAACCAGGTGGAGGGTGAGGTTCAGATTGTGTCAACTGCTGCCCAGACCTTCCTGGCAACCTGCATCAACGGGGTGTGCTGGACTGTCTACCACGGGGCCGGAACAAGGACCATCGCGTCACCCAAAGGTCCCGTCATCCAGATGTATACCAATGTGGATCAAGACCTCGTAGGCTGGCCCGCCCCTCAAGGTGCCCGCTCATTGACACCCTGCACTTGCGGCTCCTCGGACCTTTATCTGGTCACGAGGCACGCCGATGTCATCCCCGTGCGCCGGCGGGGTGATAGCAGGGGCAGCCTGCTTTCGCCCCGGCCTATCTCCTACTTGAAAGGCTCCTCGGGGGGCCCACTGCTGTGCCCCGCGGGACACGCCGTAGGCATATTCAGAGCTGCGGTATGCACCCGTGGAGTGGCTAAGGCGGTGGACTTTGTCCCCGTGGAAAGTCTAGAGACAACCATGAGGTCCCCCGTGTTCACAGACAACTCCTCCCCACCAGCAGTGCCCCAGAGCTTCCAGGTCGCCCACCTGCACGCTCCTACCGGCAGCGGCAAGAGCACCAAGGTCCCAGCCGCATACGCGGCTCAGGGCTACAAAGTGCTGGTGCTCAACCCTTCCGTTGCTGCAACGCTGGGCTTTGGTGCTTACATGTCCAAGGCCCACGGGGTTGATCCTAACATCAGGACTGGAGTGAGGACAATTACCACTGGCAGCCCCATCACGTACTCCACCTACGGCAAGTTCCTTGCCGACGGCGGGTGCTCGGGGGGTGCCTATGACATAATAATTTGTGACGAGTGCCACTCCACGGATGCAACATCCATCTTGGGCATCGGCACTGTCCTTGACCAAGCAGAAACTGCGGGGGCGAGACTGGTCGTGCTCGCCACCGCTACCCCTCCGGGCTCCGTCACCGTGCCCCATCCTAACATCGAGGAGGTTGCTTTGTCCACTACCGGAGAGATCCCCTTTTATGGCAAGGCTATCCCCCTCGAAACAATCAAAGGGGGGAGACACCTCATCTTCTGCCATTCAAAGAAGAAGTGCGACGAGCTCGCCGCAAAGCTGGTCGCGATGGGCATCAACGCCGTGGCTTATTACCGCGGCCTTGACGTGTCCGTCATCCCAGCCAGTGGCGATGTTGTCGTCGTGGCAACCGACGCTCTCATGACAGGCTTTACTGGCGACTTCGACTCGGTGATAGACTGTAACACGTGTGTCACCCAGACGGTCGACTTCAGCCTTGACCCTACCTTCACTATTGAGACAACCACGCTCCCCCAGGACGCTGTCTCCCGCACTCAACGTCGGGGCAGGACTGGCAGGGGGAAGCCAGGCATCTACAGATTTGTGGCACCGGGGGAGCGCCCTTCCGGCATGTTCGACTCGTCTGTCCTCTGCGAGTGCTATGACGCGGGTTGTGCTTGGTACGAGCTCACACCCGCCGAGACCACAGTCAGACTACGAGCGTACATGAACACCCCGGGACTCCCCGTGTGCCAAGACCATCTTGAATTTTGGGAGGGCGTCTTCACGGGTCTCACTCATATAGACGCTCACTTCCTATCCCAGACAAAGCAGAGTGGGGAAAACTTTCCTTACCTGGTAGCGTACCAAGCCACCGTGTGCGCTAGGGCTCAAGCCCCTCCCCCATCGTGGGACCAGATGTGGAAGTGTTTGATCCGCCTCAAGCCCACCCTTCACGGGCCAACACCTCTGCTATACAGACTGGGTGCCGTTCAGAATGAAGTCACCCTGACGCACCCAGTTACCAAGTATATCATGACATGCATGTCGGCTGACCTGGAGGTCGTCACGAGTACCTGGGTGCTCGTTGGCGGCGTTCTGGCTGCTTTGGCCGCGTATTGCCTATCCACAGGCTGCGTGGTCATAGTAGGCAGGATTGTCTTGTCCGGGAAGCCGGCAATCATACCTGACAGGGAAGTCCTTTACCGGGAGTTCGATGAGATGGAAGAGTGCTCTCAGCACCTTCCGTACATCGAGCAAGGGATGATGCTCGCCGAGCAGTTCAAGCAGAAGGCCCTTGGCCTCTTGCAGACCGCGTCCCGCCAGGCAGAAGTTATCACCCCTGCTGTCCAAACCAACTGGCAAAAACTCGAGATCTTCTGGGCGAAGCACATGTGGAATTTCATCAGTGGGATCCAATATCTGGCAGGCCTGTCAGCGTTGCCTGGTAATCCCGCTATTGCGTCGCTGATGGCTTTTACAGCTGCCGTCACCAGCCCACTAACCACCAGCCAAACCCTCCTCTTCAACATCTTGGGGGGGTGGGTAGCCGCCCAGCTCGCAGCCCCCGGTGCCGCTACCGCCTTCGTGGGCGCTGGTTTAGCTGGCGCCGCCATCGGCAGTGTCGGACTGGGGAAGGTTCTCGTGGACATTCTTGCAGGATACGGCGCAGGCGTGGCAGGAGCTCTCGTAGCATTCAAGATCATGAGCGGTGAGGTCCCCTCCACAGAGGACCTGGTCAATCTACTGCCTGCCATCCTTTCGCCCGGGGCCCTTGTGGTCGGTGTGGTCTGCGCAGCAATACTACGCCGGCACGTTGGCCCGGGCGAGGGAGCAGTGCAGTGGATGAACCGGTTGATAGCCTTCGCCTCCCGGGGGAACCATGTTTCCCCCACGCACTACGTGCCGGAGAGCGATGCGGCTGCCCGTGTCACTGCCATACTTAGCAGCCTAACTGTGACCCAACTCCTGAGACGACTACACCAGTGGATAAGCTCGGAGTGTACCACTCCATGCGCCGGTTCCTGGCTGAGGGACATCTGGGACTGGATATGCGAGGTGTTGAGCGATTTTAAGACCTGGCTGAAGGCCAAGCTCATGCCACAACTGCCTGGGATTCCCTTCGTGTCCTGCCAGCGCGGGTATAGGGGGGTCTGGCGAGGGGATGGCATTATGCACACTCGCTGCCATTGCGGAGCTGAGATCACTGGACATGTCAAAAACGGGACGATGAGGATCGTTGGTCCTAAGACCTGCAGGAACATGTGGAGTGGGACCTTCCCCATTAACGCCTACACCACGGGCCCCTGTACCCCCCTTCCTGCGCCGAACTATTCGTTCGCGCTATGGAGGGTGTCTGCAGAGGAATACGTGGAAATAAGGCGGGTGGGGGACTTCCACTACGTGACAGGCATGACTACTGACAACCTTAAATGCCCATGTCAGGTCCCATCGCCAGAATTCTTCACAGAACTGGACGGGGTGCGCTTGCATAGGTTTGCGCCCCCTTGCAAGCCCTTGTTGCGAGATGAGGTGTCGTTCAGAGTAGGACTACATGCGTACCCGGTGGGGTCGCAATTACCTTGCGAGCCTGAACCGGACGTGGCTGTGTTAACGTCCATGCTCACTGATCCCTCCCATGTAACAGCGGAAGCGGCTAGGAGGAGGTTGGCACGGGGATCGCCCCCCTCTGAGGCCAGCTCTTCGGCCAGCCAGCTGTCTGCTCCATCTCTCAAGGCAACTTGCACCGCCAACCACGACTCCCCTGACGCCGAGCTCATAGAGGCTAACCTCCTGTGGAGGCAGGAGATGGGCGGTAACATCACCAGGGTTGAGTCAGAGAACAAAGTGGTGGTTCTGGACTCCTTTGAACCGCTTGTGGCGGAGGAGGATGAACAGGAGGTCTCCGTGCCCGCAGAAATCCTGCGCAAGTCTCGGAGATTCGCCCCGGCCCTGCCCATTTGGGCGCGGCCGGACTACAACCCCCCGTTGCTGGAGACGTGGAAAAAGCCGGACTACGAACCACCTGTGGTCCATGGCTGCCCTCTTCCACCTCCACAGTCCCCTCCTGTGCCTCCGCCCCGGAAGAAGCGGACGGTAGTCCTCACCGAATCCACCGTATCTACTGCCTTGGCCGAGCTTGCCACCAAGAGCTTTGGCAGCTCCTCAACTTCCGGCATTACGGGCGACAACACACCAACGTCCTCTGAGCCTGCCCCCTCTACCTGCCCCCCAGACTCCGACGCTGAGTCCTATTCTTCCATGCCCCCCCTGGAGGGGGAGCCTGGGGATCCGGATCTCAGCGACGGGTCATGGTCGACGGTTAGTAGTGGGGCTGACGCGGAGGATGTCGTGTGCTGCTCAATGTCCTATTCCTGGACAGGCGCACTTATCACCCCGTGTGCCGCGGAAGAACAAAAATTGCCTATCAATGCACTGAGCAACTCGCTGCTGCGTCACCACAATCTCGTGTATTCTACCACCTCACGCAGTGCTTGCCAAAGGCAGAAGAAAGTCACATTTGACAGACTGCAGGTTCTGGACAGCCACTACCAGGACGTGCTCAAGGAGGTTAAGGCAGCGGCGTCAAAAGTGAAGGCTAACTTGCTCTCCGTAGAGGAAGCTTGCAGCCTGACGCCCCCACACTCAGCCAAATCCAAATTTGGCTATGGGGCGAAAGACGTCCGTTCCCATGCCAGAAAGGCCGTAAACCACATCAACTCCGTGTGGCAAGACCTTCTGGAAGACAGTGTAACACCAATAGACACCACCATCATGGCTAAGAACGAAGTCTTCTGCGTTCAGCCTGAAAAGGGAGGTCGTAAGCCAGCTCGTCTCATCGTGTTCCCCGACCTGGGTGTGCGCGTGTGCGAGAAGATGGCCCTGTACGACGTGGTCAGCAAACTCCCTATAGCCGTGATGGGAGCCTCCTACGGATTCCAATACTCACCAGCACAGCGGGTTGAATTCCTCGTGCAAGCGTGGAAGTCCAAGAAGACCCCAATGGGGTTTTCATATGATACCCGCTGCTTTGACTCCACAGTCACTGAGAGCGACATCCGTACGGAAGAGGCAATCTACCAGTGTTGTGACCTGGACCCCCAAGCCCGCGTGGCCATCAAGTCCCTCACCGAGAGGCTTTATGTCGGGGGCCCCCTCACCAATTCAAGGGGGGAAAACTGCGGCTATCGCAGGTGTCGCGCGAGCGGCGTACTGACAACTAGCTGTGGTAACACCCTCACTTGCTACATCAAGGCCCTAGCATCCTGTCGAGCCGCAGGGCTCCAGGACTGCACCATGCTCGTGTGTGGCGACGACTTGGTCGTTATCTGTGAAAGTCAGGGGGTCCAGGAGGATGCGGCGAACCTGAGAGCCTTCACGGAGGCTATGACCAGGTACTCCGCTCCCCCTGGGGACCCTCCCCAGCCAGAATACGACTTGGAGCTCATAACATCGTGCTCCTCTAACGTGTCAGTCGCCCACGACGGCGCTGGAAAGAGGGTCTATTACCTGACTCGTGACCCTACAACCCCCCTCGCACGAGCTGCGTGGGAGACAGCAAGGCACACTCCAATCAATTCCTGGCTAGGCAACATAATTATGTTCGCCCCCACATTGTGGGCGAGAATGATACTGATGACCCACTTCTTCAGTGTCCTCATAGCCAGGGATCAACTCGAACAGGCCCTTGATTGTGAGATCTACGGAGCCTGTTACTCCATAGAACCACTGGACCTACCTCCAATCATTCAAAGACTCCATGGCCTTAGCGCGTTCTCTCTCCACAGTTACTCCCCAGGTGAAATCAATAGGGTGGCCGCATGCCTCAGAAAACTTGGGGTCCCGCCCTTGCGAGCTTGGAGACACCGGGCCCGGAGCGTCCGCGCTAAGCTTCTGTCCAGAGGAGGCAG
>Subject4_0_0.5756
ATGAGCACACTTCCTAAGCCTCAAAGAAAAACCAAAAGAAACACCATCCGTCGCCCACAGGACGTCAAGTTCCCGGGTGGCGGACAGATCGTTGGTGGAGTATACGTGTTGCCGCGCAGGGGCCCACGATTGGGTGTGTGCGCGACGCGTAAAACTTCTGAACGGTCACAGCCCCGCAAACGACGGCAGCCTATCCCCAAGGCGCGTCGGAGCGAGGGCCGGTCCTGGGCTCAGCCCGGGTACCCTTGGCCCCTCTATGGTAACGAGGGCTGCGGGTGGGCAGGGTGGTTCCTGTCCCCGCGCGGCTCCCGTCCATCTTGGGGCCCAAACGACCCCCGGCGGAGGTCCCGCAATTTGGGTAAAGTCATCGATACCCTTACGTGCGGATTCGCCGACCTCATGGGGTACATCCCGCTCGTCGGCGCTCCTGTAGGAGGCGTCGCAAGAGCCCTAGCGCATGGCGTGAGGGCCCTTGAAGACGGGATAAATTTCGCAACAGGGAACTTGCCCGGTTGCTCCTTTTCTATCTTCCTTCTTGCTCTGTTCTCTTGCATAATCCATCCAGCAGCCAGTCTAGAGTGGCGGAATGTGTCTGGCCTCTACGTCCTTACCAACGACTGTTCTAACAGCAGTATTGTGTATGAGGCCGATGACGTTATTCTGCACACACCCGGCTGTGTACCTTGTGTCCAGGACGGCAATACATCTACGTGCTGGACCCCAGTGACACCTACAGTGGCAGTCAGGTATGTCGGAGCAACCACCGCTTCGATACGCAGTCATGTGGACCTGTTGGTAGGCGCGGCCACGATGTGTTCTGCGCTCTACGTGGGCGATATGTGTGGGGCCGTCTTTCTCGTGGGACAAGCCTTCACGTTTAGACCTCGTCGCCATCAGACGGTCCAAGTCTGTAACTGCTCGCTGTACCCGGGCCATATTTCAGGACACCGAATGGCTTGGGATATGATGATGAATTGGTCCCCCGCCGTGGGTATGGTGGTGGCGCACATCCTGCGTTTACCCCAGACCTTGTTCGACATAATAGCTGGGGCCCATTGGGGCATCTTAGCAGGCCTGGCCTATTACTCCATGCAGGGCAATTGGGCCAAGGTCGCCATCATCATGATTATGTTTTCAGGGGTTGATGCCAAAACATATACTACCGGTGGCAATGCAGCTCATGGTGCCTACGGGCTTACTAACCTTTTCAGCAGGGGCCCGAGCCAGAACCTGCAGCTGGTCAACACCAACGGCTCGTGGCACATCAACAGTACTGCCCTGAACTGCAATGAGTCTGTAAACACCGGGTTCATAGCTGGGTTGTTTTATTACCATAAGTTCAACTCTACTGGATGTCCTCAAAGGCTCAGCAGCTGCAAACCCATCACTTTCTTCAAGCAGGGGTGGGGCCCCTTGACACACGCTAACATCACCGGTCCTTCTGATGACAGACCGTACTGCTGGCACTACGCACCCAAACCCTGTGACGTTGTCCCGGCATTAAATGTCTGCGGCCCTGTGTACTGTTTCACACCATCGCCAGTGGTCGTAGGCACTACTGATATCAAGGGCGTGCCAACCTACAACTGGGGTGGGAATGAGACAGATGTGTTCCTGCTGAAGTCCCAGCGGCCTCCTAGTGGTCGGTGGTTTGGATGCTCGTGGATGAACTCTACGGGGTTTCTCAAGACGTGCGGAGCTCCCCCTTGTAATATCTATGGAGGTGAGCGGGGTTCCAACAATGAATCACATCTCGTCTGCCCCACTGACTGCTTCAGGAAACACCCTGAGACCACATACAGCCGGTGCGGTGCAGGGCCCTGGTTGACACCCCGTTGCATGGTCGACTATCCATACCGGCTCTGGCATTACCCATGTACAGTCAATTTCACATTGTTCAAGGTGAGGATGTTTGTGGGTGGGTTTGAACACCGATTCACCGCCGCTTGCAACTGGACCAGGGGGGAGCGTTGTGATCTCGAGGATCGTGACCGCAGCGAGCAACAGCCGCTGCTGCATTCAACAACTGAGTTTGCTATACTGCCTTGCTCTTTCACGCCCATGCCTGCATTGTCAACAGGTCTAATACACCTCCACCAAAACATCGTGGATGTCCAATACCTTTATGGCGTTGGATCTGGTATGGTGGGATGGGCGCTGAAGTGGGAGTTCGTCATCCTCGTTTTCCTCCTCCTAGCGGACGCACGCGTGTGTGTTGCCCTTTGGCTGATGCTGATGATAACACAAGCAGAAGCAGCCTTGGAGAACCTTGTCATGCTGAACGCCGTCGCTGCTGCTGGGACGCATGGTATCGGCTGGTACCTGGTAGCTTTCTGCGCGGCGTGGTACGTGCGGGGTAAACTTGTCCCGCTGGTGACCTACAGCCTGACGGGTCTTTGGTCCCTAGCATTGCTCGTTCTCTTGCTCCCCCAACGTGCGTATGCTTGGTCGGGTGAAGACAGCGCTACTCTCGGCGCTGGGGTTTTGATCCTCTTCGGCTTCTTTACCCTATCACCCTGGTATAAGCATTGGATCGGCCGCCTCATGTGGTGGAACCAGTACACCATATGCAGATGCGAGTCCGCCCTCCATGTGTGGATTCCCCCCCTACTTGCACGCGGGAGCAGGGACGGTGTCATCTTGCTAACAAGCCTGCTTTATCCATCTTTAATTTTTGACATCACTAAGCTGCTGATAGCAGTATTGGGCCCATTATACTTAATACAGGCTACCATTACTACCACCCCCTACTTTGTACGTGCGCATGTACTGGTCCGCCTTTGCATGCTCGTGCGCTCTGTGACGGGGGGGAAATACTTCCAGATGGTCATACTGAGCATTGGCAGATGGTTCAACACCTACCTGTACGACCACCTGGCGCCAATGCAACACTGGGCCGCAGCCGGCCTCAAAGACCTGGCAGTAGCCACTGAACCTGTAATATTTAGTCCCATGGAAATCAAGGTCATCACCTGGGGTGCAGATACAGCGGCTTGCGGAGATATTCTTTGCGGGCTGCCCGTTTCCGCACGATTAGGCCGTGAGGTGTTGCTGGGACCTGCTGATGACTATCGGGAGATGGGTTGGCGTCTGTTGGCCCCGATCACAGCGTATGCCCAGCAAACCAGGGGCCTCCTTGGGACTATTGTGACTAGCTTGACCGGCAGGGACAAGAATGTGGTGACCGGCGAAGTGCAGGTGCTTTCTACGGCCACCCAGACCTTCCTAGGTACAACAGTAGGGGGGGTTATATGGACTGTTTACCATGGTGCAGGTTCGAGAACGCTCGCGGGCGCCAAACATCCCGCGCTCCAGATGTACACAAATGTAGATCAGGACCTTGTTGGGTGGCCAGCCCCTCCAGGGGCTAAGTCTCTTGAACCGTGCACCTGCGGCTCTGCGGACTTATACTTGGTCACCCGTGATGCCGATGTCATCCCTGCTCGGCGCAGGGGAGACTCCACAGCGAGCTTGCTCAGTCCTAGGCCTCTCGCCTGTCTCAAAGGTTCCTCTGGAGGTCCTGTTATGTGCCCTTCGGGGCATGTTGCGGGGATCTTTAGGGCTGCTGTGTGCACCAGAGGTGTAGCAAAAGCCCTACAGTTCATACCAGTGGAAACCCTTAGCACGCAGGCTAGGTCTCCATCTTTCTCTGACAATTCAACTCCTCCTGCTGTTCCACAGAGCTATCAAGTAGGGTACCTCCATGCCCCGACCGGCAGCGGTAAAAGCACAAAGGTCCCGGCCGCTTACGTAGCGCAAGGATACAATGTCCTCGTGCTGAATCCATCGGTGGCGGCCACACTTGGCTTCGGCTCTTTCATGTCGCGTGCCTATGGGATCGACCCCAATATCCGCACTGGGAACCGTACCGTTACAACTGGTGCTAAATTGACCTATTCCACCTACGGTAAGTTTCTTGCGGACGGGGGTTGCTCCGGGGGGGCATATGATGTGATTATCTGTGATGAATGCCATGCCCAAGACGCTACTAGCATTTTGGGTATAGGCACGGTCTTAGATCAAGCTGAGACGGCTGGGGTGAGGCTGACGGTTTTAGCGACAGCAACTCCCCCAGGTAGCATCACTGTGCCACATTCTAACATCGAAGAAGTGGCCCTGGGCTCTGAAGGTGAGATCCCTTTCTATGGTAAGGCTATACCGATAGCCCTGCTCAAGGGGGGGAGGCACCTTATCTTCTGCCATTCCAAGAAGAAATGTGATGAGATGGCATCCAAACTAAGAGGCATGGGGCTCAACGCTGTAGCGTTCTACAGGGGTCTCGATGTATCCGTCATACCAACAACAGGGGACGTCGTAGTTTGCGCTACTGACGCCCTTATGACTGGATACACCGGAGACTTCGATTCTGTCATAGATTGCAATGTGGCTGTTGAACAGTACGTTGACTTCAGCCTGGATCCCACCTTTTCCATTGAGACCCGCACTGCTCCCCAAGATGCGGTTTCCCGCAGCCAACGTCGTGGTCGTACGGGCCGAGGTAGGCTCGGTACCTACCGGTATGTCACCCCCGGTGAAAGACCGTCTGGAATGTTTGACTCGGTCGTTCTCTGTGAGTGCTATGACGCGGGCTGCTCGTGGTACGATCTGCAGCCCGCTGAGACCACAGTCAGACTGAGAGCTTACTTGTCCACGCCCGGGTTACCCGTCTGCCAAGACCACTTAGACTTTTGGGAGAGCGTGTTCACTGGACTAACTCACATAGATGCCCATTTTCTGTCACAGACTAAGCAGCAGGGACTTAATTTCTCGTACCTAACTGCCTACCAAGCCACTGTGTGCGCCCGCGCACAGGCTCCTCCTCCAAGTTGGGACGAGATGTGGAAGTGTCTCGTGCGGCTTAAGCCAACACTACATGGACCTACGCCCCTTCTATATCGGTTGGGGCCTGTCCAAAATGAAATTTGCTTGACACACCCCATCACAAAATACATCATGGCGTGCATGTCAGCTGACCTAGAAGTAACCACCAGCACCTGGGTGTTGCTTGGGGGGGTCCTCGCGGCCCTAGCGGCCTACTGCTTGTCAGTCGGCTGCGTTGTGATTGTGGGTCATATTGAGCTGGAAGGCAAGCCGGCACTCGTTCCAGACAAGGAGGTGTTGTATCAACAATACGATGAGATGGAGGAGTGCTCACAAGCCGCCCCATATATCGAACAAGCTCAGGCAATAGCCCACCAGTTCAAGGAGAAAGTCCTTGGATTGCTGCAGCGAGCCACCCAGCAACAAGCTGTCATTGAGCCCATAGTAGCTACCAACTGGCAAAAACTCGAGGCCTTCTGGCACAAGCATATGTGGAATTTTGTGAGTGGCATCCAATATCTAGCAGGCCTCTCCACTTTGCCTGGCAACCCCGCTGTGGCGTCTCTTATGGCGTTCACTGCTTCAGTCACCAGTCCCCTGACGACCAACCAAACTCTGTTCTTCAACATACTCGGGGGATGGGTTGCCACCCATTTGGCAGGGCCCCAGAGCTCTTCCGCGTTCGTGGTAAGCGGCTTGGCTGGCGCTGCCATAGGGGGTATAGGCCTGGGCAAGGTCTTGCTTGACATCCTGGCGGGATACGGGGCTGGTGTCTCAGGCGCCTTGGTAGCCTTTAAGATCATGGGAGGAGAATTCCCCACCGCTGAGGACATGGTCAACCTGTTGCCCGCCATACTATCTCCGGGCGCCCTCGTCGTCGGTGTGATATGCGCTGCCATACTACGCCGACACGTAGGACCTGGGGAGGGAGCGGTACAGTGGATGAACAGACTCATCGCATTCGCATCCCGGGGCAACCATGTCTCACCAACGCACTATGTTCCCGAGAGCGATGCTGCAGCAAGGGTCACCGCATTGCTGAGTTCTCTAACTGTCACAAGGCTGCTCCGGCGGTTACACCAGTGGATCAATGAAGACTACCCAAGTCCTTGCAGCGACGATTGGCTGCGTACCATCTGGGACTGGGTTTGCTCGGTGTTGTCTGACTTCAAGACATGGCTCTCTGCTAAGATCATGCCAGCACTCCCTGGGCTGCCCTTTATTTCCTGTCAAAGGGGATACAAGGGCGTGTGGCGGGGGGACGGTGTGATGTCAGCACGCTGTCCTTGCGGGGCATCAATAACCGGCCATGTGAAGAATGGGTCCATGCGGCTTGCAGGGCCGCGTACATGTGCTAACATGTGGTACGGTACTTTCCCCATCAATGAGTACACCACCGGACCCAGCACACCTTGCCCATCACCCAACTACACTCGCGCATTATGGCGCGTGGCTGCCAACAGCTACGTTGAGGTGCGCCGAGTGGGGGACTTCCATTATATTACGGGGGCCACAGAAGACGAGCTCAAGTGTCCGTGCCAGGTGCCGGCTCCTGAGTTCTTTACTGAAGTGGATGGGGTGAGAATCCACCGCTATGCTCCTCCATGTAAACCCCTGTTGAGAGATGAAATCACTTTCATGGTAGGGTTGAATTCCTATGCGATAGGATCTCAACTCCCCTGTGAGCCAGAACCGGATGTGTCTGTGCTAACCTCGATGTTGAGAGACCCTTCCCATATCACCGCCGAGACGGCAGCGCGCCGCCTTGCACGCGGGTCCCCTCCATCAGAGGCAAGCTCATCCGCCAGCCAACTATCAGCTCCGTCGTTGAAGGCCACTTGCCAGACGCATAGGCCTCATCCAGACGCTGAGCTAGTGGATGCCAACTTGTTATGGCGGCAAGAAATGGGCAGCAACATTACACGGGTGGAGTCTGAAACAAAGGTTGTGATTCTTGATTCGTTCGAACCTCTGAGAGCCGAAACTGATGACGCCGAGCTCTCGGTGGCTGCAGAGTGTTTCAAGAAGCCTCCTAAGTATCCTCCAGCCCTTCCTATCTGGGCTAGGCCAGATTACAACCCTCCACTGTTGGACCGCTGGAAAGCACCGGATTATGTACCACCAACTGTCCATGGATGTGCCTTACCACCACGGGGTGCTCCACCGGTGCCTCCTCCTCGGAGGAAAAGAACAATTCAGCTGGACAGCTCCAACGTGTCCGCGGCGCTAGCCACGCTAGCTGAAAAGTCATTCCCTTCCTCGAAACCGCAGGAAGAGAATAGCTCATCCTCTGGGGTCGACACACAGTCCAGCACTACTTCCAAGGCGCCCCCCTCTCCGGGGGGGGAGTCCGACGCAGAGTCATGCTCGTCTATGCCTCCTCTCGAGGGAGAGCCGGGCGACCCGGACTTGAGTTGCGACTCTTGGTCCACCGTTAGTGACAGCGAGGAGCAGAGCGTGGTCTGCTGCTCTATGTCGTACTCTTGGACCGGCGCCCTGATAACACCATGTAGTGCTGAAGAGGAGAAACTGCCCATCAGCCCACTCAGCAACTCTCTGTTGAGACATCACAACCTAGTCTATTCAACGTCGTCTAGAAGCGCTTCTCAGCGTCAGAAGAAGGTTACCTTCGATAGGCTGCAGGTGCTCGACGACCATTACAAGACTGCATTAAAGGAGATAAAGGAGCGAGCGGCTAAGGTAAAGGCTCGCATGCTTACCATTGAGGAAGCGTGCGCGCTTGTCCCTCCCCACTCTGCCCGATCAAAGTTCGGGTATAGTGCGAAGGACGTTCGCTCCTTGTCCAGCAGGGCCATTAACCAGATCCACTCCGTCTGGGAGGACCTGCTGGAAGACAATACAACTCCCATTCCAACCACCATCATGGCAAAGAACGAGGTTTTTTGTGTGGACCCCGCTAAAGGGGGCCGCAAGCCCGCTCGCCTCATTGTGTACCCTGACCTGGGGGTGCGTGTCTGTGAGAAACGCGCCCTATATGACGTGATACAGAAGTTGTCAATTGCGACGATGGGTTCCGCCTATGGATTCCAATACTCGCCTCAACAGCGGGTCGAACGTCTGCTGCAGATGTGGACCTCAAAGAAAACCCCCTTGGGGTTCTCATATGACACCCGCTGCTTTGACTCAACTGTCACTGAACAGGATATCAGGGTGGAAGAGGAGATATACCAATGCTGCAACCTTGAACCGGAGGCCAGGAAAGTGATCTCCTCCCTCACGGAACGGCTTTACTGCGGGGGCCCTATGTTCAACAGCAAGGGGGCCCAGTGTGGTTATCGCCGCTGCCGTGCCAGTGGAGTTCTGCCTACCAGCTTTGGTAACACAATCACTTGTTACATCAAGGCCACGGCGGCCGCGAAGGCCGCAGGCCTCCGGAGCCCGGATTTTCTTGTCTGCGGAGATGATCTGGTCGTGGTGGCTGAGAGTGATGGCGTCGACGAGGATAGAGCAGCCCTGAGAGTCTTCACGGAGGCTATGACCAGGTATTCTGCTCCACCCGGAGATGCTCCACAGCCTACCTACGACCTTGAGCTCATCACATCTTGCTCCTCCAACGTCTCCGTAGCACGGGACGACAAGGGGAAGAGGTACTACTACCTCACTCGTGATCCCACTACTCCCCTGGCCCGTGCAGCTTGGGAAACAGCTCGTCACACTCCAGTTAACTCCTGGCTAGGAAACATCATCATGTACGCGCCTACCATCTGGGTGCGCATGGTAATGATGACACACTTTTTCTCCATACTCCAATCCCAGGAGATACTTGATCGGCCCCTTGACTTTGAAATGTACGGGGCCACTTACTCTGTCACTCCGCTGGATTTACCAGCAATCATTGAAAGACTCCATGGCCTAAGCGCGTTCACGCTCCACAGTTACTCTCCAGTAGAGCTCAATAGGGTCGCGGGGACACTCAGGAAGCTTGGGTGCCCCCCCCTACGAGCTTGGAGACATCGGGCACGAGCAGTGCGCGCCAAGCTTATCGCCCAGGGGGGGAAGGCCAAAATATGCGGCCTTTATCTCTTTAATTGGGCGGTACGCACCAAAACCAAACTCACTCCACTGCCAGCCGCTGGC
>Subject4_1_0.4244
ATGAGCACACTTCCTAAGCCTCAAAGAAAAACCAAAAGAAACACCATCCGTCGCCCACAGGACGTCAAGTTCCCGGGTGGCGGACAGATCGTTGGTGGAGTATACGTGTTGCCGCGCAGGGGCCCACGATTGGGTGTGTGCGCGACGCGTAAAACTTCTGAACGGTCACAGCCCCGCAAACGACGGCAGCCTATCCCCAAGGCGCGTCGGAGCGAGGGCCGGTCCTGGGCTCAGCCCGGGTACCCTTGGCCCCTCTATGGTAACGAGGGCTGCGGGTGGGCAGGGTGGTTCCTGTCCCCGCGCGGCTCCCGTCCATCTTGGGGCCCAAACGACCCCCGGCGGAGGTCCCGCAATTTGGGTAAAGTCATCGATACCCTTACGTGCGGATTCGCCGACCTCATGGGGTACATCCCGCTCGTCGGCGCTCCTGTAGGAGGCGTCGCAAGAGCCCTAGCGCATGGCGTGAGGGCCCTTGAAGACGGGATAAATTTCGCAACAGGGAACTTGCCCGGTTGCTCCTTTTCTATCTTCCTTCTTGCTCTGTTCTCTTGCATAATCCATCCAGCAGCCAGTCTAGAGTGGCGGAATGTGTCTGGCCTCTACGTCCTTACCAACGACTGTTCTAACAGCAGTATTGTGTATGAGGCCGATGACGTTATTCTGCACACACCCGGCTGTGTACCTTGTGTCCAGGACGGCAATACATCTACGTGCTGGACCCCAGTGACACCTACAGTGGCAGTCAGGTATGTCGGAGCAACCACCGCTTCGATACGCAGTCATGTGGACCTGTTGGTAGGCGCGGCCACGATGTGTTCTGCGCTCTACGTGGGCGATATGTGTGGGGCCGTCTTTCTCGTGGGACAAGCCTTCACGTTTAGACCTCGTCGCCATCAGACGGTCCAAGTCTGTAACTGCTCGCTGTACCCGGGCCATATTTCAGGACACCGAATGGCTTGGGATATGATGATGAATTGGTCCCCCGCCGTGGGTATGGTGGTGGCGCACATCCTGCGTTTACCCCAGACCTTGTTCGACATAATAGCTGGGGCCCATTGGGGCATCTTAGCAGGCCTGGCCTATTACTCCATGCAGGGCAATTGGGCCAAGGTCGCCATCATCATGATTATGTTTTCAGGGGTTGATGCCAAAACATATACTACCGGTGGCAATGCAGCTCATGGTGCCTACGGGCTTACTAACCTTTTCAGCAGGGGCCCGAGCCAGAACCTGCAGCTGGTCAACACCAACGGCTCGTGGCACATCAACAGTACTGCCCTGAACTGCAATGAGTCTGTAAACACCGGGTTCATAGCTGGGTTGTTTTATTACCATAAGTTCAACTCTACTGGATGTCCTCAAAGGCTCAGCAGCTGCAAACCCATCACTTTCTTCAAGCAGGGGTGGGGCCCCTTGACACACGCTAACATCACCGGTCCTTCTGATGACAGACCGTACTGCTGGCACTACGCACCCAAACCCTGTGACGTTGTCCCGGCATTAAATGTCTGCGGCCCTGTGTACTGTTTCACACCATCGCCAGTGGTCGTAGGCACTACTGATATCAAGGGCGTGCCAACCTACAACTGGGGTGGGAATGAGACAGATGTGTTCCTGCTGAAGTCCCAGCGGCCTCCTAGTGGTCGGTGGTTTGGATGCTCGTGGATGAACTCTACGGGGTTTCTCAAGACGTGCGGAGCTCCCCCTTGTAATATCTATGGAGGTGAGCGGGGTTCCAACAATGAATCACATCTCGTCTGCCCCACTGACTGCTTCAGGAAACACCCTGAGACCACATACAGCCGGTGCGGTGCAGGGCCCTGGTTGACACCCCGTTGCATGGTCGACTATCCATACCGGCTCTGGCATTACCCATGTACAGTCAATTTCACATTGTTCAAGGTGAGGATGTTTGTGGGTGGGTTTGAACACCGATTCACCGCCGCTTGCAACTGGACCAGGGGGGAGCGTTGTGATCTCGAGGATCGTGACCGCAGCGAGCAACAGCCGCTGCTGCATTCAACAACTGAGTTTGCTATACTGCCTTGCTCTTTCACGCCCATGCCTGCATTGTCAACAGGTCTAATACACCTCCACCAAAACATCGTGGATGTCCAATACCTTTATGGCGTTGGATCTGGTATGGTGGGATGGGCGCTGAAGTGGGAGTTCGTCATCCTCGTTTTCCTCCTCCTAGCGGACGCACGCGTGTGTGTTGCCCTTTGGCTGATGCTGATGATAACACAAGCAGAAGCAGCCTTGGAGAACCTTGTCATGCTGAACGCCGTCGCTGCTGCTGGGACGCATGGTATCGGCTGGTACCTGGTAGCTTTCTGCGCGGCGTGGTACGTGCGGGGTAAACTTGTCCCGCTGGTGACCTACAGCCTGACGGGTCTTTGGTCCCTAGCATTGCTCGTTCTCTTGCTCCCCCAACGTGCGTATGCTTGGTCGGGTGAAGACAGCGCTACTCTCGGCGCTGGGGTTTTGATCCTCTTCGGCTTCTTTACCCTATCACCCTGGTATAAGCATTGGATCGGCCGCCTCATGTGGTGGAACCAGTACACCATATGCAGATGCGAGTCCGCCCTCCATGTGTGGATTCCCCCCCTACTTGCACGCGGGAGCAGGGACGGTGTCATCTTGCTAACAAGCCTGCTTTATCCATCTTTAATTTTTGACATCACTAAGCTGCTGATAGCAGTATTGGGCCCATTATACTTAATACAGGCTACCATTACTACCACCCCCTACTTTGTACGTGCGCATGTACTGGTCCGCCTTTGCATGCTCGTGCGCTCTGTGACGGGGGGGAAATACTTCCAGATGGTCATACTGAGCATTGGCAGATGGTTCAACACCTACCTGTACGACCACCTGGCGCCAATGCAACACTGGGCCGCAGCCGGCCTCAAAGACCTGGCAGTAGCCACTGAACCTGTAATATTTAGTCCCATGGAAATCAAGGTCATCACCTGGGGTGCAGATACAGCGGCTTGCGGAGATATTCTTTGCGGGCTGCCCGTTTCCGCACGATTAGGCCGTGAGGTGTTGCTGGGACCTGCTGATGACTATCGGGAGATGGGTTGGCGTCTGTTGGCCCCGATCACAGCGTATGCCCAGCAAACCAGGGGCCTCCTTGGGACTATTGTGACTAGCTTGACCGGCAGGGACAAGAATGTGGTGACCGGCGAAGTGCAGGTGCTTTCTACGGCCACCCAGACCTTCCTAGGTACAACAGTAGGGGGGGTTATATGGACTGTTTACCATGGTGCAGGTTCGAGAACGCTCGCGGGCGCCAAACATCCCGCGCTCCAGATGTACACAAATGTAGATCAGGACCTTGTTGGGTGGCCAGCCCCTCCAGGGGCTAAGTCTCTTGAACCGTGCACCTGCGGCTCTGCGGACTTATACTTGGTCACCCGTGATGCCGATGTCATCCCTGCTCGGCGCAGGGGAGACTCCACAGCGAGCTTGCTCAGTCCTAGGCCTCTCGCCTGTCTCAAAGGTTCCTCTGGAGGTCCTGTTATGTGCCCTTCGGGGCATGTTGCGGGGATCTTTAGGGCTGCTGTGTGCACCAGAGGTGTAGCAAAAGCCCTACAGTTCATACCAGTGGAAACCCTTAGCACGCAGGCTAGGTCTCCATCTTTCTCTGACAATTCAACTCCTCCTGCTGTTCCACAGAGCTATCAAGTAGGGTACCTCCATGCCCCGACCGGCAGCGGTAAAAGCACAAAGGTCCCGGCCGCTTACGTAGCGCAAGGATACAATGTCCTCGTGCTGAATCCATCGGTGGCGGCCACACTTGGCTTCGGCTCTTTCATGTCGCGTGCCTATGGGATCGACCCCAATATCCGCACTGGGAACCGTACCGTTACAACTGGTGCTAAATTGACCTATTCCACCTACGGTAAGTTTCTTGCGGACGGGGGTTGCTCCGGGGGGGCATATGATGTGATTATCTGTGATGAATGCCATGCCCAAGACGCTACTAGCATTTTGGGTATAGGCACGGTCTTAGATCAAGCTGAGACGGCTGGGGTGAGGCTGACGGTTTTAGCGACAGCAACTCCCCCAGGTAGCATCACTGTGCCACATTCTAACATCGAAGAAGTGGCCCTGGGCTCTGAAGGTGAGATCCCTTTCTATGGTAAGGCTATACCGATAGCCCTGCTCAAGGGGGGGAGGCACCTTATCTTCTGCCATTCCAAGAAGAAATGTGATGAGATGGCATCCAAACTAAGAGGCATGGGGCTCAACGCTGTAGCGTTCTACAGGGGTCTCGATGTATCCGTCATACCAACAACAGGGGACGTCGTAGTTTGCGCTACTGACGCCCTTATGACTGGATACACCGGAGACTTCGATTCTGTCATAGATTGCAATGTGGCTGTTGAACAGTACGTTGACTTCAGCCTGGATCCCACCTTTTCCATTGAGACCCGCACTGCTCCCCAAGATGCGGTTTCCCGCAGCCAACGTCGTGGTCGTACGGGCCGAGGTAGGCTCGGTACCTACCGGTATGTCACCCCCGGTGAAAGACCGTCTGGAATGTTTGACTCGGTCGTTCTCTGTGAGTGCTATGACGCGGGCTGCTCGTGGTACGATCTGCAGCCCGCTGAGACCACAGTCAGACTGAGAGCTTACTTGTCCACGCCCGGGTTACCCGTCTGCCAAGACCACTTAGACTTTTGGGAGAGCGTGTTCACTGGACTAACTCACATAGATGCCCATTTTCTGTCACAGACTAAGCAGCAGGGACTTAATTTCTCGTACCTAACTGCCTACCAAGCCACTGTGTGCGCCCGCGCACAGGCTCCTCCTCCAAGTTGGGACGAGATGTGGAAGTGTCTCGTGCGGCTTAAGCCAACACTACATGGACCTACGCCCCTTCTATATCGGTTGGGGCCTGTCCAAAATGAAATTTGCTTGACACACCCCATCACAAAATACATCATGGCGTGCATGTCAGCTGACCTAGAAGTAACCACCAGCACCTGGGTGTTGCTTGGGGGGGTCCTCGCGGCCCTAGCGGCCTACTGCTTGTCAGTCGGCTGCGTTGTGATTGTGGGTCATATTGAGCTGGAAGGCAAGCCGGCACTCGTTCCAGACAAGGAGGTGTTGTATCAACAATACGATGAGATGGAGGAGTGCTCACAAGCCGCCCCATATATCGAACAAGCTCAGGCAATAGCCCACCAGTTCAAGGAGAAAGTCCTTGGATTGCTGCAGCGAGCCACCCAGCAACAAGCTGTCATTGAGCCCATAGTAGCTACCAACTGGCAAAAACTCGAGGCCTTCTGGCACAAGCATATGTGGAATTTTGTGAGTGGCATCCAATATCTAGCAGGCCTCTCCACTTTGCCTGGCAACCCCGCTGTGGCGTCTCTTATGGCGTTCACTGCTTCAGTCACCAGTCCCCTGACGACCAACCAAACTCTGTTCTTCAACATACTCGGGGGATGGGTTGCCACCCATTTGGCAGGGCCCCAGAGCTCTTCCGCGTTCGTGGTAAGCGGCTTGGCTGGCGCTGCCATAGGGGGTATAGGCCTGGGCAAGGTCTTGCTTGACATCCTGGCGGGATACGGGGCTGGTGTCTCAGGCGCCTTGGTAGCCTTTAAGATCATGGGAGGAGAATTCCCCACCGCTGAGGACATGGTCAACCTGTTGCCCGCCATACTATCTCCGGGCGCCCTCGTCGTCGGTGTGATATGCGCTGCCATACTACGCCGACACGTAGGACCTGGGGAGGGAGCGGTACAGTGGATGAACAGACTCATCGCATTCGCATCCCGGGGCAACCATGTCTCACCAACGCACTATGTTCCCGAGAGCGATGCTGCAGCAAGGGTCACCGCATTGCTGAGTTCTCTAACTGTCACAAGGCTGCTCCGGCGGTTACACCAGTGGATCAATGAAGACTACCCAAGTCCTTGCAGCGACGATTGGCTGCGTACCATCTGGGACTGGGTTTGCTCGGTGTTGTCTGACTTCAAGACATGGCTCTCTGCTAAGATCATGCCAGCACTCCCTGGGCTGCCCTTTATTTCCTGTCAAAGGGGATACAAGGGCGTGTGGCGGGGGGACGGTGTGATGTCAGCACGCTGTCCTTGCGGGGCATCAATAACCGGCCATGTGAAGAATGGGTCCATGCGGCTTGCAGGGCCGCGTACATGTGCTAACATGTGGTACGGTACTTTCCCCATCAATGAGTACACCACCGGACCCAGCACACCTTGCCCATCACCCAACTACACTCGCGCATTATGGCGCGTGGCTGCTAACAGCTACGTTGAGGTGCGCCGAGTGGGGGACTTCCATTATATTACGGGGGCCACAGAAGACGAGCTCAAGTGTCCGTGCCAGGTGCCGGCTCCTGAGTTCTTTACTGAAGTGGATGGGGTGAGAATCCACCGCTATGCTCCTCCATGTAAACCCCTGTTGAGAGATGAAATCACTTTCATGGTAGGGTTGAATTCCTATGCGATAGGATCTCAACTCCCCTGTGAGCCAGAACCGGATGTGTCTGTGCTAACCTCGATGTTGAGAGACCCTTCCCATATCACCGCCGAGACGGCAGCGCGCCGCCTTGCACGCGGGTCCCCTCCATCAGAGGCAAGCTCATCCGCCAGCCAACTATCAGCTCCGTCGTTGAAGGCCACTTGCCAGACGCATAGGCCTCATCCAGACGCTGAGCTAGTGGATGCCAACTTGTTATGGCGGCAAGAAATGGGCAGCAACATTACACGGGTGGAGTCTGAAACAAAGGTTGTGATTCTTGATTCGTTCGAACCTCTGAGAGCCGAAACTGATGACGCCGAGCTCTCGGTGGCTGCAGAGTGTTTCAAGAAGCCTCCTAAGTATCCTCCAGCCCTTCCTATCTGGGCTAGGCCAGATTACAACCCTCCACTGTTGGACCGCTGGAAAGCACCGGATTATGTACCACCAACTGTCCATGGATGTGCCTTACCACCACGGGGTGCTCCACCGGTGCCTCCTCCTCGGAGGAAAAGAACAATTCAGCTGGACAGCTCCAACGTGTCCGCGGCGCTAGCCACGCTAGCTGAAAAGTCATTCCCTTCCTCGAAACCGCAGGAAGAGAATAGCTCATCCTCTGGGGTCGACACACAGTCCAGCACTACTTCCAAGGCGCCCCCCTCTCCGGGGGGGGAGTCCGACGCAGAGTCATGCTCGTCTATGCCTCCTCTCGAGGGAGAGCCGGGCGACCCGGACTTGAGTTGCGACTCTTGGTCCACCGTTAGTGACAGCGAGGAGCAGAGCGTGGTCTGCTGCTCTATGTCGTACTCTTGGACCGGCGCCCTGATAACACCATGTAGTGCTGAAGAGGAGAAACTGCCCATCAGCCCACTCAGCAACTCTCTGTTGAGACATCACAACCTAGTCTATTCAACGTCGTCTAGAAGCGCTTCTCAGCGTCAGAAGAAGGTTACCTTCGATAGGCTGCAGGTGCTCGACGACCATTACAAGACTGCATTAAAGGAGATAAAGGAGCGAGCGGCTAAGGTAAAGGCTCGCATGCTTACCATTGAGGAAGCGTGCGCGCTTGTCCCTCCCCACTCTGCCCGATCAAAGTTCGGGTATAGTGCGAAGGACGTTCGCTCCTTGTCCAGCAGGGCCATTAACCAGATCCACTCCGTCTGGGAGGACCTGCTGGAAGACAATACAACTCCCATTCCAACCACCATCATGGCAAAGAACGAGGTTTTTTGTGTGGACCCCGCTAAAGGGGGCCGCAAGCCCGCTCGCCTCATTGTGTACCCTGACCTGGGGGTGCGTGTCTGTGAGAAACGCGCCCTATATGACGTGATACAGAAGTTGTCAATTGCGACGATGGGTTCCGCCTATGGATTCCAATACTCGCCTCAACAGCGGGTCGAACGTCTGCTGCAGATGTGGACCTCAAAGAAAACCCCCTTGGGGTTCTCATATGACACCCGCTGCTTTGACTCAACTGTCACTGAACAGGATATCAGGGTGGAAGAGGAGATATACCAATGCTGCAACCTTGAACCGGAGGCCAGGAAAGTGATCTCCTCCCTCACGGAACGGCTTTACTGCGGGGGCCCTATGTTCAACAGCAAGGGGGCCCAGTGTGGTTATCGCCGCTGCCGTGCCAGTGGAGTTCTGCCTACCAGCTTTGGTAACACAATCACTTGTTACATCAAGGCCACGGCGGCCGCGAAGGCCGCAGGCCTCCGGAGCCCGGATTTTCTTGTCTGCGGAGATGATCTGGTCGTGGTGGCTGAGAGTGATGGCGTCGACGAGGATAGAGCAGCCCTGAGAGTCTTCACGGAGGCTATGACCAGGTATTCTGCTCCACCCGGAGATGCTCCACAGCCTACCTACGACCTTGAGCTCATCACATCTTGCTCCTCCAACGTCTCCGTAGCACGGGACGACAAGGGGAAGAGGTACTACTACCTCACTCGTGATCCCACTACTCCCCTGGCCCGTGCAGCTTGGGAAACAGCTCGTCACACTCCAGTTAACTCCTGGCTAGGAAACATCATCATGTACGCGCCTACCATCTGGGTGCGCATGGTAATGATGACACACTTTTTCTCCATACTCCAATCCCAGGAGATACTTGATCGGCCCCTTGACTTTGAAATGTACGGGGCCACTTACTCTGTCACTCCGCTGGATTTACCAGCAATCATTGAAAGACTCCATGGCCTAAGCGCGTTCACGCTCCACAGTTACTCTCCAGTAGAGCTCAATAGGGTCGCGGGGACACTCAGGAAGCTTGGGTGCCCCCCCCTACGAGCTTGGAGACATCGGGCACGAGCAGTGCGCGCCAAGCTTATCGCCCAGGGGGGGAAGGCCAAAATATGCGGCCTTTATCTCTTTAATTGGGCGGTACGCACCAAAACCAAACTCACTCCACTGCCAGCCGCTGGC
>Subject5_0_0.0151
ATGAGCACGAATCCTAAACCTCAAAGAAAAACCAAACGTAACACCAACCGTCGCCCACAGGACGTCAAGTTCCCGGGTGGCGGTCAGATCGTTGGTGGAGTTTACTTGTTGCCGCGCAGGGGCCCTAGATTGGGTGTGCGCGCGACGAGGAAGACTTCCGAGCGGTCGCAGCCTCGCGGCAGACGACAGCCTATCCCCAAGGCACGTCAGCCCGAGGGTAGGACCTGGGCTCAGCCCGGGTACCCTTGGCCCCTCTACGGCAACGAGGGTTGCGGATGGGCGGGATGGCTCCTGTCTCCCCGTGGCTCTCGGCCTAGCTGGGGCCCTACAGACCCCCGGCGTAGGTCGCGCAATTTGGGTAAAGTCATCGATACCCTCACGTGCGGCTTCGCCGACCTCATGGGGTACATACCGCTCGTCGGCGCCCCTCTTGGAGGCGTTGCCAGGGCCCTGGCGCATGGCGTCCGGGTTCTGGAAGACGGCGTGAACTATGCAACAGGGAACCTTCCTGGTTGCTCTTTCTCTATCTTCCTTCTGGCCTTGCTCTCTTGCCTGACTGTGCCCGCTTCAGCCCACCAAGTGCGCAACTCCTCAGGGCTTTACCATGTCACCAATGATTGCCCTAACTCGAGTATTGTGTACGAGGCGGCCGACGCCATTCTGCACACTCCGGGGTGTGTCCCTTGCGTTCGCGAGGGCAACACCTCGAGGTGTTGGGTGGCGGTGACCCCCACGGTGGCCACTAGGGACGGTAAGCTCCCCACGACGCAGCTTCGACGTCACATCGATCTGCTTGTCGGGAGCGCCACCCTCTGTTCGGCCCTCTACGTGGGGGACCTGTGCGGGTCTGTCTTTCTTGTCGGTCAACTGTTTACCTTCTCTCCCAGGCGCCACTGGACGACGCAAGACTGCAATTGTTCTATCTATCCCGGCCACATAACGGGTCACCGCATGGCATGGGATATGATGATGAACTGGTCCCCTACGACGGCGCTGGTGGTAGCTCAGCTGCTCCGGATCCCACAAGCCATCGTGGACATGATCGCTGGTGCTCACTGGGGAGTCCTGGCGGGCATGGCGTATTTCTCCATGGTGGGGAACTGGGCGAAGGTCCTGGTAGTGCTACTGCTATTTGCCGGCGTCGACGCGAATACCATCGTCACCGGGGGACGTGCCGGCCACACCACGGCCGGGTTTGTCGGTCTCTTCACCCAGGGCGCCCGGCAGAACATCCAACTGATCAACACCAACGGCAGTTGGCACATCAATAGGACAGCCTTGAACTGCAATGACAGCCTTAACACCGGCTTCCTAGCAGGCCTCTTCTATCACCACAAATTCAACTCTTCAGGCTGTTCCGAGAGGTTGGCCAGCTGCCGACGCCTTACCGATTTTTCCCAGGGATGGGGCCCTATCAGCTATGCCAACGGGAGCGGCCCCGACGAACGCCCCTACTGCTGGCACTACCCCCCAAGACCTTGTGGTTTCGTGTCCGCGAAGAGCGTGTGTGGCCCCGTATACTGCTTCACTCCTAGCCCTGTGGTGGTGGGAACGACCGACAGGTCGGGCGCGCCTACCTACAGCTGGGGTGAAAATGACACGGACGTCTTCGTCCTCAACAACACCAGACCACCGCTGGGCAATTGGTTCGGTTGTACCTGGATGAACTCAACTGGATTCACCAAAGCGTGCGGGGCGCCCCCCTGTGTCATCGGAGGGGTGGGCAATAACACCTTGCGCTGCCCTACTGATTGTTTTCGCAAGCATCCGGAAGCCACATACTCTCGGTGCGGCTCCGGTCCCTGGATTACACCCAGGTGCATGGTTGACTACCCGTATAGGCTTTGGCATTATCCTTGTACCCTCAACTACACCATATTCAAAGTCAGAATGTACGTGGGAGGGGTCGAGCACAGGCTGGAAGTTGCCTGCAACTGGACGCGGGGCGAACGCTGCGATCTGGAAGACAGGGACAGGTCCGAGCTCAGCCCATTGCTGCTGTCCACCACACAGTGGCAGGTCCTTCCATGTTCTTTCACGACCCTGCCAGCCTTGTCCACTGGCCTCATCCACCTCCACCAGAACATTGTGGACGTGCAGTACTTGTATGGGGTGGGGTCAAGCATCGCGTCCTGGGCCGTTAAGTGGGAATACGTCGTTCTCCTGTTCCTTCTGCTTGCAGATGCGCGCGTCTGCTCCTGCCTGTGGATGATGTTACTCATATCCCAAGCGGAGGCGGCTTTGGAGAACCTCGTAATACTCAATGCAGCATCCTTGGCCGGGACGCACGGTCTCGTGTCCTTCCTCGTGTTCTTCTGCTTTGCGTGGTATCTGAAGGGTAAGTGGGTGCCCGGAGCGGTCTACGCCTTCTACGGGTTGTGGCCTCTCCTCCTGCTCCTGCTGGCGTTGCCTCAGCGGGCATACGCACTGGACACGGAGGTGGCCGCGTCGTGTGGCGGCGTTGTTCTTGTCGGGTTGATGGCGCTGACTCTGTCACCATATTACAAGCACTATATCAGCTGGTGCGTGTGGTGGCTTCAGTATTTTCTGACTAGAGCAGAAGCGCAACTGCACGTGTGGGTGCCCCCCCTCAACATCCGGGGGGGGCGCGATGCCGTCATCTTACTCATGTGTGTTGTACACCCGACTCTGACATTTGACATCACTAAGCTACTGCTGGCCGTCTTCGGACCCCTTTGGATTCTTCAAGCCAGTTTGCTTAAAGTCCCCTACTTCGTGCGCGTTCAAGGCCTTCTCCGGATCTGCGCGCTAGCGCGGAAGATGGCCGGAGGTCATTACGTGCAGATGGCCATCATCAAGTTGGGGGCGCTTACTGGCACCTATATTTATAACCATCTCACTCCCCTTCGAGACTGGGCGCACAACGGCCTGCGAGATCTGGCTGTGGCTGTAGAACCAGTCGTCTTCTCCCGAATGGAGACCAAGCTCATCACGTGGGGGGCAGACACTGCCGCGTGTGGTGACATCATCAATGGTTTGCCTGTCTCTGCCCGTAGGGGCCGGGAGATACTGCTTGGACCAGCCGACGGAATGACCTCCAAGGGGTGGAGGCTGCTGGCGCCCATCACGGCGTACGCCCAGCAGACGAGAGGCCTCCTAGGGTGTATAATCACCAGCTTGACTGGCCGGGACAAAAACGCAGTGGAGGGTGAGGTCCAGATCGTGTCAACTGCTGCCCAAACCTTCCTGGCTACGTGCATCAATGGGGTATGCTGGACTGTCTACCACGGGGCCGGAACGAGGACCATCGCATCACCTAAGGGTCCTGTTATCCAGATGTATACCAATGTGGACCAAGACCTTGTGGGTTGGCCCGCTCCCCAGGGTTCCCGCTCATTGACACCCTGCACCTGCGGCTCCTCGGACCTTTACCTGGTCACGAGGCACGCCGATGTCATTCCCGTGCGCCGGCGAGGTGACAGCAGAGGCAGCCTGCTTTCGCCCCGGCCCATCTCCTACCTGAAAGGCTCCTCGGGGGGTCCGCTGTTGTGCCCCGCGGGGCACGCCGTCGGCATATTCAGGGCCGCGGTGTGTACTCGTGGAGTGGCTAAGGCGGTGGACTTTATCCCTGTGGAGAACCTAGAGACAACCATGAGATCTCCGGTGTTCACGGACAACTCCTCTCCACCAGCAGTGCCCCAGAGCTTCCAGGTGGCCCACCTGCATGCTCCCACAGGCAGCGGGAAGAGCACCAAGGTCCCAGCTGCGTACGCAGCTCAAGGCTACAAGGTGCTAGTACTCAACCCCTCTGTTGCTGCAACACTGGGCTTTGGTGCCTACATGTCCAAGGCCCATGGGGTCGATCCTAACATCAGGACTGGGGTAAGAACAATTACCACTGGCAGCCCCATCACGTACTCCACCTACGGCAAGTTCCTTGCCGACGGCGGGTGTTCAGGGGGTGCTTATGACATAATAATTTGTGACGAGTGCCACTCCACGGATGCCACATCCATCTTGGGCATCGGCACCGTCCTTGACCAGGCAGAGACTGCAGGGGCGAGACTGGTTGTGCTCGCCACTGCTACCCCTCCGGGCTCCGTCACAGTGCCCCATCCTAACATCGAGGAGGTTGCTCTGTCCACCACCGGAGAGATCCCTTTTTACGGCAAGGCCATCCCCCTCGAGGTGATCAAGGGGGGAAGACATCTCATCTTCTGCCACTCAAAGAAGAAGTGTGACGAGCTTGCCGCAAAGCTGGTTGCATTGGGCATCAATGCCGTGGCCTACTACCGCGGTCTTGACGTGTCTGTCATCCCGACCAGCGGCGATGTTGTCGTCGTGGCGACCGATGCCCTCATGACTGGCTTTACTGGCGACTTCGACTCTGTGATGGACTGCAACACGTGTGTCACCCAGACAGTCGACTTCAGCCTTGACCCTACCTTCACCATTGAGACAACCACGCTCCCCCAGGATGCCGTCTCCCGGACTCAACGTCGGGGCAGGACCGGCAGGGGGAAGCCAGGCATCTACAGATTTGTGGCACCGGGGGAGCGCCCCTCCGGCATGTTTGACTCGTCCGTCCTCTGTGAGTGCTATGACGCGGGCTGCGCTTGGTATGAGCTCACGCCCGCCGAGACTACAGTTAGGCTACGAGCGTACATGAACACCCCGGGGCTCCCCGTGTGCCAGGACCATCTTGAATTTTGGGAGGGCGTCTTTACGGGCCTCACTCATATAGATGCCCATTTTCTATCCCAGACAAAACAGAGTGGAGAGAACTTTCCTTACCTGGTAGCGTACCAAGCCACCGTGTGCGCTAGGGCTCAAGCCCCTCCCCCATCGTGGGACCAGATGTGGAAGTGTTTGATCCGCCTCAGACCTACCCTTCATGGGCCAACGCCCCTGCTATACAGACTGGGAGCTGTTCAGAACGAAACCATCCTGACGCACCCAGTCACCAAATATATCATGACATGCATGTCGGCTGACCTGGAGGTCGTCACGAGCACCTGGGTGCTCGTTGGCGGCGTCCTGGCTGCTTTGGCCGCGTATTGTCTGTCAACAGGCTGCGTGGTCATAGTGGGTAGGATTGTCCTCTCCGGGAAGCCGGCAGTTATACCTGACAGGGAAGTCCTCTACCGGGAGTTCGATGAGATGGAAGAATGCTCTCAGCACCTACCGTACATCGAGCAAGGGATGATGCTCGCTGAGCAGTTCAAGCAGAAGGCCCTCGGCCTCCTGCAGACCGCATCCCGTCAGGCGGAGGTTATCACCCCTGCTGTCCAGACCAACTGGCAGAAACTCGAGGCCTTTTGGGCGAAGCATATGTGGAATTTCATCAGTGGGATACAATACTTGGCGGGCCTGTCAACGCTGCCTGGTAACCCCGCCATTGCTTCATTGATGGCTTTTACAGCTGCTGTCACCAGCCCACTAACCACTAGCCAAACCCTCCTCTTCAATATACTGGGGGGGTGGGTGGCTGCCCAGCTCGCCGCCCCCGGTGCCGCAACCGCCTTTGTGGGTGCCGGCTTAGCTGGCGCCGCCATCGGCAGTGTTGGACTGGGGAAGGTCCTCGTGGACATCCTCGCAGGGTATGGCGCGGGCGTGGCGGGAGCTCTTGTAGCATTCAAGATCATGAGCGGTGAGGTCCCCTCCACGGAGGACCTAGTGAATCTGCTACCCGCCATCCTCTCGCCAGGAGCCCTCGTAGTTGGTGTGGTCTGCGCAGCAATACTACGCCGGCACGTTGGCCCGGGCGAGGGGGCAGTGCAATGGATGAACCGGCTAATAGCCTTCGCCTCCCGGGGGAACCACGTTTCCCCCACGCACTACGTGCCGGAGAGCGATGCAGCCGCCCGCGTCACTACCATACTCAGCAGCCTCACTGTAACCCAGCTCCTGAGGCGACTGCACCAGTGGATAAGCTCGGAGAGTACCACTCCGTGCTCCGGTTCCTGGCTAAGAGACATCTGGGACTGGATATGCGAGGTGCTGAGCGACTTTAAGACCTGGCTGAAAGCCAAGCTCATGCCGCAACTGCCTGGGATCCCCTTTGTGTCCTGCCAGCGTGGGTATAGGGGGGTCTGGCGAGGAGATGGCATCATGCACACTCGCTGCCACTGTGGAGCTGAGATCACTGGACATGTCAAAAACGGGACGATGAGGATCGTCGGTCCTAAGACCTGCAGGAACATGTGGAGTGGGACCTTCCCCATTAACGCCTACACCACGGGCCCCTGTACCCCCCTTCCCGCGCCGAACTATAAGTTCGCGCTGTGGAGGGTGTCTGCGGAGGAATACGTGGAGATAAGGCAGGTGGGGGACTTCCACTACGTAACGGGCATGACTACTGATAATCTTAAATGCCCGTGCCAGGTCCCATCGCCCGAATTTTTCACAGAACTGGACGGGGTGCGCCTACATAGGTTTGCGCCCCCCTGCAAGCCCTTGCTGCGGGAGGAGGTATCATTCAGAGTAGGACTCCACGAGTACCCGGTGGGGTCGCAATTACCTTGCGAGCCCGANCCGGATGTGGCCGTGTTGACGTCCATGCTCACCGATCCCTCCCATATAACGGCTGAGACGGCCGGGAGGAGGTTGGCGAGGGGATCGCCCCCCTCTGAGGCCAGCTCCTCGGCTAGCCAGCTGTCTGCTCCATCTCTCAAGGCAACTTGCACCACCAACCATGACTCCCCTGACGCCGAGCTCATAGAAGCTAATCTCCTGTGGAGGCAGGAGATGGGCGGCAACATCACCAGGGTTGAGTCAGAGAACAAAGTGGTGATTCTGGACTCCTTCGATCCGCTTGTGGCAGAGGAGGATGAGCGGGAGATCTCCACGCCCGCAGAAATCCTGCGGAAGTCTCGGAGATTTGTTCCGGCCTTGCCTATTTGGGCGCGGCCGGACTACAACCCCCCGCTGATNGAGACGTGGAAAAAGCCTGACTACGAACCACCTGTGGTCCATGGCTGCCCGCTGCCACCTCCACGGTCCCCTCCTGTGCCTCCGCCTCGGAAGAAGCGCACGGTAGTCCTAACCGAATCAACCATATCCACTGCCTTGGCCGAGCTTGCCACCAAAAGCTTTGACAGTTCTTCAACTTCTGGCATTGCAGGCGACAATACGACAACATCCTCTGAGCCCGCCCCCTCTGGCTGCCCCCTCGACTCCGACGCTGAGTCCTACTCTTCCATGCCCCCCCTGGAGGGGGAGCCTGGGGATCCGGATCTCAGCGACGGGTCATGGTCGACGGTCAGTAGTGGGGCCGACGCGGAGGACGTCGTGTGCTGCTCGATGTCTTATTCCTGGACAGGCGCACTCGTCACCCCGTGCGCTGCGGAAGAACAAAAACTGCCCATCAACGCACTGAGCAACTCGTTGCTGCGTCACCACAATCTGGTGTATTCCACCACTTCACGCAGTGCTTGCCAAAGGCAGAAGAAAGTCACATTTGACAGACTGCAAGTTCTGGACAGTCATTACCAGGACGTGCTCAAGGAGGTTAAGGCGGCGGCGTCAAAAGTGAAGGCTAACTTGCTATCCGTAGAGGAAGCTTGCAGCCTGACGCCCCCACATTCAGCCAGATCCAAGTTTGGCTATGGGGCGAAAGACGTTCGTTGCCATGCCAGAAAGGCCGTAGCCCACATCAACTCCGTGTGGAAAGACCTTCTGGAAGACAGTGTAACACCAATAGACACTACCATCATGGCTAAGAACGAGGTTTTCTGCGTTCAGCCTGAGAAGGGGGGTCGTAAGCCAGCTCGTCTCATCGTGTTCCCCGATCTGGGTGTGCGCGTATGCGAGAAGATGGCCCTGTACGACGTGGTCAGCAAGCTCCCCTTGGCCGTGATGGGAAGCTCCTACGGATTCCAGTACTCACCGGGACAGCGGGTTGAATTCCTCGTGAAAGCGTGGAAGTCCAAGAAAACCCCAATGGGGTTCTCGTATGATACCCGCTGTTTTGACTCTACAGTCACTGAGAGCGACATCCGTACGGAGGAGGCAATTTACCAATGTTGTGACCTGGACCCCCAAGCCCGCGTGGCCATTAAGTCCCTCACTGAGAGGCTTTATGTTGGGGGCCCTCTTACCAATTCAAGGGGGGAGAACTGCGGCTACCGCAGATGCCGCGCGAGCGGCGTACTGACAACTAGCTGTGGTAACACCCTCACTTGCTACATCAAGGCCCGAGCAGCCTGTCGAGCCGCAGGGCTCCAGGACTGCACCATGCTCGTGTGTGGCGACGACTTAGTCGTTATCTGCGAGAGTGCGGGGGTCCAGGAGGACGCGGCGAGCCTGAGAGCCTTCACGGAGGCTATGACCAGGTATTCCGCCCCCCCCGGGGACCCCCCACAACCAGAATACGACTTGGAGCTCATAACATCATGCTCCTCCAACGTGTCAGTCGCCCACGACGACGCTGGAAAGAGGGTCTACTACCTTACCCGTGACCCCACAACCCCCCTCGCGAGAGCCGCGTGGGAGACAGCAAGACACACTCCAGTCAATTCCTGGCTAGGCAACATAATCATGTTTGCCCCCACACTGTGGGCGAGGATGATACTGATGACTCACTTCTTTAGCGTCCTCATAGCCAGGGATCAGCTTGAACAGGCCCTCGATTGCGAAATCTACGGGGCCTGCTACTCCATAGAACCACTGGATCTACCTCCAATCATTCAAAGACTCCATGGCCTCAGCGCATTTTCACTCCACAGTTACTCTCCAGGTGAAATCAATAGGGTGGCCGCATGCCTCAGAAAACTTGGGGTTCCGCCCTTGCGAGCTTGGAGACACCGGGCCCGGAGC
>Subject5_1_0.5365
ATGAGCACGAATCCTAAACCTCAAAGAAAAACCAAACGTAACACCAACCGTCGCCCACAGGACGTCAAGTTCCCGGGTGGCGGTCAGATCGTTGGTGGAGTTTACTTGTTGCCGCGCAGGGGCCCTAGATTGGGTGTGCGCGCGACGAGGAAGACTTCCGAGCGGTCGCAGCCTCGCGGCAGACGACAGCCTATCCCCAAGGCACGTCAGCCCGAGGGTAGGACCTGGGCTCAGCCCGGGTACCCTTGGCCCCTCTACGGCAACGAGGGTTGCGGATGGGCGGGATGGCTCCTGTCTCCCCGTGGCTCTCGGCCTAGCTGGGGCCCTACAGACCCCCGGCGTAGGTCGCGCAATTTGGGTAAAGTCATCGATACCCTCACGTGCGGCTTCGCCGACCTCATGGGGTACATACCGCTCGTCGGCGCCCCTCTTGGAGGCGTTGCCAGGGCCCTGGCGCATGGCGTCCGGGTTCTGGAAGACGGCGTGAACTATGCAACAGGGAACCTTCCTGGTTGCTCTTTCTCTATCTTCCTTCTGGCCTTGCTCTCTTGCCTGACTGTGCCCGCTTCAGCCCACCAAGTGCGCAACTCCTCAGGGCTTTACCATGTCACCAATGATTGCCCTAACTCGAGTATTGTGTACGAGGCGGCCGACGCCATTCTGCACACTCCGGGGTGTGTCCCTTGCGTTCGCGAGGGCAACACCTCGAGGTGTTGGGTGGCGGTGACCCCCACGGTGGCCACTAGGGACGGTAAGCTCCCCACGACGCAGCTTCGACGTCACATCGATCTGCTTGTCGGGAGCGCCACCCTCTGTTCGGCCCTCTACGTGGGGGACCTGTGCGGGTCTGTCTTTCTTGTCGGTCAACTGTTTACCTTCTCTCCCAGGCGCCACTGGACGACGCAAGACTGCAATTGTTCTATCTATCCCGGCCACATAACGGGTCACCGCATGGCATGGGATATGATGATGAACTGGTCCCCTACGACGGCGCTGGTGGTAGCTCAGCTGCTCCGGATCCCACAAGCCATCGTGGACATGATCGCTGGTGCTCACTGGGGAGTCCTGGCGGGCATGGCGTATTTCTCCATGGTGGGGAACTGGGCGAAGGTCCTGGTAGTGCTACTGCTATTTGCCGGCGTCGACGCGAATACCATCGTCACCGGGGGACGTGCCGGCCACACCACGGCCGGGTTTGTCGGTCTCTTCACCCAGGGCGCCCGGCAGAACATCCAACTGATCAACACCAACGGCGGTTGGCACATCAATAGGACAGCCTTGAACTGCAATGACAGCCTTAACACCGGCTTCCTAGCAGGCCTCTTCTATCACCACAAATTCAACTCTTCAGGCTGTTCCGAGAGGTTGGCCAGCTGCCGACGCCTTACCGATTTTTCCCAGGGATGGGGCCCTATCAGCTATGCCAACGGGAGCGGCCCCGACGAACGCCCCTACTGCTGGCACTACCCCCCAAGACCTTGTGGTTTCGTGTCCGCGAAGAGCGTGTGTGGCCCCGTATACTGCTTCACTCCTAGCCCTGTGGTGGTGGGAACGACCGACAGGTCGGGCGCGCCTACCTACAGCTGGGGTGAAAATGACACGGACGTCTTCGTCCTCAACAACACCAGACCACCGCTGGGCAATTGGTTCGGTTGTACCTGGATGAACTCAACTGGATTCACCAAAGCGTGCGGGGCGCCCCCCTGTGTCATCGGAGGGGTGGGCAATAACACCTTGCGCTGCCCTACTGATTGTTTTCGCAAGCATCCGGAAGCCACATACTCTCGGTGCGGCTCCGGTCCCTGGATTACACCCAGGTGCATGGTTGACTACCCGTATAGGCTTTGGCATTATCCTTGTACCCTCAACTACACCATATTCAAAGTCAGAATGTACGTGGGAGGGGTCGAGCACAGGCTGGAAGTTGCCTGCAACTGGACGCGGGGCGAACGCTGCGATCTGGAAGACAGGGACAGGTCCGAGCTCAGCCCATTGCTGCTGTCCACCACACAGTGGCAGGTCCTTCCATGTTCTTTCACGACCCTGCCAGCCTTGTCCACTGGCCTCATCCACCTCCACCAGAACATTGTGGACGTGCAGTACTTGTATGGGGTGGGGTCAAGCATCGCGTCCTGGGCCGTTAAGTGGGAATACGTCGTTCTCCTGTTCCTTCTGCTTGCAGATGCGCGCGTCTGCTCCTGCCTGTGGATGATGTTACTCATATCCCAAGCGGAGGCGGCTTTGGAGAACCTCGTAATACTCAATGCAGCATCCTTGGCCGGGACGCACGGTCTCGTGTCCTTCCTCGTGTTCTTCTGCTTTGCGTGGTATCTGAAGGGTAAGTGGGTGCCCGGAGCGGTCTACGCCTTCTACGGGTTGTGGCCTCTCCTCCTGCTCCTGCTGGCGTTGCCTCAGCGGGCATACGCACTGGACACGGAGGTGGCCGCGTCGTGTGGCGGCGTTGTTCTTGTCGGGTTGATGGCGCTGACTCTGTCACCATATTACAAGCACTATATCAGCTGGTGCGTGTGGTGGCTTCAGTATTTTCTGACTAGAGCAGAAGCGCAACTGCACGTGTGGGTGCCCCCCCTCAACATCCGGGGGGGGCGCGATGCCGTCATCTTACTCATGTGTGTTGTACACCCGACTCTGACATTTGACATCACTAAGCTACTGCTGGCCGTCTTCGGACCCCTTTGGATTCTTCAAGCCAGTTTGCTTAAAGTCCCCTACTTCGTGCGCGTTCAAGGCCTTCTCCGGATCTGCGCGCTAGCGCGGAAGATGGCCGGAGGTCATTACGTGCAGATGGCCATCATCAAGTTGGGGGCGCTTACTGGCACCTATATTTATAACCATCTCACTCCCCTTCGAGACTGGGCGCACAACGGCCTGCGAGATCTGGCTGTGGCTGTAGAACCAGTCGTCTTCTCCCGAATGGAGACCAAGCTCATCACGTGGGGGGCAGACACTGCCGCGTGTGGTGACATCATCAATGGTTTGCCTGTCTCTGCCCGTAGGGGCCGGGAGATACTGCTTGGACCAGCCGACGGAATGACCTCCAAGGGGTGGAGGCTGCTGGCGCCCATCACGGCGTACGCCCAGCAGACGAGAGGCCTCCTAGGGTGTATAATCACCAGCTTGACTGGCCGGGACAAAAACGCAGTGGAGGGTGAGGTCCAGATCGTGTCAACTGCTGCCCAAACCTTCCTGGCTACGTGCATCAATGGGGTATGCTGGACTGTCTACCACGGGGCCGGAACGAGGACCATCGCATCACCTAAGGGTCCTGTTATCCAGATGTATACCAATGTGGACCAAGACCTTGTGGGTTGGCCCGCTCCCCAGGGTTCCCGCTCATTGACACCCTGCACCTGCGGCTCCTCGGACCTTTACCTGGTCACGAGGCACGCCGATGTCATTCCCGTGCGCCGGCGAGGTGACAGCAGAGGCAGCCTGCTTTCGCCCCGGCCCATCTCCTACCTGAAAGGCTCCTCGGGGGGTCCGCTGTTGTGCCCCGCGGGGCACGCCGTCGGCATATTCAGGGCCGCGGTGTGTACTCGTGGAGTGGCTAAGGCGGTGGACTTTATCCCTGTGGAGAACCTAGAGACAACCATGAGATCTCCGGTGTTCACGGACAACTCCTCTCCACCAGCAGTGCCCCAGAGCTTCCAGGTGGCCCACCTGCATGCTCCCACAGGCAGCGGGAAGAGCACCAAGGTCCCAGCTGCGTACGCAGCTCAAGGCTACAAGGTGCTAGTACTCAACCCCTCTGTTGCTGCAACACTGGGCTTTGGTGCCTACATGTCCAAGGCCCATGGGGTCGATCCTAACATCAGGACTGGGGTAAGAACAATTACCACTGGCAGCCCCATCACGTACTCCACCTACGGCAAGTTCCTTGCCGACGGCGGGTGTTCAGGGGGTGCTTATGACATAATAATTTGTGACGAGTGCCACTCCACGGATGCCACATCCATCTTGGGCATCGGCACCGTCCTTGACCAGGCAGAGACTGCAGGGGCGAGACTGGTTGTGCTCGCCACTGCTACCCCTCCGGGCTCCGTCACAGTGCCCCATCCTAACATCGAGGAGGTTGCTCTGTCCACCACCGGAGAGATCCCTTTTTACGGCAAGGCCATCCCCCTCGAGGTGATCAAGGGGGGAAGACATCTCATCTTCTGCCACTCAAAGAAGAAGTGTGACGAGCTTGCCGCAAAGCTGGTTGCATTGGGCATCAATGCCGTGGCCTACTACCGCGGTCTTGACGTGTCTGTCATCCCGACCAGCGGCGATGTTGTCGTCGTGGCGACCGATGCCCTCATGACTGGCTTTACTGGCGACTTCGACTCTGTGATAGACTGCAACACGTGTGTCACCCAGACAGTCGACTTCAGCCTTGACCCTACCTTCACCATTGAGACAACCACGCTCCCCCAGGATGCCGTCTCCCGGACTCAACGTCGGGGCAGGACCGGCAGGGGGAAGCCAGGCATCTACAGATTTGTGGCACCGGGGGAGCGCCCCTCCGGCATGTTTGACTCGTCCGTCCTCTGTGAGTGCTATGACGCGGGCTGCGCTTGGTATGAGCTCACGCCCGCCGAGACTACAGTTAGGCTACGAGCGTACATGAACACCCCGGGGCTCCCCGTGTGCCAGGACCATCTTGAATTTTGGGAGGGCGTCTTTACGGGCCTCACTCATATAGATGCCCATTTTCTATCCCAGACAAAACAGAGTGGAGAGAACTTTCCTTACCTGGTAGCGTACCAAGCCACCGTGTGCGCTAGGGCTCAAGCCCCTCCCCCATCGTGGGACCAGATGTGGAAGTGTTTGATCCGCCTCAGACCTACCCTTCATGGGCCAACGCCCCTGCTATACAGACTGGGAGCTGTTCAGAACGAAACCATCCTGACGCACCCAGTCACCAAATATATCATGACATGCATGTCGGCTGACCTGGAGGTCGTCACGAGCACCTGGGTGCTCGTTGGCGGCGTCCTGGCTGCTTTGGCCGCGTATTGTCTGTCAACAGGCTGCGTGGTCATAGTGGGTAGGATTGTCCTCTCCGGGAGGCCGGCAGTTATACCTGACAGGGAAGTCCTCTACCGGGAGTTCGATGAGATGGAAGAATGCTCTCAGCACCTACCGTACATCGAGCAAGGGATGATGCTCGCTGAGCAGTTCAAGCAGAAGGCCCTCGGCCTCCTGCAGACCGCATCCCGTCAGGCGGAGGTTATCACCCCTGCTGTCCAGACCAACTGGCAGAAACTCGAGGCCTTTTGGGCGAAGCATATGTGGAATTTCATCAGTGGGATACAATACTTGGCGGGCCTGTCAACGCTGCCTGGTAACCCCGCCATTGCTTCATTGATGGCTTTTACAGCTGCTGTCACCAGCCCACTAACCACTAGCCAAACCCTCCTCTTCAATATACTGGGGGGGTGGGTGGCTGCCCAGCTCGCCGCCCCCGGTGCCGCAACCGCCTTTGTGGGTGCCGGCTTAGCTGGCGCCGCCATCGGCAGTGTTGGACTGGGGAAGGTCCTCGTGGACATCCTCGCAGGGTATGGCGCGGGCGTGGCGGGAGCTCTTGTAGCATTCAAGATCATGAGCGGTGAGGTCCCCTCCACGGAGGACCTAGTGAATCTGCTACCCGCCATCCTCTCGCCAGGAGCCCTCGTAGTTGGTGTGGTCTGCGCAGCAATACTACGCCGGCACGTTGGCCCGGGCGAGGGGGCAGTGCAATGGATGAACCGGCTAATAGCCTTCGCCTCCCGGGGGAACCACGTTTCCCCCACGCACTACGTGCCGGAGAGCGATGCAGCCGCCCGCGTCACTACCATACTCAGCAGCCTCACTGTAACCCAGCTCCTGAGGCGACTGCACCAGTGGATAAGCTCGGAGAGTACCACTCCGTGCTCCGGTTCCTGGCTAAGAGACATCTGGGACTGGATATGCGAGGTGCTGAGCGACTTTAAGACCTGGCTGAAAGCCAAGCTCATGCCGCAACTGCCTGGGATCCCCTTTGTGTCCTGCCAGCGTGGGTATAGGGGGGTCTGGCGAGGAGATGGCATCATGCACACTCGCTGCCACTGTGGAGCTGAGATCACTGGACATGTCAAAAACGGGACGATGAGGATCGTCGGTCCTAAGACCTGCAGGAACATGTGGAGTGGGACCTTCCCCATTAACGCCTACACCACGGGCCCCTGTACCCCCCTTCCCGCGCCGAACTATAAGTTCGCGCTGTGGAGGGTGTCTGCGGAGGAATACGTGGAGATAAGGCAGGTGGGGGACTTCCACTACGTAACGGGCATGACTACTGATAATCTTAAATGCCCGTGCCAGGTCCCATCGCCCGAATTTTTCACAGAACTGGACGGGGTGCGCCTACATAGGTTTGCGCCCCCCTGCAAGCCCTTGCTGCGGGAGGAGGTATCATTCAGAGTAGGACTCCACGAGTACCCGGTGGGGTCGCAATTACCTTGCGAGCCCGAACCGGATGTGGCCGTGTTGACGTCCATGCTCACCGATCCCTCCCATATAACGGCTGAGACGGCCGGGAGGAGGTTGGCGAGGGGATCGCCCCCCTCTGAGGCCAGCTCCTCGGCTAGCCAGCTGTCTGCTCCATCTCTCAAGGCAACTTGCACCACCAACCATGACTCCCCTGACGCCGAGCTCATAGAAGCTAATCTCCTGTGGAGGCAGGAGATGGGCGGCAACATCACCAGGGTTGAGTCAGAGAACAAAGTGGTGATTCTGGACTCCTTCGATCCGCTTGTGGCAGAGGAGGATGAGCGGGAGATCTCCACGCCCGCAGAAATCCTGCGGAAGTCTCGGAGATTTGTTCCGGCCTTGCCTATTTGGGCGCGGCCGGACTACAACCCCCCGCTGATGGAGACGTGGAAAAAGCCTGACTACGAACCACCTGTGGTCCATGGCTGCCCGCTGCCACCTCCACGGTCCCCTCCTGTGCCTCCGCCTCGGAAGAAGCGCACGGTAGTCCTAACCGAATCAACCATATCCACTGCCTTGGCCGAGCTTGCCACCAAAAGCTTTGACAGTTCTTCAACTTCTGGCATTGCAGGCGACAATACGACAACATCCTCTGAGCCCGCCCCCTCTGGCTGCCCCCTCGACTCCGACGCTGAGTCCTACTCTTCCATGCCCCCCCTGGAGGGGGAGCCTGGGGATCCGGATCTCAGCGACGGGTCATGGTCGACGGTCAGTAGTGGGGCCGACGCGGAGGACGTCGTGTGCTGCTCGATGTCTTATTCCTGGACAGGCGCACTCGTCACCCCGTGCGCTGCGGAAGAACAAAAACTGCCCATCAACGCACTGAGCAACTCGTTGCTGCGTCACCACAATCTGGTGTATTCCACCACTTCACGCAGTGCTTGCCAAAGGCAGAAGAAAGTCACATTTGACAGACTGCAAGTTCTGGACAGTCATTACCAGGACGTGCTCAAGGAGGTTAAGGCGGCGGCGTCAAAAGTGAAGGCTAACTTGCTATCCGTAGAGGAAGCTTGCAGCCTGACGCCCCCACATTCAGCCAGATCCAAGTTTGGCTATGGGGCGAAAGACGTTCGTTGCCATGCCAGAAAGGCCGTAGCCCACATCAACTCCGTGTGGAAAGACCTTCTGGAAGACAGTGTAACACCAATAGACACTACCATCATGGCTAAGAACGAGGTTTTCTGCGTTCAGCCTGAGAAGGGGGGTCGTAAGCCAGCTCGTCTCATCGTGTTCCCCGATCTGGGTGTGCGCGTATGCGAGAAGATGGCCCTGTACGACGTGGTCAGCAAGCTCCCCTTGGCCGTGATGGGAAGCTCCTACGGATTCCAGTACTCACCGGGACAGCGGGTTGAATTCCTCGTGAAAGCGTGGAAGTCCAAGAAAACCCCAATGGGGTTCTCGTATGATACCCGCTGTTTTGACTCTACAGTCACTGAGAGCGACATCCGTACGGAGGAGGCAATTTACCAATGTTGTGACCTGGACCCCCAAGCCCGCGTGGCCATTAAGTCCCTCACTGAGAGGCTTTATGTTGGGGGCCCTCTTACCAATTCAAGGGGGGAGAACTGCGGCTACCGCAGATGCCGCGCGAGCGGCGTACTGACAACTAGCTGTGGTAACACCCTCACTTGCTACATCAAGGCCCGAGCAGCCTGTCGAGCCGCAGGGCTCCAGGACTGCACCATGCTCGTGTGTGGCGACGACTTAGTCGTTATCTGCGAGAGTGCGGGGGTCCAGGAGGACGCGGCGAGCCTGAGAGCCTTCACGGAGGCTATGACCAGGTATTCCGCCCCCCCCGGGGACCCCCCACAACCAGAATACGACTTGGAGCTCATAACATCATGCTCCTCCAACGTGTCAGTCGCCCACGACGACGCTGGAAAGAGGGTCTACTACCTTACCCGTGACCCCACAACCCCCCTCGCGAGAGCCGCGTGGGAGACAGCAAGACACACTCCAGTCAATTCCTGGCTAGGCAACATAATCATGTTTGCCCCCACACTGTGGGCGAGGATGATACTGATGACTCACTTCTTTAGCGTCCTCATAGCCAGGGATCAGCTTGAACAGGCCCTCGATTGCGAAATCTACGGGGCCTGCTACTCCATAGAACCACTGGATCTACCTCCAATCATTCAAAGACTCCATGGCCTCAGCGCATTTTCACTCCACAGTTACTCTCCAGGTGAAATCAATAGGGTGGCCGCATGCCTCAGAAAACTTGGGGTTCCGCCCTTGCGAGCTTGGAGACACCGGGCCCGGAGC
>Subject5_2_0.0239
ATGAGCACGAATCCTAAACCTCAAAGAAAAACCAAACGTAACACCAACCGTCGCCCACAGGACGTCAAGTTCCCGGGTGGCGGTCAGATCGTTGGTGGAGTTTACTTGTTGCCGCGCAGGGGCCCTAGATTGGGTGTGCGCGCGACGAGGAAGACTTCCGAGCGGTCGCAGCCTCGCGGCAGACGACAGCCTATCCCCAAGGCACGTCAGCCCGAGGGTAGGACCTGGGCTCAGCCCGGGTACCCTTGGCCCCTCTACGGCAACGAGGGTTGCGGATGGGCGGGATGGCTCCTGTCTCCCCGTGGCTCTCGGCCTAGCTGGGGCCCTACAGACCCCCGGCGTAGGTCGCGCAATTTGGGTAAAGTCATCGATACCCTCACGTGCGGCTTCGCCGACCTCATGGGGTACATACCGCTCGTCGGCGCCCCTCTTGGAGGCGTTGCCAGGGCCCTGGCGCATGGCGTCCGGGTTCTGGAAGACGGCGTGAACTATGCAACAGGGAACCTTCCTGGTTGCTCTTTCTCTATCTTCCTTCTGGCCTTGCTCTCTTGCCTGACTGTGCCCGCTTCAGCCCACCAAGTGCGCAACTCCTCAGGGCTTTACCATGTCACCAATGATTGCCCTAACTCGAGTATTGTGTACGAGGCGGCCGACGCCATTCTGCACACTCCGGGGTGTGTCCCTTGCGTTCGCGAGGGCAACACCTCGAGGTGTTGGGTGGCGGTGACCCCCACGGTGGCCACTAGGGACGGTAAGCTCCCCACGACGCAGCTTCGACGTCACATCGATCTGCTTGTCGGGAGCGCCACCCTCTGTTCGGCCCTCTACGTGGGGGACCTGTGCGGGTCTGTCTTTCTTGTCGGTCAACTGTTTACCTTCTCTCCCAGGCGCCACTGGACGACGCAAGACTGCAATTGTTCTATCTATCCCGGCCACATAACGGGTCACCGCATGGCATGGGATATGATGATGAACTGGTCCCCTACGACGGCGCTGGTGGTAGCTCAGCTGCTCCGGATCCCACAAGCCATCGTGGACATGATCGCTGGTGCTCACTGGGGAGTCCTGGCGGGCATGGCGTATTTCTCCATGGTGGGGAACTGGGCGAAGGTCCTGGTAGTGCTACTGCTATTTGCCGGCGTCGACGCGAATACCATCGTCACCGGGGGACGTGCCGGCCACACCACGGCCGGGTTTGTCGGTCTCTTCACCCAGGGCGCCCGGCAGAACATCCAACTGATCAACACCAACGGCGGTTGGCACATCAATAGGACAGCCTTGAACTGCAATGACAGCCTTAACACCGGCTTCCTAGCAGGCCTCTTCTATCACCACAAATTCAACTCTTCAGGCTGTTCCGAGAGGTTGGCCAGCTGCCGACGCCTTACCGATTTTTCCCAGGGATGGGGCCCTATCAGCTATGCCANCNGGAGCGGCCCCGACGAACGCCCCTACTGCTGGCACTACCCCCCAAGACCTTGTGGTTTCGTGTCCGCGAAGAGCGTGTGTGGCCCCGTATACTGCTTCACTCCTAGCCCTGTGGTGGTGGGAACGACCGACAGGTCGGGCGCGCCTACCTACAGCTGGGGTGAAAATGACACGGACGTCTTCGTCCTCAACAACACCAGACCACCGCTGGGCAATTGGTTCGGTTGTACCTGGATGAACTCAACTGGATTCACCAAAGCGTGCGGGGCGCCCCCCTGTGTCATCGGAGGGGTGGGCAATAACACCTTGCGCTGCCCTACTGATTGTTTTCGCAAGCATCCGGAAGCCACATACTCTCGGTGCGGCTCCGGTCCCTGGATTACACCCAGGTGCATGGTTGACTACCCGTATAGGCTTTGGCATTATCCTTGTACCCTCAACTACACCATATTCAAAGTCAGAATGTACGTGGGAGGGGTCGAGCACAGGCTGGAAGTTGCCTGCAACTGGACGCGGGGCGAACGCTGCGATCTGGAAGACAGGGACAGGTCCGAGCTCAGCCCATTGCTGCTGTCCACCACACAGTGGCAGGTCCTTCCATGTTCTTTCACGACCCTGCCAGCCTTGTCCACTGGCCTCATCCACCTCCACCAGAACATTGTGGACGTGCAGTACTTGTATGGGGTGGGGTCAAGCATCGCGTCCTGGGCCGTTAAGTGGGAATACGTCGTTCTCCTGTTCCTTCTGCTTGCAGATGCGCGCGTCTGCTCCTGCCTGTGGATGATGTTACTCATATCCCAAGCGGAGGCGGCTTTGGAGAACCTCGTAATACTCAATGCAGCATCCTTGGCCGGGACGCACGGTCTCGTGTCCTTCCTCGTGTTCTTCTGCTTTGCGTGGTATCTGAAGGGTAAGTGGGTGCCCGGAGCGGTCTACGCCTTCTACGGGTTGTGGCCTCTCCTCCTGCTCCTGCTGGCGTTGCCTCAGCGGGCATACGCACTGGACACGGAGGTGGCCGCGTCGTGTGGCGGCGTTGTTCTTGTCGGGTTGATGGCGCTGACTCTGTCACCATATTACAAGCACTATATCAGCTGGTGCGTGTGGTGGCTTCAGTATTTTCTGACTAGAGCAGAAGCGCAACTGCACGTGTGGGTGCCCCCCCTCAACATCCGGGGGGGGCGCGATGCCGTCATCTTACTCATGTGTGTTGTACACCCGACTCTGACATTTGACATCACTAAGCTACTGCTGGCCGTCTTCGGACCCCTTTGGATTCTTCAAGCCAGTTTGCTTAAAGTCCCCTACTTCGTGCGCGTTCAAGGCCTTCTCCGGATCTGCGCGCTAGCGCGGAAGATGGCCGGAGGTCATTACGTGCAGATGGCCATCATCAAGTTGGGGGCGCTTACTGGCACCTATATTTATAACCATCTCACTCCCCTTCGAGACTGGGCGCACAACGGCCTGCGAGATCTGGCTGTGGCTGTAGAACCAGTCGTCTTCTCCCGAATGGAGACCAAGCTCATCACGTGGGGGGCAGACACTGCCGCGTGTGGTGACATCATCAATGGTTTGCCTGTCTCTGCCCGTAGGGGCCGGGAGATACTGCTTGGACCAGCCGACGGAATGACCTCCAAGGGGTGGAGGCTGCTGGCGCCCATCACGGCGTACGCCCAGCAGACGAGAGGCCTCCTAGGGTGTATAATCACCAGCTTGACTGGCCGGGACAAAAACGCAGTGGAGGGTGAGGTCCAGATCGTGTCAACTGCTGCCCAAACCTTCCTGGCTACGTGCATCAATGGGGTATGCTGGACTGTCTACCACGGGGCCGGAACGAGGACCATCGCATCACCTAAGGGTCCTGTTATCCAGATGTATACCAATGTGGACCAAGACCTTGTGGGTTGGCCCGCTCCCCAGGGTTCCCGCTCATTGACACCCTGCACCTGCGGCTCCTCGGACCTTTACCTGGTCACGAGGCACGCCGATGTCATTCCCGTGCGCCGGCGAGGTGACAGCAGAGGCAGCCTGCTTTCGCCCCGGCCCATCTCCTACCTGAAAGGCTCCTCGGGGGGTCCGCTGTTGTGCCCCGCGGGGCACGCCGTCGGCATATTCAGGGCCGCGGTGTGTACTCGTGGAGTGGCTAAGGCGGTGGACTTTATCCCTGTGGAGAACCTAGAGACAACCATGAGATCTCCGGTGTTCACGGACAACTCCTCTCCACCAGCAGTGCCCCAGAGCTTCCAGGTGGCCCACCTGCATGCTCCCACAGGCAGCGGGAAGAGCACCAAGGTCCCAGCTGCGTACGCAGCTCAAGGCTACAAGGTGCTAGTACTCAACCCCTCTGTTGCTGCAACACTGGGCTTTGGTGCCTACATGTCCAAGGCCCATGGGGTCGATCCTAACATCAGGACTGGGGTAAGAACAATTACCACTGGCAGCCCCATCACGTACTCCACCTACGGCAAGTTCCTTGCCGACGGCGGGTGTTCAGGGGGTGCTTATGACATAATAATTTGTGACGAGTGCCACTCCACGGATGCCACATCCATCTTGGGCATCGGCACCGTCCTTGACCAGGCAGAGACTGCAGGGGCGAGACTGGTTGTGCTCGCCACTGCTACCCCTCCGGGCTCCGTCACAGTGCCCCATCCTAACATCGAGGAGGTTGCTCTGTCCACCACCGGAGAGATCCCTTTTTACGGCAAGGCCATCCCCCTCGAGGTGATCAAGGGGGGAAGACATCTCATCTTCTGCCACTCAAAGAAGAAGTGTGACGAGCTTGCCGCAAAGCTGGTTGCATTGGGCATCAATGCCGTGGCCTACTACCGCGGTCTTGACGTGTCTGTCATCCCGACCAGCGGCGATGTTGTCGTCGTGGCGACCGATGCCCTCATGACTGGCTTTACTGGCGACTTCGACTCTGTGATAGACTGCAACACGTGTGTCACCCAGACAGTCGACTTCAGCCTTGACCCTACCTTCACCATTGAGACAACCACGCTCCCCCAGGATGCCGTCTCCCGGACTCAACGTCGGGGCAGGACCGGCAGGGGGAAGCCAGGCATCTACAGATTTGTGGCACCGGGGGAGCGCCCCTCCGGCATGTTTGACTCGTCCGTCCTCTGTGAGTGCTATGACGCGGGCTGCGCTTGGTATGAGCTCACGCCCGCCGAGACTACAGTTAGGCTACGAGCGTACATGAACACCCCGGGGCTCCCCGTGTGCCAGGACCATCTTGAATTTTGGGAGGGCGTCTTTACGGGCCTCACTCATATAGATGCCCATTTTCTATCCCAGACAAAACAGAGTGGAGAGAACTTTCCTTACCTGGTAGCGTACCAAGCCACCGTGTGCGCTAGGGCTCAAGCCCCTCCCCCATCGTGGGACCAGATGTGGAAGTGTTTGATCCGCCTCAGACCTACCCTTCATGGGCCAACGCCCCTGCTATACAGACTGGGAGCTGTTCAGAACGAAACCATCCTGACGCACCCAGTCACCAAATATATCATGACATGCATGTCGGCTGACCTGGAGGTCGTCACGAGCACCTGGGTGCTCGTTGGCGGCGTCCTGGCTGCTTTGGCCGCGTATTGTCTGTCAACAGGCTGCGTGGTCATAGTGGGTAGGATTGTCCTCTCCGGGANGCCGGCAGTTATACCTGACAGGGAAGTCCTCTACCGGGAGTTCGATGAGATGGAAGAATGCTCTCAGCACCTACCGTACATCGAGCAAGGGATGATGCTCGCTGAGCAGTTCAAGCAGAAGGCCCTCGGCCTCCTGCAGACCGCATCCCGTCAGGCGGAGGTTATCACCCCTGCTGTCCAGACCAACTGGCAGAAACTCGAGGCCTTTTGGGCGAAGCATATGTGGAATTTCATCAGTGGGATACAATACTTGGCGGGCCTGTCAACGCTGCCTGGTAACCCCGCCATTGCTTCATTGATGGCTTTTACAGCTGCTGTCACCAGCCCACTAACCACTAGCCAAACCCTCCTCTTCAATATACTGGGGGGGTGGGTGGCTGCCCAGCTCGCCGCCCCCGGTGCCGCAACCGCCTTTGTGGGTGCCGGCTTAGCTGGCGCCGCCATCGGCAGTGTTGGACTGGGGAAGGTCCTCGTGGACATCCTCGCAGGGTATGGCGCGGGCGTGGCGGGAGCTCTTGTAGCATTCAAGATCATGAGCGGTGAGGTCCCCTCCACGGAGGACCTAGTGAATCTGCTACCCGCCATCCTCTCGCCAGGAGCCCTCGTAGTTGGTGTGGTCTGCGCAGCAATACTACGCCGGCACGTTGGCCCGGGCGAGGGGGCAGTGCAATGGATGAACCGGCTAATAGCCTTCGCCTCCCGGGGGAACCACGTTTCCCCCACGCACTACGTGCCGGAGAGCGATGCAGCCGCCCGCGTCACTACCATACTCAGCAGCCTCACTGTAACCCAGCTCCTGAGGCGACTGCACCAGTGGATAAGCTCGGAGAGTACCACTCCGTGCTCCGGTTCCTGGCTAAGAGACATCTGGGACTGGATATGCGAGGTGCTGAGCGACTTTAAGACCTGGCTGAAAGCCAAGCTCATGCCGCAACTGCCTGGGATCCCCTTTGTGTCCTGCCAGCGTGGGTATAGGGGGGTCTGGCGAGGAGATGGCATCATGCACACTCGCTGCCACTGTGGAGCTGAGATCACTGGACATGTCAAAAACGGGACGATGAGGATCGTCGGTCCTAAGACCTGCAGGAACATGTGGAGTGGGACCTTCCCCATTAACGCCTACACCACGGGCCCCTGTACCCCCCTTCCCGCGCCGAACTATAAGTTCGCGCTGTGGAGGGTGTCTGCGGAGGAATACGTGGAGATAAGGCAGGTGGGGGACTTCCACTACGTAACGGGCATGACTACTGATAATCTTAAATGCCCGTGCCAGGTCCCATCGCCCGAATTTTTCACAGAACTGGACGGGGTGCGCCTACATAGGTTTGCGCCCCCCTGCAAGCCCTTGCTGCGGGAGGAGGTATCATTCAGAGTAGGACTCCACGAGTACCCGGTGGGGTCGCAATTACCTTGCGAGCCCGAACCGGATGTGGCCGTGTTGACGTCCATGCTCACCGATCCCTCCCATATAACGGCTGAGACGGCCGGGAGGAGGTTGGCGAGGGGATCGCCCCCCTCTGAGGCCAGCTCCTCGGCTAGCCAGCTGTCTGCTCCATCTCTCAAGGCAACTTGCACCACCAACCATGACTCCCCTGACGCCGAGCTCATAGAAGCTAATCTCCTGTGGAGGCAGGAGATGGGCGGCAACATCACCAGGGTTGAGTCAGAGAACAAAGTGGTGATTCTGGACTCCTTCGATCCGCTTGTGGCAGAGGAGGATGAGCGGGAGATCTCCACGCCCGCAGAAATCCTGCGGAAGTCTCGGAGATTTGTTCCGGCCTTGCCTATTTGGGCGCGGCCGGACTACAACCCCCCGCTGATGGAGACGTGGAAAAAGCCTGACTACGAACCACCTGTGGTCCATGGCTGCCCGCTGCCACCTCCACGGTCCCCTCCTGTGCCTCCGCTTCGGAAGAAGCGCACGGTAGTCCTAACCGAATCAACCATATCCACTGCCTTGGCCGAGCTTGCCACCAAAAGCTTTGACAGTTCTTCAACTTCTGGCATTGCAGGCGACAATACGACAACATCCTCTGAGCCCGCCCCCTCTGGCTGCCCCCTCGACTCCGACGCTGAGTCCTACTCTTCCATGCCCCCCCTGGAGGGGGAGCCTGGGGATCCGGATCTCAGCGACGGGTCATGGTCGACGGTCAGTAGTGGGGCCGACGCGGAGGACGTCGTGTGCTGCTCGATGTCTTATTCCTGGACAGGCGCACTCGTCACCCCGTGCGCTGCGGAAGAACAAAAACTGCCCATCAACGCACTGAGCAACTCGTTGCTGCGTCACCACAATCTGGTGTATTCCACCACTTCACGCAGTGCTTGCCAAAGGCAGAAGAAAGTCACATTTGACAGACTGCAAGTTCTGGACAGTCATTACCAGGACGTGCTCAAGGAGGTTAAGGCGGCGGCGTCAAAAGTGAAGGCTAACTTGCTATCCGTAGAGGAAGCTTGCAGCCTGACGCCCCCACATTCAGCCAGATCCAAGTTTGGCTATGGGGCGAAAGACGTTCGTTGCCATGCCAGAAAGGCCGTAGCCCACATCAACTCCGTGTGGAAAGACCTTCTGGAAGACAGTGTAACACCAATAGACACTACCATCATGGCTAAGAACGAGGTTTTCTGCGTTCAGCCTGAGAAGGGGGGTCGTAAGCCAGCTCGTCTCATCGTGTTCCCCGATCTGGGTGTGCGCGTATGCGAGAAGATGGCCCTGTACGACGTGGTCAGCAAGCTCCCCTTGGCCGTGATGGGAAGCTCCTACGGATTCCAGTACTCACCGGGACAGCGGGTTGAATTCCTCGTGAAAGCGTGGAAGTCCAAGAAAACCCCAATGGGGTTCTCGTATGATACCCGCTGTTTTGACTCTACAGTCACTGAGAGCGACATCCGTACGGAGGAGGCAATTTACCAATGTTGTGACCTGGACCCCCAAGCCCGCGTGGCCATTAAGTCCCTCACTGAGAGGCTTTATGTTGGGGGCCCTCTTACCAATTCAAGGGGGGAGAACTGCGGCTACCGCAGATGCCGCGCGAGCGGCGTACTGACAACTAGCTGTGGTAACACCCTCACTTGCTACATCAAGGCCCGAGCAGCCTGTCGAGCCGCAGGGCTCCAGGACTGCACCATGCTCGTGTGTGGCGACGACTTAGTCGTTATCTGCGAGAGTGCGGGGGTCCAGGAGGACGCGGCGAGCCTGAGAGCCTTCACGGAGGCTATGACCAGGTATTCCGCCCCCCCCGGGGACCCCCCACAACCAGAATACGACTTGGAGCTCATAACATCATGCTCCTCCAACGTGTCAGTCGCCCACGACGACGCTGGAAAGAGGGTCTACTACCTTACCCGTGACCCCACAACCCCCCTCGCGAGAGCCGCGTGGGAGACAGCAAGACACACTCCAGTCAATTCCTGGCTAGGCAACATAATCATGTTTGCCCCCACACTGTGGGCGAGGATGATACTGATGACTCACTTCTTTAGCGTCCTCATAGCCAGGGATCAGCTTGAACAGGCCCTCGATTGCGAAATCTACGGGGCCTGCTACTCCATAGAACCACTGGATCTACCTCCAATCATTCAAAGACTCCATGGCCTCAGCGCATTTTCACTCCACAGTTACTCTCCAGGTGAAATCAATAGGGTGGCCGCATGCCTCAGAAAACTTGGGGTTCCGCCCTTGCGAGCTTGGAGACACCGGGCCCGGAGC
>Subject5_3_0.0226
ATGAGCACGAATCCTAAACCTCAAAGAAAAACCAAACGTAACACCAACCGTCGCCCACAGGACGTCAAGTTCCCGGGTGGCGGTCAGATCGTTGGTGGAGTTTACTTGTTGCCGCGCAGGGGCCCTAGATTGGGTGTGCGCGCGACGAGGAAGACTTCCGAGCGGTCGCAGCCTCGCGGCAGACGACAGCCTATCCCCAAGGCACGTCAGCCCGAGGGTAGGACCTGGGCTCAGCCCGGGTACCCTTGGCCCCTCTACGGCAACGAGGGTTGCGGATGGGCGGGATGGCTCCTGTCTCCCCGTGGCTCTCGGCCTAGCTGGGGCCCTACAGACCCCCGGCGTAGGTCGCGCAATTTGGGTAAAGTCATCGATACCCTCACGTGCGGCTTCGCCGACCTCATGGGGTACATACCGCTCGTCGGCGCCCCTCTTGGAGGCGTTGCCAGGGCCCTGGCGCATGGCGTCCGGGTTCTGGAAGACGGCGTGAACTATGCAACAGGGAACCTTCCTGGTTGCTCTTTCTCTATCTTCCTTCTGGCCTTGCTCTCTTGCCTGACTGTGCCCGCTTCAGCCCACCAAGTGCGCAACTCCTCAGGGCTTTACCATGTCACCAATGATTGCCCTAACTCGAGTATTGTGTACGAGGCGGCCGACGCCATTCTGCACACTCCGGGGTGTGTCCCTTGCGTTCGCGAGGGCAACACCTCGAGGTGTTGGGTGGCGGTGACCCCCACGGTGGCCACTAGGGACGGTAAGCTCCCCACGACGCAGCTTCGACGTCACATCGATCTGCTTGTCGGGAGCGCCACCCTCTGTTCGGCCCTCTACGTGGGGGACCTGTGCGGGTCTGTCTTTCTTGTCGGTCAACTGTTTACCTTCTCTCCCAGGCGCCACTGGACGACGCAAGACTGCAATTGTTCTATCTATCCCGGCCACATAACGGGTCACCGCATGGCATGGGATATGATGATGAACTGGTCCCCTACGACGGCGCTGGTGGTAGCTCAGCTGCTCCGGATCCCACAAGCCATCGTGGACATGATCGCTGGTGCTCACTGGGGAGTCCTGGCGGGCATGGCGTATTTCTCCATGGTGGGGAACTGGGCGAAGGTCCTGGTAGTGCTACTGCTATTTGCCGGCGTCGACGCGAATACCATCGTCACCGGGGGACGTGCCGGCCACACCACGGCCGGGTTTGTCGGTCTCTTCACCCAGGGCGCCCGGCAGAACATCCAACTGATCAACACCAACGGCAGTTGGCACATCAATAGGACAGCCTTGAACTGCAATGACAGCCTTAACACCGGCTTCCTAGCAGGCCTCTTCTATCACCACAAATTCAACTCTTCAGGCTGTTCCGAGAGGTTGGCCAGCTGCCGACGCCTTACCGATTTTTCCCAGGGATGGGGCCCTATCAGCTATGCCAACGGGAGCGGCCCCGACGAACGCCCCTACTGCTGGCACTACCCCCCAAGACCTTGTGGTTTCGTGTCCGCGAAGAGCGTGTGTGGCCCCGTATACCGCTTCACTCCTAGCCCTGTGGTGGTGGGAACGACCGACAGGTCGGGCGCGCCTACCTACAGCTGGGGTGAAAATGACACGGACGTCTTCGTCCTCAACAACACCAGACCACCGCTGGGCAATTGGTTCGGTTGTACCTGGATGAACTCAACTGGATTCACCAAAGCGTGCGGGGCGCCCCCCTGTGTCATCGGAGGGGTGGGCAATAACACCTTGCGCTGCCCTACTGATTGTTTTCGCAAGCATCCGGAAGCCACATACTCTCGGTGCGGCTCCGGTCCCTGGATTACACCCAGGTGCATGGTTGACTACCCGTATAGGCTTTGGCATTATCCTTGTACCCTCAACTACACCATATTCAAAGTCAGAATGTACGTGGGAGGGGTCGAGCACAGGCTGGAAGTTGCCTGCAACTGGACGCGGGGCGAACGCTGCGATCTGGAAGACAGGGACAGGTCCGAGCTCAGCCCATTGCTGCTGTCCACCACACAGTGGCAGGTCCTTCCATGTTCTTTCACGACCCTGCCAGCCTTGTCCACTGGCCTCATCCACCTCCACCAGAACATTGTGGACGTGCAGTACTTGTATGGGGTGGGGTCAAGCATCGCGTCCTGGGCCGTTAAGTGGGAATACGTCGTTCTCCTGTTCCTTCTGCTTGCAGATGCGCGCGTCTGCTCCTGCCTGTGGATGATGTTACTCATATCCCAAGCGGAGGCGGCTTTGGAGAACCTCGTAATACTCAATGCAGCATCCTTGGCCGGGACGCACGGTCTCGTGTCCTTCCTCGTGTTCTTCTGCTTTGCGTGGTATCTGAAGGGTAAGTGGGTGCCCGGAGCGGTCTACGCCTTCTACGGGTTGTGGCCTCTCCTCCTGCTCCTGCTGGCGTTGCCTCAGCGGGCATACGCACTGGACACGGAGGTGGCCGCGTCGTGTGGCGGCGTTGTTCTTGTCGGGTTGATGGCGCTGACTCTGTCACCATATTACAAGCACTATATCAGCTGGTGCGTGTGGTGGCTTCAGTATTTTCTGACTAGAGCAGAAGCGCAACTGCACGTGTGGGTGCCCCCCCTCAACATCCGGGGGGGGCGCGATGCCGTCATCTTACTCATGTGTGTTGTACACCCGACTCTGACATTTGACATCACTAAGCTACTGCTGGCCGTCTTCGGACCCCTTTGGATTCTTCAAGCCAGTTTGCTTAAAGTCCCCTACTTCGTGCGCGTTCAAGGCCTTCTCCGGATCTGCGCGCTAGCGCGGAAGATGGCCGGAGGTCATTACGTGCAGATGGCCATCATCAAGTTGGGGGCGCTTACTGGCACCTATATTTATAACCATCTCACTCCCCTTCGAGACTGGGCGCACAACGGCCTGCGAGATCTGGCTGTGGCTGTAGAACCAGTCGTCTTCTCCCGAATGGAGACCAAGCTCATCACGTGGGGGGCAGACACTGCCGCGTGTGGTGACATCATCAATGGTTTGCCTGTCTCTGCCCGTAGGGGCCGGGAGATACTGCTTGGACCAGCCGACGGAATGACCTCCAAGGGGTGGAGGCTGCTGGCGCCCATCACGGCGTACGCCCAGCAGACGAGAGGCCTCCTAGGGTGTATAATCACCAGCTTGACTGGCCGGGACAAAAACGCAGTGGAGGGTGAGGTCCAGATCGTGTCAACTGCTGCCCAAACCTTCCTGGCTACGTGCATCAATGGGGTATGCTGGACTGTCTACCACGGGGCCGGAACGAGGACCATCGCATCACCTAAGGGTCCTGTTATCCAGATGTATACCAATGTGGACCAAGACCTTGTGGGTTGGCCCGCTCCCCAGGGTTCCCGCTCATTGACACCCTGCACCTGCGGCTCCTCGGACCTTTACCTGGTCACGAGGCACGCCGATGTCATTCCCGTGCGCCGGCGAGGTGACAGCAGAGGCAGCCTGCTTTCGCCCCGGCCCATCTCCTACCTGAAAGGCTCCTCGGGGGGTCCGCTGTTGTGCCCCGCGGGGCACGCCGTCGGCATATTCAGGGCCGCGGTGTGTACTCGTGGAGTGGCTAAGGCGGTGGACTTTATCCCTGTGGAGAACCTAGAGACAACCATGAGATCTCCGGTGTTCACGGACAACTCCTCTCCACCAGCAGTGCCCCAGAGCTTCCAGGTGGCCCACCTGCATGCTCCCACAGGCAGCGGGAAGAGCACCAAGGTCCCAGCTGCGTACGCAGCTCAAGGCTACAAGGTGCTAGTACTCAACCCCTCTGTTGCTGCAACACTGGGCTTTGGTGCCTACATGTCCAAGGCCCATGGGGTCGATCCTAACATCAGGACTGGGGTAAGAACAATTACCACTGGCAGCCCCATCACGTACTCCACCTACGGCAAGTTCCTTGCCGACGGCGGGTGTTCAGGGGGTGCTTATGACATAATAATTTGTGACGAGTGCCACTCCACGGATGCCACATCCATCTTGGGCATCGGCACCGTCCTTGACCAGGCAGAGACTGCAGGGGCGAGACTGGTTGTGCTCGCCACTGCTACCCCTCCGGGCTCCGTCACAGTGCCCCATCCTAACATCGAGGAGGTTGCTCTGTCCACCACCGGAGAGATCCCTTTTTACGGCAAGGCCATCCCCCTCGAGGTGATCAAGGGGGGAAGACATCTCATCTTCTGCCACTCAAAGAAGAAGTGTGACGAGCTTGCCGCAAAGCTGGTTGCATTGGGCATCAATGCCGTGGCCTACTACCGCGGTCTTGACGTGTCTGTCATCCCGACCAGCGGCGATGTTGTCGTCGTGGCGACCGATGCCCTCATGACTGGCTTTACTGGCGACTTCGACTCTGTGATAGACTGCAACACGTGTGTCACCCAGACAGTCGACTTCAGCCTTGACCCTACCTTCACCATTGAGACAACCACGCTCCCCCAGGATGCCGTCTCCCGGACTCAACGTCGGGGCAGGACCGGCAGGGGGAAGCCAGGCATCTACAGATTTGTGGCACCGGGGGAGCGCCCCTCCGGCATGTTTGACTCGTCCGTCCTCTGTGAGTGCTATGACGCGGGCTGCGCTTGGTATGAGCTCACGCCCGCCGAGACTACAGTTAGGCTACGAGCGTACATGAACACCCCGGGGCTCCCCGTGTGCCAGGACCATCTTGAATTTTGGGAGGGCGTCTTTACGGGCCTCACTCATATAGATGCCCATTTTCTATCCCAGACAAAACAGAGTGGAGAGAACTTTCCTTACCTGGTAGCGTACCAAGCCACCGTGTGCGCTAGGGCTCAAGCCCCTCCCCCATCGTGGGACCAGATGTGGAAGTGTTTGATCCGCCTCAGACCTACCCTTCATGGGCCAACGCCCCTGCTATACAGACTGGGAGCTGTTCAGAACGAAACCATCCTGACGCACCCAGTCACCAAATATATCATGACATGCATGTCGGCTGACCTGGAGGTCGTCACGAGCACCTGGGTGCTCGTTGGCGGCGTCCTGGCTGCTTTGGCCGCGTATTGTCTGTCAACAGGCTGCGTGGTCATAGTGGGTAGGATTGTCCTCTCCGGGAAGCCGGCAGTTATACCTGACAGGGAAGTCCTCTACCGGGAGTTCGATGAGATGGAAGAATGCTCTCAGCACCTACCGTACATCGAGCAAGGGATGATGCTCGCTGAGCAGTTCAAGCAGAAGGCCCTCGGCCTCCTGCAGACCGCATCCCGTCAGGCGGAGGTTATCACCCCTGCTGTCCAGACCAACTGGCAGAAACTCGAGGCCTTTTGGGCGAAGCATATGTGGAATTTCATCAGTGGGATACAATACTTGGCGGGCCTGTCAACGCTGCCTGGTAACCCCGCCATTGCTTCATTGATGGCTTTTACAGCTGCTGTCACCAGCCCACTAACCACTAGCCAAACCCTCCTCTTCAATATACTGGGGGGGTGGGTGGCTGCCCAGCTCGCCGCCCCCGGTGCCGCAACCGCCTTTGTGGGTGCCGGCTTAGCTGGCGCCGCCATCGGCAGTGTTGGACTGGGGAAGGTCCTCGTGGACATCCTCGCAGGGTATGGCGCGGGCGTGGCGGGAGCTCTTGTAGCATTCAAGATCATGAGCGGTGAGGTCCCCTCCACGGAGGACCTAGTGAATCTGCTACCCGCCATCCTCTCGCCAGGAGCCCTCGTAGTTGGTGTGGTCTGCGCAGCAATACTACGCCGGCACGTTGGCCCGGGCGAGGGGGCAGTGCAATGGATGAACCGGCTAATAGCCTTCGCCTCCCGGGGGAACCACGTTTCCCCCACGCACTACGTGCCGGAGAGCGATGCAGCCGCCCGCGTCACTACCATACTCAGCAGCCTCACTGTAACCCAGCTCCTGAGGCGACTGCACCAGTGGATAAGCTCGGAGAGTACCACTCCGTGCTCCGGTTCCTGGCTAAGAGACATCTGGGACTGGATATGCGAGGTGCTGAGCGACTTTAAGACCTGGCTGAAAGCCAAGCTCATGCCGCAACTGCCTGGGATCCCCTTTGTGTCCTGCCAGCGTGGGTATAGGGGGGTCTGGCGAGGAGATGGCATCATGCACACTCGCTGCCACTGTGGAGCTGAGATCACTGGACATGTCAAAAACGGGACGATGAGGATCGTCGGTCCTAAGACCTGCAGGAACATGTGGAGTGGGACCTTCCCCATTAACGCCTACACCACGGGCCCCTGTACCCCCCTTCCCGCGCCGAACTATAAGTTCGCGCTGTGGAGGGTGTCTGCGGAGGAATACGTGGAGATAAGGCAGGTGGGGGACTTCCACTACGTAACGGGCATGACTACTGATAATCTTAAATGCCCGTGCCAGGTCCCATCGCCCGAATTTTTCACAGAACTGGACGGGGTGCGCCTACATAGGTTTGCGCCCCCCTGCAAGCCCTTGCTGCGGGAGGAGGTATCATTCAGAGTAGGACTCCACGAGTACCCGGTGGGGTCGCAATTACCTTGCGAGCCCGAACCGGATGTGGCCGTGTTGACGTCCATGCTCACCGATCCCTCCCATATAACGGCTGAGACGGCCGGGAGGAGGTTGGCGAGGGGATCGCCCCCCTCTGAGGCCAGCTCCTCGGCTAGCCAGCTGTCTGCTCCATCTCTCAAGGCAACTTGCACCACCAACCATGACTCCCCTGACGCCGAGCTCATAGAAGCTAATCTCCTGTGGAGGCAGGAGATGGGCGGCAACATCACCAGGGTTGAGTCAGAGAACAAAGTGGTGATTCTGGACTCCTTCGATCCGCTTGTGGCAGAGGAGGATGAGCGGGAGATCTCCACGCCCGCAGAAATCCTGCGGAAGTCTCGGAGATTTGTTCCGGCCTTGCCTATTTGGGCGCGGCCGGACTACAACCCCCCGCTGATAGAGACGTGGAAAAAGCCTGACTACGAACCACCTGTGGTCCATGGCTGCCCGCTGCCACCTCCACGGTCCCCTCCTGTGCCTCCGCCTCGGAAGAAGCGCACGGTAGTCCTAACCGAATCAACCATATCCACTGCCTTGGCCGAGCTTGCCACCAAAAGCTTTGACAGTTCTTCAACTTCTGGCATTGCAGGCGACAATACGACAACATCCTCTGAGCCCGCCCCCTCTGGCTGCCCCCTCGACTCCGACGCTGAGTCCTACTCTTCCATGCCCCCCCTGGAGGGGGAGCCTGGGGATCCGGATCTCAGCGACGGGTCATGGTCGACGGTCAGTAGTGGGGCCGACGCGGAGGACGTCGTGTGCTGCTCGATGTCTTATTCCTGGACAGGCGCACTCGTCACCCCGTGCGCTGCGGAAGAACAAAAACTGCCCATCAACGCACTGAGCAACTCGTTGCTGCGTCACCACAATCTGGTGTATTCCACCACTTCACGCAGTGCTTGCCAAAGGCAGAAGAAAGTCACATTTGACAGACTGCAAGTTCTGGACAGTCATTACCAGGACGTGCTCAAGGAGGTTAAGGCGGCGGCGTCAAAAGTGAAGGCTAACTTGCTATCCGTAGAGGAAGCTTGCAGCCTGACGCCCCCACATTCAGCCAGATCCAAGTTTGGCTATGGGGCGAAAGACGTTCGTTGCCATGCCAGAAAGGCCGTAGCCCACATCAACTCCGTGTGGAAAGACCTTCTGGAAGACAGTGTAACACCAATAGACACTACCATCATGGCTAAGAACGAGGTTTTCTGCGTTCAGCCTGAGAAGGGGGGTCGTAAGCCAGCTCGTCTCATCGTGTTCCCCGATCTGGGTGTGCGCGTATGCGAGAAGATGGCCCTGTACGACGTGGTCAGCAAGCTCCCCTTGGCCGTGATGGGAAGCTCCTACGGATTCCAGTACTCACCGGGACAGCGGGTTGAATTCCTCGTGAAAGCGTGGAAGTCCAAGAAAACCCCAATGGGGTTCTCGTATGATACCCGCTGTTTTGACTCTACAGTCACTGAGAGCGACATCCGTACGGAGGAGGCAATTTACCAATGTTGTGACCTGGACCCCCAAGCCCGCGTGGCCATTAAGTCCCTCACTGAGAGGCTTTATGTTGGGGGCCCTCTTACCAATTCAAGGGGGGAGAACTGCGGCTACCGCAGATGCCGCGCGAGCGGCGTACTGACAACTAGCTGTGGTAACACCCTCACTTGCTACATCAAGGCCCGAGCAGCCTGTCGAGCCGCAGGGCTCCAGGACTGCACCATGCTCGTGTGTGGCGACGACTTAGTCGTTATCTGCGAGAGTGCGGGGGTCCAGGAGGACGCGGCGAGCCTGAGAGCCTTCACGGAGGCTATGACCAGGTATTCCGCCCCCCCCGGGGACCCCCCACAACCAGAATACGACTTGGAGCTCATAACATCATGCTCCTCCAACGTGTCAGTCGCCCACGACGACGCTGGAAAGAGGGTCTACTACCTTACCCGTGACCCCACAACCCCCCTCGCGAGAGCCGCGTGGGAGACAGCAAGACACACTCCAGTCAATTCCTGGCTAGGCAACATAATCATGTTTGCCCCCACACTGTGGGCGAGGATGATACTGATGACTCACTTCTTTAGCGTCCTCATAGCCAGGGATCAGCTTGAACAGGCCCTCGATTGCGAAATCTACGGGGCCTGCTACTCCATAGAACCACTGGATCTACCTCCAATCATTCAAAGACTCCATGGCCTCAGCGCATTTTCACTCCACAGTTACTCTCCAGGTGAAATCAATAGGGTGGCCGCATGCCTCAGAAAACTTGGGGTTCCGCCCTTGCGAGCTTGGAGACACCGGGCCCGGAGC
>Subject5_4_0.4019
ATGAGCACGAATCCTAAACCTCAAAGAAAAACCAAACGTAACACCAACCGTCGCCCACAGGACGTCAAGTTCCCGGGTGGCGGTCAGATCGTTGGTGGAGTTTACTTGTTGCCGCGCAGGGGCCCTAGATTGGGTGTGCGCGCGACGAGGAAGACTTCCGAGCGGTCGCAGCCTCGCGGCAGACGACAGCCTATCCCCAAGGCACGTCAGCCCGAGGGTAGGACCTGGGCTCAGCCCGGGTACCCTTGGCCCCTCTACGGCAACGAGGGTTGCGGATGGGCGGGATGGCTCCTGTCTCCCCGTGGCTCTCGGCCTAGCTGGGGCCCTACAGACCCCCGGCGTAGGTCGCGCAATTTGGGTAAAGTCATCGATACCCTCACGTGCGGCTTCGCCGACCTCATGGGGTACATACCGCTCGTCGGCGCCCCTCTTGGAGGCGTTGCCAGGGCCCTGGCGCATGGCGTCCGGGTTCTGGAAGACGGCGTGAACTATGCAACAGGGAACCTTCCTGGTTGCTCTTTCTCTATCTTCCTTCTGGCCTTGCTCTCTTGCCTGACTGTGCCCGCTTCAGCCCACCAAGTGCGCAACTCCTCAGGGCTTTACCATGTCACCAATGATTGCCCTAACTCGAGTATTGTGTACGAGGCGGCCGACGCCATTCTGCACACTCCGGGGTGTGTCCCTTGCGTTCGCGAGGGCAACACCTCGAGGTGTTGGGTGGCGGTGACCCCCACGGTGGCCACTAGGGACGGTAAGCTCCCCACGACGCAGCTTCGACGTCACATCGATCTGCTTGTCGGGAGCGCCACCCTCTGTTCGGCCCTCTACGTGGGGGACCTGTGCGGGTCTGTCTTTCTTGTCGGTCAACTGTTTACCTTCTCTCCCAGGCGCCACTGGACGACGCAAGACTGCAATTGTTCTATCTATCCCGGCCACATAACGGGTCACCGCATGGCATGGGATATGATGATGAACTGGTCCCCTACGACGGCGCTGGTGGTAGCTCAGCTGCTCCGGATCCCACAAGCCATCGTGGACATGATCGCTGGTGCTCACTGGGGAGTCCTGGCGGGCATGGCGTATTTCTCCATGGTGGGGAACTGGGCGAAGGTCCTGGTAGTGCTACTGCTATTTGCCGGCGTCGACGCGAATACCATCGTCACCGGGGGACGTGCCGGCCACACCACGGCCGGGTTTGTCGGTCTCTTCACCCAGGGCGCCCGGCAGAACATCCAACTGATCAACACCAACGGCAGTTGGCACATCAATAGGACAGCCTTGAACTGCAATGACAGCCTTAACACCGGCTTCCTAGCAGGCCTCTTCTATCACCACAAATTCAACTCTTCAGGCTGTTCCGAGAGGTTGGCCAGCTGCCGACGCCTTACCGATTTTTCCCAGGGATGGGGCCCTATCAGCTATGCCAACGGGAGCGGCCCCGACGAACGCCCCTACTGCTGGCACTACCCCCCAAGACCTTGTGGTTTCGTGTCCGCGAAGAGCGTGTGTGGCCCCGTATACTGCTTCACTCCTAGCCCTGTGGTGGTGGGAACGACCGACAGGTCGGGCGCGCCTACCTACAGCTGGGGTGAAAATGACACGGACGTCTTCGTCCTCAACAACACCAGACCACCGCTGGGCAATTGGTTCGGTTGTACCTGGATGAACTCAACTGGATTCACCAAAGCGTGCGGGGCGCCCCCCTGTGTCATCGGAGGGGTGGGCAATAACACCTTGCGCTGCCCTACTGATTGTTTTCGCAAGCATCCGGAAGCCACATACTCTCGGTGCGGCTCCGGTCCCTGGATTACACCCAGGTGCATGGTTGACTACCCGTATAGGCTTTGGCATTATCCTTGTACCCTCAACTACACCATATTCAAAGTCAGAATGTACGTGGGAGGGGTCGAGCACAGGCTGGAAGTTGCCTGCAACTGGACGCGGGGCGAACGCTGCGATCTGGAAGACAGGGACAGGTCCGAGCTCAGCCCATTGCTGCTGTCCACCACACAGTGGCAGGTCCTTCCATGTTCTTTCACGACCCTGCCAGCCTTGTCCACTGGCCTCATCCACCTCCACCAGAACATTGTGGACGTGCAGTACTTGTATGGGGTGGGGTCAAGCATCGCGTCCTGGGCCGTTAAGTGGGAATACGTCGTTCTCCTGTTCCTTCTGCTTGCAGATGCGCGCGTCTGCTCCTGCCTGTGGATGATGTTACTCATATCCCAAGCGGAGGCGGCTTTGGAGAACCTCGTAATACTCAATGCAGCATCCTTGGCCGGGACGCACGGTCTCGTGTCCTTCCTCGTGTTCTTCTGCTTTGCGTGGTATCTGAAGGGTAAGTGGGTGCCCGGAGCGGTCTACGCCTTCTACGGGTTGTGGCCTCTCCTCCTGCTCCTGCTGGCGTTGCCTCAGCGGGCATACGCACTGGACACGGAGGTGGCCGCGTCGTGTGGCGGCGTTGTTCTTGTCGGGTTGATGGCGCTGACTCTGTCACCATATTACAAGCACTATATCAGCTGGTGCGTGTGGTGGCTTCAGTATTTTCTGACTAGAGCAGAAGCGCAACTGCACGTGTGGGTGCCCCCCCTCAACATCCGGGGGGGGCGCGATGCCGTCATCTTACTCATGTGTGTTGTACACCCGACTCTGACATTTGACATCACTAAGCTACTGCTGGCCGTCTTCGGACCCCTTTGGATTCTTCAAGCCAGTTTGCTTAAAGTCCCCTACTTCGTGCGCGTTCAAGGCCTTCTCCGGATCTGCGCGCTAGCGCGGAAGATGGCCGGAGGTCATTACGTGCAGATGGCCATCATCAAGTTGGGGGCGCTTACTGGCACCTATATTTATAACCATCTCACTCCCCTTCGAGACTGGGCGCACAACGGCCTGCGAGATCTGGCTGTGGCTGTAGAACCAGTCGTCTTCTCCCGAATGGAGACCAAGCTCATCACGTGGGGGGCAGACACTGCCGCGTGTGGTGACATCATCAATGGTTTGCCTGTCTCTGCCCGTAGGGGCCGGGAGATACTGCTTGGACCAGCCGACGGAATGACCTCCAAGGGGTGGAGGCTGCTGGCGCCCATCACGGCGTACGCCCAGCAGACGAGAGGCCTCCTAGGGTGTATAATCACCAGCTTGACTGGCCGGGACAAAAACGCAGTGGAGGGTGAGGTCCAGATCGTGTCAACTGCTGCCCAAACCTTCCTGGCTACGTGCATCAATGGGGTATGCTGGACTGTCTACCACGGGGCCGGAACGAGGACCATCGCATCACCTAAGGGTCCTGTTATCCAGATGTATACCAATGTGGACCAAGACCTTGTGGGTTGGCCCGCTCCCCAGGGTTCCCGCTCATTGACACCCTGCACCTGCGGCTCCTCGGACCTTTACCTGGTCACGAGGCACGCCGATGTCATTCCCGTGCGCCGGCGAGGTGACAGCAGAGGCAGCCTGCTTTCGCCCCGGCCCATCTCCTACCTGAAAGGCTCCTCGGGGGGTCCGCTGTTGTGCCCCGCGGGGCACGCCGTCGGCATATTCAGGGCCGCGGTGTGTACTCGTGGAGTGGCTAAGGCGGTGGACTTTATCCCTGTGGAGAACCTAGAGACAACCATGAGATCTCCGGTGTTCACGGACAACTCCTCTCCACCAGCAGTGCCCCAGAGCTTCCAGGTGGCCCACCTGCATGCTCCCACAGGCAGCGGGAAGAGCACCAAGGTCCCAGCTGCGTACGCAGCTCAAGGCTACAAGGTGCTAGTACTCAACCCCTCTGTTGCTGCAACACTGGGCTTTGGTGCCTACATGTCCAAGGCCCATGGGGTCGATCCTAACATCAGGACTGGGGTAAGAACAATTACCACTGGCAGCCCCATCACGTACTCCACCTACGGCAAGTTCCTTGCCGACGGCGGGTGTTCAGGGGGTGCTTATGACATAATAATTTGTGACGAGTGCCACTCCACGGATGCCACATCCATCTTGGGCATCGGCACCGTCCTTGACCAGGCAGAGACTGCAGGGGCGAGACTGGTTGTGCTCGCCACTGCTACCCCTCCGGGCTCCGTCACAGTGCCCCATCCTAACATCGAGGAGGTTGCTCTGTCCACCACCGGAGAGATCCCTTTTTACGGCAAGGCCATCCCCCTCGAGGTGATCAAGGGGGGAAGACATCTCATCTTCTGCCACTCAAAGAAGAAGTGTGACGAGCTTGCCGCAAAGCTGGTTGCATTGGGCATCAATGCCGTGGCCTACTACCGCGGTCTTGACGTGTCTGTCATCCCGACCAGCGGCGATGTTGTCGTCGTGGCGACCGATGCCCTCATGACTGGCTTTACTGGCGACTTCGACTCTGTGATAGACTGCAACACGTGTGTCACCCAGACAGTCGACTTCAGCCTTGACCCTACCTTCACCATTGAGACAACCACGCTCCCCCAGGATGCCGTCTCCCGGACTCAACGTCGGGGCAGGACCGGCAGGGGGAAGCCAGGCATCTACAGATTTGTGGCACCGGGGGAGCGCCCCTCCGGCATGTTTGACTCGTCCGTCCTCTGTGAGTGCTATGACGCGGGCTGCGCTTGGTATGAGCTCACGCCCGCCGAGACTACAGTTAGGCTACGAGCGTACATGAACACCCCGGGGCTCCCCGTGTGCCAGGACCATCTTGAATTTTGGGAGGGCGTCTTTACGGGCCTCACTCATATAGATGCCCATTTTCTATCCCAGACAAAACAGAGTGGAGAGAACTTTCCTTACCTGGTAGCGTACCAAGCCACCGTGTGCGCTAGGGCTCAAGCCCCTCCCCCATCGTGGGACCAGATGTGGAAGTGTTTGATCCGCCTCAGACCTACCCTTCATGGGCCAACGCCCCTGCTATACAGACTGGGAGCTGTTCAGAACGAAACCATCCTGACGCACCCAGTCACCAAATATATCATGACATGCATGTCGGCTGACCTGGAGGTCGTCACGAGCACCTGGGTGCTCGTTGGCGGCGTCCTGGCTGCTTTGGCCGCGTATTGTCTGTCAACAGGCTGCGTGGTCATAGTGGGTAGGATTGTCCTCTCCGGGAAGCCGGCAGTTATACCTGACAGGGAAGTCCTCTACCGGGAGTTCGATGAGATGGAAGAATGCTCTCAGCACCTACCGTACATCGAGCAAGGGATGATGCTCGCTGAGCAGTTCAAGCAGAAGGCCCTCGGCCTCCTGCAGACCGCATCCCGTCAGGCGGAGGTTATCACCCCTGCTGTCCAGACCAACTGGCAGAAACTCGAGGCCTTTTGGGCGAAGCATATGTGGAATTTCATCAGTGGGATACAATACTTGGCGGGCCTGTCAACGCTGCCTGGTAACCCCGCCATTGCTTCATTGATGGCTTTTACAGCTGCTGTCACCAGCCCACTAACCACTAGCCAAACCCTCCTCTTCAATATACTGGGGGGGTGGGTGGCTGCCCAGCTCGCCGCCCCCGGTGCCGCAACCGCCTTTGTGGGTGCCGGCTTAGCTGGCGCCGCCATCGGCAGTGTTGGACTGGGGAAGGTCCTCGTGGACATCCTCGCAGGGTATGGCGCGGGCGTGGCGGGAGCTCTTGTAGCATTCAAGATCATGAGCGGTGAGGTCCCCTCCACGGAGGACCTAGTGAATCTGCTACCCGCCATCCTCTCGCCAGGAGCCCTCGTAGTTGGTGTGGTCTGCGCAGCAATACTACGCCGGCACGTTGGCCCGGGCGAGGGGGCAGTGCAATGGATGAACCGGCTAATAGCCTTCGCCTCCCGGGGGAACCACGTTTCCCCCACGCACTACGTGCCGGAGAGCGATGCAGCCGCCCGCGTCACTACCATACTCAGCAGCCTCACTGTAACCCAGCTCCTGAGGCGACTGCACCAGTGGATAAGCTCGGAGAGTACCACTCCGTGCTCCGGTTCCTGGCTAAGAGACATCTGGGACTGGATATGCGAGGTGCTGAGCGACTTTAAGACCTGGCTGAAAGCCAAGCTCATGCCGCAACTGCCTGGGATCCCCTTTGTGTCCTGCCAGCGTGGGTATAGGGGGGTCTGGCGAGGAGATGGCATCATGCACACTCGCTGCCACTGTGGAGCTGAGATCACTGGACATGTCAAAAACGGGACGATGAGGATCGTCGGTCCTAAGACCTGCAGGAACATGTGGAGTGGGACCTTCCCCATTAACGCCTACACCACGGGCCCCTGTACCCCCCTTCCCGCGCCGAACTATAAGTTCGCGCTGTGGAGGGTGTCTGCGGAGGAATACGTGGAGATAAGGCAGGTGGGGGACTTCCACTACGTAACGGGCATGACTACTGATAATCTTAAATGCCCGTGCCAGGTCCCATCGCCCGAATTTTTCACAGAACTGGACGGGGTGCGCCTACATAGGTTTGCGCCCCCCTGCAAGCCCTTGCTGCGGGAGGAGGTATCATTCAGAGTAGGACTCCACGAGTACCCGGTGGGGTCGCAATTACCTTGCGAGCCCGAACCGGATGTGGCCGTGTTGACGTCCATGCTCACCGATCCCTCCCATATAACGGCTGAGACGGCCGGGAGGAGGTTGGCGAGGGGATCGCCCCCCTCTGAGGCCAGCTCCTCGGCTAGCCAGCTGTCTGCTCCATCTCTCAAGGCAACTTGCACCACCAACCATGACTCCCCTGACGCCGAGCTCATAGAAGCTAATCTCCTGTGGAGGCAGGAGATGGGCGGCAACATCACCAGGGTTGAGTCAGAGAACAAAGTGGTGATTCTGGACTCCTTCGATCCGCTTGTGGCAGAGGAGGATGAGCGGGAGATCTCCACGCCCGCAGAAATCCTGCGGAAGTCTCGGAGATTTGTTCCGGCCTTGCCTATTTGGGCGCGGCCGGACTACAACCCCCCGCTGATGGAGACGTGGAAAAAGCCTGACTACGAACCACCTGTGGTCCATGGCTGCCCGCTGCCACCTCCACGGTCCCCTCCTGTGCCTCCGCCTCGGAAGAAGCGCACGGTAGTCCTAACCGAATCAACCATATCCACTGCCTTGGCCGAGCTTGCCACCAAAAGCTTTGACAGTTCTTCAACTTCTGGCATTGCAGGCGACAATACGACAACATCCTCTGAGCCCGCCCCCTCTGGCTGCCCCCTCGACTCCGACGCTGAGTCCTACTCTTCCATGCCCCCCCTGGAGGGGGAGCCTGGGGATCCGGATCTCAGCGACGGGTCATGGTCGACGGTCAGTAGTGGGGCCGACGCGGAGGACGTCGTGTGCTGCTCGATGTCTTATTCCTGGACAGGCGCACTCGTCACCCCGTGCGCTGCGGAAGAACAAAAACTGCCCATCAACGCACTGAGCAACTCGTTGCTGCGTCACCACAATCTGGTGTATTCCACCACTTCACGCAGTGCTTGCCAAAGGCAGAAGAAAGTCACATTTGACAGACTGCAAGTTCTGGACAGTCATTACCAGGACGTGCTCAAGGAGGTTAAGGCGGCGGCGTCAAAAGTGAAGGCTAACTTGCTATCCGTAGAGGAAGCTTGCAGCCTGACGCCCCCACATTCAGCCAGATCCAAGTTTGGCTATGGGGCGAAAGACGTTCGTTGCCATGCCAGAAAGGCCGTAGCCCACATCAACTCCGTGTGGAAAGACCTTCTGGAAGACAGTGTAACACCAATAGACACTACCATCATGGCTAAGAACGAGGTTTTCTGCGTTCAGCCTGAGAAGGGGGGTCGTAAGCCAGCTCGTCTCATCGTGTTCCCCGATCTGGGTGTGCGCGTATGCGAGAAGATGGCCCTGTACGACGTGGTCAGCAAGCTCCCCTTGGCCGTGATGGGAAGCTCCTACGGATTCCAGTACTCACCGGGACAGCGGGTTGAATTCCTCGTGAAAGCGTGGAAGTCCAAGAAAACCCCAATGGGGTTCTCGTATGATACCCGCTGTTTTGACTCTACAGTCACTGAGAGCGACATCCGTACGGAGGAGGCAATTTACCAATGTTGTGACCTGGACCCCCAAGCCCGCGTGGCCATTAAGTCCCTCACTGAGAGGCTTTATGTTGGGGGCCCTCTTACCAATTCAAGGGGGGAGAACTGCGGCTACCGCAGATGCCGCGCGAGCGGCGTACTGACAACTAGCTGTGGTAACACCCTCACTTGCTACATCAAGGCCCGAGCAGCCTGTCGAGCCGCAGGGCTCCAGGACTGCACCATGCTCGTGTGTGGCGACGACTTAGTCGTTATCTGCGAGAGTGCGGGGGTCCAGGAGGACGCGGCGAGCCTGAGAGCCTTCACGGAGGCTATGACCAGGTATTCCGCCCCCCCCGGGGACCCCCCACAACCAGAATACGACTTGGAGCTCATAACATCATGCTCCTCCAACGTGTCAGTCGCCCACGACGACGCTGGAAAGAGGGTCTACTACCTTACCCGTGACCCCACAACCCCCCTCGCGAGAGCCGCGTGGGAGACAGCAAGACACACTCCAGTCAATTCCTGGCTAGGCAACATAATCATGTTTGCCCCCACACTGTGGGCGAGGATGATACTGATGACTCACTTCTTTAGCGTCCTCATAGCCAGGGATCAGCTTGAACAGGCCCTCGATTGCGAAATCTACGGGGCCTGCTACTCCATAGAACCACTGGATCTACCTCCAATCATTCAAAGACTCCATGGCCTCAGCGCATTTTCACTCCACAGTTACTCTCCAGGTGAAATCAATAGGGTGGCCGCATGCCTCAGAAAACTTGGGGTTCCGCCCTTGCGAGCTTGGAGACACCGGGCCCGGAGC
>Subject6_0_0.0149
ATGAGCACACTTCCTAAACCTCAAAGAAAAACCAAAAGAAACACCATCCGTCGCCCACAGGACGTTAAGTTCCCGGGCGGCGGACAGATCGTTGGTGGAGTATACGTGCTGCCGCGCAGGGGCCCTCGGTTGGGTGTGCGCGCGACGCGTAAAACTTCTGAACGGTCACAGCCTCGCGGACGACGACAGCCTATCCCCAAGGCGCGTCGGAGCGAAGGCCGGTCCTGGGCTCAGCCTGGGTACCCTTGGCCCCTTTATGGTAACGAGGGCTGCGGGTGGGCAGGGTGGCTCCTGTCCCCACGCGGCTCCCGTCCATCTTGGGGCCCAAACGACCCCCGGCGGAGGTCCCGCAATTTGGGTAAAGTCATCGATACCCTTACGTGCGGATTCGCCGACCTCATGGGGTACATCCCGCTCGTCGGCGCTCCCGTAGGAGGCGTCGCAAGAGCCCTCGCGCATGGCGTGAGGGCCCTTGAAGACAGGATAAATTTTGCAACAGGGAACTTGCCCGGTTGCTCCTTTTCTATCTTTCTCCTAGCTCTGTTCTCTTGCTTGATTCATCCAGCAGCTAGTTTAGAGTGGCGGAATGCGTCTGGTCTCTATATCCTTACCAACGACTGTTCCAACAGCAGCATTGTGTATGAGGCCGATGACGTCATTCTGCACACACCCNGCTGTGTACCTTGTGTTCAGGATGGCAATGCATCCACGTGTTGGACCCCAGTGACACCTACAGTAGCAGTCAGGTACGTCGGAGCAACCACCGCTTCGATACGCAGTCATGTGGATCTATTAGTGGGCGCGGCCACAATGTGTTCTGCGCTCTACGTGGGTGATATGTGTGGGGCCGTTTTCCTCATGGGACAAGCCTTCACGTTCAGACCTCGTCGCCATCAAACGGTCCAGACCTGTAACTGCTCGCTGTACCCGGGCCATCTTTCAGGACATCGAATGGCTTGGGATATGATGATGAATTGGTCCCCCGCTGTAGGCATGGTGGTGGCGCATGTCCTGCGGTTGCCCCAGACCCTGTTCGACATAATTGCCGGAGCCCATTGGGGCATCTTGGCGGGCCTAGCCTATTACTCCATGCAAGGTAACTGGGCCAAGGTCACTATCATCATGGTTATGTTTTCAGGGGTCGATGCCGCCACATATACCACCGGTGGCAGTGCGGCTAGTAATGCCAGGACGCTCGCTGGCCTGTTTAGTGCGGGCGCCCGGCAGAACCTGCAGCTGATCAACACCAATGGCTCGTGGCATATCAACAGAACTGCCCTGAACTGCAATGAGTCCATAAACACCGGGTTCATAGCTGGGTTGTTTTATTATCATAAGTTCAACTCTACTGGATGTCCTCAAAGGCTCAGCAGCTGCAAGCCCATCACTTCCTTCAATCAGGGGTGGGGCCCCTTGGCAGATGCCAACATCACCGGCTCCTCTGAGGACAAACCGTACTGCTGGCACTACGCACCTAGACCTTGTGGCATTGTCCCGGCATTAAATGTCTGCGGCCCTGTGTACTGTTTCACACCATCGCCAGTGGTCGTGGGCACTACTGACAACAAGGGCGCGCCAACCTACACCTGGGGTGAGAATGAGACGGATGTGTTCCTGCTGGAATCCCTGCGACCTCCAAGTGGTCGGTGGTTTGGGTGCGCGTGGATGAACTCCACGGGGTTCCTCAAGACGTGCGGGGCCCCCCCCTGTTACATCTATGGGGGTAAGGGGAACTGCAAGAATGAGTCGGACCTCTGCTGCCCCACTGACTGCTTTAGGAAACATCCTGAGGCCACATACAGCCGGTGTGGTGCGGGGCCCTGGTTGACACCCCGTTGCATGGTCGACTACCCATACCGGCTTTGGCATTACCCATGTACAGTCAATTTCACATTGTTCAAGGTGAGGATGTTTGTGGGTGGGTTTGAGCATCGGTTTACCGCCGCTTGTAACTGGACCAGGGGGGAGCGTTGCGATATCGAGGATCGTGACCGCAGCGAACAACATCCGCTGCTGCATTCAACAACAGAGCTTGCTATACTACCTTGCTCTTTCACGCCCATGCCCGCGTTGTCAACAGGTCTAATACACCTCCACCAAAACATCGTGGATGTCCAATACCTTTATGGCGTTGGATCTGGCATGGTGGGATGGGCGCTGAAATGGGAGTTCGTCGTCCTCGTTTTCCTCCTCCTAGCGGACGCACGCGTGTGCGTTGCCCTTTGGCTGATGCTAATGATATCACAAGCAGAAGCAGCCTTGGAAAACCTTGTCACGCTGAACGCCGTCGCTGCTGCTGGGACACATGGCATCGGTTGGTACCTGGTAGCTTTTTGCGCGGCGTGGTACGTGCGGGGCAAACTTGTCCCGCTGGTAACCTACAGCCTGACGGGCCTTTGGTCCCTAGCACTGCTCGTCCTCTTACTCCCCCAAAGAGCGTATGCTTGGTCGGGTGAGGACAGCGCCACTCTTGGCGCTGGGGTCTTGGCCCTTTTTGGCTTCTTCACCTTATCACCCTGGTACAAGCATTGGATCGGCCGCCTCATATGGTGGAACCAGTACACCATATGCAGATGCGAGTCCGCGCTTCAAGTGTGGGTTCCCCCCTTACTTGCACGCGGGGGTAGAGACGGTGTCATCCTGCTAGCAAGCCTGCTTTATCCATCCCTAATTTTTGACATCACCAAGCTGCTGATAGCAGTATTAGGCCCATTATACTTAATACAGGCTGCCCTCACTTCCACCCCCTACTTTGTGCGTGCGCATGTACTGGTCCGCCTTTGCATGCTCGTGCGCTCCGTGATGGGGGGGAAATACTTCCAGATGATCATACTGAGCATTGGCAGATGGTTCAACACCTACATATACGACCACCTAGCGCCAATGCAACATTGGGCTGCAGCTGGTCTCAAAGACTTAGCAGTGGCCACTGAACCTGTAATATTTAGTCCCATGGAAATCAAGGTCATCACCTGGGGCGCGGATACGGCGGCTTGCGGAGATATCCTTTGCGGGCTGCCCGTCTCTGCGCGGTTAGGTCGTGAGGTGTTGTTGGGACCTGCTGATGACTATCGGGAGATGGGTTGGCGTCTGTTAGCCCCGATCACAGCATACGCCCAGCAAACTAGGGGTCTTCTTGGGACTATTGTGACCAGCCTGACTGGCAGGGATAAGAACGTGGTGACCGGTGAAGTGCAGGTGCTTTCCACGGCTACCCAGACCTTCCTAGGTACAACAGTGGGGGGGGTCATGTGGACAGTTTACCATGGTGCAGGCTCGAGAACGCTCGCGGGCGCCAAACATCCCGCGCTTCAAATGTACACAAATGTAGATCAGGATCTCGTTGGGTGGCCAGCCCCTCCAGGGGCTAAGTCTCTTGAACCGTGCGCTTGCGGGTCTGCGGACTTGTACTTGGTCACCCGCGATGCCGATGTCATCCCTGCTCGTCGCAGGGGGGACTCTACAGCAAGCCTGCTCAGTCCTAGGCCTCTCGCCTGTCTCAAGGGTTCCTCTGGAGGTCCTGTTATGTGCCCTTCGGGGCATGTGGCGGGGATCTTTAGGGCTGCTGTGTGCACCAGAGGTGTAGCAAAAGCCTTACAGTTCATACCAGTGGAAACTCTCAGCACACAGGCTAGGTCTCCATCTTTCTCTGACAATTCAACTCCTCCTGCTGTTCCACAGAGCTATCAAGTAGGGTACCTTCATGCCCCAACTGGCAGCGGTAAGAGCACAAAGGTCCCGGCCGCTTATGTAGCACAAGGATATAATGTTCTCGTGCTAAACCCATCTGTGGCGGCCACACTAGGCTTCGGCACTTACATGTCGCGTGCCTATGGGATCGACCCCAACATCCGCACTGGGAACCGCACCGTTACAACTGGTGCTAAGCTGACCTATTCCACCTACGGTAAGTTTCTCGCGGACGGGGGTTGCTCCGGGGGGGCATATGATGTGATTATCTGTGATGAGTGTCATGCCCAAGACGCTACTAGTATTTTGGGTATAGGCACGGTCTTGGATCAGGCTGAGACGGCTGGGGTGAGGCTGACGGTTTTAGCGACAGCGACTCCCCCAGGCAGCATCACTGTGCCACATTCTAACATCGAAGAAGTGGCCCTGGGCTCTGAAGGCGAGATCCCTTTCTACGGCAAGGCTATACCAATAGCCCTGCTCAAGGGGGGGAGGCACCTTATCTTTTGCCATTCCAAGAAAAAATGTGATGAGATAGCGTCCAAACTCAGAAGTATGGGGCTCAACGCTGTAGCGTACTATAGGGGTCTCGATGTGTCCGTCATACCAACATCAGGAGACGTCGTAGTTTGCGCTACTGACGCCCTCATGACTGGGTTCACCGGAGACTTCGATTCTGTTATAGATTGCAATGTGGCTGTTGAACAGTACGTTGACTTCAGCCTGGACCCCACCTTTTCTATTGAGACCCGCACTGCTCCCCAAGACGCGGTTTCCCGCAGCCAACGTCGTGGCCGCACGGGCCGAGGTAGACTCGGTACGTACCGATATGTCGCCTCTGGTGAAAGACCGTCTGGAATGTTTGACTCGGTTGTTCTCTGTGAGTGCTATGATGCGGGCTGCTCGTGGTACGATCTGCAGCCCGCTGAGACCACAGTCAGACTGAGAGCTTACTTGTCCACGCCCGGGTTACCTGTCTGCCAAGACCATTTGGACTTTTGGGAGAGCGTGTTTACTGGACTAACTCACATAGATGCCCACTTCCTGTCACAGACCAAGCAGCAGGGACTTAACTTCTCGTACCTAACTGCCTATCAAGCCACTGTGTGCGCCCGCTCGCTGGCTCCTCCCCCGAGTTGGGACGAGATGTGGAAGTGTCTCGTGCGGCTTAAGCCAACATTACATGGACCTACACCCCTTCTATACCGGTTGGGGCCTGTCCAAAATGAAATCTGCTTGACACACCCCATCACAAAATACGTCATGGCATGCATGTCAGCTGATCTGGAAGTAACCACCAGCACCTGGGTGTTGCTTGGAGGGGTCCTCGCGGCCCTAGCGGCCTACTGCTTATCAGTCGGCTGCGTAGTGATTGTGGGCCATATTGAGCTGGGGGGCAAACCGGCACTCGTTCCGGACAAAGAGGTGTTGTATCAACAATACGACGAGATGGAGGAGTGCTCACAAGCCGCCCCATATATCGAACAAGCTCAAGCAATAGCCCACCAGTTCAAGGAAAAAATCCATGGATTGTTACAGCGAGCTACCCAGCAACAAGCTGTCATCGAGCCCATAGTAGCTACCAACTGGCAAAAGCTTGAGGCCTTCTGGCACAAGCATATGTGGAATTTTGTGAGTGGGATCCAATACCTAGCAGGCCTCTCCACTTTACCTGGCAACCCCGCAGTGGCTTCTCTTATGGCGTTCACTGCTTCAGTCACCAGTCCCCTGACGACCAACCAAACTATGTTTTTTAACATACTCGGGGGGTGGGTTGCCACTCATTTAGCAGGGCCCCAGAGCTCTTCCGCGTTCGTGGTAAGCGGCTTGGCCGGCGCTGCTATAGGTGGTATAGGCCTGGGCAGGGTCTTGCTTGACATCCTGGCAGGATACGGAGCTGGCGTCTCAGGCGCCTTGGTGGCTTTTAAGATCATGGGAGGAGAATTCCCCACCGCTGAGGACATGGTCAACCTGTTGCCCGCCATACTATCTCCAGGTGCTCTCGTCGTCGGTGTTGTATGTGCAGCCATACTACGTCGGCACGTGGGACCTGGGGAGGGAGCAGTACAGTGGATGAACAGGCTCATCGCATTCGCATCCCGGGGCAACCACGTCTCACCAACACACTATGTTCCCGAGAGCGATGCTGCAGCGAGGGTCACTGCATTGCTGACTTCCCTAACTGTCACAAGTCTGCTCCGGCGGTTACATCAGTGGATCAATGAAGATTATCCAAGTCCTTGCAGCGGCGATTGGCTGCGTGACATCTGGGACTGGGTTTGCTCGGTGTTGTCTGATTTCAAGGCATGGCTTTCTGCTAAGATTATGCCAGCGCTCCCCGGACTGCCCTTTATTTCCTGTCAAAAGGGATATAAGGGCGTGTGGCGGGGGGACGGCGTGATGTCGACACGCTGTCCTTGCGGGGCGTTAATAACCGGCCATGTGAAGAATGGGTCTATGCGGCTTGCGGGGCCGCGTAAATGTGCTAACATGTGGCACGGTACTTTCCCCATCAACGAGTACACCACAGGACCCAGTACACCTTGCCCACCACCCAACTATACTCGCGCACTATGGCGCGTGGCTGCTAACAGCTACGTCGAGGTGCGCCGAGTGGGGGACTTCCATTACATCACGGGGGCCACAGAAGACGAGCTCAAGTGTCCGTGCCAAGTGCCGGCTGCTGAGTTCTTTACTGAAGTGGATGGGGTAAGACTTCACCGTTACGCCCCTCCATGTAAGCCCCTGTTGAGAGATGACATTACCTTCATGGTAGGGCTGAACTCCTACGCGATAGGATCTCAACTCCCCTGTGAGCCAGAACCAGATGTGTGTGCGTTGGCCTCAATGTTAAGGGACCCTTCCCATATCACTGCCGAGACGGCAGCGCGCCGCCTTGCGCGCGGGTCCCCTCCATCAGATGCAAGCTCATCCGCCAGCCAACTATCGGCTCCGTCGCTGAAGGCCACTTGCCAGACGCATGGGCCTCACCCAGACGCTGAGCTAGTGGATGCCAACTTGTTATGGCGGCAAGAGATGGGCAGCAACATTACACGGGTGGAGTCTGAATCAAAGGTTGTGATTCTTGATTCATTCGAACCCCTGAGAGCCGAAACTGATGACGCCGAGCTCTCGGTGGCTGCAGAGTGTTTCAAGAAACCTCCTAAGTATCCTCCAGCCCTTCCTATCTGGGCTAGGCCAGACTACAACCCTCCACTGTTGGACCGCTGGAAAGCACCGGACTATGTACCACCAACTGTCCATGGATGTGCCTTACCATCACGGGGCGCTCCACCGGTGCCTCCCCCTCGGAGGAAAAGAACAATTCAGCTGGACGGCTCCAACGTGTCCGCAGCGCTAGCCGCGCTAGCGGAAAAGTCATTTCCGTCCTCAAAACCACAAGAAGAGAATAGCTCATCCTCTGGGGTTGACACACAGTCCAGCACTACTTCCAAGGCGCCCCCCCCACCGGGAGGAGAATCCGACACAGAGTCATGCTCGTCTATGCCTCCTCTCGAGGGAGAGCCAGGCGATCCAGACTTGAGTTGCGACTCTTGGTCCACCGTTAGTGACGGCGAGGAGCAGAGCGTGGTCTGCTGCTCTATGTCGTACTCTTGGACCGGCGCCCTGATAACACCATGTAGTGCTGAGGAGGAGAAACTGCCCATCAGCCCACTCAGCAATTCCTTGCTGAGACACCACAATCTAGTCTATTCAACGTCGTCTAGAAGCGCTTCTCAGCGGCAGAAGAAGGTCACTTTCGACAGGCTGCAAGTGCTCGACGACCATTACAAGACTGCATTAAAGGAGGTAAAGGAGCGAGCGTCTAAGGTAAAGGCTCGCATGCTCACCATTGAGGAAGCGTGCATGCTCGTCCCTCCTCACTCTGCCCGGTCGAAGTTCGGGTATAGTGCGAAGGACGTTCGCTCCTTGTCCGGTAAGGCCATTGACCAGATCCGCTCCGTCTGGGAGGACTTGCTGGAAGACACCACAACTCCAATTCCAACTACTATCATGGCGAAGAACGAGGTGTTTTGTGTGGACCCCGCTAGGGGGGGCCGCAAGCCCGCTCGCCTCATTGTTTACCCTGACCTGGGGGTGCGTGTTTGTGAGAAACGCGCCCTATATGACGTGATACAGAAGTTGTCAATCGAGACGATGGGTTCCGCTTATGGATTCCAATACTCGCCTCAACAGCGGGTCGAACGTCTACTGAAGATGTGGACCTCAAAGAAAACCCCCTTGGGGTTCTCGTATGACACCCGCTGCTTTGACTCAACTGTCACTGAACAGGATATCAGGGTGGAAGAGGAGATATACCAATGCTGTAACCTTGAACCGGAGGCCAGGAAAGTGATCTCCTCCCTCACGGAGCGGCTTTACTGCGGGGGCCCTATGTTCAACAGCAAGGGGGCCCAGTGCGGTTATCGCCGTTGTCGTGCCAGTGGAGTTCTGCCTACCAGCTTCGGCAACACAATCACTTGTTACATCAAAGCCACAGCGGCTGCGAGGGCCGCAGGTCTCCGGAACCCGGACTTTCTTGTCTGCGGAGATGATTTGGTCGTAGTGGCTGAGAGTGGTGGCGTCGACGAGGACAAAGCGGCCCTGAGAGCCTTCACGGAGGCTATGACCAGGTATTCTGCTCCACCTGGAGACGCTCCACAGCCAACCTATGACCTTGAGCTCATTACATCTTGCTCTTCCAACGTCTCCGTGGCACTGGACAACAAGGGGAAGAGGTACTATTACCTCACCCGTGATGCCACTACTCCCCTAGCCCGTGCGGCTTGGGAAACAGCTCGTCACACTCCAGTTAACTCCTGGTTAGGCAACATCATCATGTACGCGCCTACCATTTGGGTGCGCATGGTAATGATGACACATTTTTTCTCCATACTCCAATCCCAGGAGATACTTGATCGACCCCTTGATTTTGAAATGTACGGGGCCACTTACTCTGTCACTCCGCTGGATTTACCGGCAATCATTGAAAGACTCCATGGTCTAAGCGCGTTCACGCTCCACAGTTACTCTCCAGTAGAGCTCAATAGGGTCGCGGGGACACTCAGGAAGCTTGGGTGCCCCCCCCTACGGGCT
>Subject6_1_0.0104
ATGAGCACACTTCCTAAACCTCAAAGAAAAACCAAAAGAAACACCATCCGTCGCCCACAGGACGTTAAGTTCCCGGGCGGCGGACAGATCGTTGGTGGAGTATACGTGCTGCCGCGCAGGGGCCCTCGGTTGGGTGTGCGCGCGACGCGTAAAACTTCTGAACGGTCACAGCCTCGCGGACGACGACAGCCTATCCCCAAGGCGCGTCGGAGCGAAGGCCGGTCCTGGGCTCAGCCTGGGTACCCTTGGCCCCTTTATGGTAACGAGGGCTGCGGGTGGGCAGGGTGGCTCCTGTCCCCACGCGGCTCCCGTCCATCTTGGGGCCCAAACGACCCCCGGCGGAGGTCCCGCAATTTGGGTAAAGTCATCGATACCCTTACGTGCGGATTCGCCGACCTCATGGGGTACATCCCGCTCGTCGGCGCTCCCGTAGGAGGCGTCGCAAGAGCCCTCGCGCATGGCGTGAGGGCCCTTGAAGACGGGATAAATTTTGCAACAGGGAACTTGCCCGGTTGCTCCTTTTCTATCTTTCTCCTAGCTCTGTTCTCTTGCTTGATTCATCCAGCAGCTAGTTTAGAGTGGCGGAATGCGTCTGGTCTCTATATCCTTACCAACGACTGTTCCAACAGCAGCATTGTGTATGAGGCCGATGACGTCATTCTGCACACACCCAGCTGTGTACCTTGTGTTCAGGATGGCAATGCATCCACGTGTTGGACCCCAGTGACACCTACAGTAGCAGTCAGGTACGTCGGAGCAACCACCGCTTCGATACGCAGTCATGTGGATCTATTAGTGGGCGCGGCCACAATGTGTTCTGCGCTCTACGTGGGTGATATGTGTGGGGCCGTTTTCCTCATGGGACAAGCCTTCACGTTCAGACCTCGTCGCCATCAAACGGTCCAGACCTGTAACTGCTCGCTGTACCCGGGCCATCTTTCAGGACATCGAATGGCTTGGGATATGATGATGAATTGGTCCCCCGCTGTAGGCATGGTGGTGGCGCATGTCCTGCGGTTGCCCCAGACCCTGTTCGACATAATTGCCGGAGCCCATTGGGGCATCTTGGCGGGCCTAGCCTATTACTCCATGCAAGGTAACTGGGCCAAGGTCACTATCATCATGGTTATGTTTTCAGGGGTCGATGCCGCCACATATACCACCGGTGGCAGTGCGGCTAGTAATGCCAGGACGCTCGCTGGCCTGTTTAGTGCGGGCGCCCGGCAGAACCTGCAGCTGATCAACACCAATGGCTCGTGGCATATCAACAGAACTGCCCTGAACTGCAATGAGTCCATAAACACCGGGTTCATAGCTGGGTTGTTTTATTATCATAAGTTCAACTCTACTGGATGTCCTCAAAGGCTCAGCAGCTGCAAGCCCATCACTTCCTTCAATCAGGGGTGGGGCCCCTTGGCAGATGCCAACATCACCGGCTCCTCTGAGGACAAACCGTACTGCTGGCACTACGCACCTAGACCTTGTGGCATTGTCCCGGCATTAAATGTCTGCGGCCCTGTGTACTGTTTCACACCATCGCCAGTGGTCGTGGGCACTACTGACAACAAGGGCGCGCCAACCTACACCTGGGGTGAGAATGAGACGGATGTGTTCCTGCTGGAATCCCTGCGACCTCCAAGTGGTCGGTGGTTTGGGTGCGCGTGGATGAACTCCACGGGGTTCCTCAAGACGTGCGGGGCCCCCCCCTGTTACATCTATGGGGGTAAGGGGAACTGCAAGAATGAGTCGGACCTCTGCTGCCCCACTGACTGCTTTAGGAAACATCCTGAGGCCACATACAGCCGGTGTGGTGCGGGGCCCTGGTTGACACCCCGTTGCATGGTCGACTACCCATACCGGCTTTGGCATTACCCATGTACAGTCAATTTCACATTGTTCAAGGTGAGGATGTTTGTGGGTGGGTTTGAGCATCGGTTTACCGCCGCTTGTAACTGGACCAGGGGGGAGCGTTGCGATATCGAGGATCGTGACCGCAGCGAACAACATCCGCTGCTGCATTCAACAACAGAGCTTGCTATACTACCTTGCTCTTTCACGCCCATGCCCGCGTTGTCAACAGGTCTAATACACCTCCACCAAAACATCGTGGATGTCCAATACCTTTATGGCGTTGGATCTGGCATGGTGGGATGGGCGCTGAAATGGGAGTTCGTCGTCCTCGTTTTCCTCCTCCTAGCGGACGCACGCGTGTGCGTTGCCCTTTGGCTGATGCTAATGATATCACAAGCAGAAGCAGCCTTGGAAAACCTTGTCACGCTGAACGCCGTCGCTGCTGCTGGGACACATGGCATCGGTTGGTACCTGGTAGCTTTTTGCGCGGCGTGGTACGTGCGGGGCAAACTTGTCCCGCTGGTAACCTACAGCCTGACGGGCCTTTGGTCCCTAGCACTGCTCGTCCTCTTACTCCCCCAAAGAGCGTATGCTTGGTCGGGTGAGGACAGCGCCACTCTTGGCGCTGGGGTCTTGGCCCTTTTTGGCTTCTTCACCTTATCACCCTGGTACAAGCATTGGATCGGCCGCCTCATATGGTGGAACCAGTACACCATATGCAGATGCGAGTCCGCGCTTCAAGTGTGGGTTCCCCCCTTACTTGCACGCGGGGGTAGAGACGGTGTCATCCTGCTAGCAAGCCTGCTTTATCCATCCCTAATTTTTGACATCACCAAGCTGCTGATAGCAGTATTAGGCCCATTATACTTAATACAGGCTGCCCTCACTTCCACCCCCTACTTTGTGCGTGCGCATGTACTGGTCCGCCTTTGCATGCTCGTGCGCTCCGTGATGGGGGGGAAATACTTCCAGATGATCATACTGAGCATTGGCAGATGGTTCAACACCTACATATACGACCACCTAGCGCCAATGCAACATTGGGCTGCAGCTGGTCTCAAAGACTTAGCAGTGGCCACTGAACCTGTAATATTTAGTCCCATGGAAATCAAGGTCATCACCTGGGGCGCGGATACGGCGGCTTGCGGAGATATCCTTTGCGGGCTGCCCGTCTCTGCGCGGTTAGGTCGTGAGGTGTTGTTGGGACCTGCTGATGACTATCGGGAGATGGGTTGGCGTCTGTTAGCCCCGATCACAGCATACGCCCAGCAAACTAGGGGTCTTCTTGGGACTATTGTGACCAGCCTGACTGGCAGGGATAAGAACGTGGTGACCGGTGAAGTGCAGGTGCTTTCCACGGCTACCCAGACCTTCCTAGGTACAACAGTGGGGGGGGTCATGTGGACAGTTTACCATGGTGCAGGCTCGAGAACGCTCGCGGGCGCCAAACATCCCGCGCTTCAAATGTACACAAATGTAGATCAGGATCTCGTTGGGTGGCCAGCCCCTCCAGGGGCTAAGTCTCTTGAACCGTGCGCTTGCGGGTCTGCGGACTTGTACTTGGTCACCCGCGATGCCGATGTCATCCCTGCTCGTCGCAGGGGGGACTCTACAGCAAGCCTGCTCAGTCCTAGGCCTCTCGCCTGTCTCAAGGGTTCCTCTGGAGGTCCTGTTATGTGCCCTTCGGGGCATGTGGCGGGGATCTTTAGGGCTGCTGTGTGCACCAGAGGTGTAGCAAAAGCCTTACAGTTCATACCAGTGGAAACCCTCAGCACACAGGCTAGGTCTCCATCTTTCTCTGACAATTCAACTCCTCCTGCTGTTCCACAGAGCTATCAAGTAGGGTACCTTCATGCCCCAACTGGCAGCGGTAAGAGCACAAAGGTCCCGGCCGCTTATGTAGCACAAGGATATAATGTTCTCGTGCTAAACCCATCTGTGGCGGCCACACTAGGCTTCGGCACTTACATGTCGCGTGCCTATGGGATCGACCCCAACATCCGCACTGGGAACCGCACCGTTACAACTGGTGCTAAGCTGACCTATTCCACCTACGGTAAGTTTCTCGCGGACGGGGGTTGCTCCGGGGGGGCATATGATGTGATTATCTGTGATGAGTGTCATGCCCAAGACGCTACTAGTATTTTGGGTATAGGCACGGTCTTGGATCAGGCTGAGACGGCTGGGGTGAGGCTGACGGTTTTAGCGACAGCGACTCCCCCAGGCAGCATCACTGTGCCACATTCTAACATCGAAGAAGTGGCCCTGGGCTCTGAAGGCGAGATCCCTTTCTACGGCAAGGCTATACCAATAGCCCTGCTCAAGGGGGGGAGGCACCTTATCTTTTGCCATTCCAAGAAAAAATGTGATGAGATAGCGTCCAAACTCAGAAGTATGGGGCTCAACGCTGTAGCGTACTATAGGGGTCTCGATGTGTCCGTCATACCAACATCAGGAGACGTCGTAGTTTGCGCTACTGACGCCCTCATGACTGGGTTCACCGGAGACTTCGATTCTGTTATAGATTGCAATGTGGCTGTTGAACAGTACGTTGACTTCAGCCTGGACCCCACCTTTTCTATTGAGACCCGCACTGCTCCCCAAGACGCGGTTTCCCGCAGCCAACGTCGTGGCCGCACGGGCCGAGGTAGACTCGGTACGTACCGATATGTCGCCTCTGGTGAAAGACCGTCTGGAATGTTTGACTCGGTTGTTCTCTGTGAGTGCTATGATGCGGGCTGCTCGTGGTACGATCTGCAGCCCGCTGAGACCACAGTCAGACTGAGAGCTTACTTGTCCACGCCCGGGTTACCTGTCTGCCAAGACCATTTGGACTTTTGGGAGAGCGTGTTTACTGGACTAACTCACATAGATGCCCACTTCCTGTCACAGACCAAGCAGCAGGGACTTAACTTCTCGTACCTAACTGCCTATCAAGCCACTGTGTGCGCCCGCTCGCTGGCTCCTCCCCCGAGTTGGGACGAGATGTGGAAGTGTCTCGTGCGGCTTAAGCCAACATTACATGGACCTACACCCCTTCTATACCGGTTGGGGCCTGTCCAAAATGAAATCTGCTTGACACACCCCATCACAAAATACGTCATGGCATGCATGTCAGCTGATCTGGAAGTAACCACCAGCACCTGGGTGTTGCTTGGAGGGGTCCTCGCGGCCCTAGCGGCCTACTGCTTATCAGTCGGCTGCGTAGTGATTGTGGGCCATATTGAGCTGGGGGGCAAACCGGCACTCGTTCCGGACAAAGAGGTGTTGTATCAACAATACGACGAGATGGAGGAGTGCTCACAAGCCGCCCCATATATCGAACAAGCTCAAGCAATAGCCCATCAGTTCAAGGAAAAAATCCATGGATTGTTACAGCGAGCTACCCAGCAACAAGCTGTCATCGAGCCCATAGTAGCTACCAACTGGCAAAAGCTTGAGGCCTTCTGGCACAAGCATATGTGGAATTTTGTGAGTGGGATCCAATACCTAGCAGGCCTCTCCACTTTACCTGGCAACCCCGCAGTGGCTTCTCTTATGGCGTTCACTGCTTCAGTCACCAGTCCCCTGACGACCAACCAAACTATGTTTTTTAACATACTCGGGGGGTGGGTTGCCACTCATTTAGCAGGGCCCCAGAGCTCTTCCGCGTTCGTGGTAAGCGGCTTGGCCGGCGCTGCTATAGGTGGTATAGGCCTGGGCAGGGTCTTGCTTGACATCCTGGCAGGATACGGAGCTGGCGTCTCAGGCGCCTTGGTGGCTTTTAAGATCATGGGAGGAGAATTCCCCACCGCTGAGGACATGGTCAACCTGTTGCCCGCCATACTATCTCCAGGTGCTCTCGTCGTCGGTGTTGTATGTGCAGCCATACTACGTCGGCACGTGGGACCTGGGGAGGGAGCAGTACAGTGGATGAACAGGCTCATCGCATTCGCATCCCGGGGCAACCACGTCTCACCAACACACTATGTTCCCGAGAGCGATGCTGCAGCGAGGGTCACTGCATTGCTGACTTCCCTAACTGTCACAAGTCTGCTCCGGCGGTTACATCAGTGGATCAATGAAGATTATCCAAGTCCTTGCAGCGGCGATTGGCTGCGTGACATCTGGGACTGGGTTTGCTCGGTGTTGTCTGATTTCAAGGCATGGCTTTCTGCTAAGATTATGCCAGCGCTCCCCGGACTGCCCTTTATTTCCTGTCAAAAGGGATATAAGGGCGTGTGGCGGGGGGACGGCGTGATGTCGACACGCTGTCCTTGCGGGGCGTTAATAACCGGCCATGTGAAGAATGGGTCTATGCGGCTTGCGGGACCGCGTAAATGTGCTAACATGTGGCACGGTACTTTCCCCATCAACGAGTACACCACAGGACCCAGTACACCTTGCCCACCACCCAACTATACTCGCGCACTATGGCGCGTGGCTGCTAACAGCTACGTCGAGGTGCGCCGAGTGGGGGACTTCCATTACATCACGGGGGCCACAGAAGACGAGCTCAAGTGTCCGTGCCAAGTGCCGGCTGCTGAGTTCTTTACTGAAGTGGATGGGGTAAGACTTCACCGTTACGCCCCTCCATGTAAGCCCCTGTTGAGAGATGACATTACCTTCATGGTAGGGCTGAACTCCTACGCGATAGGATCTCAACTCCCCTGTGAGCCAGAACCAGATGTGTGTGCGTTGGCCTCAATGTTAAGGGACCCTTCCCATATCACTGCCGAGACGGCAGCGCGCCGCCTTGCGCGCGGGTCCCCTCCATCAGATGCAAGCTCATCCGCCAGCCAACTATCGGCTCCGTCGCTGAAGGCCACTTGCCAGACGCATGGGCCTCACCCAGACGCTGAGCTAGTGGATGCCAACTTGTTATGGCGGCAAGAGATGGGCAGCAACATTACACGGGTGGAGTCTGAATCAAAGGTTGTGATTCTTGATTCATTCGAACCCCTGAGAGCCGAAACTGATGACGCCGAGCTCTCGGTGGCTGCAGAGTGTTTCAAGAAACCNCCTAAGTATCCTCCAGCCCTTCCTATCTGGGCTAGGCCAGACTACAACCCTCCACTGTTGGACCGCTGGAAAGCACCGGACTATGTACCACCAACTGTCCATGGATGTGCCTTACCATCACGGGGCGCTCCACCGGTGCCTCCCCCTCGGAGGAAAAGAACAATTCAGCTGGACGGCTCCAACGTGTCCGCAGCGCTAGCCGCGCTAGCGGAAAAGTCATTTCCGTCCTCAAAACCACAAGAAGAGAATAGCTCATCCTCTGGGGTTGACACACAGTCCAGCACTACTTCCAAGGCGCCCCCCCCTCCGGGAGGAGAATCCGACACAGAGTCATGCTCGTCTATGCCTCCTCTCGAGGGAGAGCCAGGCGATCCAGACTTGAGTTGCGACTCTTGGTCCACCGTTAGTGACGGCGAGGAGCAGAGCGTGGTCTGCTGCTCTATGTCGTACTCTTGGACCGGCGCCCTGATAACACCATGTAGTGCTGAGGAGGAGAAACTGCCCATCAGCCCACTCAGCAATTCCTTGCTGAGACACCACAATCTAGTCTATTCAACGTCGTCTAGAAGCGCTTCTCAGCGGCAGAAGAAGGTCACTTTCGACAGGCTGCAAGTGCTCGACGACCATTACAAGACTGCATTAAAGGAGGTAAAGGAGCGAGCGTCTAAGGTAAAGGCTCGCATGCTCACCATTGAGGAAGCGTGCATGCTCGTCCCTCCTCACTCTGCCCGGTCGAAGTTCGGGTATAGTGCGAAGGACGTTCGCTCCTTGTCCGGTAAGGCCATTGACCAGATCCGCTCCGTCTGGGAGGACTTGCTGGAAGACACCACAACTCCAATTCCAACTACTATCATGGCGAAGAACGAGGTGTTTTGTGTGGACCCCGCTAGGGGGGGCCGCAAGCCCGCTCGCCTCATTGTTTACCCTGACCTGGGGGTGCGTGTTTGTGAGAAACGCGCCCTATATGACGTGATACAGAAGTTGTCAATCGAGACGATGGGTTCCGCTTATGGATTCCAATACTCGCCTCAACAGCGGGTCGAACGTCTACTGAAGATGTGGACCTCAAAGAAAACCCCCTTGGGGTTCTCGTATGACACCCGCTGCTTTGACTCAACTGTCACTGAACAGGATATCAGGGTGGAAGAGGAGATATACCAATGCTGTAACCTTGAACCGGAGGCCAGGAAAGTGATCTCCTCCCTCACGGAGCGGCTTTACTGCGGGGGCCCTATGTTCAACAGCAAGGGGGCCCAGTGCGGTTATCGCCGTTGTCGTGCCAGTGGAGTTCTGCCTACCAGCTTCGGCAACACAATCACTTGTTACATCAAAGCCACAGCGGCTGCGAGGGCCGCAGGTCTCCGGAACCCGGACTTTCTTGTCTGCGGAGATGATTTGGTCGTAGTGGCTGAGAGTGGTGGCGTCGACGAGGACAAAGCGGCCCTGAGAGCCTTCACGGAGGCTATGACCAGGTATTCTGCTCCACCTGGAGACGCTCCACAGCCAACCTATGACCTTGAGCTCATTACATCTTGCTCTTCCAACGTCTCCGTGGCACTGGACAACAAGGGGAAGAGGTACTATTACCTCACCCGTGATGCCACTACTCCCCTAGCCCGTGCGGCTTGGGAAACAGCTCGTCACACTCCAGTTAACTCCTGGTTAGGCAACATCATCATGTACGCGCCTACCATTTGGGTGCGCATGGTAATGATGACACATTTTTTCTCCATACTCCAATCCCAGGAGATACTTGATCGACCCCTTGATTTTGAAATGTACGGGGCCACTTACTCTGTCACTCCGCTGGATTTACCGGCAATCATTGAAAGACTCCATGGTCTAAGCGCGTTCACGCTCCACAGTTACTCTCCAGTAGAGCTCAATAGGGTCGCGGGGACACTCAGGAAGCTTGGGTGCCCCCCCCTACGGGCT
>Subject6_2_0.0162
ATGAGCACACTTCCTAAACCTCAAAGAAAAACCAAAAGAAACACCATCCGTCGCCCACAGGACGTTAAGTTCCCGGGCGGCGGACAGATCGTTGGTGGAGTATACGTGCTGCCGCGCAGGGGCCCTCGGTTGGGTGTGCGCGCGACGCGTAAAACTTCTGAACGGTCACAGCCTCGCGGACGACGACAGCCTATCCCCAAGGCGCGTCGGAGCGAAGGCCGGTCCTGGGCTCAGCCTGGGTACCCTTGGCCCCTTTATGGTAACGAGGGCTGCGGGTGGGCAGGGTGGCTCCTGTCCCCACGCGGCTCCCGTCCATCTTGGGGCCCAAACGACCCCCGGCGGAGGTCCCGCAATTTGGGTAAAGTCATCGATACCCTTACGTGCGGATTCGCCGACCTCATGGGGTACATCCCGCTCGTCGGCGCTCCCGTAGGAGGCGTCGCAAGAGCCCTCGCGCATGGCGTGAGGGCCCTTGAAGACAGGATAAATTTTGCAACAGGGAACTTGCCCGGTTGCTCCTTTTCTATCTTTCTCCTAGCTCTGTTCTCTTGCTTGATTCATCCAGCAGCTAGTTTAGAGTGGCGGAATGCGTCTGGTCTCTATATCCTTACCAACGACTGTTCCAACAGCAGCATTGTGTATGAGGCCGATGACGTCATTCTGCACACACCCAGCTGTGTACCTTGTGTTCAGGATGGCAATGCATCCACGTGTTGGACCCCAGTGACACCTACAGTAGCAGTCAGGTACGTCGGAGCAACCACCGCTTCGATACGCAGTCATGTGGATCTATTAGTGGGCGCGGCCACAATGTGTTCTGCGCTCTACGTGGGTGATATGTGTGGGGCCGTTTTCCTCATGGGACAAGCCTTCACGTTCAGACCTCGTCGCCATCAAACGGTCCAGACCTGTAACTGCTCGCTGTACCCGGGCCATCTTTCAGGACATCGAATGGCTTGGGATATGATGATGAATTGGTCCCCCGCTGTAGGCATGGTGGTGGCGCATGTCCTGCGGTTGCCCCAGACCCTGTTCGACATAATTGCCGGAGCCCATTGGGGCATCTTGGCGGGCCTAGCCTATTACTCCATGCAAGGTAACTGGGCCAAGGTCACTATCATCATGGTTATGTTTTCAGGGGTCGATGCCGCCACATATACCACCGGTGGCAGTGCGGCTAGTAATGCCAGGACGCTCGCTGGCCTGTTTAGTGCGGGCGCCCGGCAGAACCTGCAGCTGATCAACACCAATGGCTCGTGGCATATCAACAGAACTGCCCTGAACTGCAATGAGTCCATAAACACCGGGTTCATAGCTGGGTTGTTTTATTATCATAAGTTCAACTCTACTGGATGTCCTCAAAGGCTCAGCAGCTGCAAGCCCATCACTTCCTTCAATCAGGGGTGGGGCCCCTTGGCAGATGCCAACATCACCGGCTCCTCTGAGGACAAACCGTACTGCTGGCACTACGCACCTAGACCTTGTGGCATTGTCCCGGCATTAAATGTCTGCGGCCCTGTGTACTGTTTCACACCATCGCCAGTGGTCGTGGGCACTACTGACAACAAGGGCGCGCCAACCTACACCTGGGGTGAGAATGAGACGGATGTGTTCCTGCTGGAATCCCTGCGACCTCCAAGTGGTCGGTGGTTTGGGTGCGCGTGGATGAACTCCACGGGGTTCCTCAAGACGTGCGGGGCCCCCCCCTGTTACATCTATGGGGGTAAGGGGAACTGCAAGAATGAGTCGGACCTCTGCTGCCCCACTGACTGCTTTAGGAAACATCCTGAGGCCACATACAGCCGGTGTGGTGCGGGGCCCTGGTTGACACCCCGTTGCATGGTCGACTACCCATACCGGCTTTGGCATTACCCATGTACAGTCAATTTCACATTGTTCAAGGTGAGGATGTTTGTGGGTGGGTTTGAGCATCGGTTTACCGCCGCTTGTAACTGGACCAGGGGGGAGCGTTGCGATATCGAGGATCGTGACCGCAGCGAACAACATCCGCTGCTGCATTCAACAACAGAGCTTGCTATACTACCTTGCTCTTTCACGCCCATGCCCGCGTTGTCAACAGGTCTAATACACCTCCACCAAAACATCGTGGATGTCCAATACCTTTATGGCGTTGGATCTGGCATGGTGGGATGGGCGCTGAAATGGGAGTTCGTCGTCCTCGTTTTCCTCCTCCTAGCGGACGCACGCGTGTGCGTTGCCCTTTGGCTGATGCTAATGATATCACAAGCAGAAGCAGCCTTGGAAAACCTTGTCACGCTGAACGCCGTCGCTGCTGCTGGGACACATGGCATCGGTTGGTACCTGGTAGCTTTTTGCGCGGCGTGGTACGTGCGGGGCAAACTTGTCCCGCTGGTAACCTACAGCCTGACGGGCCTTTGGTCCCTAGCACTGCTCGTCCTCTTACTCCCCCAAAGAGCGTATGCTTGGTCGGGTGAGGACAGCGCCACTCTTGGCGCTGGGGTCTTGGCCCTTTTTGGCTTCTTCACCTTATCACCCTGGTACAAGCATTGGATCGGCCGCCTCATATGGTGGAACCAGTACACCATATGCAGATGCGAGTCCGCGCTTCAAGTGTGGGTTCCCCCCTTACTTGCACGCGGGGGTAGAGACGGTGTCATCCTGCTAGCAAGCCTGCTTTATCCATCCCTAATTTTTGACATCACCAAGCTGCTGATAGCAGTATTAGGCCCATTATACTTAATACAGGCTGCCCTCACTTCCACCCCCTACTTTGTGCGTGCGCATGTACTGGTCCGCCTTTGCATGCTCGTGCGCTCCGTGATGGGGGGGAAATACTTCCAGATGATCATACTGAGCATTGGCAGATGGTTCAACACCTACATATACGACCACCTAGCGCCAATGCAACATTGGGCTGCAGCTGGTCTCAAAGACTTAGCAGTGGCCACTGAACCTGTAATATTTAGTCCCATGGAAATCAAGGTCATCACCTGGGGCGCGGATACGGCGGCTTGCGGAGATATCCTTTGCGGGCTGCCCGTCTCTGCGCGGTTAGGTCGTGAGGTGTTGTTGGGACCTGCTGATGACTATCGGGAGATGGGTTGGCGTCTGTTAGCCCCGATCACAGCATACGCCCAGCAAACTAGGGGTCTTCTTGGGACTATTGTGACCAGCCTGACTGGCAGGGATAAGAACGTGGTGACCGGTGAAGTGCAGGTGCTTTCCACGGCTACCCAGACCTTCCTAGGTACAACAGTGGGGGGGGTCATGTGGACAGTTTACCATGGTGCAGGCTCGAGAACGCTCGCGGGCGCCAAACATCCCGCGCTTCAAATGTACACAAATGTAGATCAGGATCTCGTTGGGTGGCCAGCCCCTCCAGGGGCTAAGTCTCTTGAACCGTGCGCTTGCGGGTCTGCGGACTTGTACTTGGTCACCCGCGATGCCGATGTCATCCCTGCTCGTCGCAGGGGGGACTCTACAGCAAGCCTGCTCAGTCCTAGGCCTCTCGCCTGTCTCAAGGGTTCCTCTGGAGGTCCTGTTATGTGCCCTTCGGGGCATGTGGCGGGGATCTTTAGGGCTGCTGTGTGCACCAGAGGTGTAGCAAAAGCCTTACAGTTCATACCAGTGGAAACTCTCAGCACACAGGCTAGGTCTCCATCTTTCTCTGACAATTCAACTCCTCCTGCTGTTCCACAGAGCTATCAAGTAGGGTACCTTCATGCCCCAACTGGCAGCGGTAAGAGCACAAAGGTCCCGGCCGCTTATGTAGCACAAGGATATAATGTTCTCGTGCTAAACCCATCTGTGGCGGCCACACTAGGCTTCGGCACTTACATGTCGCGTGCCTATGGGATCGACCCCAACATCCGCACTGGGAACCGCACCGTTACAACTGGTGCTAAGCTGACCTATTCCACCTACGGTAAGTTTCTCGCGGACGGGGGTTGCTCCGGGGGGGCATATGATGTGATTATCTGTGATGAGTGTCATGCCCAAGACGCTACTAGTATTTTGGGTATAGGCACGGTCTTGGATCAGGCTGAGACGGCTGGGGTGAGGCTGACGGTTTTAGCGACAGCGACTCCCCCAGGCAGCATCACTGTGCCACATTCTAACATCGAAGAAGTGGCCCTGGGCTCTGAAGGCGAGATCCCTTTCTACGGCAAGGCTATACCAATAGCCCTGCTCAAGGGGGGGAGGCACCTTATCTTTTGCCATTCCAAGAAAAAATGTGATGAGATAGCGTCCAAACTCAGAAGTATGGGGCTCAACGCTGTAGCGTACTATAGGGGTCTCGATGTGTCCGTCATACCAACATCAGGAGACGTCGTAGTTTGCGCTACTGACGCCCTCATGACTGGGTTCACCGGAGACTTCGATTCTGTTATAGATTGCAATGTGGCTGTTGAACAGTACGTTGACTTCAGCCTGGACCCCACCTTTTCTATTGAGACCCGCACTGCTCCCCAAGACGCGGTTTCCCGCAGCCAACGTCGTGGCCGCACGGGCCGAGGTAGACTCGGTACGTACCGATATGTCGCCTCTGGTGAAAGACCGTCTGGAATGTTTGACTCGGTTGTTCTCTGTGAGTGCTATGATGCGGGCTGCTCGTGGTACGATCTGCAGCCCGCTGAGACCACAGTCAGACTGAGAGCTTACTTGTCCACGCCCGGGTTACCTGTCTGCCAAGACCATTTGGACTTTTGGGAGAGCGTGTTTACTGGACTAACTCACATAGATGCCCACTTCCTGTCACAGACCAAGCAGCAGGGACTTAACTTCTCGTACCTAACTGCCTATCAAGCCACTGTGTGCGCCCGCTCGCTGGCTCCTCCCCCGAGTTGGGACGAGATGTGGAAGTGTCTCGTGCGGCTTAAGCCAACATTACATGGACCTACACCCCTTCTATACCGGTTGGGGCCTGTCCAAAATGAAATCTGCTTGACACACCCCATCACAAAATACGTCATGGCATGCATGTCAGCTGATCTGGAAGTAACCACCAGCACCTGGGTGTTGCTTGGAGGGGTCCTCGCGGCCCTAGCGGCCTACTGCTTATCAGTCGGCTGCGTAGTGATTGTGGGCCATATTGAGCTGGGGGGCAAACCGGCACTCGTTCCGGACAAAGAGGTGTTGTATCAACAATACGACGAGATGGAGGAGTGCTCACAAGCCGCCCCATATATCGAACAAGCTCAAGCAATAGCCCACCAGTTCAAGGAAAAAATCCATGGATTGTTACAGCGAGCTACCCAGCAACAAGCTGTCATCGAGCCCATAGTAGCTACCAACTGGCAAAAGCTTGAGGCCTTCTGGCACAAGCATATGTGGAATTTTGTGAGTGGGATCCAATACCTAGCAGGCCTCTCCACTTTACCTGGCAACCCCGCAGTGGCTTCTCTTATGGCGTTCACTGCTTCAGTCACCAGTCCCCTGACGACCAACCAAACTATGTTTTTTAACATACTCGGGGGGTGGGTTGCCACTCATTTAGCAGGGCCCCAGAGCTCTTCCGCGTTCGTGGTAAGCGGCTTGGCCGGCGCTGCTATAGGTGGTATAGGCCTGGGCAGGGTCTTGCTTGACATCCTGGCAGGATACGGAGCTGGCGTCTCAGGCGCCTTGGTGGCTTTTAAGATCATGGGAGGAGAATTCCCCACCGCTGAGGACATGGTCAACCTGTTGCCCGCCATACTATCTCCAGGTGCTCTCGTCGTCGGTGTTGTATGTGCAGCCATACTACGTCGGCACGTGGGACCTGGGGAGGGAGCAGTACAGTGGATGAACAGGCTCATCGCATTCGCATCCCGGGGCAACCACGTCTCACCAACACACTATGTTCCCGAGAGCGATGCTGCAGCGAGGGTCACTGCATTGCTGACTTCCCTAACTGTCACAAGTCTGCTCCGGCGGTTACATCAGTGGATCAATGAAGATTATCCAAGTCCTTGCAGCGGCGATTGGCTGCGTGACATCTGGGACTGGGTTTGCTCGGTGTTGTCTGATTTCAAGGCATGGCTTTCTGCTAAGATTATGCCAGCGCTCCCCGGACTGCCCTTTATTTCCTGTCAAAAGGGATATAAGGGCGTGTGGCGGGGGGACGGCGTGATGTCGACACGCTGTCCTTGCGGGGCGTTAATAACCGGCCATGTGAAGAATGGGTCTATGCGGCTTGCGGGGCCGCGTAAATGTGCTAACATGTGGCACGGTACTTTCCCCATCAACGAGTACACCACAGGACCCAGTACACCTTGCCCACCACCCAACTATACTCGCGCACTATGGCGCGTGGCTGCTAACAGCTACGTCGAGGTGCGCCGAGTGGGGGACTTCCATTACATCACGGGGGCCACAGAAGACGAGCTCAAGTGTCCGTGCCAAGTGCCGGCTGCTGAGTTCTTTACTGAAGTGGATGGGGTAAGACTTCACCGTTACGCCCCTCCATGTAAGCCCCTGTTGAGAGATGACATTACCTTCATGGTAGGGCTGAACTCCTACGCGATAGGATCTCAACTCCCCTGTGAGCCAGAACCAGATGTGTGTGCGTTGGCCTCAATGTTAAGGGACCCTTCCCATATCACTGCCGAGACGGCAGCGCGCCGCCTTGCGCGCGGGTCCCCTCCATCAGATGCAAGCTCATCCGCCAGCCAACTATCGGCTCCGTCGCTGAAGGCCACTTGCCAGACGCATGGGCCTCACCCAGACGCTGAGCTAGTGGATGCCAACTTGTTATGGCGGCAAGAGATGGGCAGCAACATTACACGGGTGGAGTCTGAATCAAAGGTTGTGATTCTTGATTCATTCGAACCCCTGAGAGCCGAAACTGATGACGCCGAGCTCTCGGTGGCTGCAGAGTGTTTCAAGAAACCTCCTAAGTATCCTCCAGCCCTTCCTATCTGGGCTAGGCCAGACTACAACCCTCCACTGTTGGACCGCTGGAAAGCACCGGACTATGTACCACCAACTGTCCATGGATGTGCCTTACCATCACGGGGCGCTCCACCGGTGCCTCCCCCTCGGAGGAAAAGAACAATTCAGCTGGACGGCTCCAACGTGTCCGCAGCGCTAGCCGCGCTAGCGGAAAAGTCATTTCCGTCCTCAAAACCACAAGAAGAGAATAGCTCATCCTCTGGGGTTGACACACAGTCCAGCACTACTTCCAAGGCGCCCCCCCCACCGGGAGGAGAATCCGACACAGAGTCATGCTCGTCTATGCCTCCTCTCGAGGGAGAGCCAGGCGATCCAGACTTGAGTTGCGACTCTTGGTCCACCGTTAGTGACGGCGAGGAGCAGAGCGTGGTCTGCTGCTCTATGTCGTACTCTTGGACCGGCGCCCTGATAACACCATGTAGTGCTGAGGAGGAGAAACTGCCCATCAGCCCACTCAGCAATTCCTTGCTGAGACACCACAATCTAGTCTATTCAACGTCGTCTAGAAGCGCTTCTCAGCGGCAGAAGAAGGTCACTTTCGACAGGCTGCAAGTGCTCGACGACCATTACAAGACTGCATTAAAGGAGGTAAAGGAGCGAGCGTCTAAGGTAAAGGCTCGCATGCTCACCATTGAGGAAGCGTGCATGCTCGTCCCTCCTCACTCTGCCCGGTCGAAGTTCGGGTATAGTGCGAAGGACGTTCGCTCCTTGTCCGGTAAGGCCATTGACCAGATCCGCTCCGTCTGGGAGGACTTGCTGGAAGACACCACAACTCCAATTCCAACTACTATCATGGCGAAGAACGAGGTGTTTTGTGTGGACCCCGCTAGGGGGGGCCGCAAGCCCGCTCGCCTCATTGTTTACCCTGACCTGGGGGTGCGTGTTTGTGAGAAACGCGCCCTATATGACGTGATACAGAAGTTGTCAATCGAGACGATGGGTTCCGCTTATGGATTCCAATACTCGCCTCAACAGCGGGTCGAACGTCTACTGAAGATGTGGACCTCAAAGAAAACCCCCTTGGGGTTCTCGTATGACACCCGCTGCTTTGACTCAACTGTCACTGAACAGGATATCAGGGTGGAAGAGGAGATATACCAATGCTGTAACCTTGAACCGGAGGCCAGGAAAGTGATCTCCTCCCTCACGGAGCGGCTTTACTGCGGGGGCCCTATGTTCAACAGCAAGGGGGCCCAGTGCGGTTATCGCCGTTGTCGTGCCAGTGGAGTTCTGCCTACCAGCTTCGGCAACACAATCACTTGTTACATCAAAGCCACAGCGGCTGCGAGGGCCGCAGGTCTCCGGAACCCGGACTTTCTTGTCTGCGGAGATGATTTGGTCGTAGTGGCTGAGAGTGGTGGCGTCGACGAGGACAAAGCGGCCCTGAGAGCCTTCACGGAGGCTATGACCAGGTATTCTGCTCCACCTGGAGACGCTCCACAGCCAACCTATGACCTTGAGCTCATTACATCTTGCTCTTCCAACGTCTCCGTGGCACTGGACAACAAGGGGAAGAGGTACTATTACCTCACCCGTGATGCCACTACTCCCCTAGCCCGTGCGGCTTGGGAAACAGCTCGTCACACTCCAGTTAACTCCTGGTTAGGCAACATCATCATGTACGCGCCTACCATTTGGGTGCGCATGGTAATGATGACACATTTTTTCTCCATACTCCAATCCCAGGAGATACTTGATCGACCCCTTGATTTTGAAATGTACGGGGCCACTTACTCTGTCACTCCGCTGGATTTACCGGCAATCATTGAAAGACTCCATGGTCTAAGCGCGTTCACGCTCCACAGTTACTCTCCAGTAGAGCTCAATAGGGTCGCGGGGACACTCAGGAAGCTTGGGTGCCCCCCCCTACGGGCT
>Subject6_3_0.0062
ATGAGCACACTTCCTAAACCTCAAAGAAAAACCAAAAGAAACACCATCCGTCGCCCACAGGACGTTAAGTTCCCGGGCGGCGGACAGATCGTTGGTGGAGTATACGTGCTGCCGCGCAGGGGCCCTCGGTTGGGTGTGCGCGCGACGCGTAAAACTTCTGAACGGTCACAGCCTCGCGGACGACGACAGCCTATCCCCAAGGCGCGTCGGAGCGAAGGCCGGTCCTGGGCTCAGCCTGGGTACCCTTGGCCCCTTTATGGTAACGAGGGCTGCGGGTGGGCAGGGTGGCTCCTGTCCCCACGCGGCTCCCGTCCATCTTGGGGCCCAAACGACCCCCGGCGGAGGTCCCGCAATTTGGGTAAAGTCATCGATACCCTTACGTGCGGATTCGCCGACCTCATGGGGTACATCCCGCTCGTCGGCGCTCCCGTAGGAGGCGTCGCAAGAGCCCTCGCGCATGGCGTGAGGGCCCTTGAAGACGGGATAAATTTTGCAACAGGGAACTTGCCCGGTTGCTCCTTTTCTATCTTTCTCCTAGCTCTGTTCTCTTGCTTGATTCATCCAGCAGCTAGTTTAGAGTGGCGGAATGCGTCTGGTCTCTATATCCTTACCAACGACTGTTCCAACAGCAGCATTGTGTATGAGGCCGATGACGTCATTCTGCACACACCCGGCTGTGTACCTTGTGTTCAGGATGGCAATGCATCCACGTGTTGGACCCCAGTGACACCTACAGTAGCAGTCAGGTACGTCGGAGCAACCACCGCTTCGATACGCAGTCATGTGGATCTATTAGTGGGCGCGGCCACAATGTGTTCTGCGCTCTACGTGGGTGATATGTGTGGGGCCGTTTTCCTCATGGGACAAGCCTTCACGTTCAGACCTCGTCGCCATCAAACGGTCCAGACCTGTAACTGCTCGCTGTACCCGGGCCATCTTTCAGGACATCGAATGGCTTGGGATATGATGATGAATTGGTCCCCCGCTGTAGGCATGGTGGTGGCGCATGTCCTGCGGTTGCCCCAGACCCTGTTCGACATAATTGCCGGAGCCCATTGGGGCATCTTGGCGGGCCTAGCCTATTACTCCATGCAAGGTAACTGGGCCAAGGTCACTATCATCATGGTTATGTTTTCAGGGGTCGATGCCGCCACATATACCACCGGTGGCAGTGCGGCTAGTAATGCCAGGACGCTCGCTGGCCTGTTTAGTGCGGGCGCCCGGCAGAACCTGCAGCTGATCAACACCAATGGCTCGTGGCATATCAACAGAACTGCCCTGAACTGCAATGAGTCCATAAACACCGGGTTCATAGCTGGGTTGTTTTATTATCATAAGTTCAACTCTACTGGATGTCCTCAAAGGCTCAGCAGCTGCAAGCCCATCACTTCCTTCAATCAGGGGTGGGGCCCCTTGGCGGATGCCAACATCACCGGCTCCTCTGAGGACAAACCGTACTGCTGGCACTACGCACCTAGACCTTGTGGCATTGTCCCGGCATTAAATGTCTGCGGCCCTGTGTACTGTTTCACACCATCGCCAGTGGTCGTGGGCACTACTGACAACAAGGGCGCGCCAACCTACACCTGGGGTGAGAATGAGACGGATGTGTTCCTGCTGGAATCCCTGCGACCTCCAAGTGGTCGGTGGTTTGGGTGCGCGTGGATGAACTCCACGGGGTTCCTCAAGACGTGCGGGGCCCCCCCCTGTTACATCTATGGGGGTAAGGGGAACTGCAAGAATGAGTCGGACCTCTGCTGCCCCACTGACTGCTTTAGGAAACATCCTGAGGCCACATACAGCCGGTGTGGTGCGGGGCCCTGGTTGACACCCCGTTGCATGGTCGACTACCCATACCGGCTTTGGCATTACCCATGTACAGTCAATTTCACATTGTTCAAGGTGAGGATGTTTGTGGGTGGGTTTGAGCATCGGTTTACCGCCGCTTGTAACTGGACCAGGGGGGAGCGTTGCGATATCGAGGATCGTGACCGCAGCGAACAACATCCGCTGCTGCATTCAACAACAGAGCTTGCTATACTACCTTGCTCTTTCACGCCCATGCCCGCGTTGTCAACAGGTCTAATACACCTCCACCAAAACATCGTGGATGTCCAATACCTTTATGGCGTTGGATCTGGCATGGTGGGATGGGCGCTGAAATGGGAGTTCGTCGTCCTCGTTTTCCTCCTCCTAGCGGACGCACGCGTGTGCGTTGCCCTTTGGCTGATGCTAATGATATCACAAGCAGAAGCAGCCTTGGAAAACCTTGTCACGCTGAACGCCGTCGCTGCTGCTGGGACACATGGCATCGGTTGGTACCTGGTAGCTTTTTGCGCGGCGTGGTACGTGCGGGGCAAACTTGTCCCGCTGGTAACCTACAGCCTGACGGGCCTTTGGTCCCTAGCACTGCTCGTCCTCTTACTCCCCCAAAGAGCGTATGCTTGGTCGGGTGAGGACAGCGCCACTCTTGGCGCTGGGGTCTTGGCCCTTTTTGGCTTCTTCACCTTATCACCCTGGTACAAGCATTGGATCGGCCGCCTCATATGGTGGAACCAGTACACCATATGCAGATGCGAGTCCGCGCTTCAAGTGTGGGTTCCCCCCTTACTTGCACGCGGGGGTAGAGACGGTGTCATCCTGCTAGCAAGCCTGCTTTATCCATCCCTAATTTTTGACATCACCAAGCTGCTGATAGCAGTATTAGGCCCATTATACTTAATACAGGCTGCCCTCACTTCCACCCCCTACTTTGTGCGTGCGCATGTACTGGTCCGCCTTTGCATGCTCGTGCGCTCCGTGATGGGGGGGAAATACTTCCAGATGATCATACTGAGCATTGGCAGATGGTTCAACACCTACATATACGACCACCTAGCGCCAATGCAACATTGGGCTGCAGCTGGTCTCAAAGACTTAGCAGTGGCCACTGAACCTGTAATATTTAGTCCCATGGAAATCAAGGTCATCACCTGGGGCGCGGATACGGCGGCTTGCGGAGATATCCTTTGCGGGCTGCCCGTCTCTGCGCGGTTAGGTCGTGAGGTGTTGTTGGGACCTGCTGATGACTATCGGGAGATGGGTTGGCGTCTGTTAGCCCCGATCACAGCATACGCCCAGCAAACTAGGGGTCTTCTTGGGACTATTGTGACCAGCCTGACTGGCAGGGATAAGAACGTGGTGACCGGTGAAGTGCAGGTGCTTTCCACGGCTACCCAGACCTTCCTAGGTACAACAGTGGGGGGGGTCATGTGGACAGTTTACCATGGTGCAGGCTCGAGAACGCTCGCGGGCGCCAAACATCCCGCGCTTCAAATGTACACAAATGTAGATCAGGATCTCGTTGGGTGGCCAGCCCCTCCAGGGGCTAAGTCTCTTGAACCGTGCGCTTGCGGGTCTGCGGACTTGTACTTGGTCACCCGCGATGCCGATGTCATCCCTGCTCGTCGCAGGGGGGACTCTACAGCAAGCCTGCTCAGTCCTAGGCCTCTCGCCTGTCTCAAGGGTTCCTCTGGAGGTCCTGTTATGTGCCCTTCGGGGCATGTGGCGGGGATCTTTAGGGCTGCTGTGTGCACCAGAGGTGTAGCAAAAGCCTTACAGTTCATACCAGTGGAAACTCTCAGCACACAGGCTAGGTCTCCATCTTTCTCTGACAATTCAACTCCTCCTGCTGTTCCACAGAGCTATCAAGTAGGGTACCTTCATGCCCCAACTGGCAGCGGTAAGAGCACAAAGGTCCCGGCCGCTTATGTAGCACAAGGATATAATGTTCTCGTGCTAAACCCATCTGTGGCGGCCACACTAGGCTTCGGCACTTACATGTCGCGTGCCTATGGGATCGACCCCAACATCCGCACTGGGAACCGCACCGTTACAACTGGTGCTAAGCTGACCTATTCCACCTACGGTAAGTTTCTCGCGGACGGGGGTTGCTCCGGGGGGGCATATGATGTGATTATCTGTGATGAGTGTCATGCCCAAGACGCTACTAGTATTTTGGGTATAGGCACGGTCTTGGATCAGGCTGAGACGGCTGGGGTGAGGCTGACGGTTTTAGCGACAGCGACTCCCCCAGGCAGCATCACTGTGCCACATTCTAACATCGAAGAAGTGGCCCTGGGCTCTGAAGGCGAGATCCCTTTCTACGGCAAGGCTATACCAATAGCCCTGCTCAAGGGGGGGAGGCACCTTATCTTTTGCCATTCCAAGAAAAAATGTGATGAGATAGCGTCCAAACTCAGAAGTATGGGGCTCAACGCTGTAGCGTACTATAGGGGTCTCGATGTGTCCGTCATACCAACATCAGGAGACGTCGTAGTTTGCGCTACTGACGCCCTCATGACTGGGTTCACCGGAGACTTCGATTCTGTTATAGATTGCAATGTGGCTGTTGAACAGTACGTTGACTTCAGCCTGGACCCCACCTTTTCTATTGAGACCCGCACTGCTCCCCAAGACGCGGTTTCCCGCAGCCAACGTCGTGGCCGCACGGGCCGAGGTAGACTCGGTACGTACCGATATGTCGCCTCTGGTGAAAGACCGTCTGGAATGTTTGACTCGGTTGTTCTCTGTGAGTGCTATGATGCGGGCTGCTCGTGGTACGATCTGCAGCCCGCTGAGACCACAGTCAGACTGAGAGCTTACTTGTCCACGCCCGGGTTACCTGTCTGCCAAGACCATTTGGACTTTTGGGAGAGCGTGTTTACTGGACTAACTCACATAGATGCCCACTTCCTGTCACAGACCAAGCAGCAGGGACTTAACTTCTCGTACCTAACTGCCTATCAAGCCACTGTGTGCGCCCGCTCGCTGGCTCCTCCCCCGAGTTGGGACGAGATGTGGAAGTGTCTCGTGCGGCTTAAGCCAACATTACATGGACCTACACCCCTTCTATACCGGTTGGGGCCTGTCCAAAATGAAATCTGCTTGACACACCCCATCACAAAATACGTCATGGCATGCATGTCAGCTGATCTGGAAGTAACCACCAGCACCTGGGTGTTGCTTGGAGGGGTCCTCGCGGCCCTAGCGGCCTACTGCTTATCAGTCGGCTGCGTAGTGATTGTGGGCCATATTGAGCTGGGGGGCAAACCGGCACTCGTTCCGGACAAAGAGGTGTTGTATCAACAATACGACGAGATGGAGGAGTGCTCACAAGCCGCCCCATATATCGAACAAGCTCAAGCAATAGCCCACCAGTTCAAGGAAAAAATCCATGGATTGTTACAGCGAGCTACCCAGCAACAAGCTGTCATCGAGCCCATAGTAGCTACCAACTGGCAAAAGCTTGAGGCCTTCTGGCACAAGCATATGTGGAATTTTGTGAGTGGGATCCAATACCTAGCAGGCCTCTCCACTTTACCTGGCAACCCCGCAGTGGCTTCTCTTATGGCGTTCACTGCTTCAGTCACCAGTCCCCTGACGACCAACCAAACTATGTTTTTTAACATACTCGGGGGGTGGGTTGCCACTCATTTAGCAGGGCCCCAGAGCTCTTCCGCGTTCGTGGTAAGCGGCTTGGCCGGCGCTGCTATAGGTGGTATAGGCCTGGGCAGGGTCTTGCTTGACATCCTGGCAGGATACGGAGCTGGCGTCTCAGGCGCCTTGGTGGCTTTTAAGATCATGGGAGGAGAATTCCCCACCGCTGAGGACATGGTCAACCTGTTGCCCGCCATACTATCTCCAGGTGCTCTCGTCGTCGGTGTTGTATGTGCAGCCATACTACGTCGGCACGTGGGACCTGGGGAGGGAGCAGTACAGTGGATGAACAGGCTCATCGCATTCGCATCCCGGGGCAACCACGTCTCACCAACACACTATGTTCCCGAGAGCGATGCTGCAGCGAGGGTCACTGCATTGCTGACTTCCCTAACTGTCACAAGTCTGCTCCGGCGGTTACATCAGTGGATCAATGAAGATTATCCAAGTCCTTGCAGCGGCGATTGGCTGCGTGACATCTGGGACTGGGTTTGCTCGGTGTTGTCTGATTTCAAGGCATGGCTTTCTGCTAAGATTATGCCAGCGCTCCCCGGACTGCCCTTTATTTCCTGTCAAAAGGGATATAAGGGCGTGTGGCGGGGGGACGGCGTGATGTCGACACGCTGTCCTTGCGGGGCGTTAATAACCGGCCATGTGAAGAATGGGTCTATGCGGCTTGCGGGGCCGCGTAAATGTGCTAACATGTGGCACGGTACTTTCCCCATCAACGAGTACACCACAGGACCCAGTACACCTTGCCCACCACCCAACTATACTCGCGCACTATGGCGCGTGGCTGCTAACAGCTACGTCGAGGTGCGCCGAGTGGGGGACTTCCATTACATCACGGGGGCCACAGAAGACGAGCTCAAGTGTCCGTGCCAAGTGCCGGCTGCTGAGTTCTTTACTGAAGTGGATGGGGTAAGACTTCACCGTTACGCCCCTCCATGTAAGCCCCTGTTGAGAGATGACATTACCTTCATGGTAGGGCTGAACTCCTACGCGATAGGATCTCAACTCCCCTGTGAGCCAGAACCAGATGTGTGTGCGTTGGCCTCAATGTTAAGGGACCCTTCCCATATCACTGCCGAGACGGCAGCGCGCCGCCTTGCGCGCGGGTCCCCTCCATCAGATGCAAGCTCATCCGCCAGCCAACTATCGGCTCCGTCGCTGAAGGCCACTTGCCAGACGCATGGGCCTCACCCAGACGCTGAGCTAGTGGATGCCAACTTGTTATGGCGGCAAGAGATGGGCAGCAACATTACACGGGTGGAGTCTGAATCAAAGGTTGTGATTCTTGATTCATTCGAACCCCTGAGAGCCGAAACTGATGACGCCGAGCTCTCGGTGGCTGCAGAGTGTTTCAAGAAACCNCCTAAGTATCCTCCAGCCCTTCCTATCTGGGCTAGGCCAGACTACAACCCTCCACTGTTGGACCGCTGGAAAGCACCGGACTATGTACCACCAACTGTCCATGGATGTGCCTTACCATCACGGGGCGCTCCACCGGTGCCTCCCCCTCGGAGGAAAAGAACAATTCAGCTGGACGGCTCCAACGTGTCCGCAGCGCTAGCCGCGCTAGCGGAAAAGTCATTTCCGTCCTCAAAACCACAAGAAGAGAATAGCTCATCCTCTGGGGTTGACACACAGTCCAGCACTACTTCCAAGGCGCCCCCCCCACCGGGAGGAGAATCCGACACAGAGTCATGCTCGTCTATGCCTCCTCTCGAGGGAGAGCCAGGCGATCCAGACTTGAGTTGCGACTCTTGGTCCACCGTTAGTGACGGCGAGGAGCAGAGCGTGGTCTGCTGCTCTATGTCGTACTCTTGGACCGGCGCCCTGATAACACCATGTAGTGCTGAGGAGGAGAAACTGCCCATCAGCCCACTCAGCAATTCCTTGCTGAGACACCACAATCTAGTCTATTCAACGTCGTCTAGAAGCGCTTCTCAGCGGCAGAAGAAGGTCACTTTCGACAGGCTGCAAGTGCTCGACGACCATTACAAGACTGCATTAAAGGAGGTAAAGGAGCGAGCGTCTAAGGTAAAGGCTCGCATGCTCACCATTGAGGAAGCGTGCATGCTCGTCCCTCCTCACTCTGCCCGGTCGAAGTTCGGGTATAGTGCGAAGGACGTTCGCTCCTTGTCCGGTAAGGCCATTGACCAGATCCGCTCCGTCTGGGAGGACTTGCTGGAAGACACCACAACTCCAATTCCAACTACTATCATGGCGAAGAACGAGGTGTTTTGTGTGGACCCCGCTAGGGGGGGCCGCAAGCCCGCTCGCCTCATTGTTTACCCTGACCTGGGGGTGCGTGTTTGTGAGAAACGCGCCCTATATGACGTGATACAGAAGTTGTCAATCGAGACGATGGGTTCCGCTTATGGATTCCAATACTCGCCTCAACAGCGGGTCGAACGTCTACTGAAGATGTGGACCTCAAAGAAAACCCCCTTGGGGTTCTCGTATGACACCCGCTGCTTTGACTCAACTGTCACTGAACAGGATATCAGGGTGGAAGAGGAGATATACCAATGCTGTAACCTTGAACCGGAGGCCAGGAAAGTGATCTCCTCCCTCACGGAGCGGCTTTACTGCGGGGGCCCTATGTTCAACAGCAAGGGGGCCCAGTGCGGTTATCGCCGTTGTCGTGCCAGTGGAGTTCTGCCTACCAGCTTCGGCAACACAATCACTTGTTACATCAAAGCCACAGCGGCTGCGAGGGCCGCAGGTCTCCGGAACCCGGACTTTCTTGTCTGCGGAGATGATTTGGTCGTAGTGGCTGAGAGTGGTGGCGTCGACGAGGACAAAGCGGCCCTGAGAGCCTTCACGGAGGCTATGACCAGGTATTCTGCTCCACCTGGAGACGCTCCACAGCCAACCTATGACCTTGAGCTCATTACATCTTGCTCTTCCAACGTCTCCGTGGCACTGGACAACAAGGGGAAGAGGTACTATTACCTCACCCGTGATGCCACTACTCCCCTAGCCCGTGCGGCTTGGGAAACAGCTCGTCACACTCCAGTTAACTCCTGGTTAGGCAACATCATCATGTACGCGCCTACCATTTGGGTGCGCATGGTAATGATGACACATTTTTTCTCCATACTCCAATCCCAGGAGATACTTGATCGACCCCTTGATTTTGAAATGTACGGGGCCACTTACTCTGTCACTCCGCTGGATTTACCGGCAATCATTGAAAGACTCCATGGTCTAAGCGCGTTCACGCTCCACAGTTACTCTCCAGTAGAGCTCAATAGGGTCGCGGGGACACTCAGGAAGCTTGGGTGCCCCCCCCTACGGGCT
>Subject6_4_0.3906
ATGAGCACACTTCCTAAACCTCAAAGAAAAACCAAAAGAAACACCATCCGTCGCCCACAGGACGTTAAGTTCCCGGGCGGCGGACAGATCGTTGGTGGAGTATACGTGCTGCCGCGCAGGGGCCCTCGGTTGGGTGTGCGCGCGACGCGTAAAACTTCTGAACGGTCACAGCCTCGCGGACGACGACAGCCTATCCCCAAGGCGCGTCGGAGCGAAGGCCGGTCCTGGGCTCAGCCTGGGTACCCTTGGCCCCTTTATGGTAACGAGGGCTGCGGGTGGGCAGGGTGGCTCCTGTCCCCACGCGGCTCCCGTCCATCTTGGGGCCCAAACGACCCCCGGCGGAGGTCCCGCAATTTGGGTAAAGTCATCGATACCCTTACGTGCGGATTCGCCGACCTCATGGGGTACATCCCGCTCGTCGGCGCTCCCGTAGGAGGCGTCGCAAGAGCCCTCGCGCATGGCGTGAGGGCCCTTGAAGACGGGATAAATTTTGCAACAGGGAACTTGCCCGGTTGCTCCTTTTCTATCTTTCTCCTAGCTCTGTTCTCTTGCTTGATTCATCCAGCAGCTAGTTTAGAGTGGCGGAATGCGTCTGGTCTCTATATCCTTACCAACGACTGTTCCAACAGCAGCATTGTGTATGAGGCCGATGACGTCATTCTGCACACACCCAGCTGTGTACCTTGTGTTCAGGATGGCAATGCATCCACGTGTTGGACCCCAGTGACACCTACAGTAGCAGTCAGGTACGTCGGAGCAACCACCGCTTCGATACGCAGTCATGTGGATCTATTAGTGGGCGCGGCCACAATGTGTTCTGCGCTCTACGTGGGTGATATGTGTGGGGCCGTTTTCCTCATGGGACAAGCCTTCACGTTCAGACCTCGTCGCCATCAAACGGTCCAGACCTGTAACTGCTCGCTGTACCCGGGCCATCTTTCAGGACATCGAATGGCTTGGGATATGATGATGAATTGGTCCCCCGCTGTAGGCATGGTGGTGGCGCATGTCCTGCGGTTGCCCCAGACCCTGTTCGACATAATTGCCGGAGCCCATTGGGGCATCTTGGCGGGCCTAGCCTATTACTCCATGCAAGGTAACTGGGCCAAGGTCACTATCATCATGGTTATGTTTTCAGGGGTCGATGCCGCCACATATACCACCGGTGGCAGTGCGGCTAGTAATGCCAGGACGCTCGCTGGCCTGTTTAGTGCGGGCGCCCGGCAGAACCTGCAGCTGATCAACACCAATGGCTCGTGGCATATCAACAGAACTGCCCTGAACTGCAATGAGTCCATAAACACCGGGTTCATAGCTGGGTTGTTTTATTATCATAAGTTCAACTCTACTGGATGTCCTCAAAGGCTCAGCAGCTGCAAGCCCATCACTTCCTTCAATCAGGGGTGGGGCCCCTTGGCAGATGCCAACATCACCGGCTCCTCTGAGGACAAACCGTACTGCTGGCACTACGCACCTAGACCTTGTGGCATTGTCCCGGCATTAAATGTCTGCGGCCCTGTGTACTGTTTCACACCATCGCCAGTGGTCGTGGGCACTACTGACAACAAGGGCGCGCCAACCTACACCTGGGGTGAGAATGAGACGGATGTGTTCCTGCTGGAATCCCTGCGACCTCCAAGTGGTCGGTGGTTTGGGTGCGCGTGGATGAACTCCACGGGGTTCCTCAAGACGTGCGGGGCCCCCCCCTGTTACATCTATGGGGGTAAGGGGAACTGCAAGAATGAGTCGGACCTCTGCTGCCCCACTGACTGCTTTAGGAAACATCCTGAGGCCACATACAGCCGGTGTGGTGCGGGGCCCTGGTTGACACCCCGTTGCATGGTCGACTACCCATACCGGCTTTGGCATTACCCATGTACAGTCAATTTCACATTGTTCAAGGTGAGGATGTTTGTGGGTGGGTTTGAGCATCGGTTTACCGCCGCTTGTAACTGGACCAGGGGGGAGCGTTGCGATATCGAGGATCGTGACCGCAGCGAACAACATCCGCTGCTGCATTCAACAACAGAGCTTGCTATACTACCTTGCTCTTTCACGCCCATGCCCGCGTTGTCAACAGGTCTAATACACCTCCACCAAAACATCGTGGATGTCCAATACCTTTATGGCGTTGGATCTGGCATGGTGGGATGGGCGCTGAAATGGGAGTTCGTCGTCCTCGTTTTCCTCCTCCTAGCGGACGCACGCGTGTGCGTTGCCCTTTGGCTGATGCTAATGATATCACAAGCAGAAGCAGCCTTGGAAAACCTTGTCACGCTGAACGCCGTCGCTGCTGCTGGGACACATGGCATCGGTTGGTACCTGGTAGCTTTTTGCGCGGCGTGGTACGTGCGGGGCAAACTTGTCCCGCTGGTAACCTACAGCCTGACGGGCCTTTGGTCCCTAGCACTGCTCGTCCTCTTACTCCCCCAAAGAGCGTATGCTTGGTCGGGTGAGGACAGCGCCACTCTTGGCGCTGGGGTCTTGGCCCTTTTTGGCTTCTTCACCTTATCACCCTGGTACAAGCATTGGATCGGCCGCCTCATATGGTGGAACCAGTACACCATATGCAGATGCGAGTCCGCGCTTCAAGTGTGGGTTCCCCCCTTACTTGCACGCGGGGGTAGAGACGGTGTCATCCTGCTAGCAAGCCTGCTTTATCCATCCCTAATTTTTGACATCACCAAGCTGCTGATAGCAGTATTAGGCCCATTATACTTAATACAGGCTGCCCTCACTTCCACCCCCTACTTTGTGCGTGCGCATGTACTGGTCCGCCTTTGCATGCTCGTGCGCTCCGTGATGGGGGGGAAATACTTCCAGATGATCATACTGAGCATTGGCAGATGGTTCAACACCTACATATACGACCACCTAGCGCCAATGCAACATTGGGCTGCAGCTGGTCTCAAAGACTTAGCAGTGGCCACTGAACCTGTAATATTTAGTCCCATGGAAATCAAGGTCATCACCTGGGGCGCGGATACGGCGGCTTGCGGAGATATCCTTTGCGGGCTGCCCGTCTCTGCGCGGTTAGGTCGTGAGGTGTTGTTGGGACCTGCTGATGACTATCGGGAGATGGGTTGGCGTCTGTTAGCCCCGATCACAGCATACGCCCAGCAAACTAGGGGTCTTCTTGGGACTATTGTGACCAGCCTGACTGGCAGGGATAAGAACGTGGTGACCGGTGAAGTGCAGGTGCTTTCCACGGCTACCCAGACCTTCCTAGGTACAACAGTGGGGGGGGTCATGTGGACAGTTTACCATGGTGCAGGCTCGAGAACGCTCGCGGGCGCCAAACATCCCGCGCTTCAAATGTACACAAATGTAGATCAGGATCTCGTTGGGTGGCCAGCCCCTCCAGGGGCTAAGTCTCTTGAACCGTGCGCTTGCGGGTCTGCGGACTTGTACTTGGTCACCCGCGATGCCGATGTCATCCCTGCTCGTCGCAGGGGGGACTCTACAGCAAGCCTGCTCAGTCCTAGGCCTCTCGCCTGTCTCAAGGGTTCCTCTGGAGGTCCTGTTATGTGCCCTTCGGGGCATGTGGCGGGGATCTTTAGGGCTGCTGTGTGCACCAGAGGTGTAGCAAAAGCCTTACAGTTCATACCAGTGGAAACTCTCAGCACACAGGCTAGGTCTCCATCTTTCTCTGACAATTCAACTCCTCCTGCTGTTCCACAGAGCTATCAAGTAGGGTACCTTCATGCCCCAACTGGCAGCGGTAAGAGCACAAAGGTCCCGGCCGCTTATGTAGCACAAGGATATAATGTTCTCGTGCTAAACCCATCTGTGGCGGCCACACTAGGCTTCGGCACTTACATGTCGCGTGCCTATGGGATCGACCCCAACATCCGCACTGGGAACCGCACCGTTACAACTGGTGCTAAGCTGACCTATTCCACCTACGGTAAGTTTCTCGCGGACGGGGGTTGCTCCGGGGGGGCATATGATGTGATTATCTGTGATGAGTGTCATGCCCAAGACGCTACTAGTATTTTGGGTATAGGCACGGTCTTGGATCAGGCTGAGACGGCTGGGGTGAGGCTGACGGTTTTAGCGACAGCGACTCCCCCAGGCAGCATCACTGTGCCACATTCTAACATCGAAGAAGTGGCCCTGGGCTCTGAAGGCGAGATCCCTTTCTACGGCAAGGCTATACCAATAGCCCTGCTCAAGGGGGGGAGGCACCTTATCTTTTGCCATTCCAAGAAAAAATGTGATGAGATAGCGTCCAAACTCAGAAGTATGGGGCTCAACGCTGTAGCGTACTATAGGGGTCTCGATGTGTCCGTCATACCAACATCAGGAGACGTCGTAGTTTGCGCTACTGACGCCCTCATGACTGGGTTCACCGGAGACTTCGATTCTGTTATAGATTGCAATGTGGCTGTTGAACAGTACGTTGACTTCAGCCTGGACCCCACCTTTTCTATTGAGACCCGCACTGCTCCCCAAGACGCGGTTTCCCGCAGCCAACGTCGTGGCCGCACGGGCCGAGGTAGACTCGGTACGTACCGATATGTCGCCTCTGGTGAAAGACCGTCTGGAATGTTTGACTCGGTTGTTCTCTGTGAGTGCTATGATGCGGGCTGCTCGTGGTACGATCTGCAGCCCGCTGAGACCACAGTCAGACTGAGAGCTTACTTGTCCACGCCCGGGTTACCTGTCTGCCAAGACCATTTGGACTTTTGGGAGAGCGTGTTTACTGGACTAACTCACATAGATGCCCACTTCCTGTCACAGACCAAGCAGCAGGGACTTAACTTCTCGTACCTAACTGCCTATCAAGCCACTGTGTGCGCCCGCTCGCTGGCTCCTCCCCCGAGTTGGGACGAGATGTGGAAGTGTCTCGTGCGGCTTAAGCCAACATTACATGGACCTACACCCCTTCTATACCGGTTGGGGCCTGTCCAAAATGAAATCTGCTTGACACACCCCATCACAAAATACGTCATGGCATGCATGTCAGCTGATCTGGAAGTAACCACCAGCACCTGGGTGTTGCTTGGAGGGGTCCTCGCGGCCCTAGCGGCCTACTGCTTATCAGTCGGCTGCGTAGTGATTGTGGGCCATATTGAGCTGGGGGGCAAACCGGCACTCGTTCCGGACAAAGAGGTGTTGTATCAACAATACGACGAGATGGAGGAGTGCTCACAAGCCGCCCCATATATCGAACAAGCTCAAGCAATAGCCCACCAGTTCAAGGAAAAAATCCATGGATTGTTACAGCGAGCTACCCAGCAACAAGCTGTCATCGAGCCCATAGTAGCTACCAACTGGCAAAAGCTTGAGGCCTTCTGGCACAAGCATATGTGGAATTTTGTGAGTGGGATCCAATACCTAGCAGGCCTCTCCACTTTACCTGGCAACCCCGCAGTGGCTTCTCTTATGGCGTTCACTGCTTCAGTCACCAGTCCCCTGACGACCAACCAAACTATGTTTTTTAACATACTCGGGGGGTGGGTTGCCACTCATTTAGCAGGGCCCCAGAGCTCTTCCGCGTTCGTGGTAAGCGGCTTGGCCGGCGCTGCTATAGGTGGTATAGGCCTGGGCAGGGTCTTGCTTGACATCCTGGCAGGATACGGAGCTGGCGTCTCAGGCGCCTTGGTGGCTTTTAAGATCATGGGAGGAGAATTCCCCACCGCTGAGGACATGGTCAACCTGTTGCCCGCCATACTATCTCCAGGTGCTCTCGTCGTCGGTGTTGTATGTGCAGCCATACTACGTCGGCACGTGGGACCTGGGGAGGGAGCAGTACAGTGGATGAACAGGCTCATCGCATTCGCATCCCGGGGCAACCACGTCTCACCAACACACTATGTTCCCGAGAGCGATGCTGCAGCGAGGGTCACTGCATTGCTGACTTCCCTAACTGTCACAAGTCTGCTCCGGCGGTTACATCAGTGGATCAATGAAGATTATCCAAGTCCTTGCAGCGGCGATTGGCTGCGTGACATCTGGGACTGGGTTTGCTCGGTGTTGTCTGATTTCAAGGCATGGCTTTCTGCTAAGATTATGCCAGCGCTCCCCGGACTGCCCTTTATTTCCTGTCAAAAGGGATATAAGGGCGTGTGGCGGGGGGACGGCGTGATGTCGACACGCTGTCCTTGCGGGGCGTTAATAACCGGCCATGTGAAGAATGGGTCTATGCGGCTTGCGGGGCCGCGTAAATGTGCTAACATGTGGCACGGTACTTTCCCCATCAACGAGTACACCACAGGACCCAGTACACCTTGCCCACCACCCAACTATACTCGCGCACTATGGCGCGTGGCTGCTAACAGCTACGTCGAGGTGCGCCGAGTGGGGGACTTCCATTACATCACGGGGGCCACAGAAGACGAGCTCAAGTGTCCGTGCCAAGTGCCGGCTGCTGAGTTCTTTACTGAAGTGGATGGGGTAAGACTTCACCGTTACGCCCCTCCATGTAAGCCCCTGTTGAGAGATGACATTACCTTCATGGTAGGGCTGAACTCCTACGCGATAGGATCTCAACTCCCCTGTGAGCCAGAACCAGATGTGTGTGCGTTGGCCTCAATGTTAAGGGACCCTTCCCATATCACTGCCGAGACGGCAGCGCGCCGCCTTGCGCGCGGGTCCCCTCCATCAGATGCAAGCTCATCCGCCAGCCAACTATCGGCTCCGTCGCTGAAGGCCACTTGCCAGACGCATGGGCCTCACCCAGACGCTGAGCTAGTGGATGCCAACTTGTTATGGCGGCAAGAGATGGGCAGCAACATTACACGGGTGGAGTCTGAATCAAAGGTTGTGATTCTTGATTCATTCGAACCCCTGAGAGCCGAAACTGATGACGCCGAGCTCTCGGTGGCTGCAGAGTGTTTCAAGAAACCTCCTAAGTATCCTCCAGCCCTTCCTATCTGGGCTAGGCCAGACTACAACCCTCCACTGTTGGACCGCTGGAAAGCACCGGACTATGTACCACCAACTGTCCATGGATGTGCCTTACCATCACGGGGCGCTCCACCGGTGCCTCCCCCTCGGAGGAAAAGAACAATTCAGCTGGACGGCTCCAACGTGTCCGCAGCGCTAGCCGCGCTAGCGGAAAAGTCATTTCCGTCCTCAAAACCACAAGAAGAGAATAGCTCATCCTCTGGGGTTGACACACAGTCCAGCACTACTTCCAAGGCGCCCCCCCCACCGGGAGGAGAATCCGACACAGAGTCATGCTCGTCTATGCCTCCTCTCGAGGGAGAGCCAGGCGATCCAGACTTGAGTTGCGACTCTTGGTCCACCGTTAGTGACGGCGAGGAGCAGAGCGTGGTCTGCTGCTCTATGTCGTACTCTTGGACCGGCGCCCTGATAACACCATGTAGTGCTGAGGAGGAGAAACTGCCCATCAGCCCACTCAGCAATTCCTTGCTGAGACACCACAATCTAGTCTATTCAACGTCGTCTAGAAGCGCTTCTCAGCGGCAGAAGAAGGTCACTTTCGACAGGCTGCAAGTGCTCGACGACCATTACAAGACTGCATTAAAGGAGGTAAAGGAGCGAGCGTCTAAGGTAAAGGCTCGCATGCTCACCATTGAGGAAGCGTGCATGCTCGTCCCTCCTCACTCTGCCCGGTCGAAGTTCGGGTATAGTGCGAAGGACGTTCGCTCCTTGTCCGGTAAGGCCATTGACCAGATCCGCTCCGTCTGGGAGGACTTGCTGGAAGACACCACAACTCCAATTCCAACTACTATCATGGCGAAGAACGAGGTGTTTTGTGTGGACCCCGCTAGGGGGGGCCGCAAGCCCGCTCGCCTCATTGTTTACCCTGACCTGGGGGTGCGTGTTTGTGAGAAACGCGCCCTATATGACGTGATACAGAAGTTGTCAATCGAGACGATGGGTTCCGCTTATGGATTCCAATACTCGCCTCAACAGCGGGTCGAACGTCTACTGAAGATGTGGACCTCAAAGAAAACCCCCTTGGGGTTCTCGTATGACACCCGCTGCTTTGACTCAACTGTCACTGAACAGGATATCAGGGTGGAAGAGGAGATATACCAATGCTGTAACCTTGAACCGGAGGCCAGGAAAGTGATCTCCTCCCTCACGGAGCGGCTTTACTGCGGGGGCCCTATGTTCAACAGCAAGGGGGCCCAGTGCGGTTATCGCCGTTGTCGTGCCAGTGGAGTTCTGCCTACCAGCTTCGGCAACACAATCACTTGTTACATCAAAGCCACAGCGGCTGCGAGGGCCGCAGGTCTCCGGAACCCGGACTTTCTTGTCTGCGGAGATGATTTGGTCGTAGTGGCTGAGAGTGGTGGCGTCGACGAGGACAAAGCGGCCCTGAGAGCCTTCACGGAGGCTATGACCAGGTATTCTGCTCCACCTGGAGACGCTCCACAGCCAACCTATGACCTTGAGCTCATTACATCTTGCTCTTCCAACGTCTCCGTGGCACTGGACAACAAGGGGAAGAGGTACTATTACCTCACCCGTGATGCCACTACTCCCCTAGCCCGTGCGGCTTGGGAAACAGCTCGTCACACTCCAGTTAACTCCTGGTTAGGCAACATCATCATGTACGCGCCTACCATTTGGGTGCGCATGGTAATGATGACACATTTTTTCTCCATACTCCAATCCCAGGAGATACTTGATCGACCCCTTGATTTTGAAATGTACGGGGCCACTTACTCTGTCACTCCGCTGGATTTACCGGCAATCATTGAAAGACTCCATGGTCTAAGCGCGTTCACGCTCCACAGTTACTCTCCAGTAGAGCTCAATAGGGTCGCGGGGACACTCAGGAAGCTTGGGTGCCCCCCCCTACGGGCT
>Subject6_5_0.007
ATGAGCACACTTCCTAAACCTCAAAGAAAAACCAAAAGAAACACCATCCGTCGCCCACAGGACGTTAAGTTCCCGGGCGGCGGACAGATCGTTGGTGGAGTATACGTGCTGCCGCGCAGGGGCCCTCGGTTGGGTGTGCGCGCGACGCGTAAAACTTCTGAACGGTCACAGCCTCGCGGACGACGACAGCCTATCCCCAAGGCGCGTCGGAGCGAAGGCCGGTCCTGGGCTCAGCCTGGGTACCCTTGGCCCCTTTATGGTAACGAGGGCTGCGGGTGGGCAGGGTGGCTCCTGTCCCCACGCGGCTCCCGTCCATCTTGGGGCCCAAACGACCCCCGGCGGAGGTCCCGCAATTTGGGTAAAGTCATCGATACCCTTACGTGCGGATTCGCCGACCTCATGGGGTACATCCCGCTCGTCGGCGCTCCCGTAGGAGGCGTCGCAAGAGCCCTCGCGCATGGCGTGAGGGCCCTTGAAGACGGGATAAATTTTGCAACAGGGAACTTGCCCGGTTGCTCCTTTTCTATCTTTCTCCTAGCTCTGTTCTCTTGCTTGATTCATCCAGCAGCTAGTTTAGAGTGGCGGAATGCGTCTGGTCTCTATATCCTTACCAACGACTGTTCCAACAGCAGCATTGTGTATGAGGCCGATGACGTCATTCTGCACACACCCGGCTGTGTACCTTGTGTTCAGGATGGCAATGCATCCACGTGTTGGACCCCAGTGACACCTACAGTAGCAGTCAGGTACGTCGGAGCAACCACCGCTTCGATACGCAGTCATGTGGATCTATTAGTGGGCGCGGCCACAATGTGTTCTGCGCTCTACGTGGGTGATATGTGTGGGGCCGTTTTCCTCATGGGACAAGCCTTCACGTTCAGACCTCGTCGCCATCAAACGGTCCAGACCTGTAACTGCTCGCTGTACCCGGGCCATCTTTCAGGACATCGAATGGCTTGGGATATGATGATGAATTGGTCCCCCGCTGTAGGCATGGTGGTGGCGCATGTCCTGCGGTTGCCCCAGACCCTGTTCGACATAATTGCCGGAGCCCATTGGGGCATCTTGGCGGGCCTAGCCTATTACTCCATGCAAGGTAACTGGGCCAAGGTCACTATCATCATGGTTATGTTTTCAGGGGTCGATGCCGCCACATATACCACCGGTGGCAGTGCGGCTAGTAATGCCAGGACGCTCGCTGGCCTGTTTAGTGCGGGCGCCCGGCAGAACCTGCAGCTGATCAACACCAATGGCTCGTGGCATATCAACAGAACTGCCCTGAACTGCAATGAGTCCATAAACACCGGGTTCATAGCTGGGTTGTTTTATTATCATAAGTTCAACTCTACTGGATGTCCTCAAAGGCTCAGCAGCTGCAAGCCCATCACTTCCTTCAATCAGGGGTGGGGCCCCTTGGCAGATGCCAACATCACCGGCTCCTCTGAGGACAAACCGTACTGCTGGCACTACGCACCTAGACCTTGTGGCATTGTCCCGGCATTAAATGTCTGCGGCCCTGTGTACTGTTTCACACCATCGCCAGTGGTCGTGGGCACTACTGACAACAAGGGCGCGCCAACCTACACCTGGGGTGAGAATGAGACGGATGTGTTCCTGCTGGAATCCCTGCGACCTCCAAGTGGTCGGTGGTTTGGGTGCGCGTGGATGAACTCCACGGGGTTCCTCAAGACGTGCGGGGCCCCCCCCTGTTACATCTATGGGGGTAAGGGGAACTGCAAGAATGAGTCGGACCTCTGCTGCCCCACTGACTGCTTTAGGAAACATCCTGAGGCCACATACAGCCGGTGTGGTGCGGGGCCCTGGTTGACACCCCGTTGCATGGTCGACTACCCATACCGGCTTTGGCATTACCCATGTACAGTCAATTTCACATTGTTCAAGGTGAGGATGTTTGTGGGTGGGTTTGAGCATCGGTTTACCGCCGCTTGTAACTGGACCAGGGGGGAGCGTTGCGATATCGAGGATCGTGACCGCAGCGAACAACATCCGCTGCTGCATTCAACAACAGAGCTTGCTATACTACCTTGCTCTTTCACGCCCATGCCCGCGTTGTCAACAGGTCTAATACACCTCCACCAAAACATCGTGGATGTCCAATACCTTTATGGCGTTGGATCTGGCATGGTGGGATGGGCGCTGAAATGGGAGTTCGTCGTCCTCGTTTTCCTCCTCCTAGCGGACGCACGCGTGTGCGTTGCCCTTTGGCTGATGCTAATGATATCACAAGCAGAAGCAGCCTTGGAAAACCTTGTCACGCTGAACGCCGTCGCTGCTGCTGGGACACATGGCATCGGTTGGTACCTGGTAGCTTTTTGCGCGGCGTGGTACGTGCGGGGCAAACTTGTCCCGCTGGTAACCTACAGCCTGACGGGCCTTTGGTCCCTAGCACTGCTCGTCCTCTTACTCCCCCAAAGAGCGTATGCTTGGTCGGGTGAGGACAGCGCCACTCTTGGCGCTGGGGTCTTGGCCCTTTTTGGCTTCTTCACCTTATCACCCTGGTACAAGCATTGGATCGGCCGCCTCATATGGTGGAACCAGTACACCATATGCAGATGCGAGTCCGCGCTTCAAGTGTGGGTTCCCCCCTTACTTGCACGCGGGGGTAGAGACGGTGTCATCCTGCTAGCAAGCCTGCTTTATCCATCCCTAATTTTTGACATCACCAAGCTGCTGATAGCAGTATTAGGCCCATTATACTTAATACAGGCTGCCCTCACTTCCACCCCCTACTTTGTGCGTGCGCATGTACTGGTCCGCCTTTGCATGCTCGTGCGCTCCGTGATGGGGGGGAAATACTTCCAGATGATCATACTGAGCATTGGCAGATGGTTCAACACCTACATATACGACCACCTAGCGCCAATGCAACATTGGGCTGCAGCTGGTCTCAAAGACTTAGCAGTGGCCACTGAACCTGTAATATTTAGTCCCATGGAAATCAAGGTCATCACCTGGGGCGCGGATACGGCGGCTTGCGGAGATATCCTTTGCGGGCTGCCCGTCTCTGCGCGGTTAGGTCGTGAGGTGTTGTTGGGACCTGCTGATGACTATCGGGAGATGGGTTGGCGTCTGTTAGCCCCGATCACAGCATACGCCCAGCAAACTAGGGGTCTTCTTGGGACTATTGTGACCAGCCTGACTGGCAGGGATAAGAACGTGGTGACCGGTGAAGTGCAGGTGCTTTCCACGGCTACCCAGACCTTCCTAGGTACAACAGTGGGGGGGGTCATGTGGACAGTTTACCATGGTGCAGGCTCGAGAACGCTCGCGGGCGCCAAACATCCCGCGCTTCAAATGTACACAAATGTAGATCAGGATCTCGTTGGGTGGCCAGCCCCTCCAGGGGCTAAGTCTCTTGAACCGTGCGCTTGCGGGTCTGCGGACTTGTACTTGGTCACCCGCGATGCCGATGTCATCCCTGCTCGTCGCAGGGGGGACTCTACAGCAAGCCTGCTCAGTCCTAGGCCTCTCGCCTGTCTCAAGGGTTCCTCTGGAGGTCCTGTTATGTGCCCTTCGGGGCATGTGGCGGGGATCTTTAGGGCTGCTGTGTGCACCAGAGGTGTAGCAAAAGCCTTACAGTTCATACCAGTGGAAACCCTCAGCACACAGGCTAGGTCTCCATCTTTCTCTGACAATTCAACTCCTCCTGCTGTTCCACAGAGCTATCAAGTAGGGTACCTTCATGCCCCAACTGGCAGCGGTAAGAGCACAAAGGTCCCGGCCGCTTATGTAGCACAAGGATATAATGTTCTCGTGCTAAACCCATCTGTGGCGGCCACACTAGGCTTCGGCACTTACATGTCGCGTGCCTATGGGATCGACCCCAACATCCGCACTGGGAACCGCACCGTTACAACTGGTGCTAAGCTGACCTATTCCACCTACGGTAAGTTTCTCGCGGACGGGGGTTGCTCCGGGGGGGCATATGATGTGATTATCTGTGATGAGTGTCATGCCCAAGACGCTACTAGTATTTTGGGTATAGGCACGGTCTTGGATCAGGCTGAGACGGCTGGGGTGAGGCTGACGGTTTTAGCGACAGCGACTCCCCCAGGCAGCATCACTGTGCCACATTCTAACATCGAAGAAGTGGCCCTGGGCTCTGAAGGCGAGATCCCTTTCTACGGCAAGGCTATACCAATAGCCCTGCTCAAGGGGGGGAGGCACCTTATCTTTTGCCATTCCAAGAAAAAATGTGATGAGATAGCGTCCAAACTCAGAAGTATGGGGCTCAACGCTGTAGCGTACTATAGGGGTCTCGATGTGTCCGTCATACCAACATCAGGAGACGTCGTAGTTTGCGCTACTGACGCCCTCATGACTGGGTTCACCGGAGACTTCGATTCTGTTATAGATTGCAATGTGGCTGTTGAACAGTACGTTGACTTCAGCCTGGACCCCACCTTTTCTATTGAGACCCGCACTGCTCCCCAAGACGCGGTTTCCCGCAGCCAACGTCGTGGCCGCACGGGCCGAGGTAGACTCGGTACGTACCGATATGTCGCCTCTGGTGAAAGACCGTCTGGAATGTTTGACTCGGTTGTTCTCTGTGAGTGCTATGATGCGGGCTGCTCGTGGTACGATCTGCAGCCCGCTGAGACCACAGTCAGACTGAGAGCTTACTTGTCCACGCCCGGGTTACCTGTCTGCCAAGACCATTTGGACTTTTGGGAGAGCGTGTTTACTGGACTAACTCACATAGATGCCCACTTCCTGTCACAGACCAAGCAGCAGGGACTTAACTTCTCGTACCTAACTGCCTATCAAGCCACTGTGTGCGCCCGCTCGCTGGCTCCTCCCCCGAGTTGGGACGAGATGTGGAAGTGTCTCGTGCGGCTTAAGCCAACATTACATGGACCTACACCCCTTCTATACCGGTTGGGGCCTGTCCAAAATGAAATCTGCTTGACACACCCCATCACAAAATACGTCATGGCATGCATGTCAGCTGATCTGGAAGTAACCACCAGCACCTGGGTGTTGCTTGGAGGGGTCCTCGCGGCCCTAGCGGCCTACTGCTTATCAGTCGGCTGCGTAGTGATTGTGGGCCATATTGAGCTGGGGGGCAAACCGGCACTCGTTCCGGACAAAGAGGTGTTGTATCAACAATACGACGAGATGGAGGAGTGCTCACAAGCCGCCCCATATATCGAACAAGCTCAAGCAATAGCCCATCAGTTCAAGGAAAAAATCCATGGATTGTTACAGCGAGCTACCCAGCAACAAGCTGTCATCGAGCCCATAGTAGCTACTAACTGGCAAAAGCTTGAGGCCTTCTGGCACAAGCATATGTGGAATTTTGTGAGTGGGATCCAATACCTAGCAGGCCTCTCCACTTTACCTGGCAACCCCGCAGTGGCTTCTCTTATGGCGTTCACTGCTTCAGTCACCAGTCCCCTGACGACCAACCAAACTATGTTTTTTAACATACTCGGGGGGTGGGTTGCCACTCATTTAGCAGGGCCCCAGAGCTCTTCCGCGTTCGTGGTAAGCGGCTTGGCCGGCGCTGCTATAGGTGGTATAGGCCTGGGCAGGGTCTTGCTTGACATCCTGGCAGGATACGGAGCTGGCGTCTCAGGCGCCTTGGTGGCTTTTAAGATCATGGGAGGAGAATTCCCCACCGCTGAGGACATGGTCAACCTGTTGCCCGCCATACTATCTCCAGGTGCTCTCGTCGTCGGTGTTGTATGTGCAGCCATACTACGTCGGCACGTGGGACCTGGGGAGGGAGCAGTACAGTGGATGAACAGGCTCATCGCATTCGCATCCCGGGGCAACCACGTCTCACCAACACACTATGTTCCCGAGAGCGATGCTGCAGCGAGGGTCACTGCATTGCTGACTTCCCTAACTGTCACAAGTCTGCTCCGGCGGTTACATCAGTGGATCAATGAAGATTATCCAAGTCCTTGCAGCGGCGATTGGCTGCGTGACATCTGGGACTGGGTTTGCTCGGTGTTGTCTGATTTCAAGGCATGGCTTTCTGCTAAGATTATGCCAGCGCTCCCCGGACTGCCCTTTATTTCCTGTCAAAAGGGATATAAGGGCGTGTGGCGGGGGGACGGCGTGATGTCGACACGCTGTCCTTGCGGGGCGTTAATAACCGGCCATGTGAAGAATGGGTCTATGCGGCTTGCGGGACCGCGTAAATGTGCTAACATGTGGCACGGTACTTTCCCCATCAACGAGTACACCACAGGACCCAGTACACCTTGCCCACCACCCAACTATACTCGCGCACTATGGCGCGTGGCTGCTAACAGCTACGTCGAGGTGCGCCGAGTGGGGGACTTCCATTACATCACGGGGGCCACAGAAGACGAGCTCAAGTGTCCGTGCCAAGTGCCGGCTGCTGAGTTCTTTACTGAAGTGGATGGGGTAAGACTTCACCGTTACGCCCCTCCATGTAAGCCCCTGTTGAGAGATGACATTACCTTCATGGTAGGGCTGAACTCCTACGCGATAGGATCTCAACTCCCCTGTGAGCCAGAACCAGATGTGTGTGCGTTGGCCTCAATGTTAAGGGACCCTTCCCATATCACTGCCGAGACGGCAGCGCGCCGCCTTGCGCGCGGGTCCCCTCCATCAGATGCAAGCTCATCCGCCAGCCAACTATCGGCTCCGTCGCTGAAGGCCACTTGCCAGACGCATGGGCCTCACCCAGACGCTGAGCTAGTGGATGCCAACTTGTTATGGCGGCAAGAGATGGGCAGCAACATTACACGGGTGGAGTCTGAATCAAAGGTTGTGATTCTTGATTCATTCGAACCCCTGAGAGCCGAAACTGATGACGCCGAGCTCTCGGTGGCTGCAGAGTGTTTCAAGAAACCNCCTAAGTATCCTCCAGCCCTTCCTATCTGGGCTAGGCCAGACTACAACCCTCCACTGTTGGACCGCTGGAAAGCACCGGACTATGTACCACCAACTGTCCATGGATGTGCCTTACCATCACGGGGCGCTCCACCGGTGCCTCCCCCTCGGAGGAAAAGAACAATTCAGCTGGACGGCTCCAACGTGTCCGCAGCGCTAGCCGCGCTAGCGGAAAAGTCATTTCCGTCCTCAAAACCACAAGAAGAGAATAGCTCATCCTCTGGGGTTGACACACAGTCCAGCACTACTTCCAAGGCGCCCCCCCCNCCGGGAGGAGAATCCGACACAGAGTCATGCTCGTCTATGCCTCCTCTCGAGGGAGAGCCAGGCGATCCAGACTTGAGTTGCGACTCTTGGTCCACCGTTAGTGACGGCGAGGAGCAGAGCGTGGTCTGCTGCTCTATGTCGTACTCTTGGACCGGCGCCCTGATAACACCATGTAGTGCTGAGGAGGAGAAACTGCCCATCAGCCCACTCAGCAATTCCTTGCTGAGACACCACAATCTAGTCTATTCAACGTCGTCTAGAAGCGCTTCTCAGCGGCAGAAGAAGGTCACTTTCGACAGGCTGCAAGTGCTCGACGACCATTACAAGACTGCATTAAAGGAGGTAAAGGAGCGAGCGTCTAAGGTAAAGGCTCGCATGCTCACCATTGAGGAAGCGTGCATGCTCGTCCCTCCTCACTCTGCCCGGTCGAAGTTCGGGTATAGTGCGAAGGACGTTCGCTCCTTGTCCGGTAAGGCCATTGACCAGATCCGCTCCGTCTGGGAGGACTTGCTGGAAGACACCACAACTCCAATTCCAACTACTATCATGGCGAAGAACGAGGTGTTTTGTGTGGACCCCGCTAGGGGGGGCCGCAAGCCCGCTCGCCTCATTGTTTACCCTGACCTGGGGGTGCGTGTTTGTGAGAAACGCGCCCTATATGACGTGATACAGAAGTTGTCAATCGAGACGATGGGTTCCGCTTATGGATTCCAATACTCGCCTCAACAGCGGGTCGAACGTCTACTGAAGATGTGGACCTCAAAGAAAACCCCCTTGGGGTTCTCGTATGACACCCGCTGCTTTGACTCAACTGTCACTGAACAGGATATCAGGGTGGAAGAGGAGATATACCAATGCTGTAACCTTGAACCGGAGGCCAGGAAAGTGATCTCCTCCCTCACGGAGCGGCTTTACTGCGGGGGCCCTATGTTCAACAGCAAGGGGGCCCAGTGCGGTTATCGCCGTTGTCGTGCCAGTGGAGTTCTGCCTACCAGCTTCGGCAACACAATCACTTGTTACATCAAAGCCACAGCGGCTGCGAGGGCCGCAGGTCTCCGGAACCCGGACTTTCTTGTCTGCGGAGATGATTTGGTCGTAGTGGCTGAGAGTGGTGGCGTCGACGAGGACAAAGCGGCCCTGAGAGCCTTCACGGAGGCTATGACCAGGTATTCTGCTCCACCTGGAGACGCTCCACAGCCAACCTATGACCTTGAGCTCATTACATCTTGCTCTTCCAACGTCTCCGTGGCACTGGACAACAAGGGGAAGAGGTACTATTACCTCACCCGTGATGCCACTACTCCCCTAGCCCGTGCGGCTTGGGAAACAGCTCGTCACACTCCAGTTAACTCCTGGTTAGGCAACATCATCATGTACGCGCCTACCATTTGGGTGCGCATGGTAATGATGACACATTTTTTCTCCATACTCCAATCCCAGGAGATACTTGATCGACCCCTTGATTTTGAAATGTACGGGGCCACTTACTCTGTCACTCCGCTGGATTTACCGGCAATCATTGAAAGACTCCATGGTCTAAGCGCGTTCACGCTCCACAGTTACTCTCCAGTAGAGCTCAATAGGGTCGCGGGGACACTCAGGAAGCTTGGGTGCCCCCCCCTACGGGCT
>Subject6_6_0.2447
ATGAGCACACTTCCTAAACCTCAAAGAAAAACCAAAAGAAACACCATCCGTCGCCCACAGGACGTTAAGTTCCCGGGCGGCGGACAGATCGTTGGTGGAGTATACGTGCTGCCGCGCAGGGGCCCTCGGTTGGGTGTGCGCGCGACGCGTAAAACTTCTGAACGGTCACAGCCTCGCGGACGACGACAGCCTATCCCCAAGGCGCGTCGGAGCGAAGGCCGGTCCTGGGCTCAGCCTGGGTACCCTTGGCCCCTTTATGGTAACGAGGGCTGCGGGTGGGCAGGGTGGCTCCTGTCCCCACGCGGCTCCCGTCCATCTTGGGGCCCAAACGACCCCCGGCGGAGGTCCCGCAATTTGGGTAAAGTCATCGATACCCTTACGTGCGGATTCGCCGACCTCATGGGGTACATCCCGCTCGTCGGCGCTCCCGTAGGAGGCGTCGCAAGAGCCCTCGCGCATGGCGTGAGGGCCCTTGAAGACGGGATAAATTTTGCAACAGGGAACTTGCCCGGTTGCTCCTTTTCTATCTTTCTCCTAGCTCTGTTCTCTTGCTTGATTCATCCAGCAGCTAGTTTAGAGTGGCGGAATGCGTCTGGTCTCTATATCCTTACCAACGACTGTTCCAACAGCAGCATTGTGTATGAGGCCGATGACGTCATTCTGCACACACCCGGCTGTGTACCTTGTGTTCAGGATGGCAATGCATCCACGTGTTGGACCCCAGTGACACCTACAGTAGCAGTCAGGTACGTCGGAGCAACCACCGCTTCGATACGCAGTCATGTGGATCTATTAGTGGGCGCGGCCACAATGTGTTCTGCGCTCTACGTGGGTGATATGTGTGGGGCCGTTTTCCTCATGGGACAAGCCTTCACGTTCAGACCTCGTCGCCATCAAACGGTCCAGACCTGTAACTGCTCGCTGTACCCGGGCCATCTTTCAGGACATCGAATGGCTTGGGATATGATGATGAATTGGTCCCCCGCTGTAGGCATGGTGGTGGCGCATGTCCTGCGGTTGCCCCAGACCCTGTTCGACATAATTGCCGGAGCCCATTGGGGCATCTTGGCGGGCCTAGCCTATTACTCCATGCAAGGTAACTGGGCCAAGGTCACTATCATCATGGTTATGTTTTCAGGGGTCGATGCCGCCACATATACCACCGGTGGCAGTGCGGCTAGTAATGCCAGGACGCTCGCTGGCCTGTTTAGTGCGGGCGCCCGGCAGAACCTGCAGCTGATCAACACCAATGGCTCGTGGCATATCAACAGAACTGCCCTGAACTGCAATGAGTCCATAAACACCGGGTTCATAGCTGGGTTGTTTTATTATCATAAGTTCAACTCTACTGGATGTCCTCAAAGGCTCAGCAGCTGCAAGCCCATCACTTCCTTCAATCAGGGGTGGGGCCCCTTGGCAGATGCCAACATCACCGGCTCCTCTGAGGACAAACCGTACTGCTGGCACTACGCACCTAGACCTTGTGGCATTGTCCCGGCATTAAATGTCTGCGGCCCTGTGTACTGTTTCACACCATCGCCAGTGGTCGTGGGCACTACTGACAACAAGGGCGCGCCAACCTACACCTGGGGTGAGAATGAGACGGATGTGTTCCTGCTGGAATCCCTGCGACCTCCAAGTGGTCGGTGGTTTGGGTGCGCGTGGATGAACTCCACGGGGTTCCTCAAGACGTGCGGGGCCCCCCCCTGTTACATCTATGGGGGTAAGGGGAACTGCAAGAATGAGTCGGACCTCTGCTGCCCCACTGACTGCTTTAGGAAACATCCTGAGGCCACATACAGCCGGTGTGGTGCGGGGCCCTGGTTGACACCCCGTTGCATGGTCGACTACCCATACCGGCTTTGGCATTACCCATGTACAGTCAATTTCACATTGTTCAAGGTGAGGATGTTTGTGGGTGGGTTTGAGCATCGGTTTACCGCCGCTTGTAACTGGACCAGGGGGGAGCGTTGCGATATCGAGGATCGTGACCGCAGCGAACAACATCCGCTGCTGCATTCAACAACAGAGCTTGCTATACTACCTTGCTCTTTCACGCCCATGCCCGCGTTGTCAACAGGTCTAATACACCTCCACCAAAACATCGTGGATGTCCAATACCTTTATGGCGTTGGATCTGGCATGGTGGGATGGGCGCTGAAATGGGAGTTCGTCGTCCTCGTTTTCCTCCTCCTAGCGGACGCACGCGTGTGCGTTGCCCTTTGGCTGATGCTAATGATATCACAAGCAGAAGCAGCCTTGGAAAACCTTGTCACGCTGAACGCCGTCGCTGCTGCTGGGACACATGGCATCGGTTGGTACCTGGTAGCTTTTTGCGCGGCGTGGTACGTGCGGGGCAAACTTGTCCCGCTGGTAACCTACAGCCTGACGGGCCTTTGGTCCCTAGCACTGCTCGTCCTCTTACTCCCCCAAAGAGCGTATGCTTGGTCGGGTGAGGACAGCGCCACTCTTGGCGCTGGGGTCTTGGCCCTTTTTGGCTTCTTCACCTTATCACCCTGGTACAAGCATTGGATCGGCCGCCTCATATGGTGGAACCAGTACACCATATGCAGATGCGAGTCCGCGCTTCAAGTGTGGGTTCCCCCCTTACTTGCACGCGGGGGTAGAGACGGTGTCATCCTGCTAGCAAGCCTGCTTTATCCATCCCTAATTTTTGACATCACCAAGCTGCTGATAGCAGTATTAGGCCCATTATACTTAATACAGGCTGCCCTCACTTCCACCCCCTACTTTGTGCGTGCGCATGTACTGGTCCGCCTTTGCATGCTCGTGCGCTCCGTGATGGGGGGGAAATACTTCCAGATGATCATACTGAGCATTGGCAGATGGTTCAACACCTACATATACGACCACCTAGCGCCAATGCAACATTGGGCTGCAGCTGGTCTCAAAGACTTAGCAGTGGCCACTGAACCTGTAATATTTAGTCCCATGGAAATCAAGGTCATCACCTGGGGCGCGGATACGGCGGCTTGCGGAGATATCCTTTGCGGGCTGCCCGTCTCTGCGCGGTTAGGTCGTGAGGTGTTGTTGGGACCTGCTGATGACTATCGGGAGATGGGTTGGCGTCTGTTAGCCCCGATCACAGCATACGCCCAGCAAACTAGGGGTCTTCTTGGGACTATTGTGACCAGCCTGACTGGCAGGGATAAGAACGTGGTGACCGGTGAAGTGCAGGTGCTTTCCACGGCTACCCAGACCTTCCTAGGTACAACAGTGGGGGGGGTCATGTGGACAGTTTACCATGGTGCAGGCTCGAGAACGCTCGCGGGCGCCAAACATCCCGCGCTTCAAATGTACACAAATGTAGATCAGGATCTCGTTGGGTGGCCAGCCCCTCCAGGGGCTAAGTCTCTTGAACCGTGCGCTTGCGGGTCTGCGGACTTGTACTTGGTCACCCGCGATGCCGATGTCATCCCTGCTCGTCGCAGGGGGGACTCTACAGCAAGCCTGCTCAGTCCTAGGCCTCTCGCCTGTCTCAAGGGTTCCTCTGGAGGTCCTGTTATGTGCCCTTCGGGGCATGTGGCGGGGATCTTTAGGGCTGCTGTGTGCACCAGAGGTGTAGCAAAAGCCTTACAGTTCATACCAGTGGAAACCCTCAGCACACAGGCTAGGTCTCCATCTTTCTCTGACAATTCAACTCCTCCTGCTGTTCCACAGAGCTATCAAGTAGGGTACCTTCATGCCCCAACTGGCAGCGGTAAGAGCACAAAGGTCCCGGCCGCTTATGTAGCACAAGGATATAATGTTCTCGTGCTAAACCCATCTGTGGCGGCCACACTAGGCTTCGGCACTTACATGTCGCGTGCCTATGGGATCGACCCCAACATCCGCACTGGGAACCGCACCGTTACAACTGGTGCTAAGCTGACCTATTCCACCTACGGTAAGTTTCTCGCGGACGGGGGTTGCTCCGGGGGGGCATATGATGTGATTATCTGTGATGAGTGTCATGCCCAAGACGCTACTAGTATTTTGGGTATAGGCACGGTCTTGGATCAGGCTGAGACGGCTGGGGTGAGGCTGACGGTTTTAGCGACAGCGACTCCCCCAGGCAGCATCACTGTGCCACATTCTAACATCGAAGAAGTGGCCCTGGGCTCTGAAGGCGAGATCCCTTTCTACGGCAAGGCTATACCAATAGCCCTGCTCAAGGGGGGGAGGCACCTTATCTTTTGCCATTCCAAGAAAAAATGTGATGAGATAGCGTCCAAACTCAGAAGTATGGGGCTCAACGCTGTAGCGTACTATAGGGGTCTCGATGTGTCCGTCATACCAACATCAGGAGACGTCGTAGTTTGCGCTACTGACGCCCTCATGACTGGGTTCACCGGAGACTTCGATTCTGTTATAGATTGCAATGTGGCTGTTGAACAGTACGTTGACTTCAGCCTGGACCCCACCTTTTCTATTGAGACCCGCACTGCTCCCCAAGACGCGGTTTCCCGCAGCCAACGTCGTGGCCGCACGGGCCGAGGTAGACTCGGTACGTACCGATATGTCGCCTCTGGTGAAAGACCGTCTGGAATGTTTGACTCGGTTGTTCTCTGTGAGTGCTATGATGCGGGCTGCTCGTGGTACGATCTGCAGCCCGCTGAGACCACAGTCAGACTGAGAGCTTACTTGTCCACGCCCGGGTTACCTGTCTGCCAAGACCATTTGGACTTTTGGGAGAGCGTGTTTACTGGACTAACTCACATAGATGCCCACTTCCTGTCACAGACCAAGCAGCAGGGACTTAACTTCTCGTACCTAACTGCCTATCAAGCCACTGTGTGCGCCCGCTCGCTGGCTCCTCCCCCGAGTTGGGACGAGATGTGGAAGTGTCTCGTGCGGCTTAAGCCAACATTACATGGACCTACACCCCTTCTATACCGGTTGGGGCCTGTCCAAAATGAAATCTGCTTGACACACCCCATCACAAAATACGTCATGGCATGCATGTCAGCTGATCTGGAAGTAACCACCAGCACCTGGGTGTTGCTTGGAGGGGTCCTCGCGGCCCTAGCGGCCTACTGCTTATCAGTCGGCTGCGTAGTGATTGTGGGCCATATTGAGCTGGGGGGCAAACCGGCACTCGTTCCGGACAAAGAGGTGTTGTATCAACAATACGACGAGATGGAGGAGTGCTCACAAGCCGCCCCATATATCGAACAAGCTCAAGCAATAGCCCATCAGTTCAAGGAAAAAATCCATGGATTGTTACAGCGAGCTACCCAGCAACAAGCTGTCATCGAGCCCATAGTAGCTACCAACTGGCAAAAGCTTGAGGCCTTCTGGCACAAGCATATGTGGAATTTTGTGAGTGGGATCCAATACCTAGCAGGCCTCTCCACTTTACCTGGCAACCCCGCAGTGGCTTCTCTTATGGCGTTCACTGCTTCAGTCACCAGTCCCCTGACGACCAACCAAACTATGTTTTTTAACATACTCGGGGGGTGGGTTGCCACTCATTTAGCAGGGCCCCAGAGCTCTTCCGCGTTCGTGGTAAGCGGCTTGGCCGGCGCTGCTATAGGTGGTATAGGCCTGGGCAGGGTCTTGCTTGACATCCTGGCAGGATACGGAGCTGGCGTCTCAGGCGCCTTGGTGGCTTTTAAGATCATGGGAGGAGAATTCCCCACCGCTGAGGACATGGTCAACCTGTTGCCCGCCATACTATCTCCAGGTGCTCTCGTCGTCGGTGTTGTATGTGCAGCCATACTACGTCGGCACGTGGGACCTGGGGAGGGAGCAGTACAGTGGATGAACAGGCTCATCGCATTCGCATCCCGGGGCAACCACGTCTCACCAACACACTATGTTCCCGAGAGCGATGCTGCAGCGAGGGTCACTGCATTGCTGACTTCCCTAACTGTCACAAGTCTGCTCCGGCGGTTACATCAGTGGATCAATGAAGATTATCCAAGTCCTTGCAGCGGCGATTGGCTGCGTGACATCTGGGACTGGGTTTGCTCGGTGTTGTCTGATTTCAAGGCATGGCTTTCTGCTAAGATTATGCCAGCGCTCCCCGGACTGCCCTTTATTTCCTGTCAAAAGGGATATAAGGGCGTGTGGCGGGGGGACGGCGTGATGTCGACACGCTGTCCTTGCGGGGCGTTAATAACCGGCCATGTGAAGAATGGGTCTATGCGGCTTGCGGGACCGCGTAAATGTGCTAACATGTGGCACGGTACTTTCCCCATCAACGAGTACACCACAGGACCCAGTACACCTTGCCCACCACCCAACTATACTCGCGCACTATGGCGCGTGGCTGCTAACAGCTACGTCGAGGTGCGCCGAGTGGGGGACTTCCATTACATCACGGGGGCCACAGAAGACGAGCTCAAGTGTCCGTGCCAAGTGCCGGCTGCTGAGTTCTTTACTGAAGTGGATGGGGTAAGACTTCACCGTTACGCCCCTCCATGTAAGCCCCTGTTGAGAGATGACATTACCTTCATGGTAGGGCTGAACTCCTACGCGATAGGATCTCAACTCCCCTGTGAGCCAGAACCAGATGTGTGTGCGTTGGCCTCAATGTTAAGGGACCCTTCCCATATCACTGCCGAGACGGCAGCGCGCCGCCTTGCGCGCGGGTCCCCTCCATCAGATGCAAGCTCATCCGCCAGCCAACTATCGGCTCCGTCGCTGAAGGCCACTTGCCAGACGCATGGGCCTCACCCAGACGCTGAGCTAGTGGATGCCAACTTGTTATGGCGGCAAGAGATGGGCAGCAACATTACACGGGTGGAGTCTGAATCAAAGGTTGTGATTCTTGATTCATTCGAACCCCTGAGAGCCGAAACTGATGACGCCGAGCTCTCGGTGGCTGCAGAGTGTTTCAAGAAACCNCCTAAGTATCCTCCAGCCCTTCCTATCTGGGCTAGGCCAGACTACAACCCTCCACTGTTGGACCGCTGGAAAGCACCGGACTATGTACCACCAACTGTCCATGGATGTGCCTTACCATCACGGGGCGCTCCACCGGTGCCTCCCCCTCGGAGGAAAAGAACAATTCAGCTGGACGGCTCCAACGTGTCCGCAGCGCTAGCCGCGCTAGCGGAAAAGTCATTTCCGTCCTCAAAACCACAAGAAGAGAATAGCTCATCCTCTGGGGTTGACACACAGTCCAGCACTACTTCCAAGGCGCCCCCCCCNCCGGGAGGAGAATCCGACACAGAGTCATGCTCGTCTATGCCTCCTCTCGAGGGAGAGCCAGGCGATCCAGACTTGAGTTGCGACTCTTGGTCCACCGTTAGTGACGGCGAGGAGCAGAGCGTGGTCTGCTGCTCTATGTCGTACTCTTGGACCGGCGCCCTGATAACACCATGTAGTGCTGAGGAGGAGAAACTGCCCATCAGCCCACTCAGCAATTCCTTGCTGAGACACCACAATCTAGTCTATTCAACGTCGTCTAGAAGCGCTTCTCAGCGGCAGAAGAAGGTCACTTTCGACAGGCTGCAAGTGCTCGACGACCATTACAAGACTGCATTAAAGGAGGTAAAGGAGCGAGCGTCTAAGGTAAAGGCTCGCATGCTCACCATTGAGGAAGCGTGCATGCTCGTCCCTCCTCACTCTGCCCGGTCGAAGTTCGGGTATAGTGCGAAGGACGTTCGCTCCTTGTCCGGTAAGGCCATTGACCAGATCCGCTCCGTCTGGGAGGACTTGCTGGAAGACACCACAACTCCAATTCCAACTACTATCATGGCGAAGAACGAGGTGTTTTGTGTGGACCCCGCTAGGGGGGGCCGCAAGCCCGCTCGCCTCATTGTTTACCCTGACCTGGGGGTGCGTGTTTGTGAGAAACGCGCCCTATATGACGTGATACAGAAGTTGTCAATCGAGACGATGGGTTCCGCTTATGGATTCCAATACTCGCCTCAACAGCGGGTCGAACGTCTACTGAAGATGTGGACCTCAAAGAAAACCCCCTTGGGGTTCTCGTATGACACCCGCTGCTTTGACTCAACTGTCACTGAACAGGATATCAGGGTGGAAGAGGAGATATACCAATGCTGTAACCTTGAACCGGAGGCCAGGAAAGTGATCTCCTCCCTCACGGAGCGGCTTTACTGCGGGGGCCCTATGTTCAACAGCAAGGGGGCCCAGTGCGGTTATCGCCGTTGTCGTGCCAGTGGAGTTCTGCCTACCAGCTTCGGCAACACAATCACTTGTTACATCAAAGCCACAGCGGCTGCGAGGGCCGCAGGTCTCCGGAACCCGGACTTTCTTGTCTGCGGAGATGATTTGGTCGTAGTGGCTGAGAGTGGTGGCGTCGACGAGGACAAAGCGGCCCTGAGAGCCTTCACGGAGGCTATGACCAGGTATTCTGCTCCACCTGGAGACGCTCCACAGCCAACCTATGACCTTGAGCTCATTACATCTTGCTCTTCCAACGTCTCCGTGGCACTGGACAACAAGGGGAAGAGGTACTATTACCTCACCCGTGATGCCACTACTCCCCTAGCCCGTGCGGCTTGGGAAACAGCTCGTCACACTCCAGTTAACTCCTGGTTAGGCAACATCATCATGTACGCGCCTACCATTTGGGTGCGCATGGTAATGATGACACATTTTTTCTCCATACTCCAATCCCAGGAGATACTTGATCGACCCCTTGATTTTGAAATGTACGGGGCCACTTACTCTGTCACTCCGCTGGATTTACCGGCAATCATTGAAAGACTCCATGGTCTAAGCGCGTTCACGCTCCACAGTTACTCTCCAGTAGAGCTCAATAGGGTCGCGGGGACACTCAGGAAGCTTGGGTGCCCCCCCCTACGGGCT
>Subject6_7_0.0074
ATGAGCACACTTCCTAAACCTCAAAGAAAAACCAAAAGAAACACCATCCGTCGCCCACAGGACGTTAAGTTCCCGGGCGGCGGACAGATCGTTGGTGGAGTATACGTGCTGCCGCGCAGGGGCCCTCGGTTGGGTGTGCGCGCGACGCGTAAAACTTCTGAACGGTCACAGCCTCGCGGACGACGACAGCCTATCCCCAAGGCGCGTCGGAGCGAAGGCCGGTCCTGGGCTCAGCCTGGGTACCCTTGGCCCCTTTATGGTAACGAGGGCTGCGGGTGGGCAGGGTGGCTCCTGTCCCCACGCGGCTCCCGTCCATCTTGGGGCCCAAACGACCCCCGGCGGAGGTCCCGCAATTTGGGTAAAGTCATCGATACCCTTACGTGCGGATTCGCCGACCTCATGGGGTACATCCCGCTCGTCGGCGCTCCCGTAGGAGGCGTCGCAAGAGCCCTCGCGCATGGCGTGAGGGCCCTTGAAGACGGGATAAATTTTGCAACAGGGAACTTGCCCGGTTGCTCCTTTTCTATCTTTCTCCTAGCTCTGTTCTCTTGCTTGATTCATCCAGCAGCTAGTTTAGAGTGGCGGAATGCGTCTGGTCTCTATATCCTTACCAACGACTGTTCCAACAGCAGCATTGTGTATGAGGCCGATGACGTCATTCTGCACACACCCGGCTGTGTACCTTGTGTTCAGGATGGCAATGCATCCACGTGTTGGACCCCAGTGACACCTACAGTAGCAGTCAGGTACGTCGGAGCAACCACCGCTTCGATACGCAGTCATGTGGATCTATTAGTGGGCGCGGCCACAATGTGTTCTGCGCTCTACGTGGGTGATATGTGTGGGGCCGTTTTCCTCATGGGACAAGCCTTCACGTTCAGACCTCGTCGCCATCAAACGGTCCAGACCTGTAACTGCTCGCTGTACCCGGGCCATCTTTCAGGACATCGAATGGCTTGGGATATGATGATGAATTGGTCCCCCGCTGTAGGCATGGTGGTGGCGCATGTCCTGCGGTTGCCCCAGACCCTGTTCGACATAATTGCCGGAGCCCATTGGGGCATCTTGGCGGGCCTAGCCTATTACTCCATGCAAGGTAACTGGGCCAAGGTCACTATCATCATGGTTATGTTTTCAGGGGTCGATGCCGCCACATATACCACCGGTGGCAGTGCGGCTAGTAATGCCAGGACGCTCGCTGGCCTGTTTAGTGCGGGCGCCCGGCAGAACCTGCAGCTGATCAACACCAATGGCTCGTGGCATATCAACAGAACTGCCCTGAACTGCAATGAGTCCATAAACACCGGGTTCATAGCTGGGTTGTTTTATTATCATAAGTTCAACTCTACTGGATGTCCTCAAAGGCTCAGCAGCTGCAAGCCCATCACTTCCTTCAATCAGGGGTGGGGCCCCTTGGCAGATGCCAACATCACCGGCTCCTCTGAGGACAAACCGTACTGCTGGCACTACGCACCTAGACCTTGTGGCATTGTCCCGGCATTAAATGTCTGCGGCCCTGTGTACTGTTTCACACCATCGCCAGTGGTCGTGGGCACTACTGACAACAAGGGCGCGCCAACCTACACCTGGGGTGAGAATGAGACGGATGTGTTCCTGCTGGAATCCCTGCGACCTCCAAGTGGTCGGTGGTTTGGGTGCGCGTGGATGAACTCCACGGGGTTCCTCAAGACGTGCGGGGCCCCCCCCTGTTACATCTATGGGGGTAAGGGGAACTGCAAGAATGAGTCGGACCTCTGCTGCCCCACTGACTGCTTTAGGAAACATCCTGAGGCCACATACAGCCGGTGTGGTGCGGGGCCCTGGTTGACACCCCGTTGCATGGTCGACTACCCATACCGGCTTTGGCATTACCCATGTACAGTCAATTTCACATTGTTCAAGGTGAGGATGTTTGTGGGTGGGTTTGAGCATCGGTTTACCGCCGCTTGTAACTGGACCAGGGGGGAGCGTTGCGATATCGAGGATCGTGACCGCAGCGAACAACATCCGCTGCTGCATTCAACAACAGAGCTTGCTATACTACCTTGCTCTTTCACGCCCATGCCCGCGTTGTCAACAGGTCTAATACACCTCCACCAAAACATCGTGGATGTCCAATACCTTTATGGCGTTGGATCTGGCATGGTGGGATGGGCGCTGAAATGGGAGTTCGTCGTCCTCGTTTTCCTCCTCCTAGCGGACGCACGCGTGTGCGTTGCCCTTTGGCTGATGCTAATGATATCACAAGCAGAAGCAGCCTTGGAAAACCTTGTCACGCTGAACGCCGTCGCTGCTGCTGGGACACATGGCATCGGTTGGTACCTGGTAGCTTTTTGCGCGGCGTGGTACGTGCGGGGCAAACTTGTCCCGCTGGTAACCTACAGCCTGACGGGCCTTTGGTCCCTAGCACTGCTCGTCCTCTTACTCCCCCAAAGAGCGTATGCTTGGTCGGGTGAGGACAGCGCCACTCTTGGCGCTGGGGTCTTGGCCCTTTTTGGCTTCTTCACCTTATCACCCTGGTACAAGCATTGGATCGGCCGCCTCATATGGTGGAACCAGTACACCATATGCAGATGCGAGTCCGCGCTTCAAGTGTGGGTTCCCCCCTTACTTGCACGCGGGGGTAGAGACGGTGTCATCCTGCTAGCAAGCCTGCTTTATCCATCCCTAATTTTTGACATCACCAAGCTGCTGATAGCAGTATTAGGCCCATTATACTTAATACAGGCTGCCCTCACTTCCACCCCCTACTTTGTGCGTGCGCATGTACTGGTCCGCCTTTGCATGCTCGTGCGCTCCGTGATGGGGGGGAAATACTTCCAGATGATCATACTGAGCATTGGCAGATGGTTCAACACCTACATATACGACCACCTAGCGCCAATGCAACATTGGGCTGCAGCTGGTCTCAAAGACTTAGCAGTGGCCACTGAACCTGTAATATTTAGTCCCATGGAAATCAAGGTCATCACCTGGGGCGCGGATACGGCGGCTTGCGGAGATATCCTTTGCGGGCTGCCCGTCTCTGCGCGGTTAGGTCGTGAGGTGTTGTTGGGACCTGCTGATGACTATCGGGAGATGGGTTGGCGTCTGTTAGCCCCGATCACAGCATACGCCCAGCAAACTAGGGGTCTTCTTGGGACTATTGTGACCAGCCTGACTGGCAGGGATAAGAACGTGGTGACCGGTGAAGTGCAGGTGCTTTCCACGGCTACCCAGACCTTCCTAGGTACAACAGTGGGGGGGGTCATGTGGACAGTTTACCATGGTGCAGGCTCGAGAACGCTCGCGGGCGCCAAACATCCCGCGCTTCAAATGTACACAAATGTAGATCAGGATCTCGTTGGGTGGCCAGCCCCTCCAGGGGCTAAGTCTCTTGAACCGTGCGCTTGCGGGTCTGCGGACTTGTACTTGGTCACCCGCGATGCCGATGTCATCCCTGCTCGTCGCAGGGGGGACTCTACAGCAAGCCTGCTCAGTCCTAGGCCTCTCGCCTGTCTCAAGGGTTCCTCTGGAGGTCCTGTTATGTGCCCTTCGGGGCATGTGGCGGGGATCTTTAGGGCTGCTGTGTGCACCAGAGGTGTAGCAAAAGCCTTACAGTTCATACCAGTGGAAACCCTCAGCACACAGGCTAGGTCTCCATCTTTCTCTGACAATTCAACTCCTCCTGCTGTTCCACAGAGCTATCAAGTAGGGTACCTTCATGCCCCAACTGGCAGCGGTAAGAGCACAAAGGTCCCGGCCGCTTATGTAGCACAAGGATATAATGTTCTCGTGCTAAACCCATCTGTGGCGGCCACACTAGGCTTCGGCACTTACATGTCGCGTGCCTATGGGATCGACCCCAACATCCGCACTGGGAACCGCACCGTTACAACTGGTGCTAAGCTGACCTATTCCACCTACGGTAAGTTTCTCGCGGACGGGGGTTGCTCCGGGGGGGCATATGATGTGATTATCTGTGATGAGTGTCATGCCCAAGACGCTACTAGTATTTTGGGTATAGGCACGGTCTTGGATCAGGCTGAGACGGCTGGGGTGAGGCTGACGGTTTTAGCGACAGCGACTCCCCCAGGCAGCATCACTGTGCCACATTCTAACATCGAAGAAGTGGCCCTGGGCTCTGAAGGCGAGATCCCTTTCTACGGCAAGGCTATACCAATAGCCCTGCTCAAGGGGGGGAGGCACCTTATCTTTTGCCATTCCAAGAAAAAATGTGATGAGATAGCGTCCAAACTCAGAAGTATGGGGCTCAACGCTGTAGCGTACTATAGGGGTCTCGATGTGTCCGTCATACCAACATCAGGAGACGTCGTAGTTTGCGCTACTGACGCCCTCATGACTGGGTTCACCGGAGACTTCGATTCTGTTATAGATTGCAATGTGGCTGTTGAACAGTACGTTGACTTCAGCCTGGACCCCACCTTTTCTATTGAGACCCGCACTGCTCCCCAAGACGCGGTTTCCCGCAGCCAACGTCGTGGCCGCACGGGCCGAGGTAGACTCGGTACGTACCGATATGTCGCCTCTGGTGAAAGACCGTCTGGAATGTTTGACTCGGTTGTTCTCTGTGAGTGCTATGATGCGGGCTGCTCGTGGTACGATCTGCAGCCCGCTGAGACCACAGTCAGACTGAGAGCTTACTTGTCCACGCCCGGGTTACCTGTCTGCCAAGACCATTTGGACTTTTGGGAGAGCGTGTTTACTGGACTAACTCACATAGATGCCCACTTCCTGTCACAGACCAAGCAGCAGGGACTTAACTTCTCGTACCTAACTGCCTATCAAGCCACTGTGTGCGCCTGCTCGCTGGCTCCTCCCCCGAGTTGGGACGAGATGTGGAAGTGTCTCGTGCGGCTTAAGCCAACATTACATGGACCTACACCCCTTCTATACCGGTTGGGGCCTGTCCAAAATGAAATCTGCTTGACACACCCCATCACAAAATACGTCATGGCATGCATGTCAGCTGATCTGGAAGTAACCACCAGCACCTGGGTGTTGCTTGGAGGGGTCCTCGCGGCCCTAGCGGCCTACTGCTTATCAGTCGGCTGCGTAGTGATTGTGGGCCATATTGAGCTGGGGGGCAAACCGGCACTCGTTCCGGACAAAGAGGTGTTGTATCAACAATACGACGAGATGGAGGAGTGCTCACAAGCCGCCCCATATATCGAACAAGCTCAAGCAATAGCCCACCAGTTCAAGGAAAAAATCCATGGATTGTTACAGCGAGCTACCCAGCAACAAGCTGTCATCGAGCCCATAGTAGCTACCAACTGGCAAAAGCTTGAGGCCTTCTGGCACAAGCATATGTGGAATTTTGTGAGTGGGATCCAATACCTAGCAGGCCTCTCCACTTTACCTGGCAACCCCGCAGTGGCTTCTCTTATGGCGTTCACTGCTTCAGTCACCAGTCCCCTGACGACCAACCAAACTATGTTTTTTAACATACTCGGGGGGTGGGTTGCCACTCATTTAGCAGGGCCCCAGAGCTCTTCCGCGTTCGTGGTAAGCGGCTTGGCCGGCGCTGCTATAGGTGGTATAGGCCTGGGCAGGGTCTTGCTTGACATCCTGGCAGGATACGGAGCTGGCGTCTCAGGCGCCTTGGTGGCTTTTAAGATCATGGGAGGAGAATTCCCCACCGCTGAGGACATGGTCAACCTGTTGCCCGCCATACTATCTCCAGGTGCTCTCGTCGTCGGTGTTGTATGTGCAGCCATACTACGTCGGCACGTGGGACCTGGGGAGGGAGCAGTACAGTGGATGAACAGGCTCATCGCATTCGCATCCCGGGGCAACCACGTCTCACCAACACACTATGTTCCCGAGAGCGATGCTGCAGCGAGGGTCACTGCATTGCTGACTTCCCTAACTGTCACAAGTCTGCTCCGGCGGTTACATCAGTGGATCAATGAAGATTATCCAAGTCCTTGCAGCGGCGATTGGCTGCGTGACATCTGGGACTGGGTTTGCTCGGTGTTGTCTGATTTCAAGGCATGGCTTTCTGCTAAGATTATGCCAGCGCTCCCCGGACTGCCCTTTATTTCCTGTCAAAAGGGATATAAGGGCGTGTGGCGGGGGGACGGCGTGATGTCGACACGCTGTCCTTGCGGGGCGTTAATAACCGGCCATGTGAAGAATGGGTCTATGCGGCTTGCGGGNCCGCGTAAATGTGCTAACATGTGGCACGGTACTTTCCCCATCAACGAGTACACCACAGGACCCAGTACACCTTGCCCACCACCCAACTATACTCGCGCACTATGGCGCGTGGCTGCTAACAGCTACGTCGAGGTGCGCCGAGTGGGGGACTTCCATTACATCACGGGGGCCACAGAAGACGAGCTCAAGTGTCCGTGCCAAGTGCCGGCTGCTGAGTTCTTTACTGAAGTGGATGGGGTAAGACTTCACCGTTACGCCCCTCCATGTAAGCCCCTGTTGAGAGATGACATTACCTTCATGGTAGGGCTGAACTCCTACGCGATAGGATCTCAACTCCCCTGTGAGCCAGAACCAGATGTGTGTGCGTTGGCCTCAATGTTAAGGGACCCTTCCCATATCACTGCCGAGACGGCAGCGCGCCGCCTTGCGCGCGGGTCCCCTCCATCAGATGCAAGCTCATCCGCCAGCCAACTATCGGCTCTGTCGCTGAAGGCCACTTGCCAGACGCATGGGCCTCACCCAGACGCTGAGCTAGTGGATGCCAACTTGTTATGGCGGCAAGAGATGGGCAGCAACATTACACGGGTGGAGTCTGAATCAAAGGTTGTGATTCTTGATTCATTCGAACCCCTGAGAGCCGAAACTGATGACGCCGAGCTCTCGGTGGCTGCAGAGTGTTTCAAGAAACCTCCTAAGTATCCTCCAGCCCTTCCTATCTGGGCTAGGCCAGACTACAACCCTCCACTGTTGGACCGCTGGAAAGCACCGGACTATGTACCACCAACTGTCCATGGATGTGCCTTACCATCACGGGGCGCTCCACCGGTGCCTCCCCCTCGGAGGAAAAGAACAATTCAGCTGGACGGCTCCAACGTGTCCGCAGCGCTAGCCGCGCTAGCGGAAAAGTCATTTCCGTCCTCAAAACCACAAGAAGAGAATAGCTCATCCTCTGGGGTTGACACACAGTCCAGCACTACTTCCAAGGCGCCCCCCCCACCGGGAGGAGAATCCGACACAGAGTCATGCTCGTCTATGCCTCCTCTCGAGGGAGAGCCAGGCGATCCAGACTTGAGTTGCGACTCTTGGTCCACCGTTAGTGACGGCGAGGAGCAGAGCGTGGTCTGCTGCTCTATGTCGTACTCTTGGACCGGCGCCCTGATAACACCATGTAGTGCTGAGGAGGAGAAACTGCCCATCAGCCCACTCAGCAATTCCTTGCTGAGACACCACAATCTAGTCTATTCAACGTCGTCTAGAAGCGCTTCTCAGCGGCAGAAGAAGGTCACTTTCGACAGGCTGCAAGTGCTCGACGACCATTACAAGACTGCATTAAAGGAGGTAAAGGAGCGAGCGTCTAAGGTAAAGGCTCGCATGCTCACCATTGAGGAAGCGTGCATGCTCGTCCCTCCTCACTCTGCCCGGTCGAAGTTCGGGTATAGTGCGAAGGACGTTCGCTCCTTGTCCGGTAAGGCCATTGACCAGATCCGCTCCGTCTGGGAGGACTTGCTGGAAGACACCACAACTCCAATTCCAACTACTATCATGGCGAAGAACGAGGTGTTTTGTGTGGACCCCGCTAGGGGGGGCCGCAAGCCCGCTCGCCTCATTGTTTACCCTGACCTGGGGGTGCGTGTTTGTGAGAAACGCGCCCTATATGACGTGATACAGAAGTTGTCAATCGAGACGATGGGTTCCGCTTATGGATTCCAATACTCGCCTCAACAGCGGGTCGAACGTCTACTGAAGATGTGGACCTCAAAGAAAACCCCCTTGGGGTTCTCGTATGACACCCGCTGCTTTGACTCAACTGTCACTGAACAGGATATCAGGGTGGAAGAGGAGATATACCAATGCTGTAACCTTGAACCGGAGGCCAGGAAAGTGATCTCCTCCCTCACGGAGCGGCTTTACTGCGGGGGCCCTATGTTCAACAGCAAGGGGGCCCAGTGCGGTTATCGCCGTTGTCGTGCCAGTGGAGTTCTGCCTACCAGCTTCGGCAACACAATCACTTGTTACATCAAAGCCACAGCGGCTGCGAGGGCCGCAGGTCTCCGGAACCCGGACTTTCTTGTCTGCGGAGATGATTTGGTCGTAGTGGCTGAGAGTGGTGGCGTCGACGAGGACAAAGCGGCCCTGAGAGCCTTCACGGAGGCTATGACCAGGTATTCTGCTCCACCTGGAGACGCTCCACAGCCAACCTATGACCTTGAGCTCATTACATCTTGCTCTTCCAACGTCTCCGTGGCACTGGACAACAAGGGGAAGAGGTACTATTACCTCACCCGTGATGCCACTACTCCCCTAGCCCGTGCGGCTTGGGAAACAGCTCGTCACACTCCAGTTAACTCCTGGTTAGGCAACATCATCATGTACGCGCCTACCATTTGGGTGCGCATGGTAATGATGACACATTTTTTCTCCATACTCCAATCCCAGGAGATACTTGATCGACCCCTTGATTTTGAAATGTACGGGGCCACTTACTCTGTCACTCCGCTGGATTTACCGGCAATCATTGAAAGACTCCATGGTCTAAGCGCGTTCACGCTCCACAGTTACTCTCCAGTAGAGCTCAATAGGGTCGCGGGGACACTCAGGAAGCTTGGGTGCCCCCCCCTACGGGCT
>Subject6_8_0.0157
ATGAGCACACTTCCTAAACCTCAAAGAAAAACCAAAAGAAACACCATCCGTCGCCCACAGGACGTTAAGTTCCCGGGCGGCGGACAGATCGTTGGTGGAGTATACGTGCTGCCGCGCAGGGGCCCTCGGTTGGGTGTGCGCGCGACGCGTAAAACTTCTGAACGGTCACAGCCTCGCGGACGACGACAGCCTATCCCCAAGGCGCGTCGGAGCGAAGGCCGGTCCTGGGCTCAGCCTGGGTACCCTTGGCCCCTTTATGGTAACGAGGGCTGCGGGTGGGCAGGGTGGCTCCTGTCCCCACGCGGCTCCCGTCCATCTTGGGGCCCAAACGACCCCCGGCGGAGGTCCCGCAATTTGGGTAAAGTCATCGATACCCTTACGTGCGGATTCGCCGACCTCATGGGGTACATCCCGCTCGTCGGCGCTCCCGTAGGAGGCGTCGCAAGAGCCCTCGCGCATGGCGTGAGGGCCCTTGAAGACGGGATAAATTTTGCAACAGGGAACTTGCCCGGTTGCTCCTTTTCTATCTTTCTCCTAGCTCTGTTCTCTTGCTTGATTCATCCAGCAGCTAGTTTAGAGTGGCGGAATGCGTCTGGTCTCTATATCCTTACCAACGACTGTTCCAACAGCAGCATTGTGTATGAGGCCGATGACGTCATTCTGCACACACCCGGCTGTGTACCTTGTGTTCAGGATGGCAATGCATCCACGTGTTGGACCCCAGTGACACCTACAGTAGCAGTCAGGTACGTCGGAGCAACCACCGCTTCGATACGCAGTCATGTGGATCTATTAGTGGGCGCGGCCACAATGTGTTCTGCGCTCTACGTGGGTGATATGTGTGGGGCCGTTTTCCTCATGGGACAAGCCTTCACGTTTAGACCTCGTCGCCATCAAACGGTCCAGACCTGTAACTGCTCGCTGTACCCGGGCCATCTTTCAGGACATCGAATGGCTTGGGATATGATGATGAATTGGTCCCCCGCTGTAGGCATGGTGGTGGCGCATGTCCTGCGGTTGCCCCAGACCCTGTTCGACATAATTGCCGGAGCCCATTGGGGCATCTTGGCGGGCCTAGCCTATTACTCCATCCAAGGTAACTGGGCCAAGGTCACTATCATCATGGTTATGTTTTCAGGGGTCGATGCCGCCACATATACCACCGGTGGCAGTGCGGCTAGTAATGCCAGGACGCTCGCTGGCCTGTTTAGTGCGGGCGCCCGGCAGAACCTGCAGCTGATCAACACCAATGGCTCGTGGCATATCAACAGAACTGCCCTGAACTGCAATGAGTCCATAAACACCGGGTTCATAGCTGGGTTGTTTTATTATCATAAGTTCAACTCTACTGGATGTCCTCAAAGGCTCAGCAGCTGCAAGCCCATCACTTCCTTCAATCAGGGGTGGGGCCCCTTGGCAGATGCCAACATCACCGGCTCCTCTGAGGACAAACCGTACTGCTGGCACTACGCACCTAGACCTTGTGGCATTGTCCCGGCATAAAATGTCTGCGGCCCTGTGTACTGTTTCACACCATCGCCAGTGGTCGTGGGCACTACTGACAACAAGGGCGCGCCAACCTACACCTGGGGTGAGAATGAGACGGATGTGTTCCTGCTGGAATCCCTGCGACCTCCAAGTGGTCGGTGGTTTGGGTGCGCGTGGATGAACTCCACGGGGTTCCTCAAGACGTGCGGGGCCCCCCCCTGTTACATCTATGGGGGTAAGGGGAACTGCAAGAATGAGTCGGACCTCTGCTGCCCCACTGACTGCTTTAGGAAACATCCTGAGGCCACATACAGCCGGTGTGGTGCGGGGCCATGGTTGACACCCCGTTGCATGGTCGACTACCCATACCGGCTTTGGCATTACCCATGTACAGTCAATTTCACATTGTTCAAGGTGAGGATGTTTGTGGGTGGGTTTGAGCATCGGTTTACCGCCGCTTGTAACTGGACCAGGGGGGAGCGTTGCGATATCGAGGATCGTGACCGCAGCGAACAACATCCGCTGCTGCATTCAACAACAGAGCTTGCTATACTACCTTGCTCTTTCACGCCCATGCCCGCGTTGTCAACAGGTCTAATACACCTCCACCAAAACATCGTGGATGTCCAATACCTTTATGGCGTTGGATCTGGCATGGTGGGATGGGCGCTGAAATGGGAGTTCGTCGTCCTCGTTTTCCTCCTCCTAGCGGACGCACGCGTGTGCGTTGCCCTTTGGCTGATGCTAATGATATCACAAGCAGAAGCAGCCTTGGAAAACCTTGTCACGCTGAACGCCGTCGCTGCTGCTGGGACACATGGCATCGGTTGGTACCTGGTAGCTTTTTGCGCGGCGTGGTACGTGCGGGGCAAACTTGTCCCGCTGGTAACCTACAGCCTGACGGGCCTTTGGTCCCTAGCACTGCTCGTCCTCTTACTCCCCCAAAGAGCGTATGCTTGGTCGGGTGAGGACAGCGCCACTCTTGGCGCTGGGGTCTTGGCCCTTTTTGGCTTCTTCACCTTATCACCCTGGTACAAGCATTGGATCGGCCGCCTCATATGGTGGAACCAGTACACCATATGCAGATGCGAGTCCGCGCTTCAAGTGTGGGTTCCCCCCTTACTTGCACGCGGGGGTAGAGACGGTGTCATCCTGCTAGCAAGCCTGCTTTATCCATCCCTAATTTTTGACATCACCAAGCTGCTGATAGCAGTATTAGGCCCATTATACTTAATACAGGCTGCCCTCACTTCCACCCCCTACTTTGTGCGTGCGCATGTACTGGTCCGCCTTTGCATGCTCGTGCGCTCCGTGATGGGGGGGAAATACTTCCAGATGATCATACTGAGCATTGGCAGATGGTTCAACACCTACATATACGACCACCTAGCGCCAATGCAACATTGGGCTGCAGCTGGTCTCAAAGACTTAGCAGTGGCCACTGAACCTGTAATATTTAGTCCCATGGAAATCAAGGTCATCACCTGGGGCGCGGATACGGCGGCTTGCGGAGATATCCTTTGCGGGCTGCCCGTCTCTGCGCGGTTAGGTCGTGAGGTGTTGTTGGGACCTGCTGATGACTATCGGGAGATGGGTTGGCGTCTGTTAGCCCCGATCACAGCATACGCCCAGCAAACTAGGGGTCTTCTTGGGACTATTGTGACCAGCCTGACTGGCAGGGATAAGAACGTGGTGACCGGTGAAGTGCAGGTGCTTTCCACGGCTACCCAGACCTTCCTAGGTACAACAGTGGGGGGGGTCATGTGGACAGTTTACCATGGTGCAGGCTCGAGAACGCTCGCGGGCGCCAAACATCCCGCGCTTCAAATGTACACAAATGTAGATCAGGATCTCGTTGGGTGGCCAGCCCCTCCAGGGGCTAAGTCTCTTGAACCGTGCGCTTGCGGGTCTGCGGACTTGTACTTGGTCACCCGCGATGCCGATGTCATCCCTGCTCGTCGCAGGGGGGACTCTACAGCAAGCCTGCTCAGTCCTAGGCCTCTCGCCTGTCTCAAGGGTTCCTCTGGAGGTCCTGTTATGTGCCCTTCGGGGCATGTGGCGGGGATCTTTAGGGCTGCTGTGTGCACCAGAGGTGTAGCAAAAGCCTTACAGTTCATACCAGTGGAAACNCTCAGCACACAGGCTAGGTCTCCATCTTTCTCTGACAATTCAACTCCTCCTGCTGTTCCACAGAGCTATCAAGTAGGGTACCTTCATGCCCCAACTGGCAGCGGTAAGAGCACAAAGGTCCCGGCCGCTTATGTAGCACAAGGATATAATGTTCTCGTGCTAAACCCATCTGTGGCGGCCACACTAGGCTTCGGCACTTACATGTCGCGTGCCTATGGGATCGACCCCAACATCCGCACTGGGAACCGCACCGTTACAACTGGTGCTAAGCTGACCTATTCCACCTACGGTAAGTTTCTCGCGGACGGGGGTTGCTCCGGGGGGGCATATGATGTGATTATCTGTGATGAGTGTCATGCCCAAGACGCTACTAGTATTTTGGGTATAGGCACGGTCTTGGATCAGGCTGAGACGGCTGGGGTGAGGCTGACGGTTTTAGCGACAGCGACTCCCCCAGGCAGCATCACTGTGCCACATTCTAACATCGAAGAAGTGGCCCTGGGCTCTGAAGGCGAGATCCCTTTCTACGGCAAGGCTATACCAATAGCCCTGCTCAAGGGGGGGAGGCACCTTATCTTTTGCCATTCCAAGAAAAAATGTGATGAGATAGCGTCCAAACTCAGAAGTATGGGGCTCAACGCTGTAGCGTACTATAGGGGTCTCGATGTGTCCGTCATACCAACATCAGGAGACGTCGTAGTTTGCGCTACTGACGCCCTCATGACTGGGTTCACCGGAGACTTCGATTCTGTTATAGATTGCAATGTGGCTGTTGAACAGTACGTTGACTTCAGCCTGGACCCCACCTTTTCTATTGAGACCCGCACTGCTCCCCAAGACGCGGTTTCCCGCAGCCAACGTCGTGGCCGCACGGGCCGAGGTAGACTCGGTACGTACCGATATGTCGCCTCTGGTGAAAGACCGTCTGGAATGTTTGACTCGGTTGTTCTCTGTGAGTGCTATGATGCGGGCTGCTCGTGGTACGATCTGCAGCCCGCTGAGACCACAGTCAGACTGAGAGCTTACTTGTCCACGCCCGGGTTACCTGTCTGCCAAGACCATTTGGACTTTTGGGAGAGCGTGTTTACTGGACTAACTCACATAGATGCCCACTTCCTGTCACAGACCAAGCAGCAGGGACTTAACTTCTCGTACCTAACTGCCTATCAAGCCACTGTGTGCGCCCGCTCGCTGGCTCCTCCCCCGAGTTGGGACGAGATGTGGAAGTGTCTCGTGCGGCTTAAGCCAACATTACATGGACCTACACCCCTTCTATACCGGTTGGGGCCTGTCCAAAATGAAATCTGCTTGACACACCCCATCACAAAATACGTCATGGCATGCATGTCAGCTGATCTGGAAGTAACCACCAGCACCTGGGTGTTGCTTGGAGGGGTCCTCGCGGCCCTAGCGGCCTACTGCTTATCAGTCGGCTGCGTAGTGATTGTGGGCCATATTGAGCTGGGGGGCAAACCGGCACTCGTTCCGGACAAAGAGGTGTTGTATCAACAATACGACGAGATGGAGGAGTGCTCACAAGCCGCCCCATATATCGAACAAGCTCAAGCAATAGCCCACCAGTTCAAGGAAAAAATCCATGGATTGTTACAGCGAGCTACCCAGCAACAAGCTGTCATCGAGCCCATAGTAGCTACCAACTGGCAAAAGCTTGAGGCCTTCTGGCACAAGCATATGTGGAATTTTGTGAGTGGGATCCAATACCTAGCAGGCCTCTCCACTTTACCTGGCAACCCCGCAGTGGCTTCTCTTATGGCGTTCACTGCTTCAGTCACCAGTCCCCTGACGACCAACCAAACTATGTTTTTTAACATACTCGGGGGGTGGGTTGCCACTCATTTAGCAGGGCCCCAGAGCTCTTCCGCGTTCGTGGTAAGCGGCTTGGCCGGCGCTGCTATAGGTGGTATAGGCCTGGGCAGGGTCTTGCTTGACATCCTGGCAGGATACGGAGCTGGCGTCTCAGGCGCCTTGGTGGCTTTTAAGATCATGGGAGGAGAATTCCCCACCGCTGAGGACATGGTCAACCTGTTGCCCGCCATACTATCTCCAGGTGCTCTCGTCGTCGGTGTTGTATGTGCAGCCATACTACGTCGGCACGTGGGACCTGGGGAGGGAGCAGTACAGTGGATGAACAGGCTCATCGCATTCGCATCCCGGGGCAACCACGTCTCACCAACACACTATGTTCCCGAGAGCGATGCTGCAGCGAGGGTCACTGCATTGCTGACTTCCCTAACTGTCACAAGTCTGCTCCGGCGGTTACATCAGTGGATCAATGAAGATTATCCAAGTCCTTGCAGCGGCGATTGGCTGCGTGACATCTGGGACTGGGTTTGCTCGGTGTTGTCTGATTTCAAGGCATGGCTTTCTGCTAAGATTATGCCAGCGCTCCCCGGACTGCCCTTTATTTCCTGTCAAAAGGGATATAAGGGCGTGTGGCGGGGGGACGGCGTGATGTCGACACGCTGTCCTTGCGGGGCGTTAATAACCGGCCATGTGAAGAATGGGTCTATGCGGCTTGCGGGGCCGCGTAAATGTGCTAACATGTGGCACGGTACTTTCCCCATCAACGAGTACACCACAGGACCCAGTACACCTTGCCCACCACCCAACTATACTCGCGCACTATGGCGCGTGGCTGCTAACAGCTACGTCGAGGTGCGCCGAGTGGGGGACTTCCATTACATCACGGGGGCCACAGAAGACGAGCTCAAGTGTCCGTGCCAAGTGCCGGCTGCTGAGTTCTTTACTGAAGTGGATGGGGTAAGACTTCACCGTTACGCCCCTCCATGTAAGCCCCTGTTGAGAGATGACATTACCTTCATGGTAGGGCTGAACTCCTACGCGATAGGATCTCAACTCCCCTGTGAGCCAGAACCAGATGTGTGTGCGTTGGCCTCAATGTTAAGGGACCCTTCCCATATCACTGCCGAGACGGCAGCGCGCCGCCTTGCGCGCGGGTCCCCTCCATCAGATGCAAGCTCATCCGCCAGCCAACTATCGGCTCCGTCGCTGAAGGCCACTTGCCAGACGCATGGGCCTCACCCAGACGCTGAGCTAGTGGATGCCAACTTGTTATGGCGGCAAGAGATGGGCAGCAACATTACACGGGTGGAGTCTGAATCAAAGGTTGTGATTCTTGATTCATTCGAACCCCTGAGAGCCGAAACTGATGACGCCGAGCTCTCGGTGGCTGCAGAGTGTTTCAAGAAACCTCCTAAGTATCCTCCAGCCCTTCCTATCTGGGCTAGGCCAGACTACAACCCTCCACTGTTGGACCGCTGGAAAGCACCGGACTATGTACCACCAACTGTCCATGGATGTGCCTTACCATCACGGGGCGCTCCACCGGTGCCTCCCCCTCGGAGGAAAAGAACAATCCAGCTGGACGGCTCCAACGTGTCCGCAGCGCTAGCCGCGCTAGCGGAAGAGTCATTTCCGTCCTCAAAACCACAAGAAGAGAATAGCTCATCCTCTGGGGTTGACACACAGTCCAGCACTACTTCCAAGGCGCCCCCCCCACCGGGAGGAGAATCCGACACAGAGTCATGCTCGTCTATGCCTCCTCTCGAGGGAGAGCCAGGCGATCCAGACTTGAGTTGCGACTCTTGGTCCACCGTTAGTGACGGCGAGGAGCAGAGCGTGGTCTGCTGCTCTATGTCGTACTCTTGGACCGGCGCCCTGATAACACCATGTAGTGCTGAGGAGGAGAAACTGCCCATCAGCCCACTCAGCAATTCCTTGCTGAGACACCACAATCTAGTCTATTCAACGTCGTCTAGAAGCGCTTCTCAGCGGCAGAAGAAGGTCACTTTCGACAGGCTGCAAGTGCTCGACGACCATTACAAGACTGCATTAAAGGAGGTAAAGGAGCGAGCGTCTAAGGTAAAGGCTCGCATGCTCACCATTGAGGAAGCGTGCATGCTCGTCCCTCCTCACTCTGCCCGGTCGAAGTTCGGGTATAGTGCGAAGGACGTTCGCTCCTTGTCCGGTAAGGCCATTGACCAGATCCGCTCCGTCTGGGAGGACTTGCTGGAAGACACCACAACTCCAATTCCAACTACTATCATGGCGAAGAACGAGGTGTTTTGTGTGGACCCCGCTAGGGGGGGCCGCAAGCCCGCTCGCCTCATTGTTTACCCTGACCTGGGGGTGCGTGTTTGTGAGAAACGCGCCCTATATGACGTGATACAGAAGTTGTCAATCGAGACGATGGGTTCCGCTTATGGATTCCAATACTCGCCTCAACAGCGGGTCGAACGTCTACTGAAGATGTGGACCTCAAAGAAAACCCCCTTGGGGTTCTCGTATGACACCCGCTGCTTTGACTCAACTGTCACTGAACAGGATATCAGGGTGGAAGAGGAGATATACCAATGCTGTAACCTTGAACCGGAGGCCAGGAAAGTGATCTCCTCCCTCACGGAGCGGCTTTACTGCGGGGGCCCTATGTTCAACAGCAAGGGGGCCCAGTGCGGTTATCGCCGTTGTCGTGCCAGTGGAGTTCTGCCTACCAGCTTCGGCAACACAATCACTTGTTACATCAAAGCCACAGCGGCTGCGAGGGCCGCAGGTCTCCGGAACCCGGACTTTCTTGTCTGCGGAGATGATTTGGTCGTAGTGGCTGAGAGTGGTGGCGTCGACGAGGACAAAGCGGCCCTGAGAGCCTTCACGGAGGCTATGACCAGGTATTCTGCTCCACCTGGAGACGCTCCACAGCCAACCTATGACCTTGAGCTCATTACATCTTGCTCTTCCAACGTCTCCGTGGCACTGGACAACAAGGGGAAGAGGTACTATTACCTCACCCGTGATGCCACTACTCCCCTAGCCCGTGCGGCTTGGGAAACAGCTCGTCACACTCCAGTTAACTCCTGGTTAGGCAACATCATCATGTACGCGCCTACCATTTGGGTGCGCATGGTAATGATGACACATTTTTTCTCCATACTCCAATCCCAGGAGATACTTGATCGACCCCTTGATTTTGAAATGTACGGGGCCACTTACTCTGTCACTCCGCTGGATTTACCGGCAATCATTGAAAGACTCCATGGTCTAAGCGCGTTCACGCTCCACAGTTACTCTCCAGTAGAGCTCAATAGGGTCGCGGGGACACTCAGGAAGCTTGGGTGCCCCCCCCTACGGGCT
>Subject6_9_0.2075
ATGAGCACACTTCCTAAACCTCAAAGAAAAACCAAAAGAAACACCATCCGTCGCCCACAGGACGTTAAGTTCCCGGGCGGCGGACAGATCGTTGGTGGAGTATACGTGCTGCCGCGCAGGGGCCCTCGGTTGGGTGTGCGCGCGACGCGTAAAACTTCTGAACGGTCACAGCCTCGCGGACGACGACAGCCTATCCCCAAGGCGCGTCGGAGCGAAGGCCGGTCCTGGGCTCAGCCTGGGTACCCTTGGCCCCTTTATGGTAACGAGGGCTGCGGGTGGGCAGGGTGGCTCCTGTCCCCACGCGGCTCCCGTCCATCTTGGGGCCCAAACGACCCCCGGCGGAGGTCCCGCAATTTGGGTAAAGTCATCGATACCCTTACGTGCGGATTCGCCGACCTCATGGGGTACATCCCGCTCGTCGGCGCTCCCGTAGGAGGCGTCGCAAGAGCCCTCGCGCATGGCGTGAGGGCCCTTGAAGACGGGATAAATTTTGCAACAGGGAACTTGCCCGGTTGCTCCTTTTCTATCTTTCTCCTAGCTCTGTTCTCTTGCTTGATTCATCCAGCAGCTAGTTTAGAGTGGCGGAATGCGTCTGGTCTCTATATCCTTACCAACGACTGTTCCAACAGCAGCATTGTGTATGAGGCCGATGACGTCATTCTGCACACACCCGGCTGTGTACCTTGTGTTCAGGATGGCAATGCATCCACGTGTTGGACCCCAGTGACACCTACAGTAGCAGTCAGGTACGTCGGAGCAACCACCGCTTCGATACGCAGTCATGTGGATCTATTAGTGGGCGCGGCCACAATGTGTTCTGCGCTCTACGTGGGTGATATGTGTGGGGCCGTTTTCCTCATGGGACAAGCCTTCACGTTCAGACCTCGTCGCCATCAAACGGTCCAGACCTGTAACTGCTCGCTGTACCCGGGCCATCTTTCAGGACATCGAATGGCTTGGGATATGATGATGAATTGGTCCCCCGCTGTAGGCATGGTGGTGGCGCATGTCCTGCGGTTGCCCCAGACCCTGTTCGACATAATTGCCGGAGCCCATTGGGGCATCTTGGCGGGCCTAGCCTATTACTCCATGCAAGGTAACTGGGCCAAGGTCACTATCATCATGGTTATGTTTTCAGGGGTCGATGCCGCCACATATACCACCGGTGGCAGTGCGGCTAGTAATGCCAGGACGCTCGCTGGCCTGTTTAGTGCGGGCGCCCGGCAGAACCTGCAGCTGATCAACACCAATGGCTCGTGGCATATCAACAGAACTGCCCTGAACTGCAATGAGTCCATAAACACCGGGTTCATAGCTGGGTTGTTTTATTATCATAAGTTCAACTCTACTGGATGTCCTCAAAGGCTCAGCAGCTGCAAGCCCATCACTTCCTTCAATCAGGGGTGGGGCCCCTTGGCAGATGCCAACATCACCGGCTCCTCTGAGGACAAACCGTACTGCTGGCACTACGCACCTAGACCTTGTGGCATTGTCCCGGCATTAAATGTCTGCGGCCCTGTGTACTGTTTCACACCATCGCCAGTGGTCGTGGGCACTACTGACAACAAGGGCGCGCCAACCTACACCTGGGGTGAGAATGAGACGGATGTGTTCCTGCTGGAATCCCTGCGACCTCCAAGTGGTCGGTGGTTTGGGTGCGCGTGGATGAACTCCACGGGGTTCCTCAAGACGTGCGGGGCCCCCCCCTGTTACATCTATGGGGGTAAGGGGAACTGCAAGAATGAGTCGGACCTCTGCTGCCCCACTGACTGCTTTAGGAAACATCCTGAGGCCACATACAGCCGGTGTGGTGCGGGGCCCTGGTTGACACCCCGTTGCATGGTCGACTACCCATACCGGCTTTGGCATTACCCATGTACAGTCAATTTCACATTGTTCAAGGTGAGGATGTTTGTGGGTGGGTTTGAGCATCGGTTTACCGCCGCTTGTAACTGGACCAGGGGGGAGCGTTGCGATATCGAGGATCGTGACCGCAGCGAACAACATCCGCTGCTGCATTCAACAACAGAGCTTGCTATACTACCTTGCTCTTTCACGCCCATGCCCGCGTTGTCAACAGGTCTAATACACCTCCACCAAAACATCGTGGATGTCCAATACCTTTATGGCGTTGGATCTGGCATGGTGGGATGGGCGCTGAAATGGGAGTTCGTCGTCCTCGTTTTCCTCCTCCTAGCGGACGCACGCGTGTGCGTTGCCCTTTGGCTGATGCTAATGATATCACAAGCAGAAGCAGCCTTGGAAAACCTTGTCACGCTGAACGCCGTCGCTGCTGCTGGGACACATGGCATCGGTTGGTACCTGGTAGCTTTTTGCGCGGCGTGGTACGTGCGGGGCAAACTTGTCCCGCTGGTAACCTACAGCCTGACGGGCCTTTGGTCCCTAGCACTGCTCGTCCTCTTACTCCCCCAAAGAGCGTATGCTTGGTCGGGTGAGGACAGCGCCACTCTTGGCGCTGGGGTCTTGGCCCTTTTTGGCTTCTTCACCTTATCACCCTGGTACAAGCATTGGATCGGCCGCCTCATATGGTGGAACCAGTACACCATATGCAGATGCGAGTCCGCGCTTCAAGTGTGGGTTCCCCCCTTACTTGCACGCGGGGGTAGAGACGGTGTCATCCTGCTAGCAAGCCTGCTTTATCCATCCCTAATTTTTGACATCACCAAGCTGCTGATAGCAGTATTAGGCCCATTATACTTAATACAGGCTGCCCTCACTTCCACCCCCTACTTTGTGCGTGCGCATGTACTGGTCCGCCTTTGCATGCTCGTGCGCTCCGTGATGGGGGGGAAATACTTCCAGATGATCATACTGAGCATTGGCAGATGGTTCAACACCTACATATACGACCACCTAGCGCCAATGCAACATTGGGCTGCAGCTGGTCTCAAAGACTTAGCAGTGGCCACTGAACCTGTAATATTTAGTCCCATGGAAATCAAGGTCATCACCTGGGGCGCGGATACGGCGGCTTGCGGAGATATCCTTTGCGGGCTGCCCGTCTCTGCGCGGTTAGGTCGTGAGGTGTTGTTGGGACCTGCTGATGACTATCGGGAGATGGGTTGGCGTCTGTTAGCCCCGATCACAGCATACGCCCAGCAAACTAGGGGTCTTCTTGGGACTATTGTGACCAGCCTGACTGGCAGGGATAAGAACGTGGTGACCGGTGAAGTGCAGGTGCTTTCCACGGCTACCCAGACCTTCCTAGGTACAACAGTGGGGGGGGTCATGTGGACAGTTTACCATGGTGCAGGCTCGAGAACGCTCGCGGGCGCCAAACATCCCGCGCTTCAAATGTACACAAATGTAGATCAGGATCTCGTTGGGTGGCCAGCCCCTCCAGGGGCTAAGTCTCTTGAACCGTGCGCTTGCGGGTCTGCGGACTTGTACTTGGTCACCCGCGATGCCGATGTCATCCCTGCTCGTCGCAGGGGGGACTCTACAGCAAGCCTGCTCAGTCCTAGGCCTCTCGCCTGTCTCAAGGGTTCCTCTGGAGGTCCTGTTATGTGCCCTTCGGGGCATGTGGCGGGGATCTTTAGGGCTGCTGTGTGCACCAGAGGTGTAGCAAAAGCCTTACAGTTCATACCAGTGGAAACCCTCAGCACACAGGCTAGGTCTCCATCTTTCTCTGACAATTCAACTCCTCCTGCTGTTCCACAGAGCTATCAAGTAGGGTACCTTCATGCCCCAACTGGCAGCGGTAAGAGCACAAAGGTCCCGGCCGCTTATGTAGCACAAGGATATAATGTTCTCGTGCTAAACCCATCTGTGGCGGCCACACTAGGCTTCGGCACTTACATGTCGCGTGCCTATGGGATCGACCCCAACATCCGCACTGGGAACCGCACCGTTACAACTGGTGCTAAGCTGACCTATTCCACCTACGGTAAGTTTCTCGCGGACGGGGGTTGCTCCGGGGGGGCATATGATGTGATTATCTGTGATGAGTGTCATGCCCAAGACGCTACTAGTATTTTGGGTATAGGCACGGTCTTGGATCAGGCTGAGACGGCTGGGGTGAGGCTGACGGTTTTAGCGACAGCGACTCCCCCAGGCAGCATCACTGTGCCACATTCTAACATCGAAGAAGTGGCCCTGGGCTCTGAAGGCGAGATCCCTTTCTACGGCAAGGCTATACCAATAGCCCTGCTCAAGGGGGGGAGGCACCTTATCTTTTGCCATTCCAAGAAAAAATGTGATGAGATAGCGTCCAAACTCAGAAGTATGGGGCTCAACGCTGTAGCGTACTATAGGGGTCTCGATGTGTCCGTCATACCAACATCAGGAGACGTCGTAGTTTGCGCTACTGACGCCCTCATGACTGGGTTCACCGGAGACTTCGATTCTGTTATAGATTGCAATGTGGCTGTTGAACAGTACGTTGACTTCAGCCTGGACCCCACCTTTTCTATTGAGACCCGCACTGCTCCCCAAGACGCGGTTTCCCGCAGCCAACGTCGTGGCCGCACGGGCCGAGGTAGACTCGGTACGTACCGATATGTCGCCTCTGGTGAAAGACCGTCTGGAATGTTTGACTCGGTTGTTCTCTGTGAGTGCTATGATGCGGGCTGCTCGTGGTACGATCTGCAGCCCGCTGAGACCACAGTCAGACTGAGAGCTTACTTGTCCACGCCCGGGTTACCTGTCTGCCAAGACCATTTGGACTTTTGGGAGAGCGTGTTTACTGGACTAACTCACATAGATGCCCACTTCCTGTCACAGACCAAGCAGCAGGGACTTAACTTCTCGTACCTAACTGCCTATCAAGCCACTGTGTGCGCCCGCTCGCTGGCTCCTCCCCCGAGTTGGGACGAGATGTGGAAGTGTCTCGTGCGGCTTAAGCCAACATTACATGGACCTACACCCCTTCTATACCGGTTGGGGCCTGTCCAAAATGAAATCTGCTTGACACACCCCATCACAAAATACGTCATGGCATGCATGTCAGCTGATCTGGAAGTAACCACCAGCACCTGGGTGTTGCTTGGAGGGGTCCTCGCGGCCCTAGCGGCCTACTGCTTATCAGTCGGCTGCGTAGTGATTGTGGGCCATATTGAGCTGGGGGGCAAACCGGCACTCGTTCCGGACAAAGAGGTGTTGTATCAACAATACGACGAGATGGAGGAGTGCTCACAAGCCGCCCCATATATCGAACAAGCTCAAGCAATAGCCCACCAGTTCAAGGAAAAAATCCATGGATTGTTACAGCGAGCTACCCAGCAACAAGCTGTCATCGAGCCCATAGTAGCTACCAACTGGCAAAAGCTTGAGGCCTTCTGGCACAAGCATATGTGGAATTTTGTGAGTGGGATCCAATACCTAGCAGGCCTCTCCACTTTACCTGGCAACCCCGCAGTGGCTTCTCTTATGGCGTTCACTGCTTCAGTCACCAGTCCCCTGACGACCAACCAAACTATGTTTTTTAACATACTCGGGGGGTGGGTTGCCACTCATTTAGCAGGGCCCCAGAGCTCTTCCGCGTTCGTGGTAAGCGGCTTGGCCGGCGCTGCTATAGGTGGTATAGGCCTGGGCAGGGTCTTGCTTGACATCCTGGCAGGATACGGAGCTGGCGTCTCAGGCGCCTTGGTGGCTTTTAAGATCATGGGAGGAGAATTCCCCACCGCTGAGGACATGGTCAACCTGTTGCCCGCCATACTATCTCCAGGTGCTCTCGTCGTCGGTGTTGTATGTGCAGCCATACTACGTCGGCACGTGGGACCTGGGGAGGGAGCAGTACAGTGGATGAACAGGCTCATCGCATTCGCATCCCGGGGCAACCACGTCTCACCAACACACTATGTTCCCGAGAGCGATGCTGCAGCGAGGGTCACTGCATTGCTGACTTCCCTAACTGTCACAAGTCTGCTCCGGCGGTTACATCAGTGGATCAATGAAGATTATCCAAGTCCTTGCAGCGGCGATTGGCTGCGTGACATCTGGGACTGGGTTTGCTCGGTGTTGTCTGATTTCAAGGCATGGCTTTCTGCTAAGATTATGCCAGCGCTCCCCGGACTGCCCTTTATTTCCTGTCAAAAGGGATATAAGGGCGTGTGGCGGGGGGACGGCGTGATGTCGACACGCTGTCCTTGCGGGGCGTTAATAACCGGCCATGTGAAGAATGGGTCTATGCGGCTTGCGGGGCCGCGTAAATGTGCTAACATGTGGCACGGTACTTTCCCCATCAACGAGTACACCACAGGACCCAGTACACCTTGCCCACCACCCAACTATACTCGCGCACTATGGCGCGTGGCTGCTAACAGCTACGTCGAGGTGCGCCGAGTGGGGGACTTCCATTACATCACGGGGGCCACAGAAGACGAGCTCAAGTGTCCGTGCCAAGTGCCGGCTGCTGAGTTCTTTACTGAAGTGGATGGGGTAAGACTTCACCGTTACGCCCCTCCATGTAAGCCCCTGTTGAGAGATGACATTACCTTCATGGTAGGGCTGAACTCCTACGCGATAGGATCTCAACTCCCCTGTGAGCCAGAACCAGATGTGTGTGCGTTGGCCTCAATGTTAAGGGACCCTTCCCATATCACTGCCGAGACGGCAGCGCGCCGCCTTGCGCGCGGGTCCCCTCCATCAGATGCAAGCTCATCCGCCAGCCAACTATCGGCTCCGTCGCTGAAGGCCACTTGCCAGACGCATGGGCCTCACCCAGACGCTGAGCTAGTGGATGCCAACTTGTTATGGCGGCAAGAGATGGGCAGCAACATTACACGGGTGGAGTCTGAATCAAAGGTTGTGATTCTTGATTCATTCGAACCCCTGAGAGCCGAAACTGATGACGCCGAGCTCTCGGTGGCTGCAGAGTGTTTCAAGAAACCTCCTAAGTATCCTCCAGCCCTTCCTATCTGGGCTAGGCCAGACTACAACCCTCCACTGTTGGACCGCTGGAAAGCACCGGACTATGTACCACCAACTGTCCATGGATGTGCCTTACCATCACGGGGCGCTCCACCGGTGCCTCCCCCTCGGAGGAAAAGAACAATTCAGCTGGACGGCTCCAACGTGTCCGCAGCGCTAGCCGCGCTAGCGGAAAAGTCATTTCCGTCCTCAAAACCACAAGAAGAGAATAGCTCATCCTCTGGGGTTGACACACAGTCCAGCACTACTTCCAAGGCGCCCCCCCCACCGGGAGGAGAATCCGACACAGAGTCATGCTCGTCTATGCCTCCTCTCGAGGGAGAGCCAGGCGATCCAGACTTGAGTTGCGACTCTTGGTCCACCGTTAGTGACGGCGAGGAGCAGAGCGTGGTCTGCTGCTCTATGTCGTACTCTTGGACCGGCGCCCTGATAACACCATGTAGTGCTGAGGAGGAGAAACTGCCCATCAGCCCACTCAGCAATTCCTTGCTGAGACACCACAATCTAGTCTATTCAACGTCGTCTAGAAGCGCTTCTCAGCGGCAGAAGAAGGTCACTTTCGACAGGCTGCAAGTGCTCGACGACCATTACAAGACTGCATTAAAGGAGGTAAAGGAGCGAGCGTCTAAGGTAAAGGCTCGCATGCTCACCATTGAGGAAGCGTGCATGCTCGTCCCTCCTCACTCTGCCCGGTCGAAGTTCGGGTATAGTGCGAAGGACGTTCGCTCCTTGTCCGGTAAGGCCATTGACCAGATCCGCTCCGTCTGGGAGGACTTGCTGGAAGACACCACAACTCCAATTCCAACTACTATCATGGCGAAGAACGAGGTGTTTTGTGTGGACCCCGCTAGGGGGGGCCGCAAGCCCGCTCGCCTCATTGTTTACCCTGACCTGGGGGTGCGTGTTTGTGAGAAACGCGCCCTATATGACGTGATACAGAAGTTGTCAATCGAGACGATGGGTTCCGCTTATGGATTCCAATACTCGCCTCAACAGCGGGTCGAACGTCTACTGAAGATGTGGACCTCAAAGAAAACCCCCTTGGGGTTCTCGTATGACACCCGCTGCTTTGACTCAACTGTCACTGAACAGGATATCAGGGTGGAAGAGGAGATATACCAATGCTGTAACCTTGAACCGGAGGCCAGGAAAGTGATCTCCTCCCTCACGGAGCGGCTTTACTGCGGGGGCCCTATGTTCAACAGCAAGGGGGCCCAGTGCGGTTATCGCCGTTGTCGTGCCAGTGGAGTTCTGCCTACCAGCTTCGGCAACACAATCACTTGTTACATCAAAGCCACAGCGGCTGCGAGGGCCGCAGGTCTCCGGAACCCGGACTTTCTTGTCTGCGGAGATGATTTGGTCGTAGTGGCTGAGAGTGGTGGCGTCGACGAGGACAAAGCGGCCCTGAGAGCCTTCACGGAGGCTATGACCAGGTATTCTGCTCCACCTGGAGACGCTCCACAGCCAACCTATGACCTTGAGCTCATTACATCTTGCTCTTCCAACGTCTCCGTGGCACTGGACAACAAGGGGAAGAGGTACTATTACCTCACCCGTGATGCCACTACTCCCCTAGCCCGTGCGGCTTGGGAAACAGCTCGTCACACTCCAGTTAACTCCTGGTTAGGCAACATCATCATGTACGCGCCTACCATTTGGGTGCGCATGGTAATGATGACACATTTTTTCTCCATACTCCAATCCCAGGAGATACTTGATCGACCCCTTGATTTTGAAATGTACGGGGCCACTTACTCTGTCACTCCGCTGGATTTACCGGCAATCATTGAAAGACTCCATGGTCTAAGCGCGTTCACGCTCCACAGTTACTCTCCAGTAGAGCTCAATAGGGTCGCGGGGACACTCAGGAAGCTTGGGTGCCCCCCCCTACGGGCT
>Subject6_10_0.0436
ATGAGCACACTTCCTAAACCTCAAAGAAAAACCAAAAGAAACACCATCCGTCGCCCACAGGACGTTAAGTTCCCGGGCGGCGGACAGATCGTTGGTGGAGTATACGTGCTGCCGCGCAGGGGCCCTCGGTTGGGTGTGCGCGCGACGCGTAAAACTTCTGAACGGTCACAGCCTCGCGGACGACGACAGCCTATCCCCAAGGCGCGTCGGAGCGAAGGCCGGTCCTGGGCTCAGCCTGGGTACCCTTGGCCCCTTTATGGTAACGAGGGCTGCGGGTGGGCAGGGTGGCTCCTGTCCCCACGCGGCTCCCGTCCATCTTGGGGCCCAAACGACCCCCGGCGGAGGTCCCGCAATTTGGGTAAAGTCATCGATACCCTTACGTGCGGATTCGCCGACCTCATGGGGTACATCCCGCTCGTCGGCGCTCCCGTAGGAGGCGTCGCAAGAGCCCTCGCGCATGGCGTGAGGGCCCTTGAAGACGGGATAAATTTTGCAACAGGGAACTTGCCCGGTTGCTCCTTTTCTATCTTTCTCCTAGCTCTGTTCTCTTGCTTGATTCATCCAGCAGCTAGTTTAGAGTGGCGGAATGCGTCTGGTCTCTATATCCTTACCAACGACTGTTCCAACAGCAGCATTGTGTATGAGGCCGATGACGTCATTCTGCACACACCCGGCTGTGTACCTTGTGTTCAGGATGGCAATGCATCCACGTGTTGGACCCCAGTGACACCTACAGTAGCAGTCAGGTACGTCGGAGCAACCACCGCTTCGATACGCAGTCATGTGGATCTATTAGTGGGCGCGGCCACAATGTGTTCTGCGCTCTACGTGGGTGATATGTGTGGGGCCGTTTTCCTCATGGGACAAGCCTTCACGTTCAGACCTCGTCGCCATCAAACGGTCCAGACCTGTAACTGCTCGCTGTACCCGGGCCATCTTTCAGGACATCGAATGGCTTGGGATATGATGATGAATTGGTCCCCCGCTGTAGGCATGGTGGTGGCGCATGTCCTGCGGTTGCCCCAGACCCTGTTCGACATAATTGCCGGAGCCCATTGGGGCATCTTGGCGGGCCTAGCCTATTACTCCATGCAAGGTAACTGGGCCAAGGTCACTATCATCATGGTTATGTTTTCAGGGGTCGATGCCGCCACATATACCACCGGTGGCAGTGCGGCTAGTAATGCCAGGACGCTCGCTGGCCTGTTTAGTGCGGGCGCCCGGCAGAACCTGCAGCTGATCAACACCAATGGCTCGTGGCATATCAACAGAACTGCCCTGAACTGCAATGAGTCCATAAACACCGGGTTCATAGCTGGGTTGTTTTATTATCATAAGTTCAACTCTACTGGATGTCCTCAAAGGCTCAGCAGCTGCAAGCCCATCACTTCCTTCAATCAGGGGTGGGGCCCCTTGGCAGATGCCAACATCACCGGCTCCTCTGAGGACAAACCGTACTGCTGGCACTACGCACCTAGACCTTGTGGCATTGTCCCGGCATTAAATGTCTGCGGCCCTGTGTACTGTTTCACACCATCGCCAGTGGTCGTGGGCACTACTGACAACAAGGGCGCGCCAACCTACACCTGGGGTGAGAATGAGACGGATGTGTTCCTGCTGGAATCCCTGCGACCTCCAAGTGGTCGGTGGTTTGGGTGCGCGTGGATGAACTCCACGGGGTTCCTCAAGACGTGCGGGGCCCCCCCCTGTTACATCTATGGGGGTAAGGGGAACTGCAAGAATGAGTCGGACCTCTGCTGCCCCACTGACTGCTTTAGGAAACATCCTGAGGCCACATACAGCCGGTGTGGTGCGGGGCCCTGGTTGACACCCCGTTGCATGGTCGACTACCCATACCGGCTTTGGCATTACCCATGTACAGTCAATTTCACATTGTTCAAGGTGAGGATGTTTGTGGGTGGGTTTGAGCATCGGTTTACCGCCGCTTGTAACTGGACCAGGGGGGAGCGTTGCGATATCGAGGATCGTGACCGCAGCGAACAACATCCGCTGCTGCATTCAACAACAGAGCTTGCTATACTACCTTGCTCTTTCACGCCCATGCCCGCGTTGTCAACAGGTCTAATACACCTCCACCAAAACATCGTGGATGTCCAATACCTTTATGGCGTTGGATCTGGCATGGTGGGATGGGCGCTGAAATGGGAGTTCGTCGTCCTCGTTTTCCTCCTCCTAGCGGACGCACGCGTGTGCGTTGCCCTTTGGCTGATGCTAATGATATCACAAGCAGAAGCAGCCTTGGAAAACCTTGTCACGCTGAACGCCGTCGCTGCTGCTGGGACACATGGCATCGGTTGGTACCTGGTAGCTTTTTGCGCGGCGTGGTACGTGCGGGGCAAACTTGTCCCGCTGGTAACCTACAGCCTGACGGGCCTTTGGTCCCTAGCACTGCTCGTCCTCTTACTCCCCCAAAGAGCGTATGCTTGGTCGGGTGAGGACAGCGCCACTCTTGGCGCTGGGGTCTTGGCCCTTTTTGGCTTCTTCACCTTATCACCCTGGTACAAGCATTGGATCGGCCGCCTCATATGGTGGAACCAGTACACCATATGCAGATGCGAGTCCGCGCTTCAAGTGTGGGTTCCCCCCTTACTTGCACGCGGGGGTAGAGACGGTGTCATCCTGCTAGCAAGCCTGCTTTATCCATCCCTAATTTTTGACATCACCAAGCTGCTGATAGCAGTATTAGGCCCATTATACTTAATACAGGCTGCCCTCACTTCCACCCCCTACTTTGTGCGTGCGCATGTACTGGTCCGCCTTTGCATGCTCGTGCGCTCCGTGATGGGGGGGAAATACTTCCAGATGATCATACTGAGCATTGGCAGATGGTTCAACACCTACATATACGACCACCTAGCGCCAATGCAACATTGGGCTGCAGCTGGTCTCAAAGACTTAGCAGTGGCCACTGAACCTGTAATATTTAGTCCCATGGAAATCAAGGTCATCACCTGGGGCGCGGATACGGCGGCTTGCGGAGATATCCTTTGCGGGCTGCCCGTCTCTGCGCGGTTAGGTCGTGAGGTGTTGTTGGGACCTGCTGATGACTATCGGGAGATGGGTTGGCGTCTGTTAGCCCCGATCACAGCATACGCCCAGCAAACTAGGGGTCTTCTTGGGACTATTGTGACCAGCCTGACTGGCAGGGATAAGAACGTGGTGACCGGTGAAGTGCAGGTGCTTTCCACGGCTACCCAGACCTTCCTAGGTACAACAGTGGGGGGGGTCATGTGGACAGTTTACCATGGTGCAGGCTCGAGAACGCTCGCGGGCGCCAAACATCCCGCGCTTCAAATGTACACAAATGTAGATCAGGATCTCGTTGGGTGGCCAGCCCCTCCAGGGGCTAAGTCTCTTGAACCGTGCGCTTGCGGGTCTGCGGACTTGTACTTGGTCACCCGCGATGCCGATGTCATCCCTGCTCGTCGCAGGGGGGACTCTACAGCAAGCCTGCTCAGTCCTAGGCCTCTCGCCTGTCTCAAGGGTTCCTCTGGAGGTCCTGTTATGTGCCCTTCGGGGCATGTGGCGGGGATCTTTAGGGCTGCTGTGTGCACCAGAGGTGTAGCAAAAGCCTTACAGTTCATACCAGTGGAAACCCTCAGCACACAGGCTAGGTCTCCATCTTTCTCTGACAATTCAACTCCTCCTGCTGTTCCACAGAGCTATCAAGTAGGGTACCTTCATGCCCCAACTGGCAGCGGTAAGAGCACAAAGGTCCCGGCCGCTTATGTAGCACAAGGATATAATGTTCTCGTGCTAAACCCATCTGTGGCGGCCACACTAGGCTTCGGCACTTACATGTCGCGTGCCTATGGGATCGACCCCAACATCCGCACTGGGAACCGCACCGTTACAACTGGTGCTAAGCTGACCTATTCCACCTACGGTAAGTTTCTCGCGGACGGGGGTTGCTCCGGGGGGGCATATGATGTGATTATCTGTGATGAGTGTCATGCCCAAGACGCTACTAGTATTTTGGGTATAGGCACGGTCTTGGATCAGGCTGAGACGGCTGGGGTGAGGCTGACGGTTTTAGCGACAGCGACTCCCCCAGGCAGCATCACTGTGCCACATTCTAACATCGAAGAAGTGGCCCTGGGCTCTGAAGGCGAGATCCCTTTCTACGGCAAGGCTATACCAATAGCCCTGCTCAAGGGGGGGAGGCACCTTATCTTTTGCCATTCCAAGAAAAAATGTGATGAGATAGCGTCCAAACTCAGAAGTATGGGGCTCAACGCTGTAGCGTACTATAGGGGTCTCGATGTGTCCGTCATACCAACATCAGGAGACGTCGTAGTTTGCGCTACTGACGCCCTCATGACTGGGTTCACCGGAGACTTCGATTCTGTTATAGATTGCAATGTGGCTGTTGAACAGTACGTTGACTTCAGCCTGGACCCCACCTTTTCTATTGAGACCCGCACTGCTCCCCAAGACGCGGTTTCCCGCAGCCAACGTCGTGGCCGCACGGGCCGAGGTAGACTCGGTACGTACCGATATGTCGCCTCTGGTGAAAGACCGTCTGGAATGTTTGACTCGGTTGTTCTCTGTGAGTGCTATGATGCGGGCTGCTCGTGGTACGATCTGCAGCCCGCTGAGACCACAGTCAGACTGAGAGCTTACTTGTCCACGCCCGGGTTACCTGTCTGCCAAGACCATTTGGACTTTTGGGAGAGCGTGTTTACTGGACTAACTCACATAGATGCCCACTTCCTGTCACAGACCAAGCAGCAGGGACTTAACTTCTCGTACCTAACTGCCTATCAAGCCACTGTGTGCGCCCGCTCGCTGGCTCCTCCCCCGAGTTGGGACGAGATGTGGAAGTGTCTCGTGCGGCTTAAGCCAACATTACATGGACCTACACCCCTTCTATACCGGTTGGGGCCTGTCCAAAATGAAATCTGCTTGACACACCCCATCACAAAATACGTCATGGCATGCATGTCAGCTGATCTGGAAGTAACCACCAGCACCTGGGTGTTGCTTGGAGGGGTCCTCGCGGCCCTAGCGGCCTACTGCTTATCAGTCGGCTGCGTAGTGATTGTGGGCCATATTGAGCTGGGGGGCAAACCGGCACTCGTTCCGGACAAAGAGGTGTTGTATCAACAATACGACGAGATGGAGGAGTGCTCACAAGCCGCCCCATATATCGAACAAGCTCAAGCAATAGCCCACCAGTTCAAGGAAAAAATCCATGGATTGTTACAGCGAGCTACCCAGCAACAAGCTGTCATCGAGCCCATAGTAGCTACCAACTGGCAAAAGCTTGAGGCCTTCTGGCACAAGCATATGTGGAATTTTGTGAGTGGGATCCAATACCTAGCAGGCCTCTCCACTTTACCTGGCAACCCCGCAGTGGCTTCTCTTATGGCGTTCACTGCTTCAGTCACCAGTCCCCTGACGACCAACCAAACTATGTTTTTTAACATACTCGGGGGGTGGGTTGCCACTCATTTAGCAGGGCCCCAGAGCTCTTCCGCGTTCGTGGTAAGCGGCTTGGCCGGCGCTGCTATAGGTGGTATAGGCCTGGGCAGGGTCTTGCTTGACATCCTGGCAGGATACGGAGCTGGCGTCTCAGGCGCCTTGGTGGCTTTTAAGATCATGGGAGGAGAATTCCCCACCGCTGAGGACATGGTCAACCTGTTGCCCGCCATACTATCTCCAGGTGCTCTCGTCGTCGGTGTTGTATGTGCAGCCATACTACGTCGGCACGTGGGACCTGGGGAGGGAGCAGTACAGTGGATGAACAGGCTCATCGCATTCGCATCCCGGGGCAACCACGTCTCACCAACACACTATGTTCCCGAGAGCGATGCTGCAGCGAGGGTCACTGCATTGCTGACTTCCCTAACTGTCACAAGTCTGCTCCGGCGGTTACATCAGTGGATCAATGAAGATTATCCAAGTCCTTGCAGCGGCGATTGGCTGCGTGACATCTGGGACTGGGTTTGCTCGGTGTTGTCTGATTTCAAGGCATGGCTTTCTGCTAAGATTATGCCAGCGCTCCCCGGACTGCCCTTTATTTCCTGTCAAAAGGGATATAAGGGCGTGTGGCGGGGGGACGGCGTGATGTCGACACGCTGTCCTTGCGGGGCGTTAATAACCGGCCATGTGAAGAATGGGTCTATGCGGCTTGCGGGNCCGCGTAAATGTGCTAACATGTGGCACGGTACTTTCCCCATCAACGAGTACACCACAGGACCCAGTACACCTTGCCCACCACCCAACTATACTCGCGCACTATGGCGCGTGGCTGCTAACAGCTACGTCGAGGTGCGCCGAGTGGGGGACTTCCATTACATCACGGGGGCCACAGAAGACGAGCTCAAGTGTCCGTGCCAAGTGCCGGCTGCTGAGTTCTTTACTGAAGTGGATGGGGTAAGACTTCACCGTTACGCCCCTCCATGTAAGCCCCTGTTGAGAGATGACATTACCTTCATGGTAGGGCTGAACTCCTACGCGATAGGATCTCAACTCCCCTGTGAGCCAGAACCAGATGTGTGTGCGTTGGCCTCAATGTTAAGGGACCCTTCCCATATCACTGCCGAGACGGCAGCGCGCCGCCTTGCGCGCGGGTCCCCTCCATCAGATGCAAGCTCATCCGCCAGCCAACTATCGGCTCCGTCGCTGAAGGCCACTTGCCAGACGCATGGGCCTCACCCAGACGCTGAGCTAGTGGATGCCAACTTGTTATGGCGGCAAGAGATGGGCAGCAACATTACACGGGTGGAGTCTGAATCAAAGGTTGTGATTCTTGATTCATTCGAACCCCTGAGAGCCGAAACTGATGACGCCGAGCTCTCGGTGGCTGCAGAGTGTTTCAAGAAACCTCCTAAGTATCCTCCAGCCCTTCCTATCTGGGCTAGGCCAGACTACAACCCTCCACTGTTGGACCGCTGGAAAGCACCGGACTATGTACCACCAACTGTCCATGGATGTGCCTTACCATCACGGGGCGCTCCACCGGTGCCTCCCCCTCGGAGGAAAAGAACAATTCAGCTGGACGGCTCCAACGTGTCCGCAGCGCTAGCCGCGCTAGCGGAAAAGTCATTTCCGTCCTCAAAACCACAAGAAGAGAATAGCTCATCCTCTGGGGTTGACACACAGTCCAGCACTACTTCCAAGGCGCCCCCCCCACCGGGAGGAGAATCCGACACAGAGTCATGCTCGTCTATGCCTCCTCTCGAGGGAGAGCCAGGCGATCCAGACTTGAGTTGCGACTCTTGGTCCACCGTTAGTGACGGCGAGGAGCAGAGCGTGGTCTGCTGCTCTATGTCGTACTCTTGGACCGGCGCCCTGATAACACCATGTAGTGCTGAGGAGGAGAAACTGCCCATCAGCCCACTCAGCAATTCCTTGCTGAGACACCACAATCTAGTCTATTCAACGTCGTCTAGAAGCGCTTCTCAGCGGCAGAAGAAGGTCACTTTCGACAGGCTGCAAGTGCTCGACGACCATTACAAGACTGCATTAAAGGAGGTAAAGGAGCGAGCGTCTAAGGTAAAGGCTCGCATGCTCACCATTGAGGAAGCGTGCATGCTCGTCCCTCCTCACTCTGCCCGGTCGAAGTTCGGGTATAGTGCGAAGGACGTTCGCTCCTTGTCCGGTAAGGCCATTGACCAGATCCGCTCCGTCTGGGAGGACTTGCTGGAAGACACCACAACTCCAATTCCAACTACTATCATGGCGAAGAACGAGGTGTTTTGTGTGGACCCCGCTAGGGGGGGCCGCAAGCCCGCTCGCCTCATTGTTTACCCTGACCTGGGGGTGCGTGTTTGTGAGAAACGCGCCCTATATGACGTGATACAGAAGTTGTCAATCGAGACGATGGGTTCCGCTTATGGATTCCAATACTCGCCTCAACAGCGGGTCGAACGTCTACTGAAGATGTGGACCTCAAAGAAAACCCCCTTGGGGTTCTCGTATGACACCCGCTGCTTTGACTCAACTGTCACTGAACAGGATATCAGGGTGGAAGAGGAGATATACCAATGCTGTAACCTTGAACCGGAGGCCAGGAAAGTGATCTCCTCCCTCACGGAGCGGCTTTACTGCGGGGGCCCTATGTTCAACAGCAAGGGGGCCCAGTGCGGTTATCGCCGTTGTCGTGCCAGTGGAGTTCTGCCTACCAGCTTCGGCAACACAATCACTTGTTACATCAAAGCCACAGCGGCTGCGAGGGCCGCAGGTCTCCGGAACCCGGACTTTCTTGTCTGCGGAGATGATTTGGTCGTAGTGGCTGAGAGTGGTGGCGTCGACGAGGACAAAGCGGCCCTGAGAGCCTTCACGGAGGCTATGACCAGGTATTCTGCTCCACCTGGAGACGCTCCACAGCCAACCTATGACCTTGAGCTCATTACATCTTGCTCTTCCAACGTCTCCGTGGCACTGGACAACAAGGGGAAGAGGTACTATTACCTCACCCGTGATGCCACTACTCCCCTAGCCCGTGCGGCTTGGGAAACAGCTCGTCACACTCCAGTTAACTCCTGGTTAGGCAACATCATCATGTACGCGCCTACCATTTGGGTGCGCATGGTAATGATGACACATTTTTTCTCCATACTCCAATCCCAGGAGATACTTGATCGACCCCTTGATTTTGAAATGTACGGGGCCACTTACTCTGTCACTCCGCTGGATTTACCGGCAATCATTGAAAGACTCCATGGTCTAAGCGCGTTCACGCTCCACAGTTACTCTCCAGTAGAGCTCAATAGGGTCGCGGGGACACTCAGGAAGCTTGGGTGCCCCCCCCTACGGGCT
>Subject6_11_0.0357
ATGAGCACACTTCCTAAACCTCAAAGAAAAACCAAAAGAAACACCATCCGTCGCCCACAGGACGTTAAGTTCCCGGGCGGCGGACAGATCGTTGGTGGAGTATACGTGCTGCCGCGCAGGGGCCCTCGGTTGGGTGTGCGCGCGACGCGTAAAACTTCTGAACGGTCACAGCCTCGCGGACGACGACAGCCTATCCCCAAGGCGCGTCGGAGCGAAGGCCGGTCCTGGGCTCAGCCTGGGTACCCTTGGCCCCTTTATGGTAACGAGGGCTGCGGGTGGGCAGGGTGGCTCCTGTCCCCACGCGGCTCCCGTCCATCTTGGGGCCCAAACGACCCCCGGCGGAGGTCCCGCAATTTGGGTAAAGTCATCGATACCCTTACGTGCGGATTCGCCGACCTCATGGGGTACATCCCGCTCGTCGGCGCTCCCGTAGGAGGCGTCGCAAGAGCCCTCGCGCATGGCGTGAGGGCCCTTGAAGACGGGATAAATTTTGCAACAGGGAACTTGCCCGGTTGCTCCTTTTCTATCTTTCTCCTAGCTCTGTTCTCTTGCTTGATTCATCCAGCAGCTAGTTTAGAGTGGCGGAATGCGTCTGGTCTCTATATCCTTACCAACGACTGTTCCAACAGCAGCATTGTGTATGAGGCCGATGACGTCATTCTGCACACACCCGGCTGTGTACCTTGTGTTCAGGATGGCAATGCATCCACGTGTTGGACCCCAGTGACACCTACAGTAGCAGTCAGGTACGTCGGAGCAACCACCGCTTCGATACGCAGTCATGTGGATCTATTAGTGGGCGCGGCCACAATGTGTTCTGCGCTCTACGTGGGTGATATGTGTGGGGCCGTTTTCCTCATGGGACAAGCCTTCACGTTCAGACCTCGTCGCCATCAAACGGTCCAGACCTGTAACTGCTCGCTGTACCCGGGCCATCTTTCAGGACATCGAATGGCTTGGGATATGATGATGAATTGGTCCCCCGCTGTAGGCATGGTGGTGGCGCATGTCCTGCGGTTGCCCCAGACCCTGTTCGACATAATTGCCGGAGCCCATTGGGGCATCTTGGCGGGCCTAGCCTATTACTCCATGCAAGGTAACTGGGCCAAGGTCACTATCATCATGGTTATGTTTTCAGGGGTCGATGCCGCCACATATACCACCGGTGGCAGTGCGGCTAGTAATGCCAGGACGCTCGCTGGCCTGTTTAGTGCGGGCGCCCGGCAGAACCTGCAGCTGATCAACACCAATGGCTCGTGGCATATCAACAGAACTGCCCTGAACTGCAATGAGTCCATAAACACCGGGTTCATAGCTGGGTTGTTTTATTATCATAAGTTCAACTCTACTGGATGTCCTCAAAGGCTCAGCAGCTGCAAGCCCATCACTTCCTTCAATCAGGGGTGGGGCCCCTTGGCAGATGCCAACATCACCGGCTCCTCTGAGGACAAACCGTACTGCTGGCACTACGCACCTAGACCTTGTGGCATTGTCCCGGCATTAAATGTCTGCGGCCCTGTGTACTGTTTCACACCATCGCCAGTGGTCGTGGGCACTACTGACAACAAGGGCGCGCCAACCTACACCTGGGGTGAGAATGAGACGGATGTGTTCCTGCTGGAATCCCTGCGACCTCCAAGTGGTCGGTGGTTTGGGTGCGCGTGGATGAACTCCACGGGGTTCCTCAAGACGTGCGGGGCCCCCCCCTGTTACATCTATGGGGGTAAGGGGAACTGCAAGAATGAGTCGGACCTCTGCTGCCCCACTGACTGCTTTAGGAAACATCCTGAGGCCACATACAGCCGGTGTGGTGCGGGGCCCTGGTTGACACCCCGTTGCATGGTCGACTACCCATACCGGCTTTGGCATTACCCATGTACAGTCAATTTCACATTGTTCAAGGTGAGGATGTTTGTGGGTGGGTTTGAGCATCGGTTTACCGCCGCTTGTAACTGGACCAGGGGGGAGCGTTGCGATATCGAGGATCGTGACCGCAGCGAACAACATCCGCTGCTGCATTCAACAACAGAGCTTGCTATACTACCTTGCTCTTTCACGCCCATGCCCGCGTTGTCAACAGGTCTAATACACCTCCACCAAAACATCGTGGATGTCCAATACCTTTATGGCGTTGGATCTGGCATGGTGGGATGGGCGCTGAAATGGGAGTTCGTCGTCCTCGTTTTCCTCCTCCTAGCGGACGCACGCGTGTGCGTTGCCCTTTGGCTGATGCTAATGATATCACAAGCAGAAGCAGCCTTGGAAAACCTTGTCACGCTGAACGCCGTCGCTGCTGCTGGGACACATGGCATCGGTTGGTACCTGGTAGCTTTTTGCGCGGCGTGGTACGTGCGGGGCAAACTTGTCCCGCTGGTAACCTACAGCCTGACGGGCCTTTGGTCCCTAGCACTGCTCGTCCTCTTACTCCCCCAAAGAGCGTATGCTTGGTCGGGTGAGGACAGCGCCACTCTTGGCGCTGGGGTCTTGGCCCTTTTTGGCTTCTTCACCTTATCACCCTGGTACAAGCATTGGATCGGCCGCCTCATATGGTGGAACCAGTACACCATATGCAGATGCGAGTCCGCGCTTCAAGTGTGGGTTCCCCCCTTACTTGCACGCGGGGGTAGAGACGGTGTCATCCTGCTAGCAAGCCTGCTTTATCCATCCCTAATTTTTGACATCACCAAGCTGCTGATAGCAGTATTAGGCCCATTATACTTAATACAGGCTGCCCTCACTTCCACCCCCTACTTTGTGCGTGCGCATGTACTGGTCCGCCTTTGCATGCTCGTGCGCTCCGTGATGGGGGGGAAATACTTCCAGATGATCATACTGAGCATTGGCAGATGGTTCAACACCTACATATACGACCACCTAGCGCCAATGCAACATTGGGCTGCAGCTGGTCTCAAAGACTTAGCAGTGGCCACTGAACCTGTAATATTTAGTCCCATGGAAATCAAGGTCATCACCTGGGGCGCGGATACGGCGGCTTGCGGAGATATCCTTTGCGGGCTGCCCGTCTCTGCGCGGTTAGGTCGTGAGGTGTTGTTGGGACCTGCTGATGACTATCGGGAGATGGGTTGGCGTCTGTTAGCCCCGATCACAGCATACGCCCAGCAAACTAGGGGTCTTCTTGGGACTATTGTGACCAGCCTGACTGGCAGGGATAAGAACGTGGTGACCGGTGAAGTGCAGGTGCTTTCCACGGCTACCCAGACCTTCCTAGGTACAACAGTGGGGGGGGTCATGTGGACAGTTTACCATGGTGCAGGCTCGAGAACGCTCGCGGGCGCCAAACATCCCGCGCTTCAAATGTACACAAATGTAGATCAGGATCTCGTTGGGTGGCCAGCCCCTCCAGGGGCTAAGTCTCTTGAACCGTGCGCTTGCGGGTCTGCGGACTTGTACTTGGTCACCCGCGATGCCGATGTCATCCCTGCTCGTCGCAGGGGGGACTCTACAGCAAGCCTGCTCAGTCCTAGGCCTCTCGCCTGTCTCAAGGGTTCCTCTGGAGGTCCTGTTATGTGCCCTTCGGGGCATGTGGCGGGGATCTTTAGGGCTGCTGTGTGCACCAGAGGTGTAGCAAAAGCCTTACAGTTCATACCAGTGGAAACCCTCAGCACACAGGCTAGGTCTCCATCTTTCTCTGACAATTCAACTCCTCCTGCTGTTCCACAGAGCTATCAAGTAGGGTACCTTCATGCCCCAACTGGCAGCGGTAAGAGCACAAAGGTCCCGGCCGCTTATGTAGCACAAGGATATAATGTTCTCGTGCTAAACCCATCTGTGGCGGCCACACTAGGCTTCGGCACTTACATGTCGCGTGCCTATGGGATCGACCCCAACATCCGCACTGGGAACCGCACCGTTACAACTGGTGCTAAGCTGACCTATTCCACCTACGGTAAGTTTCTCGCGGACGGGGGTTGCTCCGGGGGGGCATATGATGTGATTATCTGTGATGAGTGTCATGCCCAAGACGCTACTAGTATTTTGGGTATAGGCACGGTCTTGGATCAGGCTGAGACGGCTGGGGTGAGGCTGACGGTTTTAGCGACAGCGACTCCCCCAGGCAGCATCACTGTGCCACATTCTAACATCGAAGAAGTGGCCCTGGGCTCTGAAGGCGAGATCCCTTTCTACGGCAAGGCTATACCAATAGCCCTGCTCAAGGGGGGGAGGCACCTTATCTTTTGCCATTCCAAGAAAAAATGTGATGAGATAGCGTCCAAACTCAGAAGTATGGGGCTCAACGCTGTAGCGTACTATAGGGGTCTCGATGTGTCCGTCATACCAACATCAGGAGACGTCGTAGTTTGCGCTACTGACGCCCTCATGACTGGGTTCACCGGAGACTTCGATTCTGTTATAGATTGCAATGTGGCTGTTGAACAGTACGTTGACTTCAGCCTGGACCCCACCTTTTCTATTGAGACCCGCACTGCTCCCCAAGACGCGGTTTCCCGCAGCCAACGTCGTGGCCGCACGGGCCGAGGTAGACTCGGTACGTACCGATATGTCGCCTCTGGTGAAAGACCGTCTGGAATGTTTGACTCGGTTGTTCTCTGTGAGTGCTATGATGCGGGCTGCTCGTGGTACGATCTGCAGCCCGCTGAGACCACAGTCAGACTGAGAGCTTACTTGTCCACGCCCGGGTTACCTGTCTGCCAAGACCATTTGGACTTTTGGGAGAGCGTGTTTACTGGACTAACTCACATAGATGCCCACTTCCTGTCACAGACCAAGCAGCAGGGACTTAACTTCTCGTACCTAACTGCCTATCAAGCCACTGTGTGCGCCCGCTCGCTGGCTCCTCCCCCGAGTTGGGACGAGATGTGGAAGTGTCTCGTGCGGCTTAAGCCAACATTACATGGACCTACACCCCTTCTATACCGGTTGGGGCCTGTCCAAAATGAAATCTGCTTGACACACCCCATCACAAAATACGTCATGGCATGCATGTCAGCTGATCTGGAAGTAACCACCAGCACCTGGGTGTTGCTTGGAGGGGTCCTCGCGGCCCTAGCGGCCTACTGCTTATCAGTCGGCTGCGTAGTGATTGTGGGCCATATTGAGCTGGGGGGCAAACCGGCACTCGTTCCGGACAAAGAGGTGTTGTATCAACAATACGACGAGATGGAGGAGTGCTCACAAGCCGCCCCATATATCGAACAAGCTCAAGCAATAGCCCACCAGTTCAAGGAAAAAATCCATGGATTGTTACAGCGAGCTACCCAGCAACAAGCTGTCATCGAGCCCATAGTAGCTACCAACTGGCAAAAGCTTGAGGCCTTCTGGCACAAGCATATGTGGAATTTTGTGAGTGGGATCCAATACCTAGCAGGCCTCTCCACTTTACCTGGCAACCCCGCAGTGGCTTCTCTTATGGCGTTCACTGCTTCAGTCACCAGTCCCCTGACGACCAACCAAACTATGTTTTTTAACATACTCGGGGGGTGGGTTGCCACTCATTTAGCAGGGCCCCAGAGCTCTTCCGCGTTCGTGGTAAGCGGCTTGGCCGGCGCTGCTATAGGTGGTATAGGCCTGGGCAGGGTCTTGCTTGACATCCTGGCAGGATACGGAGCTGGCGTCTCAGGCGCCTTGGTGGCTTTTAAGATCATGGGAGGAGAATTCCCCACCGCTGAGGACATGGTCAACCTGTTGCCCGCCATACTATCTCCAGGTGCTCTCGTCGTCGGTGTTGTATGTGCAGCCATACTACGTCGGCACGTGGGACCTGGGGAGGGAGCAGTACAGTGGATGAACAGGCTCATCGCATTCGCATCCCGGGGCAACCACGTCTCACCAACACACTATGTTCCCGAGAGCGATGCTGCAGCGAGGGTCACTGCATTGCTGACTTCCCTAACTGTCACAAGTCTGCTCCGGCGGTTACATCAGTGGATCAATGAAGATTATCCAAGTCCTTGCAGCGGCGATTGGCTGCGTGACATCTGGGACTGGGTTTGCTCGGTGTTGTCTGATTTCAAGGCATGGCTTTCTGCTAAGATTATGCCAGCGCTCCCCGGACTGCCCTTTATTTCCTGTCAAAAGGGATATAAGGGCGTGTGGCGGGGGGACGGCGTGATGTCGACACGCTGTCCTTGCGGGGCGTTAATAACCGGCCATGTGAAGAATGGGTCTATGCGGCTTGCGGGACCGCGTAAATGTGCTAACATGTGGCACGGTACTTTCCCCATCAACGAGTACACCACAGGACCCAGTACACCTTGCCCACCACCCAACTATACTCGCGCACTATGGCGCGTGGCTGCTAACAGCTACGTCGAGGTGCGCCGAGTGGGGGACTTCCATTACATCACGGGGGCCACAGAAGACGAGCTCAAGTGTCCGTGCCAAGTGCCGGCTGCTGAGTTCTTTACTGAAGTGGATGGGGTAAGACTTCACCGTTACGCCCCTCCATGTAAGCCCCTGTTGAGAGATGACATTACCTTCATGGTAGGGCTGAACTCCTACGCGATAGGATCTCAACTCCCCTGTGAGCCAGAACCAGATGTGTGTGCGTTGGCCTCAATGTTAAGGGACCCTTCCCATATCACTGCCGAGACGGCAGCGCGCCGCCTTGCGCGCGGGTCCCCTCCATCAGATGCAAGCTCATCCGCCAGCCAACTATCGGCTCCGTCGCTGAAGGCCACTTGCCAGACGCATGGGCCTCACCCAGACGCTGAGCTAGTGGATGCCAACTTGTTATGGCGGCAAGAGATGGGCAGCAACATTACACGGGTGGAGTCTGAATCAAAGGTTGTGATTCTTGATTCATTCGAACCCCTGAGAGCCGAAACTGATGACGCCGAGCTCTCGGTGGCTGCAGAGTGTTTCAAGAAACCNCCTAAGTATCCTCCAGCCCTTCCTATCTGGGCTAGGCCAGACTACAACCCTCCACTGTTGGACCGCTGGAAAGCACCGGACTATGTACCACCAACTGTCCATGGATGTGCCTTACCATCACGGGGCGCTCCACCGGTGCCTCCCCCTCGGAGGAAAAGAACAATTCAGCTGGACGGCTCCAACGTGTCCGCAGCGCTAGCCGCGCTAGCGGAAAAGTCATTTCCGTCCTCAAAACCACAAGAAGAGAATAGCTCATCCTCTGGGGTTGACACACAGTCCAGCACTACTTCCAAGGCGCCCCCCCCACCGGGAGGAGAATCCGACACAGAGTCATGCTCGTCTATGCCTCCTCTCGAGGGAGAGCCAGGCGATCCAGACTTGAGTTGCGACTCTTGGTCCACCGTTAGTGACGGCGAGGAGCAGAGCGTGGTCTGCTGCTCTATGTCGTACTCTTGGACCGGCGCCCTGATAACACCATGTAGTGCTGAGGAGGAGAAACTGCCCATCAGCCCACTCAGCAATTCCTTGCTGAGACACCACAATCTAGTCTATTCAACGTCGTCTAGAAGCGCTTCTCAGCGGCAGAAGAAGGTCACTTTCGACAGGCTGCAAGTGCTCGACGACCATTACAAGACTGCATTAAAGGAGGTAAAGGAGCGAGCGTCTAAGGTAAAGGCTCGCATGCTCACCATTGAGGAAGCGTGCATGCTCGTCCCTCCTCACTCTGCCCGGTCGAAGTTCGGGTATAGTGCGAAGGACGTTCGCTCCTTGTCCGGTAAGGCCATTGACCAGATCCGCTCCGTCTGGGAGGACTTGCTGGAAGACACCACAACTCCAATTCCAACTACTATCATGGCGAAGAACGAGGTGTTTTGTGTGGACCCCGCTAGGGGGGGCCGCAAGCCCGCTCGCCTCATTGTTTACCCTGACCTGGGGGTGCGTGTTTGTGAGAAACGCGCCCTATATGACGTGATACAGAAGTTGTCAATCGAGACGATGGGTTCCGCTTATGGATTCCAATACTCGCCTCAACAGCGGGTCGAACGTCTACTGAAGATGTGGACCTCAAAGAAAACCCCCTTGGGGTTCTCGTATGACACCCGCTGCTTTGACTCAACTGTCACTGAACAGGATATCAGGGTGGAAGAGGAGATATACCAATGCTGTAACCTTGAACCGGAGGCCAGGAAAGTGATCTCCTCCCTCACGGAGCGGCTTTACTGCGGGGGCCCTATGTTCAACAGCAAGGGGGCCCAGTGCGGTTATCGCCGTTGTCGTGCCAGTGGAGTTCTGCCTACCAGCTTCGGCAACACAATCACTTGTTACATCAAAGCCACAGCGGCTGCGAGGGCCGCAGGTCTCCGGAACCCGGACTTTCTTGTCTGCGGAGATGATTTGGTCGTAGTGGCTGAGAGTGGTGGCGTCGACGAGGACAAAGCGGCCCTGAGAGCCTTCACGGAGGCTATGACCAGGTATTCTGCTCCACCTGGAGACGCTCCACAGCCAACCTATGACCTTGAGCTCATTACATCTTGCTCTTCCAACGTCTCCGTGGCACTGGACAACAAGGGGAAGAGGTACTATTACCTCACCCGTGATGCCACTACTCCCCTAGCCCGTGCGGCTTGGGAAACAGCTCGTCACACTCCAGTTAACTCCTGGTTAGGCAACATCATCATGTACGCGCCTACCATTTGGGTGCGCATGGTAATGATGACACATTTTTTCTCCATACTCCAATCCCAGGAGATACTTGATCGACCCCTTGATTTTGAAATGTACGGGGCCACTTACTCTGTCACTCCGCTGGATTTACCGGCAATCATTGAAAGACTCCATGGTCTAAGCGCGTTCACGCTCCACAGTTACTCTCCAGTAGAGCTCAATAGGGTCGCGGGGACACTCAGGAAGCTTGGGTGCCCCCCCCTACGGGCT
>Subject7_0_0.0285
ATGAGCACACTTCCTAAACCCCAAAGAAAAACCAAAAGAAACACCATCCGTCGCCCACAGGACGTCAAGTTCCCGGGTGGCGGACAGATCGTTGGTGGAGTATACGTGTTGCCGCGCAGGGGCCCACGATTGGGTGTGCGCGCGACGCGTAAAACTTCTGAACGGTCACAGCCTCGTGAACGGCGACAGCCTATCCCCAAGGCGCGTCGGAGCGAAGGCCGGTCCTGGGCTCAGCCCGGGTACCCTTGGCCCCTCTATGGTAACGAGGGCTGCGGATGGGCAGGGTGGCTCCTGTCCCCACGCGGCTCCCGTCCATCTTGGGGCCCAAACGACCCCCGGCGGAGGTCCCGCAATCTGGGTAAGGTCATCGATACCCTCACGTGCGGATTCGCCGACCTCATGGGGTACATCCCGCTAGTCGGCGCTCCCGTAGGGGGCGTCGCAAGAGCCCTCGCGCATGGCGTGAGGGCCCTTGAAGACGGGATAAATTTTGCAACAGGGAACTTGCCCGGTTGCTCTTTTTCTATCTTCCTTCTTGCTCTGTTCTCTTGCCTAATCCATCCAGCAGCTAGTTTTGAGTGGCGGAATACGTCTGGCCTCTACGTCCTTACCAACGACTGTCCCAATAGCAGTATTGTGTATGAGGCCGATGACGTTATTCTGCACACACCCGGCTGTATACCTTGTGTCCAGGACGGCAATGTATCCACGTGCTGGACCCCAGTGACACCTACAGTGGCAGTCAAGTATATCGGAGCAACTACTGCTTCGATACGCAGTCATGTGGACCTGCTAGTGGGCGCGGCCACGATGTGCTCTGCGCTCTACGTGGGCGATATGTGCGGGGCTGTCTTCCTCGTGGGACAAGCCTTCACGTTCAGACCTCGCCGCCATCAAACGGTCCAGACTTGTAACTGCTCGCTGTACCCAGGCCATCTCTCAGGTCATCGAATGGCTTGGGATATGATGATGAATTGGTCCCCTGCCGTGGGTATGGTGGTAGCGCATGTCCTGCGTCTGCCCCAGACCTTACTTGACATAATAACCGGGGCCCATTGGGGCATCCTGGCGGGCCTAGCCTATTACTCCATGCAGGGCAACTGGGCCAAGGTCGCTATCATCATGGTTATGTTCTCAGGGGTCGATGCCACCACACGTACCATCGGTGGCAGTGCGGCCGAGAGTGCCAGACTGCTCACCCGGTTGTTTACTGCGGGCCCCAGCCAGAAACTGCAGCTGATCAACACCAATGGCTCGTGGCACATCAACAGGACTGCCCTGAACTGCAATGATTCCTTAAACACAGGGTCCATAGCTGGGTTGTTTTATTACAATAGGTTCAACTCTACTGGATGTCCCCAGAGGCTCAGCAGCTGCAAGCCCATCACTTTCTTCAGGCAGGGGTGGGGCCCCTTGACAGATGCTAACATCTCTGGTCCCTCTGATGACAAGCCGTACTGCTGGCACTACCCACCTAGACCTTGTGGAACTGTCAAGGCATCAAGTGTCTGTGGCCCTGTGTACTGCTTCACACCATCGCCAGTGGTTGTAGGCACTACTGATAGTAAGGGCGCCCCAACATACACCTGGGGTGAGAATGAGACAGACGTGTTCCTGCTGAATTCCCTGCGGCCTCCCGGTGGTCGGTGGTTCGGATGCACGTGGATGAACTCCACGGGGTTTGTCAAAACGTGCGGAGCTCCCCCTTGTAACATCTATGGGGGTGGGGGGAATCCCAGCAATGAGTCAGACCTCTTCTGCCCCACCGACTGCTTCAGGAAGCATCCAGAGGCCACATACGGCCGATGTGGTGCGGGGCCCTGGTTGACACCTCGCTGCTTGGTCGACTATCCATACCGGCTTTGGCACTACCCATGTACAATCAATTTTACATTGTTCAAGGTGAGGATGTTTGTGGGCGGGTTTGAGCACCGGTTTACCGCTGCTTGTAACTGGACCAGAGGGGAGCGTTGCAATATCGAGGATCGAGACCGCAGCGAGCAACATCCGCTGCTGCATTCAACAACCGAGCTTGCTATACTGCCTTGCTCCTTCACGCCCATGCCTGCATTGTCAACAGGTCTGATACACCTCCACCAGAACATCGTGGATGTCCAATACCTTTATGGTGTTGGATCTGGCATGGTCGGATGGGCGCTGAAATGGGAGTTCGTCATCCTCGTGTTCCTCCTCCTAGCAGACGCACGCGTGTGCGTTGCCCTTTGGTTGATGCTGATGGTAACACAAGCAGAAGCAGCCTTGGAGAACCTTGTCACGCTGAACGCCGTCGCTGCTGCCGGAACACATGGTATCGGCTGGTACCTGGTAGCTTTTTGCGCGGCGTGGCACTTGCGGGGCAAACTTGTCCCGCTGGTGACCTACAGCCTGACGGGTCTTTGGTCCCTAGCATTGCTCGTCCTCTTGCTCCCCCAACGGGCGTATGCTTGGTCGGGTGAAGACAGCGCTACTCTCGGCGCTGGGATCTTGGTCCTCTTTGGCTTCTTTACCTTATCACCTTGGTATAAGCATTGGATCGGCCGCCTCATGTGGTGGAACCAGTACACCATATGTAGATGCGAGGCTGCTCTCCAAGTGTGGATCCCCCCCCTACTTGCACGCGGGAGTAGGGATGGTGTCATCCTGCTAACAAGCCTGCTTTATCCATCTTTAATTTTTGACATCACTAAGCTGCTGATAGCAGTATTGGGCCCATTATACTTAATACAAGCTGCTGTCACTACTACCCCCTACTTTGTGCGAGCACATGTATTGGTTCGCCTTTGCATGTTTGTGCGCTCAGTGACGGGGGGAAAATACTTCCAGATGGTCATACTGAGCATTGGCAGATGGTTTAACACCTACCTATATGACCACCTAGCGCCGATGCAACACTGGGCCGCAGCTGGCCTCAAAGACCTAGCAGTGGCCACTGAACCTGTAATATTCAGTCCCATGGAAATCAAGGTCATCACCTGGGGTGCGGATACAGCGGCTTGCGGAGATATTCTTTGCGGGCTGCCTGTTTCTGCGCGACTAGGCCGCGAGGTGTTGTTGGGACCTGCTGATGACTATCGGGAGATGGGTTGGTCTTTGTTGGCCCCGATCACAGCATATGCCCAACAAACTAGGGGCCTTCTTGGGACTATTGTGACCAGCTTGACTGGCAGGGATAAGAACGTGGTGACCGGTGAAGTGCAGGTGCTTTCTACAGCCACTCAGACCTTCTTAGGTACAACATTAGGAGGGGTTATGTGGACTGTTTACCACGGTGCAGGTTCAAGGACGCTTGCGGGCGCTAAACATCCTGCGCTCCAAATGTACACAAATGTAGATCAGGACCTCGTTGGGTGGCCAGCTCCTCCAGGGGCTAAGTCTCTTGAACCGTGCACCTGCGGGTCTGCAGACTTATACTTGGTTACCCGCGACGCTGATGTCATCCCTGCTCGGCGCAGGGGGGACTCCACAGCGAGCTTGCTCAGCCCTAGGCCTCTCGCCTGTCTCAAAGGCTCCTCTGGAGGTCCTGTTATGTGCCCTTCGGGGCATGTTGCGGGGATCTTTAGGGCCGCTGTGTGCACCAGAGGTGTGGCAAAAGCCCTACAGTTCATACCAGTGGAAACTCTTAACACGCAGGCCAGGTCTCCATCTTTTTCTGACAATTCAACTCCTCCCGCCGTCCCACAGAGCTATCAAGTGGGGTACCTTCATGCCCCGACCGGCAGTGGTAAGAGCACAAAGGTTCCGGCCGCTTATGTAGCACAAGGATATAATGTTCTCGTGTTGAATCCATCAGTGGCGGCCACACTAGGCTTTGGCTCTTACATGTCGCGTGCCTATGGGATCGACCCCAACATCCGCACTGGGAACCGCACCGTTACAACTGGTGCCAAACTGACATATTCCACCTACGGCAAGTTTCTCGCGGACGGGGGTTGCTCTGGGGGAGCATATGATGTGATTATCTGTGATGAATGTCATGCCCAAGACGCCACTAGCATACTGGGTATAGGCACGGTCCTAGATCAGGCTGAGACGGCTGGGGTGAGGCTGACGGTGCTAGCGACAGCAACTCCCCCAGGCAGCATCACTGTGCCACATTCTAACATCGAAGAAGTGGCCCTGGGCTCTGAAGGTGAGATCCCTTTCTACGGCAAGGCTATACCAATAGCCCAGCTCAAGGGGGGGAGGCACCTTATCTTTTGTCATTCCAAGAAAAAATGTGATGAGATGGCATCCAAACTCAGAGGCATGGGGCTCAACGCTGTAGCGTACTATAGGGGTCTCGATGTATCCGTCATACCAACAACAGGAGACGTCGTGGTTTGCGCTACTGACGCCCTCATGACTGGATTCACCGGAGACTTCGATTCTGTCATAGACTGCAATGTGGCTGTCGAACAGTACGTTGACTTCAGCCTGGACCCCACCTTTTCCATCGAGACTCGTACTGCTCCCCAGGATGCGGTTTCCCGCAGCCAACGTCGCGGCCGTACGGGCCGAGGCAGACTCGGTACGTACCGATATGTCACCCCGGGTGAAAGACCGTCTGGAATGTTTGACTCGGTTGTTCTCTGTGAGTGCTATGACGCGGGCTGCTCGTGGTACGATTTGCAGCCCGCTGAGACCACAGTCAGACTGAGAGCTTACTTGTCCACGCCGGGGTTACCTGTCTGCCAGGACCATTTAGACTTTTGGGAGAGCGTCTTCACTGGACTGACTCACATAGATGCCCACTTTCTGTCACAGACTAAGCAGCAGGGACTTAACTTCCCGTACCTAGCTGCCTATCAAGCCACTGTGTGTGCCCGCGCGCAGGCTCCTCCCCCAAGTTGGGACGAGACGTGGAAATGCCTCGTGCGGCTCAAGCCAACACTACATGGACCTACGCCCCTTCTATATCGGTTGGGGCCTGTCCAAAATGAGACTTGCACAACACACCCCGTCACGAAATACATCACGGCATGCATGTCAGCTGATCTGGAAGTAACCACCAGCACCTGGGTGTTGCTTGGAGGGGTCCTTGCGGCCCTAGCGGCCTACCGCTTGTCAGTCGGCTGCGTTGTGATTGTGGGTCATATCGAGCTGGGGGGCAAGCCGGCACTCGTTCCAGACAGGGAGGTGTTGTATCAACAATATGATGAGATGGAGGAGTGCTCGCAAGCCGCCCCATATATCGAACAAGCTCAGGTAATAGCCCACCAGTTCAAGGAGAAAGTCCTTGGATTGCTGCAGCGAGCCACCCAACAGCAAGCTGTCATTGAGCCCATAGTAACTAGCAACTGGCAAAAGCTTGAGGTCTTCTGGCACAAGCATATGTGGAATTTTGTGAGTGGGATCCAGTACCTAGCAGGCCTCTCCACTTTGCCTGGCAACCCTGCTGTGGCGTCTCTTATGGCGTTCACTGCATCAGTCACCAGCCCCCTGACGACCAACCAAACTATGTTTTTTAACATACTCGGGGGGTGGGTTGCTACCCACTTGGCAGGGCCCCAGAGCTCTTCCGCGTTCGTGGTGAGCGGCTTGGCCGGTGCCGCCATAGGGGGTATAGGCCTGGGTAGGGTTTTGCTTGATATCTTGGCAGGATACGGAGCTGGTGTCTCAGGCGCCTTGGTGGCTTTTAAGATCATGGGAGGAGAACTTCCTACCGCTGAGGACGTGGTCAACCTGCTGCCCGCTATACTGTCTCCGGGTGCCCTCGTTGTCGGTGTGGTGTGCGCTGCCATACTACGTCGGCACATAGGACCTGGGGAGGGGGCGGTGCAGTGGATGAATAGGCTCATCGCATTCGCATCCCGGGGTAACCATGTTTCACCAACACACTATGTCCCCGAGAGCGATGCTGCAGCGAGGGTCACTGCATTGCTGAGTTCTCTAACTGTCACAAGCCTGCTCCGGCGGTTGCACCAGTGGATCAATGAAGACTACCCAAGTCCTTGCAGCGGTGATTGGCTGCATACCATCTGGGACTGGGTTTGCACGCTGTTGTCTGACTTCAAGACATGGCTCTCCGCTAAGATCATGCCAGCGCTCCCTGGGCTACCCTTCATTTCCTGTCAGAAGGGATTCAAGGGAGTGTGGCGGGGGGACGGTGTGATGTCAACACGCTGTCCCTGTGGAGCATCAATAGCCGGCCATGTAAAGAATGGGTCCATGCGGCTTGCAGGGCCGCGTACATGTGCCAACATGTGGTATGGTACTTTCCCCATCAACGAGTACACCACTGGACCCAGCACACCTTGCCCATCACCCAATTACACTCGTGCACTATGGCGCGTGGCTGCCAACAGCTACGTTGAGGTGCGCCAGGTGGGGGACTTCCATTACATTACGGGGGCCACAGAAGATGAGCTCAAGTGTCCGTGCCAAGTGCCAGCTCCTGAGTTCTTCACTGAAGTGGATGGGGTGAGACTTCACCGTTACGCCCCTCCATGCAAGCCCCTGTTGAGGGATGACATCACTTTCATGGTAGGGTTGAATTCCTACGCAATAGGATCGCAACTCCCCTGTGAACCCGAACCAGATGTGTCTGTGCTGACCTCGATGTTGAGAGACCCCTCCCATATCACCGCCGAGACGGCAGCGCGACGTCTTGCGCGCGGGTCCCCTCCATCAGAGGCAAGCTCATCCGCCAGCCAACTATCAGCTCCGTCGCTGAAGGCCACTTGCCAGTCGCATAGGCCTCACCCAGACGCTGAGCTAGTGGATGCCAACTTGTTATGGCGGCAAGAGATGGGCAGCAATATTACACGGGTAGAGTCTGAAACAAAGGTTGTGATTCTTGATTCATTCGAACCTCTGAGAGCCGAAACTGACGACGTCGAGCTCTCGGTGGCTGCGGAGTGTTTCAAGAAACCTCCCAAGTATCCTCCAGCCCTTCCCATCTGGGCTAGGCCAGACTACAACCCTCCACTGTTGGACCGCTGGAAAGCGCCGGATTATGTACCACCAACTGTCCATGGGTGCGCCTTACCACCACGGGCCGCTCCACCGGTGCCTCCTCCTCGGAGGAAAAGAACAGTTCAGCTGGATGGCTCCAATGTGTCCGCAGCGCTAGCTGCACTAGCGGAAAAGTCATTCCCGTCCTCGAAGCCGCAGGAAGAAACCAGCTCATCCTCAGGGGTCGACACACAGTCCAGCACTACTTCCAAGGTGCCCCCTCCTCCGGGAGGGGAGTCAGACTCAGAGTCATGCTCGTCCATGCCTCCTCTCGAGGGAGAGCCAGGCGATCCGGACTTGAGCTGCGACTCTTGGTCCACTGTTAGTGACAGCGAGGAGCAGAGCGTGGTCTGCTGCTCTATGTCGTACTCTTGGACCGGTGCTTTGATAACACCATGTAGTGCTGAGGAGGAGAAACTGCCCATCAGCCCACTCAGCAACTCCTTGTTGAGACATCATAACCTAGTCTATTCAACGTCGTCTAGAAGCGCTTCTCAGCGTCAGAAGAAGGTTACTTTTGACAGGCTGCAGGTGCTCGACGACCATTACAAGACTGCATTAAAGGAGGTAAAGGAGCGAGCGTCTAAGGTAAAGGCTCGCATGCTCACCATTGAAGAAGCGTGCGCGCTTGTCCCCCCCAACTCCGCCCGTTCGAGGTTCGGGTATAGTGCGAGAGACGTTCGCTCCTTGTCCAGCAGGGCCATTAACCAGATCCGCTCCGTCTGGGAGGACTTGCTGGAAGACACCACAACTCCAATTCCAACCACCATCATGGCGAAGAACGAGGTGTTTTGCGTGGACCCCGTTAAAGGGGGTCGCAAGCCCGCTCGCCTCATTGTGTACCCTGACCTGGGGGTGCGTGTCTGTGAGAAACGCGCCCTATATGACGTGATACAGAGGTTGTCAATTGAGACGATGGGTTCCGCTTATGGATTCCAATATTCGCCTCAGCAGCGGGTCGAACGTCTGTTGAAGATGTGGACCTCAAAGAAAACCCCCTTGGGGTTCTCGTATGACACCCGCTGCTTTGACTCGACTGTCACTGAACAGGACATCAGGGTGGAAGAGGAGATATACCAATGCTGTAACCTTGAACCGGAGGCCAGGAAAGTGATTTCCTCCCTCACGGAGCGGTTTTACTGCGGGGGCCCTATGTTCAACAGCAAAGGGGCCCAGTGTGGTTACCGCCGCTGCCGTGCTAGTGGAGTTCTGCCTACCAGCTTCGGCAACACAATCACTTGTTACATCAAGGCCACAGCGGCTGCAAGGGCCGCAGGCCTCCGGAACCCGGACTTTCTTGTCTGCGGAGATGATCTAGTCGTGGTGGCTGAGAGTGACGGCGTTGACGAGGATAAAGCAGCCCTGAGAGCCTTCACGGAGGCTATGACCAGGTATTCTGCTCCACCCGGAGATGCCCCACAGCCTACCTACGACCTTGAGCTCATTACATCTTGCTCCTCTAACGTCTCCGTGGCACTGGACAACAAGGGGAAGAGGTACTATTACCTCACCCGTGATGCCACTACTCCCCTGGCCCGTGCGGCTTGGGAAACAGCTCGTCACACTCCAGTCAACTCCTGGTTGGGCAACATCATCATGTACGCGCCTACCATCTGGGTGCGCATGGTAATGATGACACACTTTTTCTCCATACTCCAATCCCAGGAGATACTTGACCGACCCCTTGACTTTGAAATGTACGGGGCCACTTACTCTGTCACTCCGCTGGATTTACCAGCAATCATTGAAAGACTCCATGGTCTAAGCGCGTTCACGCTCCACAGTTACTCTCCAGTAGAGCTCAACAGGGTCGCGGGGACACTCAGGAAACTTGGGTGCCCCCCCCTACGAGCTTGGAGACATCGGGCACGAGCAGTGCGCGCCAAGCTTATCGCCCAGGGAGGGAAGGC
>Subject7_1_0.5129
ATGAGCACACTTCCTAAACCCCAAAGAAAAACCAAAAGAAACACCATCCGTCGCCCACAGGACGTCAAGTTCCCGGGTGGCGGACAGATCGTTGGTGGAGTATACGTGTTGCCGCGCAGGGGCCCACGATTGGGTGTGCGCGCGACGCGTAAAACTTCTGAACGGTCACAGCCTCGTGAACGGCGACAGCCTATCCCCAAGGCGCGTCGGAGCGAAGGCCGGTCCTGGGCTCAGCCCGGGTACCCTTGGCCCCTCTATGGTAACGAGGGCTGCGGATGGGCAGGGTGGCTCCTGTCCCCACGCGGCTCCCGTCCATCTTGGGGCCCAAACGACCCCCGGCGGAGGTCCCGCAATCTGGGTAAGGTCATCGATACCCTCACGTGCGGATTCGCCGACCTCATGGGGTACATCCCGCTAGTCGGCGCTCCCGTAGGGGGCGTCGCAAGAGCCCTCGCGCATGGCGTGAGGGCCCTTGAAGACGGGATAAATTTTGCAACAGGGAACTTGCCCGGTTGCTCTTTTTCTATCTTCCTTCTTGCTCTGTTCTCTTGCCTAATCCATCCAGCAGCTAGTTTTGAGTGGCGGAATACGTCTGGCCTCTACGTCCTTACCAACGACTGTCCCAATAGCAGTATTGTGTATGAGGCCGATGACGTTATTCTGCACACACCCGGCTGTATACCTTGTGTCCAGGACGGCAATGTATCCACGTGCTGGACCCCAGTGACACCTACAGTGGCAGTCAAGTATATCGGAGCAACTACTGCTTCGATACGCAGTCATGTGGACCTGCTAGTGGGCGCGGCCACGATGTGCTCTGCGCTCTACGTGGGCGATATGTGCGGGGCTGTCTTCCTCGTGGGACAAGCCTTCACGTTCAGACCTCGCCGCCATCAAACGGTCCAGACTTGTAACTGCTCGTTGTACCCAGGCCATCTCTCAGGTCATCGAATGGCTTGGGATATGATGATGAATTGGTCCCCTGCCGTGGGTATGGTGGTAGCGCATGTCCTGCGTCTGCCCCAGACCTTACTTGACATAATAACCGGGGCCCATTGGGGCATCCTGGCGGGCCTAGCCTATTACTCCATGCAGGGCAACTGGGCCAAGGTCGCTATCATCATGGTTATGTTCTCAGGGGTCGATGCCACCACACGTACCATCGGTGGCAGTGCGGCCGAGAGTGCCAGACTGCTCACCCGGTTGTTTACTGCGGGCCCCAGCCAGAAACTGCAGCTGATCAACACCAATGGCTCGTGGCACATCAACAGGACTGCCCTGAACTGCAATGATTCCTTAAACACAGGGTCCATAGCTGGGTTGTTTTATTACAATAGGTTCAACTCTACTGGATGTCCCCAGAGGCTCAGCAGCTGCAAGCCCATCACTTTCTTCAGGCAGGGGTGGGGCCCCTTGACAGATGCTAACATCTCTGGTCCCTCTGATGACAAGCCGTACTGCTGGCACTACCCACCTAGACCTTGTGGAACTGTCAAGGCATCAAGTGTCTGTGGCCCTGTGTACTGCTTCACACCATCGCCAGTGGTTGTAGGCACTACTGATAGTAAGGGCGCCCCAACATACACCTGGGGTGAGAATGAGACAGACGTGTTCCTGCTGAATTCCCTGCGGCCTCCCGGTGGTCGGTGGTTCGGATGCACGTGGATGAACTCCACGGGGTTTGTCAAAACGTGCGGAGCTCCCCCTTGTAACATCTATGGGGGTGGGGGGAATCCCAGCAATGAGTCAGACCTCTTCTGCCCCACCGACTGCTTCAGGAAGCATCCAGAGGCCACATACGGCCGATGTGGTGCGGGGCCCTGGTTGACACCTCGCTGCTTGGTCGACTATCCATACCGGCTTTGGCACTACCCATGTACAATCAATTTTACATTGTTCAAGGTGAGGATGTTTGTGGGCGGGTTTGAGCACCGGTTTACCGCTGCTTGTAACTGGACCAGAGGGGAGCGTTGCAATATCGAGGATCGAGACCGCAGCGAGCAACATCCGCTGCTGCATTCAACAACCGAGCTTGCTATACTGCCTTGCTCCTTCACGCCCATGCCTGCATTGTCAACAGGTCTGATACACCTCCACCAGAACATCGTGGATGTCCAATACCTTTATGGTGTTGGATCTGGCATGGTCGGATGGGCGCTGAAATGGGAGTTCGTCATCCTCGTGTTCCTCCTCCTAGCAGACGCACGCGTGTGCGTTGCCCTTTGGTTGATGCTGATGGTAACACAAGCAGAAGCAGCCTTGGAGAACCTTGTCACGCTGAACGCCGTCGCTGCTGCCGGAACACATGGTATCGGCTGGTACCTGGTAGCTTTTTGCGCGGCGTGGCACTTGCGGGGCAAACTTGTCCCGCTGGTGACCTACAGCCTGACGGGTCTTTGGTCCCTAGCATTGCTCGTCCTCTTGCTCCCCCAACGGGCGTATGCTTGGTCGGGTGAAGACAGCGCTACTCTCGGCGCTGGGATCTTGGTCCTCTTTGGCTTCTTTACCTTATCACCTTGGTATAAGCATTGGATCGGCCGCCTCATGTGGTGGAACCAGTACACCATATGTAGATGCGAGGCTGCTCTCCAAGTGTGGATCCCCCCCCTACTTGCACGCGGGAGTAGGGATGGTGTCATCCTGCTAACAAGCCTGCTTTATCCATCTTTAATTTTTGACATCACTAAGCTGCTGATAGCAGTATTGGGCCCATTATACTTAATACAAGCTGCTGTCACTACTACCCCCTACTTTGTGCGAGCACATGTATTGGTTCGCCTTTGCATGTTTGTGCGCTCAGTGACGGGGGGAAAATACTTCCAGATGGTCATACTGAGCATTGGCAGATGGTTTAACACCTACCTATATGACCACCTAGCGCCGATGCAACACTGGGCCGCAGCTGGCCTCAAAGACCTAGCAGTGGCCACTGAACCTGTAATATTCAGTCCCATGGAAATCAAGGTCATCACCTGGGGTGCGGATACAGCGGCTTGCGGAGATATTCTTTGCGGGCTGCCTGTTTCTGCGCGACTAGGCCGCGAGGTGTTGTTGGGACCTGCTGATGACTATCGGGAGATGGGTTGGTCTTTGTTGGCCCCGATCACAGCATATGCCCAACAAACTAGGGGCCTTCTTGGGACTATTGTGACCAGCTTGACTGGCAGGGATAAGAACGTGGTGACCGGTGAAGTGCAGGTGCTTTCTACAGCCACTCAGACCTTCTTAGGTACAACATTAGGAGGGGTTATGTGGACTGTTTACCACGGTGCAGGTTCAAGGACGCTTGCGGGCGCTAAACATCCTGCGCTCCAAATGTACACAAATGTAGATCAGGACCTCGTTGGGTGGCCAGCTCCTCCAGGGGCTAAGTCTCTTGAACCGTGCACCTGCGGGTCTGCAGACTTATACTTGGTTACCCGCGACGCTGATGTCATCCCTGCTCGGCGCAGGGGGGACTCCACAGCGAGCTTGCTCAGCCCTAGGCCTCTCGCCTGTCTCAAAGGCTCCTCTGGAGGTCCTGTTATGTGCCCTTCGGGGCATGTTGCGGGGATCTTTAGGGCCGCTGTGTGCACCAGAGGTGTGGCAAAAGCCCTACAGTTCATACCAGTGGAAACTCTTAACACGCAGGCCAGGTCTCCATCTTTTTCTGACAATTCAACTCCTCCCGCCGTCCCACAGAGCTATCAAGTGGGGTACCTTCATGCCCCGACCGGCAGTGGTAAGAGCACAAAGGTTCCGGCCGCTTATGTAGCACAAGGATATAATGTTCTCGTGTTGAATCCATCAGTGGCGGCCACACTAGGCTTTGGCTCTTACATGTCGCGTGCCTATGGGATCGACCCCAACATCCGCACTGGGAACCGCACCGTTACAACTGGTGCCAAACTGACATATTCCACCTACGGCAAGTTTCTCGCGGACGGGGGTTGCTCTGGGGGAGCATATGATGTGATTATCTGTGATGAATGTCATGCCCAAGACGCCACTAGCATACTGGGTATAGGCACGGTCCTAGATCAGGCTGAGACGGCTGGGGTGAGGCTGACGGTGCTAGCGACAGCAACTCCCCCAGGCAGCATCACTGTGCCACATTCTAACATCGAAGAAGTGGCCCTGGGCTCTGAAGGTGAGATCCCTTTCTACGGCAAGGCTATACCAATAGCCCAGCTCAAGGGGGGGAGGCACCTTATCTTTTGTCATTCCAAGAAAAAATGTGATGAGATGGCATCCAAACTCAGAGGCATGGGGCTCAACGCTGTAGCGTACTATAGGGGTCTCGATGTATCCGTCATACCAACAACAGGAGACGTCGTGGTTTGCGCTACTGACGCCCTCATGACTGGATTCACCGGAGACTTCGATTCTGTCATAGACTGCAATGTGGCTGTCGAACAGTACGTTGACTTCAGCCTGGACCCCACCTTTTCCATCGAGACTCGTACTGCTCCCCAGGATGCGGTTTCCCGCAGCCAACGTCGCGGCCGTACGGGCCGAGGCAGACTCGGTACGTACCGATATGTCACCCCGGGTGAAAGACCGTCTGGAATGTTTGACTCGGTTGTTCTCTGTGAGTGCTATGACGCGGGCTGCTCGTGGTACGATTTGCAGCCCGCTGAGACCACAGTCAGACTGAGAGCTTACTTGTCCACGCCGGGGTTACCTGTCTGCCAGGACCATTTAGACTTTTGGGAGAGCGTCTTCACTGGACTGACTCACATAGATGCCCACTTTCTGTCACAGACTAAGCAGCAGGGACTTAACTTCCCGTACCTAGCTGCCTATCAAGCCACTGTGTGTGCCCGCGCGCAGGCTCCTCCCCCAAGTTGGGACGAGACGTGGAAATGCCTCGTGCGGCTCAAGCCAACACTACATGGACCTACGCCCCTTCTATATCGGTTGGGGCCTGTCCAAAATGAGACTTGCACAACACACCCCGTCACGAAATACATCACGGCATGCATGTCAGCTGATCTGGAAGTAACCACCAGCACCTGGGTGTTGCTTGGAGGGGTCCTTGCGGCCCTAGCGGCCTACTGCTTGTCAGTCGGCTGCGTTGTGATTGTGGGTCATATCGAGCTGGGGGGCAAGCCGGCACTCGTTCCAGACAGGGAGGTGTTGTATCAACAATATGATGAGATGGAGGAGTGCTCGCAAGCCGCCCCATATATCGAACAAGCTCAGGTAATAGCCCACCAGTTCAAGGAGAAAGTCCTTGGATTGCTGCAGCGAGCCACCCAACAGCAAGCTGTCATTGAGCCCATAGTAACTAGCAACTGGCAAAAGCTTGAGGTCTTCTGGCACAAGCATATGTGGAATTTTGTGAGTGGGATCCAGTACCTAGCAGGCCTCTCCACTTTGCCTGGCAACCCTGCTGTGGCGTCTCTTATGGCGTTCACTGCATCAGTCACCAGCCCCCTGACGACCAACCAAACTATGTTTTTTAACATACTCGGGGGGTGGGTTGCTACCCACTTGGCAGGGCCCCAGAGCTCTTCCGCGTTCGTGGTGAGCGGCTTGGCCGGTGCCGCCATAGGGGGTATAGGCCTGGGTAGGGTTTTGCTTGATATCTTGGCAGGATACGGAGCTGGTGTCTCAGGCGCCTTGGTGGCTTTTAAGATCATGGGAGGAGAACTTCCTACCGCTGAGGACGTGGTCAACCTGCTGCCCGCTATACTGTCTCCGGGTGCCCTCGTTGTCGGTGTGGTGTGCGCTGCCATACTACGTCGGCACATAGGACCTGGGGAGGGGGCGGTGCAGTGGATGAATAGGCTCATCGCATTCGCATCCCGGGGTAACCATGTTTCACCAACACACTATGTCCCCGAGAGCGATGCTGCAGCGAGGGTCACTGCATTGCTGAGTTCTCTAACTGTCACAAGCCTGCTCCGGCGGTTGCACCAGTGGATCAATGAAGACTACCCAAGTCCTTGCAGCGGTGATTGGCTGCATACCATCTGGGACTGGGTTTGCACGCTGTTGTCTGACTTCAAGACATGGCTCTCCGCTAAGATCATGCCAGCGCTCCCTGGGCTACCCTTCATTTCCTGTCAGAAGGGATTCAAGGGAGTGTGGCGGGGGGACGGTGTGATGTCAACACGCTGTCCCTGTGGAGCATCAATAGCCGGCCATGTAAAGAATGGGTCCATGCGGCTTGCAGGGCCGCGTACATGTGCCAACATGTGGTATGGTACTTTCCCCATCAACGAGTACACCACTGGACCCAGCACACCTTGCCCATCACCCAATTACACTCGTGCACTATGGCGCGTGGCTGCCAACAGCTACGTTGAGGTGCGCCAGGTGGGGGACTTCCATTACATTACGGGGGCCACAGAAGATGAGCTCAAGTGTCCGTGCCAAGTGCCAGCTCCTGAGTTCTTCACTGAAGTGGATGGGGTGAGACTTCACCGTTACGCCCCTCCATGCAAGCCCCTGTTGAGGGATGACATCACTTTCATGGTAGGGTTGAATTCCTACGCAATAGGATCGCAACTCCCCTGTGAACCCGAACCAGATGTGTCTGTGCTGACCTCGATGTTGAGAGACCCCTCCCATATCACCGCCGAGACGGCAGCGCGACGTCTTGCGCGCGGGTCCCCTCCATCAGAGGCAAGCTCATCCGCCAGCCAACTATCAGCTCCGTCGCTGAAGGCCACTTGCCAGTCGCATAGGCCTCACCCAGACGCTGAGCTAGTGGATGCCAACTTGTTATGGCGGCAAGAGATGGGCAGCAATATTACACGGGTAGAGTCTGAAACAAAGGTTGTGATTCTTGATTCATTCGAACCTCTGAGAGCCGAAACTGACGACGTCGAGCTCTCGGTGGCTGCGGAGTGTTTCAAGAAACCTCCCAAGTATCCTCCAGCCCTTCCCATCTGGGCTAGGCCAGACTACAACCCTCCACTGTTGGACCGCTGGAAAGCGCCGGATTATGTACCACCAACTGTCCATGGGTGCGCCTTACCACCACGGGCCGCTCCACCGGTGCCTCCTCCTCGGAGGAAAAGAACAGTTCAGCTGGATGGCTCCAATGTGTCCGCAGCGCTAGCTGCACTAGCGGAAAAGTCATTCCCGTCCTCGAAGCCGCAGGAAGAAACCAGCTCATCCTCAGGGGTCGACACACAGTCCAGCACTACTTCCAAGGTGCCCCCTCCTCCGGGAGGGGAGTCAGACTCAGAGTCATGCTCGTCCATGCCTCCTCTCGAGGGAGAGCCAGGCGATCCGGACTTGAGCTGCGACTCTTGGTCCACTGTTAGTGACAGCGAGGAGCAGAGCGTGGTCTGCTGCTCTATGTCGTACTCTTGGACCGGTGCTTTGATAACACCATGTAGTGCTGAGGAGGAGAAACTGCCCATCAGCCCACTCAGCAACTCCTTGTTGAGACATCATAACCTAGTCTATTCAACGTCGTCTAGAAGCGCTTCTCAGCGTCAGAAGAAGGTTACTTTTGACAGGCTGCAGGTGCTCGACGACCATTACAAGACTGCATTAAAGGAGGTAAAGGAGCGAGCGTCTAAGGTAAAGGCTCGCATGCTCACCATTGAAGAAGCGTGCGCGCTTGTCCCCCCCAACTCCGCCCGTTCGAGGTTCGGGTATAGTGCGAGAGACGTTCGCTCCTTGTCCAGCAGGGCCATTAACCAGATCCGCTCCGTCTGGGAGGACTTGCTGGAAGACACCACAACTCCAATTCCAACCACCATCATGGCGAAGAACGAGGTGTTTTGCGTGGACCCCGTTAAAGGGGGTCGCAAGCCCGCTCGCCTCATTGTGTACCCTGACCTGGGGGTGCGTGTCTGTGAGAAACGCGCCCTATATGACGTGATACAGAGGTTGTCAATTGAGACGATGGGTTCCGCTTATGGATTCCAATATTCGCCTCAGCAGCGGGTCGAACGTCTGTTGAAGATGTGGACCTCAAAGAAAACCCCCTTGGGGTTCTCGTATGACACCCGCTGCTTTGACTCGACTGTCACTGAACAGGACATCAGGGTGGAAGAGGAGATATACCAATGCTGTAACCTTGAACCGGAGGCCAGGAAAGTGATTTCCTCCCTCACGGAGCGGCTTTACTGCGGGGGCCCTATGTTCAACAGCAAAGGGGCCCAGTGTGGTTACCGCCGCTGCCGTGCTAGTGGAGTTCTGCCTACCAGCTTCGGCAACACAATCACTTGTTACATCAAGGCCACAGCGGCTGCAAGGGCCGCAGGCCTCCGGAACCCGGACTTTCTTGTCTGCGGAGATGATCTAGTCGTGGTGGCTGAGAGTGACGGCGTTGACGAGGATAAAGCAGCCCTGAGAGCCTTCACGGAGGCTATGACCAGGTATTCTGCTCCACCCGGAGATGCCCCACAGCCTACCTACGACCTTGAGCTCATTACATCTTGCTCCTCTAACGTCTCCGTGGCACTGGACAACAAGGGGAAGAGGTACTATTACCTCACCCGTGATGCCACTACTCCCCTGGCCCGTGCGGCTTGGGAAACAGCTCGTCACACTCCAGTCAACTCCTGGTTGGGCAACATCATCATGTACGCGCCTACCATCTGGGTGCGCATGGTAATGATGACACACTTTTTCTCCATACTCCAATCCCAGGAGATACTTGACCGACCCCTTGACTTTGAAATGTACGGGGCCACTTACTCTGTCACTCCGCTGGATTTACCAGCAATCATTGAAAGACTCCATGGTCTAAGCGCGTTCACGCTCCACAGTTACTCTCCAGTAGAGCTCAACAGGGTCGCGGGGACACTCAGGAAACTTGGGTGCCCCCCCCTACGAGCTTGGAGACATCGGGCACGAGCAGTGCGCGCCAAGCTTATCGCCCAGGGAGGGAAGGC
>Subject7_2_0.4586
[truncated: 2,045,666 more chars]
